# Supplementary material for: Minimal brain PBPK model to support the preclinical and clinical development of antibody therapeutics for CNS diseases
Source: J Pharmacokinet Pharmacodyn. 2021 Aug 10;48(6):861–71. doi: 10.1007/s10928-021-09776-7 (PMC8604880; doi:10.1007/s10928-021-09776-7)
Supplement: Supplementary file 1 — Supplementary file1 (ZIP 44510 kb) [file 10928_2021_9776_MOESM1_ESM.zip]

Archive with 10 entries (10 files):
- Brain mPBPK Model/Brain mPBPK Antibody Equations.pdf
- Brain mPBPK Model/mPBPK_BaseModel.sbproj
- Brain mPBPK Model/mPBPK_BaseModel.sbproj.bak
- Brain mPBPK Model/mPBPKv2.m
- Brain mPBPK Model/parameters_human_mPBPKv2.m
- Brain mPBPK Model/parameters_monkey_mPBPKv2.m
- Brain mPBPK Model/parameters_mouse_mPBPKv2.m
- Brain mPBPK Model/parameters_rat_mPBPKv2.m
- Brain mPBPK Model/readme.txt
- Brain mPBPK Model/Run_mPBPKv2.m
