# Supplementary material for: Minimal brain PBPK model to support the preclinical and clinical development of antibody therapeutics for CNS diseases
Source: J Pharmacokinet Pharmacodyn. 2021 Aug 10;48(6):861–71. doi: 10.1007/s10928-021-09776-7 (PMC8604880; doi:10.1007/s10928-021-09776-7)
Supplement: Supplementary file 1 — Supplementary file1 (ZIP 44510 kb) [file 10928_2021_9776_MOESM1_ESM.zip › Brain mPBPK Model/parameters_human_mPBPKv2.m]

% Human Parameters  

function p=parameters_human_mPBPKv2


% Drug-Specific (or hybrid) Parameters
    p.Kdeg_IgG = 26.6;          % First order degradation rate constant of FcRn unbound mAb within the endosomal space (1/h)
    p.kCLUP = 0.55;             % Clearance uptake by the vascular endothelial cells via pinocytosis (L/h/L)
    p.BR_kCLUP = 0.03047;       % Clearance uptake in brain compartment (L/h/L)
    p.BR_BBB_RC = 1;            % Reflection coefficient at BBB
    p.BR_BCSFB_RC = 0.9974;     % Reflection coefficient at BCSFB
 
    % FcRn Parameters
        p.FcRn_Conc = 0.4982E-04;   % Concentration of FcRn in endosomal space (M)
        p.FcRn_Kon = 5.59E08;       % Association rate constant between mAb-FcRn (1/M/h)
        p.FcRn_Koff = 23.85;        % Dissociation rate constant between mAb-FcRn and mAb- Antigen (1/h)
        p.FR = 0.715;               % Mab-p.FcRn.Conc fraction recycled to plasma space (-)
        p.BR_FR = 0.715;            % Mab-p.FcRn.Conc fraction recycled to plasma space in brain (-)


% Physiological Parameters 
    % Brain parameters
        p.BR_BBB_PSA = 17;                  % Brain surface area(m^2)
        p.BR_CP_PSA = 1.7;                  % Choroid plexus surface area(m^2)
        p.BR_BBB_BCSFB_FR = p.BR_BBB_PSA / (p.BR_CP_PSA + p.BR_BBB_PSA); % The fraction of BBB and BCSFB
        p.BR_LV_TFV_FR = 0.5;               % The fraction of area of lateral ventricle (1-p.BR.LV.TFV.FR for thrid-forth ventricle)
        p.BR_EPCL_RC=0;                     % Reflection coefficient from intersitial space to ventricle space          
        p.BR_ISF_RC=0.2;                    % Reflection coefficient to lymph at intersitial space
        p.BR_SAS_RC=0.2;                    % Reflection coefficient to lymph at SAS 
        p.BR_SAS_ISF_RC=0;                  % Reflection coefficient from SAS to intersitial space
    
    % Volume (L) 

        p.plasma_volume=	3.1258535;
        p.bloodcell_volume=	2.5575165;

        p.lung_volume_vascular=	0.055;
        p.lung_volume_endosomal=	0.005;
        p.lung_volume_interstitial=	0.3;
        p.lung_volume_bloodcell=	0.045;
        p.lung_volume_cell=	0.595;

        p.heart_volume_vascular=	0.013141975;
        p.heart_volume_endosomal=	0.00170675;
        p.heart_volume_interstitial=	0.04881305;
        p.heart_volume_bloodcell=	0.010752525;
        p.heart_volume_cell=	0.2669357;

        p.kidney_volume_vascular=	0.01824735;
        p.kidney_volume_endosomal=	0.00165885;
        p.kidney_volume_interstitial=	0.0497655;
        p.kidney_volume_bloodcell=	0.01492965;
        p.kidney_volume_cell=	0.24716865;

        p.muscle_volume_vascular=	0.66172414;
        p.muscle_volume_endosomal=	0.15039185;
        p.muscle_volume_interstitial=	3.9101881;
        p.muscle_volume_bloodcell=	0.54141066;
        p.muscle_volume_cell=	24.81465525;

        p.skin_volume_vascular=	0.127471916;
        p.skin_volume_endosomal=	0.0170417;
        p.skin_volume_interstitial=	1.1247522;
        p.skin_volume_bloodcell=	0.104295204;
        p.skin_volume_cell=	2.03477898;

    % Brain
        p.brain_volume_vascular=	0.03189736;
        p.brain_volume_endosomal=	0.0072494;
        p.brain_volume_interstitial=	0.2609784;
        p.brain_volume_bloodcell=	0.02609784;
        p.brain_volume_cell=	1.123657;
        p.brain_volume_BBB = p.BR_BBB_BCSFB_FR*p.brain_volume_endosomal;
        p.brain_volume_BCSFB = (1-p.BR_BBB_BCSFB_FR)*p.brain_volume_endosomal;
        p.brain_volume_whole=p.brain_volume_vascular+p.brain_volume_endosomal+p.brain_volume_interstitial+p.brain_volume_bloodcell+p.brain_volume_cell;

        p.CSF_volume_Lventricle =0.0225;
        p.CSF_volume_TFventricle=0.0225;
        p.CSF_volume_cisterna=0.0075;
        p.CSF_volume_SAS=0.09;
        p.CSF_volume_total=p.CSF_volume_Lventricle+p.CSF_volume_TFventricle+p.CSF_volume_cisterna+p.CSF_volume_SAS;


        p.adipose_volume_vascular=	0.14812006;
        p.adipose_volume_endosomal=	0.0673273;
        p.adipose_volume_interstitial=	2.2891282;
        p.adipose_volume_bloodcell=	0.12118914;
        p.adipose_volume_cell=	10.8396953;

        p.thymus_volume_vascular=	0.00035255;
        p.thymus_volume_endosomal=	0.00003205;
        p.thymus_volume_interstitial=	0.0010897;
        p.thymus_volume_bloodcell=	0.00028845;
        p.thymus_volume_cell=	0.00464725;

        p.Sintestine_volume_vascular=	0.006146492;
        p.Sintestine_volume_endosomal=	0.0019268;
        p.Sintestine_volume_interstitial=	0.06705264;
        p.Sintestine_volume_bloodcell=	0.005028948;
        p.Sintestine_volume_cell=	0.30520512;

        p.Lintestine_volume_vascular=	0.008736214;
        p.Lintestine_volume_endosomal=	0.002738625;
        p.Lintestine_volume_interstitial=	0.09530415;
        p.Lintestine_volume_bloodcell=	0.007147811;
        p.Lintestine_volume_cell=	0.4337982;

        p.spleen_volume_vascular=	0.02679545;
        p.spleen_volume_endosomal=	0.00110725;
        p.spleen_volume_interstitial=	0.04429;
        p.spleen_volume_bloodcell=	0.02192355;
        p.spleen_volume_cell=	0.12733375;

        p.pancreas_volume_vascular=	0.0056969;
        p.pancreas_volume_endosomal=	0.0005179;
        p.pancreas_volume_interstitial=	0.01802292;
        p.pancreas_volume_bloodcell=	0.0046611;
        p.pancreas_volume_cell=	0.07468118;

        p.liver_volume_vascular=	0.182669438;
        p.liver_volume_endosomal=	0.01071375;
        p.liver_volume_interstitial=	0.42855;
        p.liver_volume_bloodcell=	0.149456813;
        p.liver_volume_cell=	1.37136;

        p.bone_volume_vascular=	0.22361966;
        p.bone_volume_endosomal=	0.05082265;
        p.bone_volume_interstitial=	1.89060258;
        p.bone_volume_bloodcell=	0.18296154;
        p.bone_volume_cell=	7.81652357;

        p.other_volume_vascular=	0.203688439;
        p.other_volume_endosomal=	0.02425825;
        p.other_volume_interstitial=	0.831249367;
        p.other_volume_bloodcell=	0.166654178;
        p.other_volume_cell=	3.625799767;

        p.lymph_volume=	0.27427;

    % Total Volumes (L)
        p.tissue_volume_vascular = p.lung_volume_vascular + p.heart_volume_vascular + p.kidney_volume_vascular ...
            + p.muscle_volume_vascular + p.skin_volume_vascular + p.adipose_volume_vascular ...
            + p.thymus_volume_vascular + p.Sintestine_volume_vascular + p.Lintestine_volume_vascular ...
            + p.spleen_volume_vascular + p.pancreas_volume_vascular + p.liver_volume_vascular ...
            + p.bone_volume_vascular + p.other_volume_vascular;

        p.tissue_volume_endosomal = p.lung_volume_endosomal + p.heart_volume_endosomal + p.kidney_volume_endosomal ...
            + p.muscle_volume_endosomal + p.skin_volume_endosomal + p.adipose_volume_endosomal ...
            + p.thymus_volume_endosomal + p.Sintestine_volume_endosomal + p.Lintestine_volume_endosomal ...
            + p.spleen_volume_endosomal + p.pancreas_volume_endosomal + p.liver_volume_endosomal ...
            + p.bone_volume_endosomal + p.other_volume_endosomal;

        p.tissue_volume_interstitial = p.lung_volume_interstitial + p.heart_volume_interstitial + p.kidney_volume_interstitial ...
            + p.muscle_volume_interstitial + p.skin_volume_interstitial + p.adipose_volume_interstitial ...
            + p.thymus_volume_interstitial + p.Sintestine_volume_interstitial + p.Lintestine_volume_interstitial ...
            + p.spleen_volume_interstitial + p.pancreas_volume_interstitial + p.liver_volume_interstitial ...
            + p.bone_volume_interstitial + p.other_volume_interstitial;

        p.tissue_volume_bloodcell = p.lung_volume_bloodcell + p.heart_volume_bloodcell + p.kidney_volume_bloodcell ...
            + p.muscle_volume_bloodcell + p.skin_volume_bloodcell + p.adipose_volume_bloodcell ...
            + p.thymus_volume_bloodcell + p.Sintestine_volume_bloodcell + p.Lintestine_volume_bloodcell ...
            + p.spleen_volume_bloodcell + p.pancreas_volume_bloodcell + p.liver_volume_bloodcell ...
            + p.bone_volume_bloodcell + p.other_volume_bloodcell;

        p.tissue_volume_cell = p.lung_volume_cell + p.heart_volume_cell + p.kidney_volume_cell ...
            + p.muscle_volume_cell + p.skin_volume_cell + p.adipose_volume_cell ...
            + p.thymus_volume_cell + p.Sintestine_volume_cell + p.Lintestine_volume_cell ...
            + p.spleen_volume_cell + p.pancreas_volume_cell + p.liver_volume_cell ...
            + p.bone_volume_cell + p.other_volume_cell;

        p.tissue_volume_total = p.tissue_volume_vascular + p.tissue_volume_endosomal ...
            + p.tissue_volume_interstitial + p.tissue_volume_bloodcell + p.tissue_volume_cell;

        p.Total_Volume = p.plasma_volume + p.tissue_volume_vascular + p.tissue_volume_endosomal ...
            + p.tissue_volume_interstitial + p.brain_volume_vascular + p.brain_volume_endosomal ...
            + p.brain_volume_interstitial + p.CSF_volume_total + p.lymph_volume;

        p.Total_Volume_Brain = p.brain_volume_vascular + p.brain_volume_endosomal + p.brain_volume_interstitial ...
            + p.CSF_volume_total;

    % Flows (L/h) 
        p.brain_flow_plasma = 21.4533;
        p.CSF_flow_total = 0.024;  
        p.ECF_flow_total = 0.0105; 

        p.lung_flow_plasma=	181.9125;

        p.tissue_flow_plasma = p.lung_flow_plasma - p.brain_flow_plasma;

        p.tissue_flow_lymph = p.tissue_flow_plasma * 0.002;

        p.brain_flow_lymph = p.CSF_flow_total + p.ECF_flow_total;


    % Reflection coefficient 
        p.physiol_RC_tight=0.95;
        p.physiol_RC_medium=0.9;
        p.physiol_RC_loose=0.85;
        p.heart_RC_vascular=p.physiol_RC_tight;
        p.kidney_RC_vascular=p.physiol_RC_medium;
        p.muscle_RC_vascular=p.physiol_RC_tight;
        p.skin_RC_vascular=p.physiol_RC_tight;
        p.adipose_RC_vascular=p.physiol_RC_tight;
        p.thymus_RC_vascular=p.physiol_RC_medium;
        p.Sintestine_RC_vascular=p.physiol_RC_medium;
        p.Lintestine_RC_vascular=p.physiol_RC_tight;
        p.spleen_RC_vascular=p.physiol_RC_loose;
        p.pancreas_RC_vascular=p.physiol_RC_medium;
        p.liver_RC_vascular=p.physiol_RC_loose;
        p.bone_RC_vascular=p.physiol_RC_loose;
        p.other_RC_vascular=p.physiol_RC_tight;
        p.lung_RC_vascular=p.physiol_RC_tight;

        p.tissue_RC_vascular = (p.lung_RC_vascular * p.lung_volume_vascular ...
            + p.heart_RC_vascular * p.heart_volume_vascular ...
            + p.kidney_RC_vascular * p.kidney_volume_vascular ...
            + p.muscle_RC_vascular * p.muscle_volume_vascular ...
            + p.skin_RC_vascular * p.skin_volume_vascular ...
            + p.adipose_RC_vascular * p.adipose_volume_vascular ...
            + p.thymus_RC_vascular * p.thymus_volume_vascular ...
            + p.Sintestine_RC_vascular * p.Sintestine_volume_vascular ...
            + p.Lintestine_RC_vascular * p.Lintestine_volume_vascular ...
            + p.spleen_RC_vascular * p.spleen_volume_vascular ...
            + p.pancreas_RC_vascular * p.pancreas_volume_vascular ...
            + p.liver_RC_vascular * p.liver_volume_vascular ...
            + p.bone_RC_vascular * p.bone_volume_vascular ...
            + p.other_RC_vascular * p.other_volume_vascular) / p.tissue_volume_vascular;

        p.tissue_RC_lymph = 0.2;

end
