# Supplementary material for: Minimal brain PBPK model to support the preclinical and clinical development of antibody therapeutics for CNS diseases
Source: J Pharmacokinet Pharmacodyn. 2021 Aug 10;48(6):861–71. doi: 10.1007/s10928-021-09776-7 (PMC8604880; doi:10.1007/s10928-021-09776-7)
Supplement: Supplementary file 2 — Supplementary file2 (ZIP 144509 kb) [file 10928_2021_9776_MOESM2_ESM.zip]

Archive with 29 entries (29 files):
- Model Code to Reproduce Figures/FinalAUCRatioHuman.mat
- Model Code to Reproduce Figures/FinalAUCRatioMouse.mat
- Model Code to Reproduce Figures/FinalAUCRatioNHP.mat
- Model Code to Reproduce Figures/FinalAUCRatioRat.mat
- Model Code to Reproduce Figures/FinalCSFResults.csv
- Model Code to Reproduce Figures/FinalISFResults.csv
- Model Code to Reproduce Figures/FinalPlasmaResults.csv
- Model Code to Reproduce Figures/FinalTable2.csv
- Model Code to Reproduce Figures/FinalTableAUCRatio.csv
- Model Code to Reproduce Figures/FullPBPKSim_Human.mat
- Model Code to Reproduce Figures/FullPBPKSim_Mouse.mat
- Model Code to Reproduce Figures/FullPBPKSim_NHP.mat
- Model Code to Reproduce Figures/FullPBPKSim_Rat.mat
- Model Code to Reproduce Figures/MinimalPBPKSimHuman.mat
- Model Code to Reproduce Figures/MinimalPBPKSimMouse.mat
- Model Code to Reproduce Figures/MinimalPBPKSimNHP.mat
- Model Code to Reproduce Figures/MinimalPBPKSimRat.mat
- Model Code to Reproduce Figures/mPBPKv2.m
- Model Code to Reproduce Figures/parameters_human_mPBPKv2.m
- Model Code to Reproduce Figures/parameters_monkey_mPBPKv2.m
- Model Code to Reproduce Figures/parameters_mouse_mPBPKv2.m
- Model Code to Reproduce Figures/parameters_rat_mPBPKv2.m
- Model Code to Reproduce Figures/PlotCompareMinimal2FullPBPK.m
- Model Code to Reproduce Figures/PlotCompSpeed.m
- Model Code to Reproduce Figures/RatioCompareMinimal2FullPBPK.m
- Model Code to Reproduce Figures/readme.txt
- Model Code to Reproduce Figures/Run_Compare_mPBPKv2.m
- Model Code to Reproduce Figures/Run_SA_mPBPKv2.m
- Model Code to Reproduce Figures/SensitivityAnalysis_mPBPK.R
