# Supplementary material for: Minimal brain PBPK model to support the preclinical and clinical development of antibody therapeutics for CNS diseases
Source: J Pharmacokinet Pharmacodyn. 2021 Aug 10;48(6):861–71. doi: 10.1007/s10928-021-09776-7 (PMC8604880; doi:10.1007/s10928-021-09776-7)
Supplement: Supplementary file 2 — Supplementary file2 (ZIP 144509 kb) [file 10928_2021_9776_MOESM2_ESM.zip › Model Code to Reproduce Figures/FinalCSFResults.csv]

Kdeg	FR	FR_B	Kon_FcRn	Koff_FcRn	kCLUP	BR_kCLUP	Vp	VTv	VTe	VTi	VBv	VBe_BBB	VBe_BCSFB	VBi	VCSF	VL	QT	QB	LT	LB	QB_ECF	QB_CSF	RC_Tv	RC_TL	RC_BBB	RC_BCSFB
-0.0760651702497898	0.0864319273678162	-0.0485435008592677	0.121796110956015	-0.180783166953939	0.0124366158988303	-0.0401841424598816	0.0673592627234247	0.0173011132649952	0.153131989229291	0.0574319247291255	7.41340952647995e-05	-0.0274001619886209	-0.000704429753407343	-0.00365511667499796	0.00113757950958471	-0.000686397607090883	-0.000527183701120482	0.000125890217483215	0.0128644264089808	0.000282953390016383	0.00633549210629925	-0.014990515390189	0.0812097260756897	0.00737596845637101	0	-0.748946905770129
-0.255793480566665	-0.0693512604257328	-0.220866278765315	0.0466175865666958	-0.136607936641719	0.0168523888276073	0.0644084052794813	0.0468931291585786	0.00804371370570478	-0.0685971995016157	0.00466741528279768	-0.00024816224693669	-0.0223895575549696	0.00299052906594355	0.000126539010892657	9.66618429631971e-05	0.000669343822067958	0.000215688987040608	2.39870073857062e-05	-0.0349746074016573	-0.000398652453477477	0.00265369562950069	-0.0012529474143429	0.0812097260756897	0.010350886849571	18.5851958756273	-0.748946905770129
0.305121659062904	-0.0432161508725608	-0.19767197419191	-0.189554368638342	0.170204810970214	-0.026784465099305	0.159097153200325	-0.0190561507943602	-0.0318257990146988	-0.0414512007695066	0.0257439485000501	-0.00164408690934348	0.0122545010876693	-0.00995215005583217	-0.000611424920392012	0.000484441696070537	-0.000893430048137467	0.000259906412343414	-0.000295371728997074	-0.0128866147421297	-0.000301178945845137	-0.0660892658604647	-0.0171643112285478	-0.119165560428782	-0.00197003077231805	0	-0.748946905770129
-0.121818800595521	-0.0696019784499898	0.0542192851492282	0.213456201847144	0.0248934419047786	-0.000160002311454188	-0.106950318932735	0.00543869659330487	0.0158565588861768	-0.194202057447112	-0.106481622658516	0.000236248704480246	0.0138600073999102	-0.0018454940464887	-0.000129017874926252	-0.00116502365639637	0.000149042326264892	-5.75951080987736e-05	0.000132877991369629	-0.0120058707805484	-4.0056870564964e-05	0.0205464397738047	0.00297521100597065	0.0812097260756897	-0.00375426220673825	0	54.0914230015882
-0.0450973187211547	0.0726437504042945	0.0201977148428689	-0.0872254525686873	0.102160963743486	0.0184583826117819	0.204240037635352	-0.0371764715225317	-0.0524565773449303	-0.0557379314451935	-0.00280570798884405	-4.9789432233327e-05	-0.0331989352275298	-0.00700402286962232	0.000513757592920161	-0.000283730901390777	-0.00100483716717381	-6.41469172049103e-05	0.00110087930363689	-0.0255682258609566	-7.79457989641408e-05	0.0207007713644585	0.00455726580356042	0.0199025592746878	-0.000518544610056071	23.6360447484827	34.2070637670099
0.181357514588903	-0.0793472606818829	-0.12709732929722	-0.0987884128604885	-0.0323983657237261	-0.0248362888686655	0.13872614645941	-0.067756597153211	0.0338669580466442	-0.207485959126563	-0.0140307626325077	-0.00199803995208936	0.0071934356558665	0.00275834786323248	0.00063381070583457	-0.000339885715830879	-0.000815396440619121	-5.55499772856294e-05	-0.00022163088038285	0.000728787742641845	0.000428605007461336	0.017936171769628	-0.00769282943061766	-0.0134434087531657	-0.00285061813339982	0	-0.748946905770129
0.0610391898426574	-0.104012159802748	-0.019294549203188	-0.199990392452225	-0.28721142143204	0.0139806611848725	0.00839076082465362	0.0450734158012926	-0.0662500137143406	-0.116687232136316	-0.0148037930259702	0.000497233383277118	-0.00465617743318758	0.00400867923585246	0.00076278506870997	0.000278047303693851	0.000279924351548111	0.000176906146315492	0.000508076378480382	-0.0154098980478519	-0.00013164165984958	0.0132243360779822	-0.0110222153383422	-0.0785507433610608	-0.00844590614744078	0	-0.748946905770129
-0.0484742917859506	0.0695217719198007	-0.207274200937071	-0.0155014849908675	0.120184465933738	-0.042950779120145	0.179111888866008	0.0473581746666087	-0.00519511275740248	-0.23448356016729	0.00401326127570245	-0.000142138644971035	-0.0278359317346889	0.00435729450476519	-0.00099857600064579	0.000621851829519571	-0.00151860301786078	2.69155627865558e-05	-0.000148390690634881	-0.0189255305250943	-0.000432498729754927	0.0768997956064192	0.00418547732442298	-0.209399895423386	-0.0171134163749974	0	-0.748946905770129
-0.47146129122295	-0.0455491593454262	0.0997603774467026	-0.0145225547691552	-0.267212607762675	0.0183097725699055	0.022460185314898	-0.0252349725009668	0.0496009306926672	-0.018927536853681	0.0552384527613361	0.00014033114840184	-0.00078386225819338	-0.00239222692391738	0.000447622581846607	-0.000226467726809343	-0.000873474175538402	-0.000262708409574541	0.000234012514784832	0.0194962966912928	0.000166560722752784	-0.040852647071093	-0.0131205102869943	-0.0989524774654266	0.00819718408403358	0	-0.748946905770129
-0.376623861163114	0.0440433533927058	-0.0790349760973408	-0.0456584205689646	0.0642151855742676	0.0172771004824632	-0.0768968335211954	0.00636225360916765	-0.0218156481117124	0.298665239969372	-0.090947816406338	-0.000848415346896059	0.0222608733929122	-0.00210214716260038	0.000738161477772614	0.000322745800693136	-0.000195984037570374	-0.000279582690021707	-0.000368078809475092	0.00162948822412656	0.000124744403007249	-0.000678218191527802	-0.000304724954596991	-0.0980307009019016	-0.0225271591459174	0	-0.748946905770129
0.187030891674786	-0.0382711320998022	-0.0472140290891865	-0.118647980453601	0.0897249652882559	0.0182894565941205	0.118975452914567	-0.000687213264833786	0.0506397966144316	0.0947158574930991	-0.0133931942917561	-6.16257617394034e-05	0.0064590048783717	0.00350005711227386	0.000147250372917185	-0.00130489903723696	0.000264682883388101	-0.000165032171874357	0.000717173117884773	0.0200297919983454	0.00158145968078038	-0.0129844123461833	0.00292774683434827	0.0812097260756897	0.00694629839875316	0	84.6682682952586
-0.408853207185576	0.032341959835166	-0.262455120779459	-0.232390147383047	-0.0847421176390663	-0.0103311912481675	0.280833817364085	0.043549499541901	-0.0101372235246214	0.0369092328093588	0.0265389424153055	-0.000813831392452502	-0.0278107291830204	0.00799905099324461	0.000534764470313975	0.000272996522566737	-0.000218034024762059	-0.000205138008519623	0.000289918615232754	0.00546518987546607	0.000767230304257849	0.00128816126405429	0.0054338796250335	-0.306694122174674	0.00420692391135158	5.07981981546051	-0.748946905770129
-0.102568069711239	-0.204296918479871	0.180736063310538	0.395966351708842	-0.0985588041209721	-0.0376713850875627	-0.0606087772724737	0.046380735975853	-0.0812912584382892	-0.0278812644291042	0.00802072244725904	-0.000235929019744119	0.016499902472465	0.00566180074497002	9.63262226600925e-05	0.000559999042612391	-0.00132790724169352	-0.000148185475513873	-0.000140195371191587	0.0317019728575161	0.000293013649667273	0.028985701020148	-0.0100898413290071	-0.201571701761748	-0.00104385318360556	0	140.335862527831
0.00890678423821001	0.0577278838973332	-0.000118077196857524	0.207212937597102	-0.0388725516704697	-0.0106040590751687	-0.0756984041281474	-0.0247010856066674	0.00468156053641477	0.0685024514454735	-0.0664520525826379	-0.000453856659115015	-0.0274099794229786	-8.45513040806933e-05	0.00127575002736324	0.000165405728992374	0.000468989167998757	4.61504655961953e-05	-0.000242903806624839	0.0110277786434074	0.000566926251173383	-0.00570564811839058	-0.0130626932593906	0.0812097260756897	0.010828722137094	2.40002507633019	23.8581012269038
-0.101065149941433	0.29358249536301	-0.00850668504117769	-0.0507927556625462	0.198538075681385	-0.0223499509180073	0.120281581580503	-0.0942017688719086	-0.0146909701646752	-0.0776477402022184	-0.00567900916557473	0.000743998515865263	0.00374733012162731	-0.00319989013317201	0.000885809091713874	-0.000972086748900591	0.000540719786225496	-0.000208197125275089	2.6771661686853e-05	0.0116098365150663	-0.000111003381285446	-0.107587824867134	-0.0123028633819691	-0.259461913672958	0.00703446638989247	0	-0.748946905770129
0.0289209810057942	0.141970510154321	0.280609876094447	-0.0162437471267818	0.0950864518783185	-0.0362458185747399	-0.00210699363622069	0.0178884680192062	-0.0206958086894447	-0.0358534909429282	-0.00654927315843712	0.000364702973399078	0.0225635129394763	-0.00756031601394735	-5.2857675666651e-05	0.000410807094917587	-0.000238533473815195	0.00024542883070966	0.000211017910511702	0.0165517812226272	-0.000659850959363717	-0.0215560097014426	0.000492812383271257	0.0812097260756897	0.00777523745980968	0	-0.748946905770129
0.0175283394148795	0.121689204764479	-0.230982377975469	0.0505688896092564	0.119014221814215	0.00372799600147866	-0.097528202944608	-0.0646430415298869	0.0103378784972226	-0.278170911096784	0.0117915739226842	0.000613212484617875	0.0208369496442706	-0.0029824835453568	0.000603295799217252	7.34768234531558e-05	-0.000305610000945755	-9.8850551980445e-05	0.000534271661529084	-0.0160355450441707	0.000595416486815381	0.000747225582414135	0.00316824530544313	0.0335348966213556	0.00958893507808511	4.72898940279694	-0.748946905770129
-0.209065256313017	-0.0265289905403117	-0.64041024466472	-0.00171532708098832	0.0706875572260115	-0.0274365971801329	0.132684193014972	-0.0815293238676774	-0.0256210489675002	0.185695037527496	0.0474476119405638	0.000685184454525034	-0.0218199963162634	-0.00323711291006379	0.000511401477939266	0.00095642037863608	-0.00057484896154314	0.000114516756961613	-5.79269001931282e-05	-0.0193289032599702	6.02618114275977e-05	-0.0785697157135454	-0.0124582232346794	0.0812097260756897	0.0075541884204624	15.1208632196067	64.7840602714359
-0.197980236771448	0.0214086898282109	0.0356431117242229	-0.0806884308394885	0.10740387633213	0.00361654041036452	-0.0132808753072222	-0.0623556113271151	0.0103357129112345	-0.00109355099424968	0.0238969725891229	-0.000556694395859036	-0.00793212503479601	0.000781651346109413	-0.00204946997522026	-9.66267316766523e-05	-0.000398822338072979	-0.000137813348649263	0.000595474888135827	0.0189144758157076	0.00090369467009177	-0.039133991444782	0.00471625848983592	0.00757257084347973	0.00811183402108262	0	70.0519009287539
-0.19910339773104	0.0291871916704309	-0.0469917624944327	0.130525472043442	-0.0591805429396376	-0.0602745710886468	-0.0620483954565151	-0.0912640696843731	-0.0275973266411365	0.0532741884881847	0.0287512508174224	-0.000648621963607043	-0.00645732381994657	0.00300755463621161	-0.00131262876286664	0.000284122473269033	0.000589453249485672	0.000196330814967949	-0.0006908949734451	0.0159658809398082	0.000528267749483113	0.0107961481729877	0.00924758716063101	0.0812097260756897	0.00426161163888206	0	0.177792731336956
-0.0949658592557893	0.0112475596306347	0.0693267243336442	-0.160475983747177	-0.140411866230458	-0.00755085940585465	-0.0469036367219707	-0.0196889645000691	0.0257838162979487	-0.183671968703683	-0.00259491287558988	7.3298183428383e-05	0.0340539174447889	0.00795823832589182	0.000186957119054476	0.000330173101959597	-0.00187544091977154	-0.000479217579970936	0.000100242451559041	-0.014982788219297	0.000435952349868485	0.0243123568341084	0.0131278651141378	-0.0838456302253519	0.00319362326730799	0	26.6782035383733
0.167827761390016	-0.0840341330704526	-0.0636916354272676	0.266896545868564	0.03468813253931	0.0158650291660667	-0.0406623131979306	0.0742052110544726	-0.00203516545883964	-0.0787109872539349	-0.00569441696253215	0.000477468919258373	-0.0286937924183263	-0.00162878092884322	0.000890911307468878	-0.000114722901603082	-0.000530738861944102	-0.000592181310830608	-0.000205293584182642	-0.00193337980274377	-0.000153276249055589	0.0295620062134867	-0.0136061929501123	-0.05563048430388	0.00554228571514392	0	72.1097992515284
-0.101417000741246	-0.0383084663298625	0.0572645339756841	-0.246289512114497	-0.0770431993805051	-0.00291522652038878	0.0959479401861045	0.0407394364989215	0.00808145994957399	-0.117733889660041	0.00645640981698703	-0.000648993791907415	0.00310961684986011	0.00550049104240236	0.000720040478313644	-2.11524523285878e-05	-0.000274477617697721	-0.00025587012885353	-0.000216861523725353	-0.000257983137743723	0.000454056528482516	0.0254100874553416	-0.0136999201530879	0.0675338415244642	0.0132743050850193	3.6107352153231	53.3249066145768
-0.228263169665208	-0.0195375709650445	0.0158767747732751	-0.0457458563830445	-0.105461627797349	0.0213270208848013	-0.0853161485368318	0.00811522642154405	0.0205744960720604	0.0163467179685557	-0.0282203614990025	-0.00125674721688962	-0.00993968671909384	0.0104805591243449	-0.00258793810046354	1.97395738688044e-06	-0.00036436500565129	0.000544605364227291	-0.000298857287380994	0.0103772132356272	-0.000174032366834331	0.0721269197987546	0.000116949577372516	0.0812097260756897	-0.0222888230489775	0	-0.748946905770129
-0.0691693674396258	-0.0512555839906508	-0.314314411659581	0.122070859862328	-0.0185817557080156	0.0444468999727183	0.0446014020879544	0.0677648715881469	-0.00256266759405599	-0.13304512777577	0.0121235888666367	-0.00041828242431996	-0.0322622317111506	-0.00522396567259376	0.000110870759221449	-0.00353815186161566	-0.000393271972349618	0.000433334721009926	0.000199787180763522	0.00615693009603158	0.000129618478579951	0.0194357951607467	0.0036833813789281	0.0812097260756897	0.0118845224350672	0	113.506970151482
-0.146006056988505	0.110380978182099	0.12072073027929	0.0166503679896488	0.0377087294027789	-0.0101437795145665	0.10390085054738	0.0266358709432235	0.036236089258312	-0.219994814434939	-0.00864182191503826	0.000404440653884786	0.026979129739322	0.000342963721730483	-0.000239259449350104	-0.000935946227767825	-0.000630256104580229	0.00020921389979689	-0.000555689655908131	-0.0270724984732178	-2.96040184206703e-05	0.0411468658602483	-0.0070664998690888	0.0812097260756897	-0.0134767560336084	0	90.3705139413645
-0.102776808593013	0.459650683907002	0.0847797165233002	-0.210902319152187	0.0748090844896299	-0.00675599898995116	-0.0664262123185047	-0.0753246994065112	0.0396332064213287	0.101306829704461	0.0287850577740603	0.000231260849189452	-0.0102399648843186	-0.00173804062772187	-2.51484349700348e-05	-0.00164929703526107	-0.000422633476709233	-6.09624973892942e-05	-9.38052101691067e-05	0.0168193370491658	0.00015649085852365	-0.237174235991386	0.00767148227624892	-0.164155414495473	-0.0149572844159792	0.372585898927472	-0.748946905770129
0.0427769333507269	-0.124685186176839	0.0118798292501052	0.128848730854547	0.158515883220632	-0.0189422083169005	0.0311169773300126	0.0387505161149313	0.0358102616049647	0.13181389846028	0.0322320083619692	-0.000418151005733947	0.0306743885254865	0.00480780297198891	-0.00113305941219188	-0.00162144583698165	0.000280401464129776	-0.000159275183160834	-8.15112318194311e-05	0.00173767210865927	0.00146359641947513	0.0642455604957883	0.00469798058330939	0.0812097260756897	0.00408064384949247	8.23613844356992	-0.748946905770129
-0.0415737885238479	0.0150521978334672	0.0205867311780239	0.0230431015249952	0.0378405698806179	0.0245949145211637	-0.113153846165663	-0.0109926309354937	0.0211808194709397	-0.0103213813353905	0.0102932862393297	-3.41194326343164e-05	0.0435641729168819	0.000916316749000501	0.000601040668838371	0.000215826998945623	0.000480499676110746	-8.1693703000707e-05	-9.90418994368802e-05	0.00357967848038498	-6.55231113950716e-05	0.010364741609546	0.00162481834419181	-0.00985648428260133	0.00929018778645951	0	-0.748946905770129
0.110287410713489	-0.133636263001981	-0.273091652455039	-0.11514333156243	-0.0221476118758692	0.0234328033123299	0.0686636181177558	-0.0153351979990451	-0.026370992696522	0.100739292819948	-0.0321013284828966	-0.000636342754344432	-0.0309986772202272	-0.000548083521667575	0.00057983998548794	0.000356437200447202	0.000819820377338187	7.61725121400936e-05	-0.000393925213500235	0.00549247561202759	-0.000176791785139296	0.0315778375081426	0.005741538421149	-0.0395285313249887	-0.0162183511457895	2.83319866795104	-0.748946905770129
-0.125502670240599	0.186406380048443	-0.41677554767931	0.0568546203488789	0.0258547067879884	0.0142711080010092	-0.0832683296878718	-0.113749755545545	-0.00143653177198111	-0.1785690855257	-0.00712947190989655	0.000473860675382465	-0.0018211798940766	-0.0097062407681624	0.00123303737792835	0.00105536254632765	0.000573680998085857	0.000396614493216152	-0.000411956983951134	0.00367815266980864	0.00071794098137401	0.00715755398482876	0.00914797695107206	0.0812097260756897	-0.00572435506844349	6.89589986423545	-0.748946905770129
0.15963174723779	0.205717451547133	0.13722170859752	0.105985103190303	-0.0302657317144597	0.0292865517480521	0.0808384078358864	0.0131094686348681	-0.0407241262107679	0.0402541324450352	-0.011039469576311	-0.00101817912052227	-0.0103016379294754	-0.00286562718415762	0.0010865632581345	0.000671383594860187	0.000428239955643672	0.000193567090049918	6.17323215901244e-05	-0.00497036929231043	-0.000287486331394637	-0.0141619983680917	-0.0151070710404415	0.00346142863235332	0.00844214935836307	11.841188904065	50.1325165505871
0.148982575594999	-0.149381643624182	0.0936297387210443	0.295801135491656	-0.00641576251899023	-0.0768412120206625	0.0409810341866883	-0.0362715917572527	-0.0313587329701454	0.160836598966312	0.0239195105463272	0.000151136532638541	0.0233968577546553	0.00301301528861408	-0.000240498818654733	0.000214594020029102	-0.00126741479444248	0.00038210160360741	0.00103199176727986	-0.0183649711749552	-1.62017067714126e-05	-0.0668875743825122	-0.0171533178221206	0.0812097260756897	-0.000794521578526219	2.06052005623553	-0.748946905770129
0.113358584306953	0.313171188904502	-0.0877495267258019	-0.0132594643501478	-0.0931727544943944	-0.0107737164581559	-0.0340675747608415	0.0586591504316787	0.0131185459092045	-0.0119049263750238	0.0232136541761307	0.000354621873910332	-0.00845121894500156	0.00126552933954183	7.47585217522051e-05	7.09615054923507e-05	-0.000702881629758179	-0.00042961142569764	0.000396721398082223	-0.00536532545387158	-0.000493111326152595	-0.0777076313716586	0.0306877380338104	0.0812097260756897	0.0119476580088897	0	9.95673024052561
0.38801581562947	-0.105755164167074	0.0573899659010462	-0.041622828254908	0.0868070665005496	0.0190014762546604	-0.103973980385089	0.0431684830285231	0.033854610624332	0.114886748967293	-0.0217941666120525	0.000554133099407439	0.0184504780609551	0.00468843198383673	-0.000734200294138287	-0.000264304111723512	-0.000478229633236293	-0.000936658203187557	0.000868210726816754	-0.00761423929688843	0.000154252251734155	0.0334718138271219	-0.00477696344184542	0.0812097260756897	-0.0239020577155338	6.411531051501	98.6858871038125
-0.202018344199365	0.0270278294942936	-0.406803260025533	-0.0714221351095363	0.0164078925025555	-0.0123019179786468	0.145088973383127	-0.017871478716563	-0.000797016549576868	0.212216506983969	-0.0167393234927441	-0.000518950846083444	-0.0115671635856784	-0.00471834794863268	0.000413783985164784	-0.000122197197440443	-0.00105822339514938	-0.000118760662515371	0.00068134616084059	0.0147093598721795	0.000254003889257337	-0.00653678915238576	0.00447069518750287	-0.213378257803582	-0.00677891725814861	1.51938875871779	94.5479450688042
-0.0460067544579583	0.151693772356725	-0.318498464879923	-0.268262161243471	-0.0336251970244896	-0.0355063174672204	0.0138101667456818	-0.029177035478847	0.00961664078487279	-0.0581118288807582	0.0420656589504211	0.000175446262973278	0.0201740565724529	0.00167824925332649	-0.000417663689928793	0.000799663906779546	-0.000639675969770215	-0.000463313153967859	-0.000154505861485688	0.040102730339673	0.000282775979283389	0.0251796979267533	0.0230123873603234	0.0812097260756897	0.0103786864607303	18.1739778357216	36.0996786464436
0.10580948965892	0.0173151610477578	-0.0947081974362793	0.0733228239259027	0.0519668612507069	-0.0196235331011948	0.193097696099847	0.0241037969805218	-0.0398488100857847	0.082635551002703	0.0467809584202481	0.000144191207573696	-0.00895257147170314	-0.00580213651289707	-0.00071301284574532	0.000246637442280706	0.000252757408932602	7.44060832740256e-05	0.000396765941065524	-0.0128105410851961	-1.85858107448755e-06	0.0362708646495498	0.00279295810773217	-0.0992803520931772	-0.0194819248903232	10.4104360359831	-0.748946905770129
-0.192641035638048	0.396033634152875	-0.0955465243589472	-0.285176111124701	-0.0389627277529785	-0.0265161683236731	0.000757306425565041	-0.0149698088894274	0.019483749113989	-0.0553819860852602	-0.0402505713768272	0.000195914049440749	-0.0649289990124459	0.00125038968619973	-0.00216029614202606	-0.00170812175913559	0.000646198142047805	-0.00051814167703601	-0.000455337897429797	0.014934953549705	0.000305430674751417	-0.0673406222450706	0.0137223859792388	-0.0511139822879301	0.0123761294803046	16.865429022935	123.738561991009
0.235004111267685	0.52071401796246	0.051276846599482	-0.0381734644373208	0.23805946977157	-0.0139345056274753	-0.119428732310639	0.0337288406284775	-0.053319270700211	-0.169970322493789	0.000989553713063973	0.000498309787996698	-0.0199555686076844	0.000461631480618507	7.3571840614628e-05	0.000226842485709922	-0.000446584544285256	0.000131027166544895	-0.000230787037018731	0.00772585871283615	-0.000213860958863221	-0.0728829748537372	-0.000724778044095764	0.0812097260756897	0.00891747809438193	0	50.2564480813225
0.0144382689227098	0.016248400103448	-0.132783569685167	-0.038908750023667	-0.0637412997093032	0.0439485894500542	0.194963906170306	-0.0320860268825415	-0.00748602502325446	0.00671801980711839	0.00569760003369657	0.000353299134191021	0.011051586886013	0.0045600502881451	0.0001548678557175	0.00063982691297837	-0.00128811802427464	-0.000167339825914103	0.000284859761986223	0.00278320235246632	-0.00065210756683054	0.00741172216517816	-0.00200923916043394	-0.177889053781004	-0.0056726871067283	0	28.5135804582279
0.0340575129693461	-0.165715602386888	-0.20541654096118	0.118286313777662	-0.0641926502051064	0.0221139777427302	-0.0245845902913701	0.0351194956512355	-0.0139753902991886	0.092959117528886	-0.0141555995776016	6.3891747998257e-05	0.00556320876391947	0.00341862416955907	-7.68908578907546e-05	0.000192637582222321	0.000894642306676241	9.55879148178962e-05	1.5853476175165e-05	0.0133218903102013	-0.000241197872146715	-0.000429214034069147	-0.00588380101510166	-0.161256974569565	-0.00921977911868799	9.10206313451389	-0.748946905770129
-0.0451598087567763	-0.0396163792326634	-0.0227602950608186	-0.37684541863293	0.000164711301732012	-0.0306353517314705	0.094419469938388	-0.0136656181634597	0.0190263048092147	-0.0485436572742699	0.00382476528279962	-0.00156524118983359	0.0348185383148465	-0.00480481358330787	-6.45516663182466e-05	-0.000274073414264109	0.000589996583199026	-5.38034472187254e-05	-0.000332088996377378	0.00845184267808197	0.000410146696608216	0.0327056034391935	-0.0200059817348542	0.0812097260756897	-0.00139619392589063	13.7425525973381	16.4901741078331
-0.0442612855899777	-0.0855960563764646	-0.390212938502839	0.128331706982975	0.0487826542844181	0.00575541430255555	-0.0569937639564281	-0.0193291295616319	0.0261957813230598	-0.128618663283656	-0.00783005922604574	0.000195584994359788	-0.0026020654029496	-0.00444089632497113	0.000144001780781666	0.000288387329299145	0.000917136390326201	0.0003722406540414	-9.92631024613333e-05	0.00209021307952795	0.000840877140823704	-0.0243555303689791	0.016348967876247	0.0648140240726414	-0.0281379151063172	15.82208532163	90.3987730892899
0.12100164743963	-0.0781414807814769	-0.115238297021866	-0.0734650656427029	0.0597860098536298	-0.00751954749195727	0.059479952226313	-0.0856981081953786	0.00495516546047248	-0.0612812339638256	-0.0176357427182148	-0.000480784077154128	-0.0253976506898489	0.000321981192911824	-0.0020868338389568	0.000316402668412596	0.000499677749281391	-0.000403086379494377	0.000305134311885391	-0.023769811439376	0.000477261771595128	0.0437898742536584	-0.00357132703093066	-0.172975001268282	0.0032896774079143	0	-0.748946905770129
0.00424578695493283	-0.109266670734508	0.0171590344266317	-0.181964523049723	0.229169640689137	-0.0160795789967531	0.0840880751483928	0.0534506981086293	-0.000611917798833295	0.0059461653772388	0.0498353020574487	0.00045678724873377	-0.0277879279386614	-0.00507920313815891	-0.00126031528998671	0.000257365680569333	0.00063063979833422	-0.000107310250766268	-0.000538742203331499	-0.0142852148192133	-0.000241182079134816	0.0702622358073723	-0.0228291631350638	0.0812097260756897	0.00509343858878131	0	-0.748946905770129
0.0232724149909331	0.00909691578450134	-0.061375179028922	-0.00123207159433703	-0.152007333999609	0.0297453192330184	0.104942415321322	-0.0115870375538767	0.035969655824702	0.0102862218332007	-0.000532153441046734	-0.000530652092821549	0.014922543931696	-0.00113703443706759	0.000418169451460004	-0.00108986488913743	-0.00135510576541598	-0.000556148220412944	-9.16854093280239e-05	0.0241217531376816	0.000168470966644518	-0.0566825619270301	-0.0201208486222121	0.0812097260756897	-0.00395220387324424	0	22.7350872794824
-0.0887853694868542	0.350228307519848	-0.199001355010083	0.0329196633720055	-0.0883739537886415	-0.00551665373033872	0.0476598884474326	0.0785306185315833	-0.00320341659415924	0.148025640903215	0.00135680298259699	-0.000546172479636842	-0.00877697069752903	0.00567079321693464	-0.000795938010212494	-0.000735176377224311	0.000425956510729408	-0.00064344467566646	-0.00056954504799156	0.0142625340994378	-0.000442433879765503	-0.0212769607394041	0.0025865947952175	0.0812097260756897	0.00948823510782115	0	-0.748946905770129
-0.154188651299083	-0.0736787274152725	0.0598948713687604	-0.0600199730796336	0.148414700515489	0.012641717278673	-0.00358063140850928	-0.00682413629926859	0.0203389921300596	0.0196130841652695	-0.0151239785472767	-0.000426144252692273	-0.00731034883570436	0.00390308602790279	-0.00126671414157176	0.000534076106204262	0.000564315095829659	0.000355243326379373	-0.000411715372476085	0.00840676578264699	0.00029946734180375	-0.00247041226412226	0.0115543854650924	0.0785794469760126	0.00278038098492361	21.4825610518235	-0.748946905770129
-0.156422032109306	-0.0308465232430818	0.01335848839498	-0.206292822713499	0.199814646347279	0.0429828481280774	0.0130494514913948	-0.0445843186000214	-0.0126234668429954	0.00598312456656624	-0.0113279482436506	-0.000211829333649161	-0.00133367166304543	0.00328520917345387	0.000714052682988076	0.000531383585031131	-0.000492114921922693	-0.000111553521810692	-7.64309739110791e-05	0.0230657710442321	0.000201174008167992	-0.0460056104973119	-0.017857823716794	0.0812097260756897	-0.0045507284635331	0	68.1731588793983
0.120832502710856	0.162945598470631	-0.509852711547048	0.167692597694455	0.0532270631658356	-0.0114019793646618	0.0279938668901381	0.0516146735853347	-0.0309799238997466	-0.0881341789345462	0.0397576216984068	0.000797774823742881	0.0165388688338541	0.00155120543760856	0.000806515200800551	0.00109624887133508	-0.000865643345652756	2.25409815550748e-05	0.000111260547966952	0.0080175709948398	-0.000589026692137562	0.00613502629359441	0.000613494054416908	0.0156588811135381	0.00368314288821159	22.4095016300146	130.33011751687
-0.0109361293616831	0.170816710968515	0.0706369014163368	0.0278483219899428	-0.0946322500034534	0.0245694369694085	-0.0581279174019876	0.010723460034612	0.0445333292098433	-0.114180176376519	-0.00481414511931111	7.56930920762233e-05	0.0169676514580648	-0.000871814138634797	0.000284594328195054	-0.00102619956458816	0.00070836804805352	-0.000219091967708085	0.000425464772675355	0.00139526053951933	-0.000138693858548034	0.0466276432703117	0.00331605960095183	-0.145038666754202	-8.84916628817178e-05	0	-0.748946905770129
0.168725469510021	0.0603625786797528	-0.168443253269943	-0.0999595092839295	-0.115685139322814	0.0146229948121481	0.0529937798780844	-0.0723443110356418	0.019286745306764	-0.0314582510268573	0.0327336338393622	-0.000352977637396057	-0.000103451514886888	-0.000788538596703914	-0.000204249732203676	8.30851744484384e-05	0.000437862124571087	9.35816193283756e-05	-0.000475377816740341	-0.00547361576982075	0.000931023220446026	-0.0671530873502647	0.00310667946673449	0.0812097260756897	0.00572221480592283	0	37.0253581791195
0.155065826904023	0.139833090905814	-0.143256143740581	0.169039443333083	-0.0743130449334487	0.039033333112994	-0.0796868349471805	-0.100683622731371	0.00755508981109321	0.118375916792683	0.0123475145744349	0.00079227254344727	0.00987604800721509	0.00276181388817665	-0.000104577423923002	0.000183957674424029	0.000396390801524538	-6.24071109288638e-05	-0.000462095112333638	-0.00930826696813702	-0.000732839576435662	0.0866220467749956	0.00906993723583649	0.0812097260756897	-0.0145938655842101	8.50825984549328	-0.748946905770129
0.000967841644924583	0.115520877323738	-0.307463708903444	0.0517294570058222	-0.106729569570379	0.0175397035848857	-0.125535711887087	-0.000109071121032756	0.0510994606681114	0.201110776607729	-0.00384546746032188	0.000216417490121579	0.0100877669175998	-0.00135104075081405	8.81754836128401e-05	-0.000143683762770852	0.000251055977064096	4.53390991936864e-05	-1.45097469186339e-05	-0.00144088636218254	-0.00028065192771709	-0.00611888942353567	-0.000143531836228394	-0.0149706943933955	0.00087634042039908	0	63.1764994046396
-0.214946054681712	-0.041329499630119	-0.0887449917890994	-0.178432319354669	-0.241487860473396	-0.0127420872663037	0.0150967072377881	-0.0892188544249171	0.0568533705797485	-0.0133237117421499	-0.0376455629223107	-0.000759157793524534	-0.0127257789936126	0.00433116926794797	-0.000173566408474102	0.000864356353204032	7.31083456921855e-05	-0.00032894423424723	0.000237420879868111	-0.0278579772962442	-0.000604145687217117	-0.128172482456422	0.016206190840899	0.0812097260756897	-0.0205938425471917	0	9.35461413693138
0.107849951423328	0.0528229471463724	0.291335508480575	0.0872231689272163	0.229110578206053	-0.0452846688394978	0.0180093464265529	0.00832197136495449	0.0407051380025067	0.0313822412798974	-0.0175074103570193	-1.84466563390995e-05	-0.0171166959266911	-0.0013575265575595	0.000727709771025653	0.000642188634467633	0.000127791400009958	-0.000112228292960648	-5.28840707434419e-05	-0.00521022188357667	-0.000429096490206615	0.0584080124628625	0.0144870710030338	-0.191382417261245	0.00633052238239418	4.11425594806455	90.6638225492138
-0.0525438286214307	-0.0327989034004734	0.121398684739483	-0.250632724055292	-0.0652615653343286	0.032961975790363	0.0201773462699948	0.0430232608154142	-0.0281776953017276	-0.0221164949777582	-0.00986173074162866	-0.00087788522176746	0.00131916283516031	0.00766674457723249	0.00067721976858337	-0.000147383860796602	5.60455559355244e-05	0.00039529126736082	0.000320198339907485	0.0238801706445921	-0.000629654426674953	-0.000309687852475427	0.00912195554831907	-0.00603334894156471	0.00452005306900172	0	42.5396117532459
0.031824525850022	-0.0901305374047628	-0.0861807475739075	-0.149246420974206	0.00752904463260307	-0.0100145639631632	0.207230281965169	0.00547646814703473	-0.0548547120389826	0.335248499325596	0.0447241923004777	0.000176522737499463	-0.0074108469098445	0.000669670317982707	-0.000312762056973281	0.000241684502558792	-0.000138759991922366	0.000216889237528273	0.000160629018400416	-0.00309961018829796	0.000178963877841998	0.0282802141006058	-0.00901533276689492	0.0812097260756897	0.00200979196358886	0	-0.748946905770129
-0.157549261749935	0.080901979176689	-0.0420476426938803	0.0213934978882162	0.10290274792201	-0.0151677962868435	0.132243528415642	0.0791467176414988	0.0171108366471315	-0.0906602613788685	-0.00404671944446233	-0.000789465255287003	-0.0299903781003324	-0.00394676119075443	0.000166632493785679	0.00124712700782093	-4.73246970010832e-05	6.0396264002005e-05	0.000123251299808835	0.00318449171697455	-0.000387381670255316	-0.0905657648763294	0.00540790111702516	-0.00762800812809894	-0.00617494985386458	0	32.2093945467778
0.151736861105641	0.00783446943685129	-0.398976180173072	0.0579135245473095	-0.099619048736707	-0.030178951803052	0.221045745545018	0.0408531154278624	0.0123505526328289	-0.0455070930343492	-0.0471246818940201	-8.86955066101702e-05	0.0137328874238849	-0.000621454717758985	0.00033944919025175	0.000548231377133002	-8.5166986352192e-06	-0.000306636798316773	-4.80984744800628e-05	0.00493187802987216	4.60490215516973e-05	0.00275618482418616	-5.50488745398869e-05	-0.00785317054358148	0.00342874573842478	0	-0.748946905770129
-0.00460154657981104	-0.0208773500453724	-0.265683026294394	0.00995806735966176	0.000764646030983807	-0.0363760172931478	0.0201408729507857	0.0312914801806516	-0.00519124961526773	0.0133125338830355	0.0621240730167958	-0.000402025902962122	-0.00884984609635919	-0.00604751689252958	0.00119175284076301	-0.000214694692741157	-0.000560569771854702	7.33786059188279e-05	2.40114126566215e-05	0.0370196133809686	0.000315407174213522	-0.0229935832985363	-0.00672854909484322	-0.15596856506398	0.00768353843942449	13.4457521724964	-0.748946905770129
-0.0781654368832648	0.0351307285378166	-0.0835138679802402	-0.269066001421601	-0.166345987412563	0.0322120392047844	0.0925778034433653	-0.0821024807964145	-0.0254172540492716	0.0581728441079497	-0.0174037820370737	0.000658894167913315	-0.0119759600361871	0.00109705299597973	-0.000185900342548062	-0.000967573566285296	0.000334250909891809	-0.000889978597876651	-0.000373577101814626	-0.019275227379045	-0.000143135290203045	0.0174712269168777	0.0199329472991887	-0.209496693343035	0.010257770795103	16.7686851409972	41.0795118395175
-0.155213519049771	0.13371519981587	-0.0132196828961928	0.114638680141139	0.141314892927116	-0.00178171845162733	-0.0476068098545108	-0.0120729028878236	-0.0276434532326775	-0.0869570308165749	0.0698416620048901	0.000673180492401837	0.00578458309813601	-0.000833309934852755	-0.000344536305232235	-7.01460837797541e-05	-0.000139355700607746	0.000277285446809161	0.000380590797225189	-0.0251015218309415	0.000314000502783962	0.0102022219894078	0.00520276161890054	0.0812097260756897	-0.00293711939698749	24.8433903353512	-0.748946905770129
-0.216530102405008	0.0481085679024706	0.203133880601387	0.17517543858103	0.116258467102472	-0.0355397308246428	-0.019672273679325	-0.127781838307201	-0.0927849066640124	-0.0322716785896379	0.0106774074328566	-0.00028253308584103	0.00556775214888861	0.00191205715581333	0.00100701721609031	-0.000115875245571995	-5.23038607754822e-05	-9.21993281380873e-05	-0.000406920249777065	0.011408335723514	-9.54847020743221e-05	-0.11314652922319	-0.006579873076761	-0.11483247162684	0.00955649759421107	0	112.293594765905
-0.012148437116748	0.0230621715503021	-0.373820605995996	0.162393955774539	-0.060242278124862	-0.01579573137937	-0.117915758791963	-0.0246057678042644	-0.0142404807230095	0.104820197501762	-0.014907393666126	0.000186688592279882	0.000465433541802174	0.00115241754273288	0.000168743458423881	0.000353781402327336	0.000975949023092948	1.23460772232242e-05	-0.000391419040822516	0.0145480919038237	-0.000128755818410098	-0.0441298217673639	-0.00766234760395446	-0.25554139303167	-0.00896754388927257	12.4224782070219	-0.748946905770129
0.205970669572531	0.0336271354091171	-0.0215271355481508	-0.0806842248611593	0.121647967686602	-0.040386824621238	0.00623395368809998	-0.0193982569318578	0.0296457809610442	-0.00172180402160294	0.0521417957396371	0.00079776788842012	0.0176926428987421	-0.00298627888826697	2.23478340792838e-05	-0.000169120013461588	-0.000205197691005132	0.000523586192177738	-0.000212874879349623	-0.00994620902128807	0.000165173220488812	-0.0940416365083316	0.0142699378498086	-0.064917050157104	-0.00982924834216103	13.5677322662284	-0.748946905770129
0.104060330592791	0.00593365344802566	0.202867484085756	-0.0557327457454585	-0.0168298045358445	-0.0351324149482838	0.094721775445419	0.0116760113764183	-0.0842849467975975	0.139412609473133	-0.0293928740624084	0.000233085499555807	-0.0353945510564507	-0.00166909477405464	-0.00077803616051364	-0.000456437148238731	0.000384504893778281	0.000169227283378204	-0.000117449462154307	-0.0168677491598795	0.000512307086951491	0.00233821507992271	0.00025733921090132	0.047862045700237	-0.00880922674921969	17.4581884278193	-0.748946905770129
0.14798772599527	-0.079019887400437	-0.0722501021189993	-0.143596679220967	0.0555163660531088	-0.0671347648510391	-0.0792919464281965	0.0438194965744874	0.0257802413752062	0.113810785325014	-0.00747022722874946	0.000185116219658887	-0.000122290886262366	0.00632094639622749	0.000580324418416378	0.000630730664230361	-0.000106641728066181	0.000314153370196246	0.000591390343913423	-0.00343948912859948	-0.000152182488512231	-0.00471370740989085	-0.00520765273241175	0.0812097260756897	-0.00535473055278135	3.72548987068058	-0.748946905770129
-0.323792594040944	0.102894555701796	-0.0164725431823582	0.0352917883261075	-0.152139626959362	0.0767274574954289	-0.0189738674769997	-0.0091516612079342	0.0187786566519013	-0.220572195857662	-0.0377850104248415	0.000418839213041977	0.0178962499310031	0.000389218865636254	0.000508328582216944	-0.000949191696962393	0.000317616097559759	0.000275453510104828	-0.000276842290143686	-0.0130812268946674	0.000938241654336869	-0.0466509210519699	-0.018709253091212	0.075231865441187	0.00274971222613241	8.31277886783177	9.06738591729629
0.086460305749424	0.205533506229138	0.0840208337887154	0.0355618285558923	-0.0606947114009472	0.00964587986807741	-0.0571227932715	0.0193667035737757	-0.0285826074151068	0.268914093009945	-0.0183748202449052	0.000583044087463014	0.0076286598241635	-0.00220274582804503	0.000632941258678521	0.00105696910977815	-0.000792411975143348	-0.000115824820969501	-2.47120170229209e-05	0.00889371664589844	-0.000496632426844279	-0.0254562139405717	-0.00689936998669594	-0.176779329742072	-0.00731659604282608	0	-0.748946905770129
-0.105763187266697	-0.0564945937619786	-0.0828404450932165	-0.109063469033121	0.056217099807482	0.00984323531855691	-0.062950106822787	0.0719683483240425	-0.00512605653142673	0.17767420210993	0.0154074673768476	-0.000124049285945116	-0.0350375296502735	0.00209733683943725	0.00122879454689584	3.57120429232971e-05	0.000541918662884777	-1.87878873740832e-05	0.000174987577878261	0.00362510118909554	-0.00076693394735583	0.0324309840570447	-0.00825499473284175	-0.0937370643519209	0.00208298116980599	15.8365411300769	0.934727123449118
0.0271534053678046	0.309663754653356	0.102516814894708	0.128533911120696	0.0879231192552847	0.0415031484997008	0.0918509929280671	-0.0286306611703903	-0.00197069360194879	-0.370907784684001	-0.0121088116936821	-0.000190456869540667	0.0406213239285964	0.00426342448025574	-5.61209113864036e-05	0.000176036147838898	0.000585590077802678	1.4083386357111e-05	-0.00023465198792072	-0.0609059140895897	0.000107344265660281	0.0395104471680439	-0.002524899369024	-0.282634488610626	-0.00436213598284385	5.10924974165798	110.031813620213
-0.125532835498962	-0.0196976460704703	0.181021458321162	0.119253706323358	0.0559253369216526	0.015158929474971	0.00600254966079317	0.00865500701617994	-0.000169736024649647	-0.0139175380457861	0.000723289006426597	0.000395704438406641	-0.0124782884169401	-0.000935367015275079	-0.00028045098581897	-0.00161120449786778	0.00036715094268347	-0.000121681882689018	-0.00025217426952584	0.00223771235122072	-0.000819653016647881	0.00390513137225845	0.0387548528158781	-0.0152199177925898	-0.0156287396516708	0	7.88035113640124
0.107183206180398	-0.026956912770597	0.224721697292643	0.0922424533035788	-0.324890667809759	-0.0410231531422307	0.0733659050894895	-0.0142603949572943	0.033400233190801	-0.0580225011933069	0.056702464030723	-0.000853148140270932	-0.0204222068040367	-0.00304406241356903	0.00062486105149806	0.000235717043574724	0.000268913867235598	-7.55894291853965e-05	-0.000646606212553302	-0.0181227291946501	-0.000960446586170227	-0.0183464606520051	0.00989964609108096	0.0812097260756897	-0.00680061574883606	0	51.2727550181197
0.194052478929877	-0.0899333434062249	0.0549567815183758	-0.106526011909105	0.00688033241149011	-0.0017213555549227	0.0372869838714858	0.0264513610834927	0.032231364627628	-0.196510343237328	-0.0125955220702925	0.000249703297448223	-0.0178612954988798	-0.00430784760796765	0.00072815938562254	-0.0039667730918016	-0.000382367466979283	-0.000757943305132458	-7.83143130085318e-05	-0.0137746951355665	-7.35941564929954e-05	-0.0146776473098917	-0.0247711510107426	0.0812097260756897	-0.020826801739076	0	60.0895211341931
0.196741470204177	-0.0806292709999432	0.0917492446284898	-0.188256529838617	0.0280474645009461	-0.027780850054999	0.0957556162011131	-0.0386485201541282	0.0403673337946286	0.27896883626543	-0.0125741684424497	0.000850412423467395	0.0316378955345948	-0.0107283540103086	0.000875624194141666	0.000206905993687112	0.000169077470760781	1.88436232331224e-05	0.000774804676231478	0.00401134868956055	5.36445317882439e-05	-0.0167101876921618	0.00185163113882503	-0.135836775123992	0.00588486848014602	5.33406585683166	25.6933364456571
-0.0690703948745909	-0.0947096408842869	-0.0734588375559037	0.0915609537290782	0.0273508210390527	-0.0470912988588674	-0.141102668518674	0.0302104360382855	-0.0234457907728226	-0.252748621865261	-0.0159230347474706	-1.24962704496356e-05	-0.0430509206335475	-0.00482080199688129	0.000166091857286332	0.000512727545946445	0.000992861161404068	-4.93398484193719e-05	0.000758559658306179	-0.0113563303593315	-0.000184379795072687	-0.0992570326503978	-0.0172007254240762	-0.0877314513219108	0.0118930526905463	0	50.3620908773184
0.0250336775111299	0.0430534500277167	0.198174162647352	0.200070210484635	-0.209422778142782	0.00843619603892298	-0.0770155556303729	-0.0195196993815306	0.0233902808628541	-0.154215315655455	-0.00411350359148099	-0.000490715202343228	0.00720777399003447	-0.00207942118506954	-0.0010587322327873	-0.0025099143259063	-0.000902678967326542	-0.000631134530057698	0.000585389867679309	-0.0246871151069338	-0.000159724173960596	-0.0888268691127974	-0.0196542994771501	0.0812097260756897	0.0025089090113577	0	14.0510554575149
0.0276655102153667	0.241121350449306	0.0320606925646376	-0.181564878931469	0.232675590673578	0.0119090029917834	-0.0147748544961936	-0.0376252572335489	0.0415166521119312	0.152659217387562	0.00421682616480279	0.000822511621112687	-0.00691483344201549	-0.0024628110409245	0.00172844710040243	1.44713359380155e-05	0.000221568019425744	-0.000194550589103781	0.000596097539303564	-0.0036030254640339	0.000222495371667408	-0.0660128117548294	-0.00809071005599482	0.0812097260756897	-0.012769336206307	12.9499195580696	-0.748946905770129
-0.199394887473522	0.0660335663854734	0.198444426849054	-0.305362043061627	-0.154311989044924	0.0383868573834956	0.0324445927843486	0.00659845695184758	-0.0143594158854121	0.0398829926233395	0.0746012984424984	-0.00130234172573407	0.0145439080508938	-0.00354805339334119	0.00147750521086198	0.000194449195777713	-6.72424253811421e-06	-0.000504008578254611	0.00023362210719613	-0.0136831404014258	-0.000208654129759123	0.00380328537444452	-0.00966581559624158	0.0812097260756897	-0.0157436904997076	9.45698940114026	-0.748946905770129
-0.0412500638173607	0.113007516246514	-0.360538699478551	0.198587353476758	0.0988863295621862	0.00805886794592925	0.121544262688323	0.0451173933530131	0.00709124187587995	-0.0639564153241715	-0.064302773029792	0.000152547664111546	0.00115526550543787	-0.00263171148587416	-0.00102816000908557	-0.000116492043499394	0.000310791849191361	5.48432341300753e-05	-0.000334913086578958	-0.00792479341607155	5.5678364830003e-05	-0.0427001963793401	-0.0240212410920535	0.0812097260756897	-0.00949573981747276	4.61407106998058	-0.748946905770129
-0.0279775633530425	0.193396783904781	0.0182128514112285	-0.00871820211610874	0.0378196310723082	0.0207960714991993	-0.0511235827188459	-0.012963234540522	0.0326152758325364	0.126499485665838	0.0304960256695723	0.000404763946513009	0.0316155152278002	0.00116720527659586	0.000564616277416441	0.000691922449433946	-0.000269147447424123	-0.000381860633042463	0.000259897864107073	-0.0310347294843719	-0.00018445523184607	0.0753065982150516	-0.00601393363585612	0.0812097260756897	0.0101626322992288	0	42.3925095881895
-0.222468773579065	-0.200802826552177	-0.226288088562712	0.163813903025184	-0.0941557224046415	0.00637181351557281	-0.0486123888962109	-0.0626834039155451	-0.00857816785498589	0.0936819973007974	0.024241639329724	-0.000159939001198817	0.00862431105459627	0.00716530356415634	5.47586026764524e-05	0.000952485576358297	0.000174435022489039	0.000124837943049627	0.00032104242931319	0.0157926497622105	-0.000211549190863858	-0.0249086661494003	-0.00632139023225642	0.0714262894436763	0.0134341270603069	4.49902755710387	-0.748946905770129
0.112663104056685	-0.0187520838579746	-0.0831762209951473	0.137589970941666	0.12823301084748	0.00655493199480861	-0.024082031403156	0.0949398591793615	-0.0131972155183002	0.0760627636691087	-0.0324798942704381	0.000274638043391784	0.0187968607029629	-8.01978643393264e-05	-0.00118889423848334	0.000465518854279923	0.000441918321714585	-5.08267003834773e-05	0.000793647890722671	-0.00425636119503192	0.00101147857709893	0.045356456302736	0.00487108189198837	0.0812097260756897	-0.00172796534958231	0	-0.748946905770129
-0.0985103223009057	0.0429389012528143	-0.160943169073898	-0.171641951510215	-0.0591704844955049	0.0211946508625729	0.068482297024909	-0.00612716275253777	-0.0152106418718947	0.0217737455052223	0.0193481123476229	-0.000582966909545735	0.0064636115526493	0.00614506922407565	-0.00161280301758848	-5.54551968295902e-05	0.000328615683861111	0.00014862333502963	-0.000161573374380719	0.00207125829291432	0.00110461480350921	0.0547597709208338	0.00540704006414328	-0.227686347252385	-0.00933433739071732	1.67855715851605	-0.748946905770129
-0.118011183152132	0.0926998660266594	0.158569884009668	-0.0611069529836101	0.0103333662756633	0.0333457362907754	0.00955615888903605	-0.00760310087419158	0.0164119249355588	0.0952622824214513	0.032724051482522	-0.000856296476752672	-0.00811789783494465	0.000780199217172761	-2.61716003996382e-05	-0.00104377013047907	-0.00215965338106772	0.000211186249671202	-4.26006111183819e-05	-0.0221949470196762	8.53771912321388e-05	0.0257410179363298	0.011538697495207	-0.269500196375043	0.00518688345902496	0	63.8048759594677
0.0343767323162916	-0.12326680959359	-0.233019363067205	-0.117994638030799	0.189580104237457	0.0109796775268016	0.118709503870261	-0.0191902471831301	0.0097798094118835	-0.0876839355742781	-0.0245522401182321	-0.000251414631448843	-0.00142872568245378	0.00216386036304828	-0.000617898854313848	-0.00111826817019678	6.46628664293658e-05	-0.000402730106588756	0.000144176980304112	-0.00285928810687031	0.000406873722456513	-0.0983050380057695	0.00350930234685665	0.0812097260756897	-0.0165017818055931	0	-0.748946905770129
-0.0305051076556017	-0.0991978706985521	-0.276077644063728	0.0253596455225116	-0.0267069466364702	-0.000424670380257508	-0.0604491504076501	0.0194929319237414	0.0118424902963472	-0.0137956913729612	0.00893787081517194	2.99577554119246e-06	-0.0228361983476417	0.000737309298244337	-0.000166614201399629	-0.000403195951396262	0.00026887409976073	-5.44480392438151e-05	3.99802225836687e-06	0.0224025368916139	0.000679210953614895	-0.0847506967529179	-0.0182778531502925	0.0618849973226059	0.00148568579214414	25.7551122400596	-0.748946905770129
0.162181560466478	0.10347365316999	0.256404099691948	0.162252718545408	-0.0806785835992389	0.0260746577522624	0.0387237532408911	-0.0185262673429263	-0.00479758187457036	-0.199854574887837	0.0363019640160187	0.000755068111312207	-0.00255423326340953	-0.00693756532254419	-0.000433987392212676	-0.00110438296765492	0.000381892530698869	-0.000671512037948685	0.00020330175073191	-0.00149537899140961	-0.000608332203418271	-0.0211897506952374	0.00852772415450387	-0.0521971409823394	0.00964604328537932	0	25.1885358720263
0.159751689347567	-0.0131505059243502	0.0272789411120367	0.00790898399596585	-0.0886638771792252	-0.0102149961834899	0.0363311843196292	0.028078918489542	-0.0154366851891203	0.110393577286019	-0.0690292602299651	0.000378384863917614	0.059973989716358	-0.00519073304559126	0.000303651090995727	-0.00295297953601226	-0.000296011990741252	-0.000311333656617729	-0.000222341535467296	0.019734415184919	-0.000845329184783083	-0.110589539501	-0.0149586245229416	0.0690064186615049	-0.00269087864897966	8.17263858205808	47.1931697731555
-0.0148278435628204	0.0695370953489582	0.0951180127132105	-0.291192689243723	0.0780016702296915	0.00418697916953703	-0.112667477045436	-0.0138877568957612	-0.0558097866224284	-0.140907682279237	0.0107392921406086	-1.19001261089657e-05	0.0115951195411199	-0.00855810351496522	0.00107440120881064	-0.000557851468909298	0.000208223163725041	3.53683916953784e-06	-0.000654674197557159	0.0100919733235774	0.000636301916222104	-0.0330921714068471	0.0110387922024728	-0.221546817381101	0.00823971296783532	22.7770418484596	-0.748946905770129
-0.102124020291725	-0.0953649320529483	-0.0252127685362983	0.171600448800593	0.00223812233068266	0.00757488407795703	0.0274167012259632	-0.0671842375710607	0.0165394654369568	-0.0788449174551903	0.025911551694801	0.00085621634992683	-0.0268478629622957	0.00176657210901499	-0.000528143092216382	-0.000860576697927273	-0.000430683273690335	-0.000197485510680773	-0.000163070625074702	0.00317586551524363	2.0893403362976e-05	0.0292566203095437	0.0104520550318241	0.0812097260756897	0.00416817781273582	10.9227798022886	-0.748946905770129
-0.353711736225939	-0.147383762260291	0.121104204925321	0.000377524734203716	-0.0865055346355891	-0.0263746085846607	0.202283042595613	0.00479254898523962	0.0168797799650955	-0.093996435571559	0.0428443062996651	0.000504261787183768	-0.0252048430235766	0.00736725915373215	-0.000585313137523746	0.000227292452766203	-0.000203033161844779	0.000243716054405763	-0.000396444308079724	0.000311448720998975	-0.000562509085644369	-0.00309644527654385	0.000494088329321629	-0.0713655772130574	0.0062892527615368	0	-0.748946905770129
0.0935951511044832	0.0991162872470164	-0.0456386324283139	-0.065019789335888	-0.0741515032722662	-0.0660790983677555	-0.0878534733984635	0.0521391547069012	0.0049698070608446	0.0133720766564818	0.0113923308791062	-8.28731951080242e-05	-0.0476358605926991	-0.00563233511262295	0.00032941375519524	-0.00110549331520449	0.000109532346637575	-0.000454481968728881	-0.000189559861859312	-0.00517140297836904	0.000348142095683235	0.00328106330705991	-0.015585861826793	0.0812097260756897	-0.00165438000421902	7.78531087802194	93.3990433906622
-0.0264944230813353	0.167487422272283	-0.101647731827514	-0.291605201727599	0.0537895284947252	-0.0245284565260963	-0.0509404203871637	0.00545193374658526	-0.0375589413292984	0.0121260460901143	-0.0645318122993609	0.000577085825164803	0.0173778868841481	-0.00206409929865847	0.000455563041906082	0.0007668623324808	0.000537692928737066	-0.000230228202490523	-3.85745677213833e-05	0.017276023615111	0.000370802120979175	0.00496111503400343	0.0154738113153734	0.0812097260756897	-0.00992742355084908	0	19.0883245087797
0.0116511629630349	0.248009562803923	-0.0398524913731845	0.0526767890108388	0.172881235924084	-0.0186155651501166	-0.0766744782323835	-0.0239734450082369	0.0109591889440721	0.193975627571883	-0.0240201996697497	0.000381726923113668	-0.0321970421318996	-0.000780745455473131	0.00104369280699235	0.000248861137875256	-0.00062951285601287	0.000403987557859642	-0.000678200694826603	0.00969841760407042	0.0011122479447554	-0.0700510123618058	0.0356077425062129	0.0812097260756897	0.00140172209511125	0	84.1946047430725
0.263766355494734	-0.140183058481385	0.0184236572621241	0.0345845466023456	-0.0378718679272559	-0.000137053373765905	0.119128117919127	0.0140445617991432	-0.0293143792122547	-0.170367761636474	0.0335611852094251	-0.000170212061217478	-0.00406290721002478	0.00531574882555086	0.000431667655806933	0.000604315453751614	-0.000529638909249397	0.000223630466819946	0.000834406914488106	-0.024496541209244	-9.79011100220584e-05	-0.00914676290314897	0.00610610368761288	-0.155808244804103	-0.00303466983726153	0	77.4137759969632
0.0617918700538496	-0.12571764963646	0.174344515601975	0.0477157119323357	-0.0441124750541276	-0.00376692812961266	-0.0450573977681001	-0.101058092690699	0.0195322204168882	0.0278812785854583	0.00714285205010001	-0.00010553150796766	-0.0169374143579191	-0.000335631373569401	0.000477465431636181	0.00040821943742464	0.000186100201891692	-0.000776046296244504	0.000210985714136358	0.0242480398312241	-9.43042585620502e-05	0.0698250273564045	0.00235617926121878	-0.0899854471922921	0.00841323133182525	19.327762655496	-0.748946905770129
0.245861141227822	-0.135949931517745	-0.00915832932308447	-0.152071642740772	-0.206994022863491	-0.0168456609146198	0.0746716923957926	0.0225838007657473	0.0224445929738943	-0.0579399974686599	-0.0336382331298388	-6.54726788886784e-05	-0.00755780497294345	0.00369445690900227	0.00030933171444758	-0.00205042179132309	0.000653641223842705	-2.37799555031781e-05	-0.00045940462413363	0.000581125373835478	-0.000460156249361687	-0.104721860944038	0.0175440260475219	-0.234344934174376	-0.00335807990723846	15.2852224934566	11.3392413260514
-0.118754674546757	-0.00475584767779103	0.0772021848956306	-0.103242422650745	0.209744488671266	0.0160835267829718	-0.112706194553134	0.0217913043960145	-0.0626668683343294	-0.108743175532385	-0.0647648404372819	-0.00182746268611111	-0.0103241729637179	0.000818238343258004	-0.00177653057803251	0.000156569469425882	-0.00141260054018832	3.05114683345487e-05	0.000102883884007365	0.0129664592473975	-0.000886711787767003	-0.0285486760095486	0.00654828079036096	-0.183577036522596	-0.00615487601993026	4.54804664685822	-0.748946905770129
0.124191205281591	-0.064310529947699	0.173151879360658	-0.129428302717144	0.0489688301312781	0.0435214189056607	-0.121583313625561	-0.0989054947096034	-0.0269767614394559	0.0367481527408176	0.00461864384528821	-0.000397095363565803	-0.00540828826645401	0.00316583928599168	-0.000318979657155771	0.000316818230748028	-0.00102116375612804	-0.000434976981924629	-0.000199315530008182	0.00912344856483349	-0.000301651157780136	-0.0822316637960807	0.0092664051396496	0.0812097260756897	-0.00809902253636707	4.36340027647707	40.5231725714857
-0.0141514505739792	0.188466154579253	0.00882055234204637	0.244948514332073	-0.0603543341506506	-0.0124405185031581	0.103055670564859	-0.0163054786450342	-0.0172727611064449	-0.024242788435785	0.0272596590554788	0.000340088259234372	0.0103705690868157	0.00225589850935526	0.000329610675972036	-0.000932883216294478	-0.000805656091761642	0.000482318909736712	0.000182158875070115	0.021971001525682	0.000607066408280676	-0.0202962954318588	-0.00917887010862695	-0.183051077741576	-0.00260394280740017	3.30559304949292	-0.748946905770129
0.0765516395588854	-0.134571715607811	0.0322774185243864	-0.115949846305728	0.0140638088248848	0.0204221472038133	0.0575102798881368	-0.029813841193346	-0.000190566743220821	0.063787267584021	-0.01068964365444	-2.65626685589382e-05	0.0530074068140036	-0.00711295532090861	-0.000266751515740959	0.000237837169494437	7.36398818461659e-05	-0.000239101285546828	-0.000481744956220775	-0.0174595778865918	-0.000439708396326566	-0.0115972056271207	-0.00299437861519469	0.0812097260756897	0.0112219385822414	0	57.1833562083359
-0.0429395898437562	-0.154841685662887	-0.0310791437796	-0.0278230760717041	-0.27772511154642	-0.0114159919063224	0.0258411986915814	-0.0791641135635217	0.0161528767731507	-0.170016970669253	0.0365806854680522	-0.000732110043978107	0.0286643879437223	-0.00861814730719757	-0.000261952735091997	-0.00026324990593718	-0.00103853459142411	0.000222225622211303	-0.000317495932206424	-0.00341606488825774	0.000110608408145252	-0.0947602459081459	-0.0128753545912496	0.0812097260756897	-0.0151920690904424	11.813073224764	104.943919226317
0.0843327610855891	0.0243791824197794	-0.177676705296239	-0.125752476703646	0.0507464850249837	0.02417448345716	0.0994475206607162	0.0329011522008777	-0.03806562505332	0.132784614887326	-0.0344928463570543	-0.00124311718380965	0.0354477568752551	0.00227761238362412	-0.00117215231426693	-0.000467425559938728	-0.000919273062257697	0.000286051561318779	0.000226747142512806	-0.00562197004591114	-0.000575572635292732	0.066706213581577	0.0115875021684415	0.0812097260756897	0.00174753784971093	0	-0.748946905770129
-0.0693209023853238	0.167423362623377	-0.0978395961728444	0.127324114578432	0.311176836961286	0.0365239319902377	0.00603176381131521	0.00972368443269556	-0.0364760508663973	-0.188578509993232	0.0310904083316725	-0.000406129087292317	0.0112824490947283	0.00223752563784374	-0.00083750517743264	0.000609681029440923	-0.00017246477710664	0.000155814987846226	0.000112995834373519	0.0255517216817751	0.00080481485746553	0.0327498433028013	-0.000599990137360118	-0.21794430616291	-0.0108795494915442	16.6269822400265	-0.748946905770129
-0.104535386652453	-0.0815695589647777	-0.243477988551009	-0.00173340330152694	-0.10143593696801	0.0409121399537287	0.012627387670805	-0.0497677154347014	0.0420508451663839	-0.151511348498319	0.0211173955380628	0.000384779405774083	0.0547487419292216	-0.00302155340739563	-0.000978710949596007	0.000265965106055033	-1.6949723632087e-05	5.57861026653228e-05	0.000265932372613742	0.0388673853683661	0.000694297674926236	-0.0240038195694922	0.0183599625095305	0.0812097260756897	-0.00415949684558847	16.4458592823212	2.63236182678174
-0.239344522042267	-0.120231368828711	0.105397901195842	0.0102851471076368	0.189608025081605	-0.00815420677642342	-0.0674322670195463	0.0394960555639656	0.0292851192563386	-0.213074669483823	0.059184708184828	-0.000406728342099538	-0.00833481261875879	-0.003474913575645	-0.000144231708638198	-0.00196065007309643	0.000328374183092173	0.000167512862719654	-0.000246152116060716	-0.00654803872947274	-0.000359788068578282	0.0671919738746665	0.00372758345762136	-0.123842557464157	0.0131425617374739	0	-0.748946905770129
0.0273936181787782	-0.0167598676869097	0.12293690714017	0.13126481575407	-0.18204796005875	-0.0561661328623536	0.000840585552837947	-0.012975516031542	0.0101612549125525	-0.0420053867206602	0.0313216776922407	-0.000332171153034189	-0.0233120021505208	0.00652596280535689	-0.0003296356580198	-0.00010990422994217	0.00030732570105485	-0.000366554891434334	0.00128395916907231	0.00789950554192509	-0.000431057830749482	-0.018186822468149	0.00109619918695114	-0.224841513371271	-0.00229411691482451	0	-0.748946905770129
0.289965881611185	-0.14756828405193	0.0148196160736405	0.0947597199148862	-0.0561252873734587	-0.00581605241309446	-0.0819183852100878	0.0557720469454019	-0.049614589795492	-0.208995313258407	-0.00953008140159628	-0.000305325483909269	0.0342532277394445	0.00329319055463873	-0.00105423223116785	-0.000805447165018403	0.000741743262039574	-0.000369694375563445	-0.0003155591575007	-0.025822923866878	0.000504685455468223	-0.028585463619143	0.00737003050237273	-0.145304645502217	-0.020325572730977	0	28.3063573080974
0.117513585593502	0.00199846419394212	-0.260531706457219	0.110111268588889	0.0475752399831659	-0.0142167692657381	-0.0684836310633413	-0.0283049446022918	-0.0116802235303193	0.00879916663591285	-0.0482517973115058	2.90097378707888e-05	0.00285084354564646	0.00478393825329992	-7.74157459211278e-05	-0.00119095176698092	-0.00143333702876103	-0.000106092202596386	0.000819089743643309	-0.00219974130431277	0.000562700877776656	0.00959992582845004	-0.00917097822016577	0.0749879078696818	0.00803211888407551	27.9106891392316	-0.748946905770129
-0.190473596280747	0.10910848641663	-0.243019470148452	-0.295490421974337	0.134089101284435	-0.00417371183594295	-0.0391167982109474	-0.141587152057909	-0.0429338405174474	0.0232382316070481	-0.0443038237009251	0.000115371443652146	0.0120036246797186	-0.00199893134067752	0.00110555123999023	-0.000490192051154192	-0.00056175160394345	-0.000979139004643748	0.00110319475011633	-0.0171147262198963	0.000473416127633852	0.0152332466489675	-0.00921719544085797	0.0812097260756897	-0.00197584402186812	10.6137066208966	30.5815251956067
0.149430802346743	0.025907671725111	0.0195678711223579	0.0310297359074461	-0.255121468824528	-0.00667590168862597	0.0125195110466303	0.0085281450052126	0.0155807526692762	0.0622570337833084	0.0497468105602776	-5.33882492939064e-05	0.0111774405411866	-0.00558410669420162	-0.000150538232484898	-0.000100550528066234	-0.000216854454034854	-0.000132434289530137	0.000113778454267965	0.00826703382557215	1.2381828753405e-05	0.0445740560478085	-0.00475557469777688	0.0812097260756897	-0.00422298297801704	12.2322249736738	-0.748946905770129
-0.135682613752623	-0.165855956566778	0.0876471365857536	0.134953376447554	-0.0430094261498295	-0.0677426146449569	0.182348373012562	0.0206638834268726	-0.0143768137451421	-0.066562466513356	0.0124288589035597	0.000302655881242453	-0.0192011085991115	0.00160119116211677	0.000719668901130177	-0.00119851576740904	0.000912913217133271	0.000578571943631756	-0.000440898730064476	0.03428384820954	0.000150269562259941	0.0239838788028386	-0.00914301198488854	-0.0494033109239528	0.00252109494995723	18.3477191235492	88.6683782653159
-0.0175403750250483	-0.0567592318842438	0.200129133375716	0.0493185348887473	0.0674818415355019	0.0227373072075676	0.0353710880978115	-0.101044798619451	0.0167003297626065	0.0607923957172738	0.000310431051744553	-0.000348550382352153	0.00533377383235822	-0.00262836765407892	6.40852364652833e-05	0.000844370020083751	-0.000952498245883948	0.000104581616306776	-0.000542055871832425	-0.000604994093778677	0.000229472095530481	-0.0275688068829313	-0.00554749124218179	0.0812097260756897	0.00892978264143429	0	69.3867788185203
-0.201786825501694	-0.0331022284557414	-0.115462794215378	0.126095035665168	0.095571270688223	0.00461601310318271	0.0382238347239034	0.0459078230833712	0.0442336557723586	0.00858668889715286	0.000526207528221523	2.74028978854979e-05	0.0134619635249114	0.00313457704938958	0.000390427497717338	-0.00111759390360622	9.58424275339098e-05	8.72795005304461e-05	-0.000460713986231265	0.00695273891300707	-0.000189005055374447	-0.0187200158712525	-0.00110861294134446	-0.0430381724963074	0.00131771636679523	0	5.53109293584811
0.26735012753837	0.285091595480756	-0.00361889311875263	0.287811654637132	0.0249817480680696	0.0196013873213687	0.0522470826270605	0.0193892488762111	-0.00911273682641978	0.0371181213090943	-0.00798970276407363	-0.000859141082384385	0.0255688534256044	0.00190908058188444	0.000545527998502937	0.00127347774492081	-0.000232588151930169	-6.65910718011808e-05	0.000678575749433863	0.0174671292520963	0.00115893258091293	0.0461924416321577	-0.00742756011584988	0.0812097260756897	-0.011435405894424	22.0632807689961	40.8424683560014
0.0278972131522712	0.122301025910239	0.161358378879489	0.17339669088366	-0.174039023628894	-0.0206757337475039	0.128512157723556	0.00174007606649895	-0.00112408768414995	0.0312612922209097	-0.00660875985936715	-0.000445801467416795	-0.00249699949056204	-0.00555195386380791	-0.00113616435702268	0.000847221983830693	-0.000834010852367117	-3.35195336910177e-05	-0.000328872174438	-0.0173759513606299	-0.000386495851545376	-0.0203340480084312	-0.00302749822717185	-0.0280687398334701	-0.00430668718297889	0	14.9737103200471
0.167876319006944	-0.0064999234993306	0.0507218940408811	-0.158367121639835	-0.262191179647355	-0.00740326174409134	0.0561467838360439	-0.0340076270095592	0.0201696955898456	0.304434361298816	0.017856833138671	-0.000126678713993744	-0.00698960550208583	-0.000858161589035844	0.000314570715769458	0.000318630648365792	-0.000540946997753866	-0.000251655180129595	0.00023077028950147	-0.0296890032634324	-0.000312758097960608	0.0207057023293427	-0.0143592834600064	-0.099722350731299	0.00307016019934747	4.83903676014203	0.568466082189582
-0.393573635222712	0.187617533885139	0.232333084502502	-0.117311669817707	-0.00377262433654746	0.00951238478662875	0.00567858402871035	0.0525660840037445	0.0148871016288021	0.0345351569470289	0.00844377090204507	-0.000859023796068503	-0.00252937242332874	-0.00240549609505514	2.08075799923435e-07	6.65297503132933e-05	-0.00118797776578761	0.000368842453388307	0.0013928206639624	-0.000649000340949168	1.36445722989098e-05	0.0544904404315967	-0.0126511116582803	-0.0215761820661994	-0.00898515633147745	15.3826145456518	-0.748946905770129
-0.116623150361574	-0.102450424775706	-0.0716713008268638	-0.0172198128024043	-0.0593669769118194	-0.0214853959735465	-0.0357393284749229	0.0472359760414391	0.020601168783061	0.246636931174982	0.0233818690345644	-0.000527405256825264	-0.00843210735782185	-0.00381623240668483	-6.30467201419016e-05	0.00104499205019537	0.000837365496581866	-0.000121616409617942	-0.000392279652634886	-0.0158580748707273	3.81155712232406e-05	0.0557728832959337	0.007543249859016	0.0812097260756897	-0.00470127455913061	0	-0.748946905770129
-0.193837417425262	-0.0378982789788768	0.0269016209579886	-0.0908898738243885	-0.0449326622383387	0.0292863836729171	0.0579254240497096	-0.0166303277707872	-0.01575435677771	-0.047209795144416	0.0231265544002697	-0.000193070143711394	-0.0175479643369069	0.00446043080490055	0.00102918427299103	-0.000677946325340462	0.00119610571369799	9.6931892058727e-05	0.000506297823682722	0.0234646912936294	-0.000440587901234801	0.0436921039077491	0.0101380670314375	0.0812097260756897	-0.0107273047133711	13.936590381828	75.5137900413454
0.147523322833097	0.206202943088391	-0.317403921605181	-0.0111615874254151	0.222014943193077	-0.0034661958375265	-0.11468802046912	0.00990085520374828	0.0267697044478599	-0.108040544398629	-0.0366703894332097	0.000443213644411022	-0.0246797439259813	-0.00365158923180131	-0.00117682150831933	5.94788196348617e-05	0.000454817171841704	-0.000320324811511008	0.000586885751232336	0.0248626319390484	-0.000508111577501968	-0.0252103181824134	0.00310985404906217	0.0812097260756897	-0.00729346650787577	0.44619922827503	63.9091661691695
0.0659423121930502	0.222926640631041	0.182309092560429	0.170628819581039	-0.0194842577131702	-0.00581615998422824	0.00370914867221672	0.0765996045609987	-0.0180490602765575	0.102040516401359	0.0387829075859241	-0.000859846960791555	0.0138498266100355	0.00319613333588231	0.000124500634192337	0.000750535135520369	-0.000172160116226339	-0.000314069059225597	0.000851868782305365	-0.0123956075454952	-0.000311059981819461	0.0627769926185051	0.0058779671754936	-0.191927155073841	0.000749450545219243	11.5005476978712	24.1996413400436
0.0384223280563138	0.0946060208352637	-0.173281817875102	-0.0751772996420123	0.0687066374562471	-0.0453515261492223	0.0966322521869154	0.0784235780984621	0.00811023614184014	-0.101056068180886	0.012568681743381	6.76595341091435e-05	-0.00208979292370415	-0.00425695858502539	-0.00076764511548677	0.000806081206322418	0.000610159897496354	-0.000208361178211991	0.000134731719100722	0.022444706747742	-0.000163274504882183	0.0446816320990568	0.0154911561809568	0.0316639440099631	-0.00298585135293261	24.2074502717374	-0.748946905770129
-0.154908565488558	0.0610631954364536	-0.0230988182782849	-0.0404760942178758	0.0590695925520743	-0.0156084418687943	-0.0194235517419338	0.0787484032911041	0.00660679987001545	-0.0626465822748764	0.0380397591272266	0.000183147910015391	-0.0109214828367233	-0.00387063135102128	-0.000242353105137094	0.000669170307595612	0.000265114462449922	-0.000228153556938282	-0.000444982687756057	-0.0242664516952165	-1.07466638422649e-05	0.00685649241989705	0.0138488680477526	0.0812097260756897	-0.00770389963900486	9.25675365441353	48.8344698921698
0.0391821490443898	-0.0615122654566149	-0.0131830868154273	-0.0321957091796005	0.0208999829404759	-0.000959874654062554	0.0557668849549897	-0.00105604584670071	0.0229397953495263	-0.00181683098013652	-0.0246897675812262	-1.6461215515351e-05	-0.0012646488702035	-0.00585551250641847	-0.00113164630454898	0.00059163772049442	0.000181205113436222	-0.000573685361983767	0.000693493778531673	0.00692624935265496	-0.000515559734210358	0.0900899850010248	-0.0205843196966587	0.0812097260756897	0.00176700875928271	3.35052271624287	34.0375053569051
-0.0992037406039243	0.0967254137744118	-0.123870235251482	0.0946604903069921	0.373115935153211	0.0391072363791312	0.0156426332218216	-0.0250647228295033	0.0219856610040501	-0.252106486518982	0.0353513041503466	-0.000665924295507714	-0.00818996119316662	-0.00189150430345753	0.000581088389790319	9.80473835605622e-05	-0.00050696379531423	-1.94923224680066e-05	-0.00058853971561712	0.00106499163511531	-0.000300513087947096	0.031650869998628	-0.0148507183832922	-0.123025716314854	0.00662171716866844	0	32.8627273557623
0.278980011188061	-0.0838286779392299	-0.219316116038258	0.144615624294497	0.100958167138039	0.0428874452808767	0.0566338466505671	-0.0375585557290896	0.0179852210666802	-0.112648860050162	0.0519554713089734	-6.54740763921247e-05	0.0237909351719019	-0.00332483841807363	0.00119504896261824	4.22971083240409e-05	0.000308596583969978	-0.000558627797977662	0.000232150137017495	-0.000492104115966785	-0.00020756613045092	-0.11154153717723	-0.00620761959224225	-0.143384704661736	-0.00871897216829853	0	15.1663704881836
0.0498575174872333	0.0724904542680285	0.148600399170817	-0.0211366938458553	-0.105091963610836	-0.0171115754021399	-0.0403456974150547	0.0513879648647664	0.023955213146631	0.00456428628230565	0.0410788496732972	0.000538485540266809	-0.0149426586715961	0.00184438026697098	0.000414573440572719	0.000427925014082176	0.000171367622529228	2.57062621262794e-05	8.61531016431716e-05	-0.0102976227609979	-0.00043464523632164	-0.00902541223902431	0.0140077993226848	0.0812097260756897	0.00450784591085585	8.08857206439433	128.337241385008
0.115304591897274	0.0338856326868646	-0.246344406904911	-0.0448607748043486	-0.0167687088928385	0.0203730960406658	0.19221762917847	0.0890496988132141	0.0188140504257439	-0.102443813632163	-0.0207066666901847	0.000147572642122284	0.0114041011049744	0.00611668305093782	0.000507308201248113	6.59431463074789e-05	-0.000103630324448378	0.000147875375454021	-0.00018668127470578	-0.0189905602283253	0.00052103893682931	-0.0260832254301259	-0.00365147548105549	-0.178303421220339	0.0037282951688391	0	-0.748946905770129
0.217307423547896	0.158388801678825	0.165143332664873	0.130465000967641	0.0711527401973027	0.00700878473638333	0.0372705645758764	-0.0331400436381231	0.0172149942368065	-0.0949776285828161	-0.0931932236011377	0.000397360466943386	0.00424965569917468	0.00216701065954572	0.000897528166993622	0.000469283773070428	-0.000308956600730714	0.000202877215234487	-0.000524493675879922	-0.00559937723684101	0.000254064884987359	-0.0751370479639426	0.0129440500003404	-0.0329781727078413	-0.00363356859117869	6.52451632939611	67.4469135549228
-0.0718674988890997	-0.0457944486200607	0.148970064097513	0.101429217109928	0.0471198871953979	0.0253085974668417	0.0127292888876203	0.00444852730004874	0.0371907855147684	-0.242218448659237	0.0196824896450918	0.000142977812204181	-0.0467739210615747	-0.00298360410343768	-0.00114513807008454	-0.00014240656817921	0.000511358222909264	0.000255865065096117	0.000375721718951505	0.00905352649954838	-0.000155089280654219	0.108496395402408	0.000924868517635735	0.0695352646419756	0.0137886751033542	0	-0.748946905770129
-0.0398911935138407	0.0810987162401138	0.0978632069423429	0.0686829666742368	0.147455506281123	-0.0052698853678621	-0.0874224362559197	0.000942990936177557	0.0417276545124199	0.201756528372521	-0.0321314482230709	0.000584837798181859	0.00195240769412575	0.00194666454720815	-0.000915978361316516	-0.00150230630715475	0.000347005095209463	0.000449375157926424	-0.00058740952006997	0.0057956960236516	0.000895925315380408	0.0494144106259919	-0.0142437279778408	0.0812097260756897	-0.0131183274283914	20.0752821850066	-0.748946905770129
-0.00473194111885977	0.103844295747571	-0.127613582835967	0.424895882797124	0.0959118812455335	-0.00661166031367955	-0.016547629697397	0.0208534275212071	0.0649703962443728	-0.106470948475164	-0.0673681247547163	-0.00020239966535418	-0.00726527988936454	-0.000529839078388661	-0.000791720438725996	-0.000760275366563645	0.000564888501106919	-0.000295465592120459	-0.000198055466124503	0.0182513114539169	0.000620136359063883	0.0816434300805127	0.0132055682820034	0.0812097260756897	0.00119962717180577	0	105.099451090243
0.184853436998774	-0.0900008726673832	0.148466990467168	0.00447897952660936	0.080325954195297	-0.0502154495057886	-0.102097056714379	0.0161340351219934	-0.0165612622021666	-0.0298676368941213	-0.0490429110760948	0.000179752481962003	0.0549385552492609	-0.00466020657921817	0.00124839937923427	0.000305619079107311	0.000801759470712149	-0.000298763126233226	0.000660849154053178	-0.0115836551307597	-6.29578435591416e-05	-0.0896516637474846	-0.00496151137779832	-0.196197322416032	-0.00664349119392582	1.96549688828021	-0.748946905770129
-0.158962375638366	0.0184073035650731	-0.0551267111946551	0.0480942753169702	0.025774167433869	-0.0522930252854273	-0.0243588790108625	-0.117704079140297	0.0252434404388677	0.132054275580831	-0.067406528666741	0.000431581050761132	-0.021294056964575	-0.00683520669390902	0.00120364780492466	-0.000116782385240266	-0.000345088617346612	0.000317029766150112	0.000718908447182365	-0.0170330285255431	0.000540191249076116	0.0348300691351517	-0.00739709192242621	-0.188308512228195	0.00329771887962638	2.80836491739294	70.8105228949627
-0.049543560250233	0.241165830029327	-0.068496900817729	-0.011809486919467	-0.0817307981760022	-0.0306867990124728	-0.0897219945903387	0.0080784520660091	-0.00648462353295842	0.239671857216036	0.0204244350522564	0.000294394357837291	-0.038551127363546	0.000330384310420095	-0.00165705871759025	0.000123155083382231	5.52423174164929e-05	0.000379733758035794	0.00032564752917863	0.00317607455542745	-9.89761541995149e-05	0.00257238716645136	-0.00283216996692404	0.0812097260756897	0.00915045194823438	0	80.6021315049854
0.0421620130194365	0.0131537376020887	-0.0248165464351833	0.0865786580742653	0.0029181114777328	-0.031329090724857	-0.00559188347574191	-0.0283901969775261	0.0108471974233351	0.130141286986597	-0.0412954432140759	-0.000813087774393484	0.0267979696697374	0.00350872994548079	-7.06709213440515e-05	0.000318328330495721	-0.000391598607408117	-0.000149506174085268	0.000252991117198009	-0.00810451082659003	-0.000208221752850513	0.0115626776041695	0.0149271893277327	-0.115769343988936	-0.00212672885553877	17.1622184008415	25.9993598602196
-0.00323498435116865	-0.0337903406712002	-0.0939017219945987	-0.0742772571777109	0.0110562263178566	0.034075967094342	0.0137642443622017	0.094706526025462	-0.0262099081391727	0.0140450948682771	0.0086098469041116	0.000562279293173207	0.00529189345947723	0.00299955852401612	-0.000483358148961721	0.000237109079666453	-0.000126908844869766	-0.000234849520796887	-0.000607064108363087	0.016701207316979	-0.000355225270508575	0.0268305952435608	-0.00307443342679348	0.0812097260756897	0.00534066947165956	0	60.7518566187207
0.0369489849525935	0.0565012022875844	0.160774944704389	0.140630063333748	0.114630664638789	-0.0368317483990809	-0.0396712211788223	0.0691878597581637	-0.0113172456222523	-0.0598149799117447	0.0463862203705432	-0.000281117245324314	0.0173811543445144	-0.00818280350422029	0.000282548630931023	-0.00101522415290689	-0.00143973779227224	-0.000172591623244345	0.000726247986021278	-0.0267690484884862	0.00073144069221831	0.00350972677978212	-0.00710516164484576	0.0812097260756897	0.0101483306482217	16.0231018266286	102.833102037811
0.24006452114137	-0.0302764635980181	-0.180762483722914	0.250350197035182	-0.135869558995503	0.0274142326526023	0.186660472700399	0.0388072777960793	-0.0494399531308025	-0.0984656321124492	0.0124136777423558	-9.38802680425788e-05	0.0453264010369028	0.00756694256374657	0.00119267246613752	0.000400457923851683	0.000382259599334578	-0.000556401685017249	-0.000836625219302056	-0.00944797503569283	0.000868751453646732	-0.0465722086013838	-0.00927740555610768	0.0812097260756897	0.00230114754679001	0	-0.748946905770129
0.0402760426694613	0.0547065798104602	-0.0181869784380044	0.0120460221557634	-0.032709284441683	0.0466529341209041	0.150041558987709	-0.00791159574588196	-0.00700076643695835	0.0465220895802243	-0.013217116048991	0.000561692304122952	0.0313186578216595	-0.000895458324641552	4.78460698576377e-05	-0.000153634758917387	0.000151002242313014	7.72929041670256e-05	0.0015824459953524	0.0016717420687653	0.000567677891655682	0.00973848561412449	0.00979688349198371	0.0812097260756897	-0.0208557867445484	3.79223028037806	-0.748946905770129
0.116378758655051	-0.0151596213019649	-0.126399354648277	-0.00965894388342425	-0.0786851294860317	-0.0899563706590703	0.156087841495238	-0.0198517010988103	-0.0163463756306882	0.0339033092935956	-0.0780983966840492	-2.19101265375166e-05	0.00104664898183171	0.00137913868671569	0.000221348589837023	-0.000526347033819374	-0.00116018174848764	0.000192090332218786	0.000113717722852513	-0.0103672937925267	-6.26370125018649e-05	0.00877312192300983	0.00783493328636409	-0.199603589442681	0.00792889601855284	7.52509972505688	-0.748946905770129
0.136718129381756	-0.00209991092630257	0.137879485788589	-0.0797142120137936	-0.0304584539192317	-0.00924259972553088	0.0572371308822692	-0.161823947864065	0.0104378363616808	-0.0986563885474435	-0.0351860673193569	0.000449595173821926	-0.000500059839826039	0.000384208333064961	-0.00335845489774333	0.000712854846492528	-0.000792814176684309	0.000557433509991156	0.000159438800441558	-0.0181382711071922	0.000739707352936048	0.0583100461490027	0.00463724290598688	0.0812097260756897	0.00662507176188543	0	31.6562376028005
0.160899468976685	0.0570511260463935	-0.00827249849634992	-0.067005332441932	-0.112230481475999	0.0192874000459256	0.0778703183423362	0.0797054089030458	0.0238369708849646	-0.121264920019653	-0.0093165206027872	-0.000505588953321201	-0.0165546278226264	0.00729587892526484	0.00085958417007248	0.000980047578804433	0.00117025016499817	-0.000121500602293989	-0.000103138480136655	0.0188591790453769	-4.80711788564125e-05	-0.0469687563401711	-0.0158086404299705	-0.158856256119815	0.00641647662465727	0	-0.748946905770129
0.0750198634470303	0.197071633318779	-0.154836482083341	-0.238219743889113	-0.208910177838972	-0.000230137438606226	-0.0523888417068546	0.0785968985676784	0.0413117843472748	-0.174485337267649	-0.0388729309558677	-0.000321503398954204	0.00808756930280308	0.00607722111369613	0.000314326358398453	-0.000671555038955995	-0.00068316096822707	-5.24831544073123e-05	-0.000161927145289287	0.0157719442617963	0.00010033007856336	-0.153749564919891	0.00291689143383955	-0.00473078833698792	-0.0058865082788262	0	-0.748946905770129
0.272699996648587	0.0558649529722739	-0.182091924390322	-0.00759375278564456	0.0595996028668675	-0.00200335412439834	0.0118820373978987	0.01459987977724	0.0340778037519014	0.273028386729604	0.0176626568154181	6.27464550233547e-05	0.00786966017821666	-0.00688120951156124	0.000736365949754347	-0.000319602207832226	-0.00126748292284773	0.000112283135926594	0.000396586214426398	0.0291444824412013	-1.51105911622151e-05	0.0314163231453053	-0.0210766426232477	0.0400123258750056	-0.00902434359308446	0	47.3759335909267
-0.136141681918069	0.251248814543676	0.0131861519462071	-0.124516544978423	-0.075420057847531	0.0604738359238661	-0.0832810927348606	0.0428188235002109	-0.0605362673512692	0.17574065716487	0.041642301133233	0.000476963342828096	-0.0373654936628958	0.00720712442730242	-0.00224203648440724	0.000392308105576333	-0.000114314089712519	8.6505378350088e-05	-0.000156810136610286	0.0113891493605272	-0.000191679987970206	-0.0304256121641537	-0.010788533254172	0.0812097260756897	0.0011163883633456	2.35598114567173	-0.748946905770129
-0.0735761898083795	-0.173395848314613	0.234741572836196	0.174383415641242	-0.0944188900878283	0.0208210660496158	0.0219901032690499	0.0503637867283555	0.0325089510938803	-0.041924194733617	0.0232023589630566	0.000265282507108999	0.0170916146166054	-0.00658755096075148	-0.000668750922491634	-0.00103456265987922	0.000167605033335017	0.000548474266468091	0.000853907942168997	-0.0101193003224515	0.000133555506243832	-0.122727310531137	0.00657257488944052	0.0812097260756897	0.00891834523168566	25.3668534324193	58.9609248246387
0.00282980327889004	-0.0481372583640307	0.151710585251769	0.0219993672491041	0.00121595034356203	-0.0153393149231752	0.120759636192277	-0.0549070304765625	-0.0154852616483021	-0.15292753477108	0.0381278256516038	0.000254863592445309	0.0189059095254132	0.00133568464131928	0.0008992682253115	-0.000259982034999551	-0.000227120840687878	0.000103031964854061	0.000379107667856093	-0.00501603089768399	0.000123850666613246	-0.0761224864729069	0.00736962851288392	-0.0178384263365888	0.0102505343109851	17.807987547394	80.5116550902903
0.00491247528075833	0.0281628574350254	-0.0354879704521485	0.00776024632736649	-0.262349459716601	-0.00103185810860407	-0.0819523807242899	0.0218702394454531	-0.00197109257880146	0.130839976285188	-0.0388024277254747	-0.000196240859861141	-0.012091324743796	0.00103750106071887	-0.000289016799873587	0.000304233543776622	0.000648301728358502	0.000503638702882503	-0.00050066231918211	0.00644784109428698	-0.000416558652632459	-0.0242894552916441	-0.00800474179977395	-0.229677329225655	-0.0185666982844068	0	-0.748946905770129
0.111791959015759	-0.0844514718087542	-0.138644385019704	0.193566148854269	0.1338948337988	0.0485128397657222	-0.0178517028894579	-0.0259493033470511	-0.0212380689222272	0.0425253779444126	0.00481781976666928	-0.00079507175374105	-0.0133688852319502	0.00156729500458419	0.000943716957467311	0.000327960045199971	-0.000356725589017892	0.000250358115267302	-0.00033074667550459	0.0206284533969852	7.20194230272586e-05	-0.0824525252709715	-0.0167762396741573	-0.093477319064479	0.0105159387675742	1.91400912300705	-0.748946905770129
-0.143767005641857	-0.12103353508177	-0.0775171824238341	-0.247964401300496	0.0670743802838236	0.0142927007466349	-0.103221354345566	-0.0110182757089236	0.0062680571432483	0.0667995578811234	0.0382579042382025	-0.000454360839697854	0.000802375350653417	0.00388458655046353	0.00026387896022495	0.000370244071871806	0.000737002143163412	0.000392496401030673	0.000471181709785107	-0.00347494312602115	0.00171491508488875	0.0764216592491591	0.0206841142473821	0.0812097260756897	0.00934016390765291	3.23819031033945	78.4223788417913
0.0188081112590324	0.0784110945593599	0.0897897316412681	0.0464621684972861	-0.0108110145527096	0.00435958693270821	0.0588884125226887	0.0736742840871876	0.00762722440467001	0.00986987255555793	0.00732894087880909	0.00022921465774095	-0.000430196447720799	-0.00303771878315817	-0.00401418077573823	0.000748762741879183	0.000127219716896443	-0.000353899273367708	-0.000503424644057282	-0.0310032460017344	0.00024427007639205	-0.00406329043607756	-0.009868473135207	0.0499298016225138	0.00670207436629466	0	-0.748946905770129
0.100209939907052	0.077803801566432	-0.473855608605246	-0.149255265200552	-0.00363497838025173	-0.00236099074338125	0.131980263718269	-0.0434703482070975	-0.0192899236662292	0.0663459799436719	0.0281117395693624	0.0008175746276331	0.0159831778027995	0.00145141348850553	-0.000304603614462717	-0.00313233263851198	-0.000521609949704738	0.000404971055426362	7.39752064338184e-05	-0.0185268536095885	0.000816036600692849	-0.0937418885366605	0.017146912519358	-0.224205056128843	0.00165159940526372	0	25.5107883434745
-0.190030564482838	0.0348348658545869	-0.0115315897663358	-0.0909997103062307	0.0308388083331299	0.0489785823956521	0.120921485029084	0.0133375452100735	0.00878588016263326	-0.110596951947288	0.0109980152726885	0.000365791881711708	-0.029412485677524	-0.00164797479659107	0.000809395820593473	0.00134684525341555	-0.000323822984319322	-0.00031390898787953	-1.67730683489076e-05	0.0115095576917594	0.000138595533997643	0.0398974529808651	-0.000881854833177265	0.0812097260756897	-0.00489643285680641	2.59907487898641	-0.748946905770129
0.0317100109149906	0.0484191057223253	-0.152468158173698	0.0364505576864191	0.0661939997189651	-0.00740751795125771	-0.077240454687458	0.033230280924974	-0.00710555742018804	0.224459177509817	-0.0585134898435842	-0.000200554986920953	-0.004946134215986	-0.00416708889423967	-0.000209463868391935	-0.000222825981315511	0.00116225351681054	0.000357757254717983	-0.000178113858647411	8.58484221391009e-05	-0.00016998964714654	0.0514109973690042	-0.00899204494839845	0.0812097260756897	0.00487921198834251	0	6.40535150566297
0.0827585014694054	-0.08757187446549	0.0623989694725584	0.124701937430752	-0.114568500642128	-0.0440737603398604	-0.0560660385528571	0.00804410092949492	-0.0470420004629342	-0.288307252610247	-0.0616349788665675	0.000507266538597451	-0.0180387551497131	-0.0014689162057745	0.000531944530782535	-4.45280534999704e-06	9.48155010831453e-05	-0.000429912982325087	-6.69218776889746e-05	0.0164862191827613	-9.32766221244385e-05	0.0389320275043523	0.0114645203173633	0.0812097260756897	-0.00626829208249269	6.37998719894	113.899209514622
0.0414152299085668	-0.0529348603598397	0.15388624817695	-0.118231048200714	0.00837428647606164	0.0464558771661254	-0.0088775085760725	-0.021648711826861	-0.0189327348048638	0.198046922870205	0.024979992192254	2.80754709169884e-06	-0.0269393957621692	0.000133691049974738	0.000773309694192648	0.00085679352129131	0.000375240177723501	0.000630089626719288	-0.000697453977201445	0.00768078613923162	-0.00055587768274723	0.0393558413560966	0.0333723229814971	-0.2749475037663	-0.00229421126386509	18.2102366539446	101.33128575347
0.118663897956466	-0.0120524650932697	-0.117968534782152	0.077758390546633	0.110743993441527	-0.0127206109917506	-0.0328026601560516	-0.0644394887381888	0.0160256593334309	-0.146835173185244	0.0130251671601038	-0.000967892088138522	-0.0170086018136526	-0.00564936812415884	0.000711463965412662	0.000112522786342995	0.000268234438714599	0.000203660187760857	-2.69159259627116e-05	-0.0261345916805202	-0.000327591741683841	-0.0123030429295814	-0.00974291571607466	-0.0034392495414548	0.0052412766333092	0	-0.748946905770129
0.155967937197134	-0.0710917630657731	-0.18688280079165	0.201563191852023	-0.235867482302116	-0.0387754974547547	-0.0429050257854442	-0.00548115988003128	0.00769429666560395	-0.168107835738645	-0.015914284219705	-0.00109020413601124	0.0467210725012857	0.00491882913454433	-0.00010175480558694	-0.000323005068849191	0.000129897380763744	7.35517903469596e-05	-5.3763213029967e-05	0.0218939090353523	0.000428734001426845	0.0211635332643385	0.0288610679364194	0.0812097260756897	0.0113832465500554	0	63.7838952824392
-0.34620492400449	0.0402288551288916	-0.363623766150645	-0.120826358198723	-0.126687722687235	-0.0110289272739672	-0.151696718277074	0.0784647517078985	-0.0470317781866209	0.0244254995664588	-0.00415936289517038	-9.77812885279983e-05	-0.0258982352111845	0.00410310680093051	-0.000739984236956426	-0.000925958890277023	0.000423905867140473	-5.33796803863229e-05	0.000118747871769687	-0.0230681678373351	0.000283593433118901	-0.0157419777452169	-0.00921111354461468	-0.173155035131102	-0.00183396359347121	8.26165528475385	-0.748946905770129
-0.231697540739955	0.41369488035129	0.0783195043327478	-0.140053749509055	-0.20570398186573	-0.0170663019755419	0.0621382240386656	-0.0476198375114091	0.0424894506977147	-0.0263752154030342	0.0175496421489674	-0.00121005797489793	0.012672826557427	0.00078537939875245	6.17688039568076e-05	-9.00692672864967e-05	0.000219307788871914	2.12190680408675e-05	0.000684983386834759	-0.00149562840128425	-7.9862273526965e-05	0.0214959951263236	0.00902890186095329	-0.13223676063291	-0.000389771780353265	0	0.158759095936327
-0.0435077946313537	-0.0514114435316352	0.211602148046458	-0.00165343092944825	0.00370936547684209	0.0138135746191967	-0.0199547346494445	0.027712174741944	-0.00943318595678766	0.0657695105415055	-0.040526159340882	-0.000333107447896497	-0.00233112108230737	0.00756077596252736	0.000946360891816322	-0.000494003223484141	0.000357021561338433	4.15565106417493e-05	-0.000146649641045493	0.00237065369079104	0.00183159104601982	-0.0308879801718462	0.00192336356545253	-0.142859485931722	-0.00511983108457637	2.95379026368461	-0.748946905770129
0.174539354658695	0.0826975203001448	-0.314114461997626	0.0880390172608672	-0.262862512320225	0.0053805062606247	0.0682791137353769	-0.113746842925768	-0.0520393529101395	-0.114588798269351	0.0446148685476377	-0.000421866346646982	-0.00405667452456837	-0.00256264446009469	0.000595129551531182	-0.00174611791940416	0.000261401232204417	3.98660116476268e-05	-0.000206051940599528	0.00754462277686296	0.00101685422266939	0.0233594003904092	0.0111386557385658	-0.259939989871661	0.00661928669307121	0	24.730480101689
0.121082710548356	-0.101591257768771	-0.043119671802994	0.000211862124842366	-0.127727190513819	0.0333466899200159	0.0243473095096092	-0.0341864523501265	-0.000326808873992834	-0.0469507841197198	-0.114883193845717	-0.000324802460824114	0.0390529184277351	0.00247133639642483	-0.00194425452138181	8.4452173926719e-05	-0.000577734841109123	0.000101849689125633	-0.000203224300127425	0.0250443824795561	-1.27632505452224e-05	-0.017277031956473	-0.0121647302264201	-0.0240751773343535	-0.00609894161290403	0	49.5847635716391
0.0249151500579929	0.192986915122187	0.155346771696195	-0.115376305829269	0.242334699454984	0.00352955074830663	-0.167496802755197	-0.0367919521269574	-0.00581884472109118	-0.0338480989271217	0.0124734794903283	0.000252415874461898	-0.0365062401396034	0.00145448346467747	0.000519548931158686	0.000418598766927403	2.71019231372627e-05	-0.000385356953390592	-0.000228285070202006	0.0184261080042847	-6.31775985874272e-05	-0.023770441000508	0.0199828810246949	0.0812097260756897	-0.014861905970129	8.32596157767998	-0.748946905770129
-0.111866670714713	-0.0960889705867291	0.0824867245607352	0.0162598632693089	0.172042316525155	0.0160729729795268	-0.0253826350418306	0.0176136781095464	-0.0306258126677578	-0.125381240797656	-0.0150272073619525	-0.000109292546694562	-0.00738109452787705	0.00243019994998606	0.000369592506767491	0.00093788254944438	0.000373172363604901	-0.000139058176751639	-0.000352379645982004	-0.0181560479636015	0.000337008184789767	0.056940031071371	0.00110595092797716	-0.0862321191881229	-0.00209245223328358	0	54.4902422140394
0.184628497156091	0.024797884647336	0.115782209985415	0.0292184579964334	-0.0811290169165382	0.0191444735428881	0.078553124394446	0.0416289602157327	-0.0837962509873817	0.0124509464949509	0.0237961749921971	-0.000300658444268631	-0.0167475845684978	-0.00862866228923809	-0.00128080709925604	-0.000747642334215759	0.000194463332121364	0.000136409546811045	0.000339021290921337	-0.0176542177522725	-0.000230874178404838	-0.0387400987722677	-0.0272847288089333	-0.0774937901972932	-0.0160758916835484	8.89782315242155	106.911805600769
0.313976508072895	-0.0646029771431614	-0.21245191305465	-0.0629013777551798	0.0161002961782724	-0.04173812613633	0.108817486411291	0.0364062483058005	-0.0302446402549962	-0.174386131908322	0.0333587215426978	-0.000750359147273727	0.00330773955525765	0.00257854755189291	0.000968027356953893	0.00037495939521115	-0.000453423156255739	1.51958063858704e-05	-0.000207141453808291	0.0180014750923982	0.000575990277875027	-0.0142508787535262	0.00611018882595449	0.0812097260756897	-0.0016461497188347	5.59729145428698	93.7287615198566
0.200309577316235	0.0639342702668415	-0.100734809655394	-0.157991239460764	0.0199230574913472	0.00340027556238098	-0.026656424929812	0.0613958202781231	0.0152912385044217	0.00342078557713665	-0.0454038538673461	0.00103273524693237	-0.0124810902412777	6.90691722340375e-05	-0.000667097337969214	-0.00135422678169306	-0.000474801613071341	-0.000131087925984152	-0.000222736303771232	0.0112040347182931	0.000114475347819276	-0.0619122804533367	0.00511300175142382	0.0812097260756897	-0.0173607592494096	0	-0.748946905770129
-0.0471843914415473	0.00130701498634811	-0.039522100102538	0.0612894555196239	-0.149124496929221	-0.0182471207225334	0.0498785144315577	0.0407352567804764	-0.000161910103096741	-0.101328942100769	-0.00139492073490555	0.000418496659710499	0.000789569221280262	0.00212144181466245	0.000355843576573367	-5.73140358520741e-05	-0.00048127088416694	0.000205774432793904	0.000186286877568387	0.00324825282975993	0.000244157192974326	-0.054695924177903	-0.0169711259627753	0.0812097260756897	0.0110445905063286	0	25.5319976177142
-0.0553705654985672	-0.00501946437744138	-0.0391413800648508	0.00241465929634455	-0.234441944354565	-0.0108829838736967	0.0218126870559929	-0.0693436353032078	0.0183076944174043	-0.0112457173844752	-0.00850957348912884	-0.000901121316610465	0.00641309440519344	-0.000699375269817781	0.000569020863233183	0.000103921411773733	-0.000428704570364591	0.000256971169495079	1.09021789649333e-05	-0.000799628292316501	-0.000479041556580739	-0.101376693362933	-0.0181780504075709	-0.21348563162034	-0.00256890643989061	0	-0.748946905770129
-0.0639058158866183	0.581158185131832	0.117415613112197	-0.0513580316821762	-0.0543739194278992	0.0295545211202197	0.0941238213578086	0.0301971460567279	-0.0003112167505126	-0.075357879991919	-0.00458784554497449	-0.000385118579993349	-0.0255458810578034	-0.000198714985128912	-0.000944886698759806	0.000411912104596457	0.000261830888088843	-0.000109287154496429	0.000358372566107157	0.0105750177450994	7.30623211686598e-05	-0.0295952692836273	0.016477222445175	-0.266441221849761	0.00330707169754518	14.2748463279462	-0.748946905770129
0.0183944554167279	-0.0656858846456796	-0.177834175057722	-0.0892870651444819	-0.0176771224336673	0.0551747521172359	0.236623737685239	0.00315391173144541	0.0543045272225382	-0.0265520889079254	-0.0267940606287199	-0.000121773836207484	0.00155669543313319	-0.0031959156387279	-0.000123465464969774	0.000379169372533239	-0.000792829822400587	-0.000357757002200199	-0.00014728332846925	-0.00853400406210447	0.000158835318194051	-0.062525246641753	-0.00112452122253326	0.0812097260756897	-0.00413452409892257	0	57.5177409075692
-0.0259790291270363	-0.00534688218771029	-0.0571339857099401	-0.0707885574373228	-0.306594845274703	0.0417997763115581	-0.0698544851342678	-0.0940158056468893	0.0259743932383829	-0.0861043985285018	-0.073438010652028	-0.000303658790002381	0.0253832744104097	0.00497225500681275	-0.000297019391879427	0.000845207170613538	0.00116075033188379	0.000295975051286312	0.000141417566735136	0.0362663325754533	-0.000537086990157865	0.026846863257405	-0.00632414484168398	0.0163674938037144	0.00956940368273584	1.90875071223461	-0.748946905770129
0.0669968428415657	0.500361244774173	0.0399450514295798	-0.122528437228942	0.00148098237547911	-0.00800466787322796	0.258624028959629	0.0253983790459889	-0.0170145722018881	0.0614914624225418	-0.0255319889426963	-0.000748716348713541	-0.0135957960588464	0.00147783210714114	-0.000302960285023635	-0.000510321078771248	0.000233707095179225	-8.37670546603997e-05	-0.000604374854245027	-0.000794569241788334	-0.000485389984585916	-0.0690081562445284	0.00470599272810834	-0.172431932844035	0.0096923233516728	0	-0.748946905770129
-0.121797480498322	-0.11080366706824	0.0285213751183313	-0.146765942366586	0.0621956680396691	0.00875440511780146	0.0195847060773517	0.0105336226791257	-0.0144061935368008	-0.173932769701706	-0.0264359232442202	0.000458188404518056	0.0180715796223685	0.00744424964991053	-0.00019199652701829	0.000312678063588256	-0.00012051120026646	-0.000204948149359563	-0.00017465731650057	-0.000576779817803685	-0.000452278269252315	-0.0882167916747814	0.0072325518125973	0.0812097260756897	0.00402632553373672	6.35084590454491	8.96003125496557
0.188615678640395	0.0695245793382206	0.0158701160748089	0.175671434776055	0.0819714843006933	-0.0219872410440213	-0.0623102571614033	-0.0390025048955008	0.0332137373782482	0.0494982504910502	-0.0500749518343065	-0.000235479376989867	0.0144405327837471	-0.00113799630977807	0.000660689184135421	-0.000546776770941837	-0.000762643693984155	0.000451773507117004	0.000126012233319983	-0.00677415517635138	0.000371341530096103	0.0276668119077024	0.0222693488484691	0.0812097260756897	0.00921782308685803	5.78490248693069	-0.748946905770129
-0.064379717210635	-0.105076998921692	0.125793600656859	-0.0341563932306845	0.101111185055881	0.0110454546595908	-0.0630816912934649	-0.0107960436229225	-0.0154883085814261	-0.0538553311174729	-0.0352272165260047	0.000816880340736237	0.0129487485723019	-0.00406604655862142	0.000862018256014396	0.00107362172869929	0.000111545242293953	0.000299932448780904	0.00031635143323494	0.00420456115346868	0.000362316105292138	0.014880681012883	-0.00421062073048373	-0.213346254165698	0.000586953894166742	15.4391343967186	8.05292949668932
0.118771924173473	0.140576495478435	-0.128545714314756	-0.241670300378534	-0.0113382779972865	0.0385384707830609	0.0105925412577246	-0.0256087527335628	-0.00587874187859949	0.165464924717061	0.0371181310004538	-7.30576922638448e-05	-0.0267978466310441	-0.00176244141846538	-0.000483466200762672	-0.000283234003316757	6.33808475511977e-05	-0.000323210582486633	0.00150605863730147	0.00256722558902389	-0.000669751453058587	-0.102669040396253	-0.012809913594753	0.0812097260756897	0.00468511964812257	0	-0.748946905770129
0.047194962761937	0.0396732178800441	-0.262533791534561	-0.069079683669738	0.118052141705472	-0.00279625746704693	0.0124538213173901	0.0194771710185782	-0.0333959862385695	-0.199769203325649	0.00928883737909469	-5.29518886734914e-05	-0.00336373697103176	0.00353054720249424	0.000436816379032923	0.000639108410930955	-0.000330627160314956	0.000446749756221942	-8.65322343200914e-05	-0.0166464538826784	5.76984059281749e-05	-0.0140224210902754	-0.00441609771570028	0.0812097260756897	-0.00252373053947907	0	66.3856580180313
-0.0782016622507716	0.0833604544004356	-0.538756137329291	0.147832226342816	0.248705794233201	-0.0318192456716134	0.0387014551163132	0.00926970806169747	-0.00585396038992081	-0.123411447619521	0.0500714576008925	-0.000805291233666017	0.0257690079381816	-0.00221822725220278	-0.00181271289518004	0.00100883268930962	-0.00128646802278565	-0.000662899158546559	0.000344092837343712	0.0164376117259313	-0.000620191588275643	0.0908998980351794	-0.00401935204491011	-0.065786120719885	0.00549126336423034	16.5230287140858	-0.748946905770129
-0.146620965732352	-0.0306724393275173	-0.0847807009851598	-0.0761368614246702	0.174623852263616	-0.00769973735314633	0.0831791441439631	-0.0982423025479339	0.024493116443266	0.043961291304409	-0.02214716516647	0.000365270242213001	0.00769013661863416	0.00225214371526761	0.000245692781515761	0.000179112012726357	0.000393512098014526	0.000173361024168539	-8.96172244634341e-05	-0.0124500561305804	9.83104103235988e-06	-0.137060234051153	-0.0214908917649	0.0812097260756897	0.00721325420365249	10.3896564575147	63.377232927424
0.155629101051811	0.0293042409101303	0.117541907193929	0.243617747894647	-0.060628990026365	0.00540278392721127	0.0337930821104591	-0.126167920693245	0.0234132243506606	0.129478076368497	-0.0814378542620271	-0.000317855144027157	-0.0142123868938167	0.000687834145769006	-0.00034505598820711	-0.000524664627267746	4.78919867978878e-05	0.000292941649535861	0.000725844730221858	-0.0162574997836245	0.000193757304604469	0.0282209026751929	0.00694824935951499	-0.22339611057763	0.0028183938328481	0	47.1366121238263
-0.17747629306282	0.217307513056004	-0.0325518946721987	-0.110195626787359	-0.151397271943234	0.0122383878685721	-0.0771671212745272	0.00182307075359489	0.0311818426352093	0.0553630144321646	-0.0658015552245861	-0.000587154238734788	0.00423096825921077	-0.00210027223832521	-0.00209030758392448	-0.000929929864242451	-0.000260718784362068	-8.01342783632863e-05	-0.000282173321127122	0.0084627393567851	-0.000723341680085587	-0.102112007462151	0.0145319066190444	-0.041883238223417	-0.00211498308134461	13.325241936602	-0.748946905770129
-0.0933637700400015	-0.188210677304715	0.140785090708563	-0.106456638917779	-0.166687065844025	-0.0366125172049832	-0.0547330117674797	0.0384546443607092	-0.00701318711124344	-0.05594434817785	-0.0361773212553567	0.000352527657542234	0.0114538746357882	0.00671953486271826	3.9686454804011e-05	-0.00114195066144651	-0.000365196141480006	-0.000629422988216555	0.000288321553060022	-0.00859441418173279	0.000726930275905202	0.014577772293894	0.000308274287146304	0.0282137641610716	-0.0121998345637767	0	52.7818182298309
0.00958600437748669	-0.147348040556914	0.0898632231325636	-0.145792746826043	-0.314550408824758	-0.026448720627566	-0.0595475868544635	0.00479562340720574	-0.0264758690926286	-0.0628154535813151	0.0309015467382201	-0.000176300187879508	0.0481753883764955	0.00375097561497184	-0.00032181461438574	0.000283081556644582	-0.000150328772091979	-0.000221871762596138	-0.000153279287695818	-0.00533971983250525	-3.13019679998305e-05	-0.028116379633618	0.0195593855624832	0.0601209128990201	0.00195614686714252	23.3948834975051	-0.748946905770129
0.0275482583021962	0.0510565223565176	0.0960420378216837	0.161918216065743	0.147987312657168	0.0124921771765714	-0.0475543190518598	0.0292001798263897	0.0116667666142081	-0.0986499217858468	0.0247660601073421	-2.66912092276028e-05	0.0276869893785769	0.00189886058112654	0.000161499685221056	0.000666644387822712	-0.0004952295027425	-0.000189386135000191	0.000334974302381497	-0.0269062621529648	-0.000483373937273934	-0.0969917603094316	0.00657496411892922	-0.246235008163472	0.00388193936840531	0	-0.748946905770129
0.0307011743420549	-0.0680105505428207	0.11892488587483	-0.082065508297823	-0.188817978544873	0.0392432067269863	0.0331575900645884	0.0358770802243102	0.00896989905173728	0.0807618121794151	-0.00659346992666165	9.25507463283015e-05	0.000317041280494701	-0.00114278430680026	-0.00162296936338757	-0.00362556497456967	0.000696159383005712	0.000189274081668467	2.80435515835897e-05	-0.011678427764129	0.00153861684936207	0.00252813304611643	-0.01741276214815	-0.265734327866947	-0.00247500301759429	7.71692889155374	-0.748946905770129
0.0427300876021139	-0.0325078191635823	-0.0626259923805329	0.0587598047834441	-0.0113362173739884	0.0265964016625	0.0317375398671702	0.0877367622146461	0.0148551778165069	-0.00610534454323619	0.00469423266430802	0.000254922334518071	0.0411319069808465	0.000964225199099111	-0.000227801862884069	0.000402118335105284	0.000110082141324686	-1.36096166619692e-05	-0.000414496710871681	0.0111308564712016	0.0011310546796004	0.0910389397322107	0.00987260280972935	-0.192594361498396	0.00307756729941455	6.63386889484525	-0.748946905770129
-0.00325701064144446	-0.137632703069135	0.153934710595876	-0.230702007315432	0.0645593827531934	-0.00966723417316206	-0.0193895562503921	0.0716854098722908	0.0502012757059009	0.02458167826766	-0.0339274370542032	0.000332159139360355	0.0112714294061687	0.000676434684445448	-0.00117268378610136	0.000505501033412736	0.00030806382706472	6.05030756783975e-06	-2.69238750941758e-05	-0.00403452423499595	0.000186280616872869	0.00171704844841636	0.0321335143380965	0.0259112336936298	0.0104921098816135	0	-0.748946905770129
-0.00724989667079501	-0.0905618587013756	-0.114605174228081	-0.0810156356925157	0.058878277627785	0.0318237867255424	-0.0755306843833093	0.0015593173859727	0.0317453936251675	0.0901664080965274	-0.0534794160422279	0.00055129352346972	0.0120896138699542	0.00205317636867375	0.000294954015659155	-0.000396686597971652	-0.000703241910951169	0.000271522817549608	-0.000123364203844289	-0.000891071004909927	-8.87377073937046e-05	-0.00623995490938967	0.0151883867148248	0.0240481745950523	0.00567123316941287	12.2294653853698	-0.748946905770129
-0.116741850055514	-0.0436069411585812	-0.138853395558027	0.0925352339196892	-0.123571374773672	0.0112492841159062	-0.0273448761590378	0.0325185298413588	0.0114303708522911	-0.122060115513469	0.00884064199419865	0.000238058393214224	0.0160824938286961	-0.00795158946959007	0.00113551465214923	0.00073550284374102	-0.000124417122827292	-0.000223375270921422	-0.000426385256180217	-0.0183898199830556	0.00052147204197639	-0.0116487106046665	0.0192296987146372	0.0812097260756897	-0.00620048708990084	16.5439938750243	-0.748946905770129
-0.214172423688645	-0.0745921687775086	-0.186845771265807	-0.180217993986041	-0.0903154797003975	0.00355655049029924	0.0579071115260257	-0.0784222274576453	-0.00969663334493942	-0.0527508634108443	0.00256987117287855	0.000451621905080302	0.0219504050079942	-0.001381000986313	2.61352928498937e-05	0.000480356058908393	0.000718052175005202	-0.000286446566700405	0.000186445529596346	-0.0311369580274257	0.000457523353514233	-0.011903064190558	-0.00341298903024889	0.0812097260756897	0.0147503810302521	0	-0.748946905770129
-0.0660608248172654	-0.0872140337914061	0.00321932403401615	0.00708116193280084	0.242091038407829	0.0191953246152199	-0.0112144665276819	0.0832245766240738	0.0221594717130564	0.0497881881006041	-0.043700240930615	2.49675047954145e-05	-0.0202245011325733	0.00407812129982932	-0.00121759904582208	0.000988027562829563	-0.000368958328324731	-9.20301203841678e-05	-0.00017239398841562	-0.015312999589975	-0.000846339102174243	-0.0123779299934463	0.000203088723694123	-0.195276772548523	-0.00115449396596701	13.1577297178036	-0.748946905770129
0.029589616613976	-0.045389953621404	-0.105661445790406	0.0770961202986287	-0.142225968933801	0.0181665829203841	0.159676853316699	0.0454907027569489	0.0306718542699886	0.0584567961490747	-0.0184715201725831	-0.00104128881293031	0.0386343943413212	-0.00180485856468648	-0.00071925140715845	0.000152597592467885	-7.04336072336886e-05	-0.000504856006422805	-0.000371602129612847	-0.0098167988816934	-0.000379626143118261	0.00732741859853903	0.000185843033006616	-0.0104030570118866	-0.0105104145595918	0	37.4902479712361
-0.0884300045256065	-0.0938265519138248	-0.35889072288772	0.243762272379789	-0.114657836298893	0.0065761402803135	-0.0636295349886057	-0.0279252429742098	0.0282583075320126	0.00412521235710117	0.0514873247669148	0.000155380273959116	-0.0173882893081557	0.00865660274093671	0.000187654030002093	0.000765294538203065	-0.000355674355729252	-0.000435230965848743	-0.00039384758027583	-0.00800476863574284	-0.000562959203465496	0.030084517092746	-0.00743833423370399	0.0812097260756897	-0.00743212261458759	0	-0.748946905770129
-0.0259136725828576	0.193403438250804	-0.00842641331981253	0.0900117628656718	0.0327094988230068	0.0160212096074541	0.0272028553163111	-0.0259770739647966	-0.0248168677601051	0.101722628675929	0.0270678195244818	-0.000598104854081294	0.0070326262112157	-0.00394696651837911	2.56432638345849e-06	-0.000320872364292457	0.00038892741668306	-7.77713128367052e-05	-0.00023257915261532	0.0186878425019426	-0.000225995275362822	0.0640889144562089	-0.0160373653945131	-0.0616760528514074	-0.00365177586130483	0	-0.748946905770129
0.143640922256162	-0.0977264487951536	0.0274909154354246	0.132265646552016	0.13425025639605	0.0391224195885536	0.121912240156833	0.0225367151667122	-0.00818568414004683	0.130584139646299	0.0252345103877845	-0.000282299734318814	0.00642116011616611	0.00874382379366989	0.000712720047741477	-0.000151558337288638	0.000557619307375079	-0.000267706758856012	-0.000774625254470807	-0.00550511014141941	0.000588400761088792	-0.0748170090438079	0.0110479969721813	-0.140724117577254	-0.00685290749573053	0	-0.748946905770129
-0.134038010291849	0.286011883156168	-0.351377805309063	-0.0501223652149595	0.105710784362457	-0.0213261936872273	-0.0664545364699142	0.0488163946178262	-0.00417805306722674	0.0102990285956797	0.0420645497317571	-0.000873454388429118	-0.0151085625609516	-0.00258287794594392	-0.000664791505173068	0.000514112260150856	-0.00048651455984372	-0.00030391098582927	0.000595285775178978	0.0226395516439819	-0.000581974446757116	0.0366788987487694	-0.0119225556526356	-0.152036464447895	0.00482481914980704	8.86613759926134	-0.748946905770129
-0.0434408109765098	-0.0405824744538831	0.295050904959349	-0.0818834078897596	0.168188348378427	0.0267714598202236	-0.00490986742675648	0.101484144511916	-0.0242683515821175	0.0577872107708737	0.00643166623582436	3.52133513592534e-06	-0.0117585352946795	0.00691122555764956	0.000630483794040515	0.000286362007026808	-3.08160588335937e-05	-0.000128207259529334	0.000372633060416572	0.0262416157891574	-0.000194747667601303	0.0560695402686151	-0.00635688190427997	0.0812097260756897	0.0026534257515094	0	-0.748946905770129
-0.0191143112716062	-0.13432683767547	0.0681971137498587	0.00797780851166352	0.00696233752814623	-0.0299223882121465	-0.0888667026589228	0.024282559891188	-0.0268774857953078	0.0427441620706437	-0.0047977448024078	5.34254883495233e-05	-0.0740445726463574	0.000933430942252622	-0.000298951307670658	0.000416132948479975	0.000226061771644748	0.000347072505340718	-0.000112306382029748	0.00268056458321242	0.000338819290909509	-0.0427047564092289	0.00775762218557796	0.0812097260756897	-0.00219024633463261	0	-0.748946905770129
-0.0728956240372765	-0.0646113552399716	-0.526165471371962	-0.126198896799712	0.0536964953063779	0.00998213826467875	-0.071146155156658	-0.0260079697437968	0.0168036582691715	-0.0654849110347753	-0.0571097579513365	8.07764753514295e-05	0.0322137513667007	0.00546770650531059	0.000845476531120992	-0.00013526197391478	0.000683293296412701	0.000339949087436509	0.000190674790534473	-0.00970474665145771	-0.000985078324695521	0.0215971978971223	-0.00826287561679862	-0.234532581673003	0.00392346056908943	0	128.610388004351
-0.0369785368004573	0.125352573988605	0.070290272689274	0.156241762474644	0.0431378585378022	0.0089485811497787	-0.102189635964482	0.00637012771094914	0.0412854319291336	-0.251866267050208	-0.0272008933079517	0.000571298480160909	-0.0189065571297922	-0.000979766098009982	-7.7153479974279e-05	0.000472356717779787	0.000536565049523485	7.33832845123406e-05	-0.000183673624282066	0.0019410099935584	0.000829741825171482	-0.0589561356561968	-0.0171691497906318	0.0532978979184306	-0.0116123058396052	26.7255522557597	-0.748946905770129
0.131542138633672	0.144663698949405	0.0826452225157666	0.108708399877704	-0.0307468849159201	-0.0373988753172447	-0.0713846492108069	0.0643969651290817	0.0359056769108255	0.119243338897672	-0.0466808194018083	-0.00143954405316227	-0.026305457012341	0.00284790745809826	-0.00168590824995496	-0.00022026340509107	-0.000725757973995322	6.63568464425168e-05	0.000651812325656476	-0.0076827362426295	-0.000759752601182551	-0.0714971375746969	-0.0197156878693465	0.0812097260756897	0.00488762291718792	9.90277339350528	33.1230492803063
0.0229141763020084	0.0188885781078281	0.167066092495756	0.13443339498834	0.0411231102669787	-0.00757423963139037	0.0343900436491182	-0.0550845308106851	-0.0283642795163471	-0.26793965739619	0.0252800009696335	0.000653284158360634	-0.0163850493695119	0.00189234922170267	-0.000105937720323745	0.000596568001159703	-1.39625574288038e-05	-0.000266675470705358	-3.12773823065715e-05	-0.00409550839653483	-5.29304543115394e-05	0.0813229531065536	0.0133923513037126	0.0812097260756897	0.00253328632404259	9.10661447442255	61.6494008477509
0.0206184618392689	0.0345852615734759	-0.138395348694179	0.175044069711466	0.228199711690162	0.0116952132121966	-0.0204241415568867	-0.0417319321052445	-0.0141780770496374	-0.0197267192378329	-0.0119652451484924	6.64251662632065e-05	-0.00492183982471683	-0.00750449855043334	-0.000371529310942642	-0.000496586326662052	0.000181944361255848	-0.000370357748752381	-0.000305564921499801	0.0126747851258437	-0.000106811926276484	-0.041092497242628	0.0188584270745995	-0.123450088841236	-0.00909519273685544	0	84.8780860446233
0.0748040192090504	0.0806425320420261	0.2595170556363	-0.0152590420413289	0.0824709796793996	0.02406986037335	0.056423626076572	0.00996387412536515	0.0345530261773621	0.0989872435151296	-0.0684452097290137	0.000190546894031751	-0.0149186517312624	0.00424475648248901	0.000226146734746413	0.000126773801352176	0.000666967533565987	-0.000232846615965787	0.000456466022016322	0.0138176689106688	6.447390363018e-05	-0.0820947246777024	0.00638061599749551	0.0812097260756897	-0.0158479656197725	0	12.6891729087217
-0.235308877202825	-0.134864093115345	0.114559152782555	-0.0816489234223788	0.0721712595029087	0.0150418600004536	0.106707979419619	-0.00440596078821864	0.0113854821285355	-0.0949234645958863	0.0219519323563018	-4.04353259916279e-05	0.0610478925820879	-0.00367882472288483	0.000925984479538622	0.00124275942664198	-0.000526777138612045	0.000308317427160087	0.000141550210114749	-0.0237236600504254	0.000344604400768445	-0.0459352542715619	0.00810494860746891	0.0196229995815178	0.00148913904790593	6.06503106112739	13.9272752033274
0.122496739394294	-0.0610894537486232	-0.0961529029831522	0.0739167708999857	0.230583290039895	-0.0115952570230868	0.0338882925970978	-0.00394455539253513	0.00182422066095778	-0.057427709460945	-0.0258533437735639	0.00065487516942131	-0.0189677492959139	0.00323893214929316	-0.0013199997274157	-0.000153265415708592	0.000695178323760093	0.000268586482638389	0.00104527462263104	-0.0206707159089293	-0.000598325350449791	-0.0427647460777001	0.00964565399631589	0.0513055439602998	-0.0129365066229754	0	30.1282424062458
0.0680685561768963	-0.160702955872665	0.00022789114932209	0.160304886727178	-0.123025386153875	-0.0245137828809934	0.0773636248754981	-0.00964014519209799	-0.0034258771084571	0.0793133032948143	-0.0516310090780678	-0.000467453446007071	-0.0089599101461425	0.00170587989156723	-0.00157180860169037	-0.000839125826019305	-0.000127898707199092	0.000241252085343424	0.000368167887733417	0.02196384304301	0.000662630897047434	-0.03061824249095	0.0111537599724738	-0.192242153189553	0.00783198841090194	0	-0.748946905770129
0.0998595648973759	-0.0481219149067577	-0.106577336197882	0.120111662206096	0.287148831417472	-0.00139386525239382	0.0750748289463092	-0.0438311358439584	0.00174224224672925	-0.0185573306051444	0.0339212757794987	2.33715701827286e-05	-0.0225101452235908	-0.00551621811980696	-0.000312751267178224	-0.00117214663944887	0.000397226602308676	-0.000124793024932179	-0.000116674808234185	-0.00907689381669818	-1.61021352135249e-05	-0.024147922121889	0.0069541685300949	0.00369473138219845	0.00324328476129221	0	34.9130800449474
0.16331727015747	0.127660218473071	-0.0202895543102145	0.132110858950709	-0.0586711124961873	0.0143343644541425	0.302521157758557	0.018578403248751	0.0218466574710987	0.2079727346983	-0.0184190204543158	0.000121083570060909	0.00788360487195883	-0.00206508496152202	-0.000347955568392733	-0.000185051623384558	4.82788336730877e-06	0.000278127977560105	-0.000438367131383455	-0.0101347604501305	8.34658340433947e-05	-0.0688018305173239	-0.0212302924387747	0.0812097260756897	0.000930233160623128	28.8467337699067	5.54703754475091
0.0271281874341065	0.0927270709344905	-0.11714837554435	0.207916168952632	0.0407763236222416	-0.00972836076906081	0.0753223156806089	-0.0961484406016989	-0.0354806995954933	0.362548525484039	0.0299658288988627	-0.000928209674548985	-0.00151736847119777	-0.00191123502291057	-0.000293461853296151	-0.00141116069771774	0.000370489255185902	1.30214401148354e-05	-0.000427349037174451	0.0262991632774539	-0.000477656864634635	-0.0102582245418368	-0.00467430030403659	0.0812097260756897	0.00209708846240275	9.53500610504229	-0.748946905770129
0.0386474801858958	0.394071617464667	0.174115903505133	0.0416398817055008	0.0503392126123736	-0.0194392596505434	-0.10463327704796	0.0549716194923726	0.013603407815804	-0.044560437793589	0.0163571703029342	-0.000399723762669613	0.00190865364812476	-0.00501101307434304	0.00100686762722391	-0.000593255332488996	0.000838762382876057	-0.000408505242466939	-9.87703882298074e-05	0.0138342728527463	-2.27296101446006e-05	-0.0753525986857947	0.0130832786669717	-0.176329822111453	0.00714715968830215	11.2502211883756	71.3201147041531
-0.214596080797129	0.0196754652640323	-0.0353974668962862	0.167377893579008	-0.090024641835738	0.0122596140674562	0.0273566583544627	0.0166566074585357	0.0246534937949328	0.15790931780326	0.0225319256945573	-0.00116720550980087	0.0338451005552798	0.00249454356744927	-0.000116472927872757	-0.00219221676845838	0.000554122412511848	0.000298686542689941	0.000258869868332123	0.021666287861956	0.000167505152254277	0.0423924163250167	-0.012292328060718	0.0103142232693296	0.0104016474407329	1.74159549677956	-0.748946905770129
0.0351239614587955	-0.18122065788785	0.205075718585459	-0.00167412086299279	0.0419786043567298	-0.0416202743734767	0.0654546521909372	0.0396897833456729	0.0458567296953434	-0.092791644199428	0.0172529986516246	-0.000846142167012509	-0.039039542150817	0.000712770393648254	-0.000690468417535173	-0.000215479991994227	0.000618590151266085	-0.000235116640844968	0.000684498328338723	-0.00941430441090274	5.04517685813166e-05	-0.0692095613520353	-0.00911872599024421	0.0812097260756897	0.00248391036039086	0	30.3487402625065
0.148346972117279	0.259468755133068	-0.136539265426333	0.110599767657154	0.0313986363305379	0.0105895340762885	0.0965629792864779	0.0333994895418996	0.0320183328561094	-0.0881554998030742	0.0108143397063523	0.000278281124321378	0.0462387746100636	-0.00170985452840688	0.000908447325047801	-0.000399785808585795	-0.00236199938344706	-0.000203108904361149	-0.000284859273315896	0.0281459113936346	0.000232781047597941	0.00164586394367361	-0.00672398798018892	-0.265909744435501	-0.0176359464721576	0	15.7484153668564
-0.224617084943801	0.182848503008914	0.0472206162280062	-0.197235097670111	0.119498728612253	-0.0259874305779447	0.0820583999528659	0.0756701352917934	-0.104576264983979	-0.148190252503904	0.0278455874299024	0.000134852842882616	-0.00103097661872631	-0.000970717628133166	-0.00109637436354082	-0.000361277478306055	-0.000657497454172984	-0.000202214301272763	-0.000143230892255208	-0.00813075529083607	-0.000490252565793714	-0.0870014783622439	-0.00121008277523182	-0.0485059779620316	-0.0116314977077275	14.7619203445119	-0.748946905770129
-0.173872207222843	-0.0611776973488178	-0.112388040844279	0.212691905768648	-0.156138664040586	-0.0280041080594152	-0.040227806190586	-0.0683076615681317	0.0160885214761894	-0.0944274554712201	0.0213322243902232	-0.00079578367471056	0.0175423443956106	-0.00397584043848787	0.000670754285733377	-0.000469586276155121	0.000487006689630753	0.000319984685881014	0.00023947542402003	0.00214764520862021	-0.000802131946876838	0.0522983110705486	0.00564087759457244	0.0386646518750555	-0.00211015836297312	0	-0.748946905770129
0.0323935966246647	0.0265087699605067	0.0794931224845985	-0.247864424168338	-0.137663573974299	-0.0016439724564582	0.00245576100231037	-0.00408644059922403	-0.0495915922785148	-0.112613139971885	-0.0189307398793952	0.000215544731943407	-0.0177608150684858	0.00722607867950265	8.680492757418e-05	-0.00072638808993386	-0.00122383044036634	-0.000456871891642896	0.000100408239637639	-0.0157096701984533	-4.27983822010036e-05	0.0194352058579528	0.00639738204078388	-0.115839918092055	-0.0100810687671272	0	-0.748946905770129
0.207907941140177	0.101808631074437	-0.0540855061842022	0.0290195522449868	-0.0954097842247821	0.00245913262882147	0.0321774952666758	0.00668008087038152	0.0141397175266396	0.0407335515276557	-0.0700989116178221	4.05188292591507e-05	-0.00176827997685947	0.00382060404798534	0.000668787898529644	-0.000960493363605486	-0.00148868298785643	9.35487852884442e-05	-2.82284179584646e-05	0.00283079632804917	-0.000452282014365424	0.0438176196678353	0.0122193872143239	0.0812097260756897	0.00147778758510086	0	-0.748946905770129
0.0625846931443721	0.0470376144867879	-0.190237894367202	-0.0489836968755253	-0.073848115118714	-0.0252305313057168	0.019704884164975	-0.00516315378390186	-0.0325842520629923	-0.317678274699389	0.047889901112238	0.000231092975503167	0.0487820193030328	0.00525948517452224	0.000270959994005171	0.000680411989339991	0.000302960650786721	5.42593806893699e-05	0.000335065791231992	-0.00529537317236317	-5.06178101138399e-05	-0.00288329366152418	0.0103272209336642	-0.0250957341644779	-0.00249286573122198	0	-0.748946905770129
0.0220124066227323	0.0896828285996414	0.247129856694045	-0.163354361554466	-0.100961251128529	0.0526428613706058	0.24707067230644	0.0355128808083269	0.0160152412273284	-0.0392405250587593	0.00955693841639627	-0.000239280166622002	-0.0330917114307719	0.00639514875024316	-0.000943850878809327	0.000859568327137072	0.00046247781314035	0.00020024058944168	0.000294500138890763	0.00831357410007239	0.000175235254336048	-0.0292992261867941	0.0315543694524216	0.0812097260756897	0.000959304087516877	4.23204031151078	-0.748946905770129
-0.0390538434498793	-0.0127232366729664	0.236121204486994	0.0473290998907467	-0.0964948729132441	-0.000979597030577484	-0.110620304999739	0.0190587074079274	0.0189273101631682	-0.0585122368369708	-0.0127217249416384	-0.000670856115282392	0.0176579161511132	-0.00254245749094018	0.000694204639367646	-0.0012488330685072	0.00122728514230275	0.000175411425683114	0.000116794678608922	-0.0211501214408899	-0.00056391795093691	0.0660310033725999	-0.00763448715003157	0.0102202236937359	-0.00236839348729012	0.259772529635882	20.4821004666658
0.0368319648424573	-0.00443372262590291	0.232623997319093	0.0468258245104234	-0.0547725034981393	-0.00200710365431822	0.0864543443106525	-0.0514788014893779	-0.010549136617209	-0.191130132312943	-0.0182776818188671	0.000307373751937012	0.0332020259417489	0.00188358225007113	-0.000389196577425643	-0.000859231080558631	0.000187796082784297	0.000284578216382725	0.000241830420104838	-0.0212078394075034	-0.000671260211457803	0.0547704262087938	0.00989515632765636	0.0812097260756897	0.00651858804390648	0	-0.748946905770129
-0.0627376835417987	0.0102649351591928	-0.149163715992409	0.195259751037646	-0.0877977428789176	-0.0106015203329457	0.12632465880973	0.00352215220941998	-0.0046516128137799	0.15216790904027	-0.0375282051591411	0.000256653839803	0.0180878669290534	0.00442964252843514	0.000167097903352564	0.000594223547512707	0.000351435406235945	0.000293992879182081	-0.000465253315217296	-0.0170099965041359	-0.0003979968885367	-0.112079064641679	-0.00193955500407961	-0.157568343870607	-0.00657933088905438	0	-0.748946905770129
-0.0554470659397293	-0.0803883956225779	-0.0673267149718052	0.0193231111066297	0.0975038553008893	0.0257591798983858	-0.0475650254752692	-0.0284037376333263	-0.0214014082057256	-0.418471679465978	-0.00479532917949854	-0.000585721716143461	-0.0144601680238416	0.000854461614396174	-0.000190017794308273	3.82250925305971e-05	-0.00136222474574144	-0.000127516504914715	-9.01345186244962e-05	-0.0138928570959925	-0.000364190783711638	-0.0356526263027017	0.00899367945981222	0.0192179447781549	0.011781621138452	21.3936643501611	48.5140765553762
0.173669661494347	0.208112709727375	0.101846003370344	0.081173194708579	-0.00407148245442979	0.0411095538898039	0.0473105414863653	-0.0368641848779061	0.0137250962098932	0.176979703572936	0.0530580655133956	-0.00116004336148845	0.00833201677284556	0.00714457918812927	0.000342003266517565	-0.00185536102262684	0.000481512717015908	0.000300584804869386	-0.000213450696583184	-0.0157170197843282	-0.000101640613931697	-0.0191696830158087	-0.00107509065276867	0.0812097260756897	0.00849571046405129	0	-0.748946905770129
0.132431331034133	0.000728279361250195	-0.286659153453458	0.0342900341049015	-0.076506709503094	0.0772723986794825	-0.00775011129018732	-0.0595991553403759	-0.0169689103805372	-0.206295862447731	-0.0256290881106097	-0.000584809056051405	0.061123979143513	0.00510654630195373	-0.00123407052126367	0.000781022567964529	-0.000675663897620304	3.38986277836906e-05	-0.000661285009211032	-0.0102003660951642	-0.000127514111128546	0.0711360660501832	-0.00865454540598243	-0.190291289674409	-0.00614419912045094	0	-0.748946905770129
0.103894636268244	0.0882620540626102	-0.0221427689092334	0.202797780993656	0.0997284244456891	-0.0157956143336596	-0.0777322522224434	0.0271567458796145	0.0186505459379112	-0.193395530365989	-0.035205712992891	0.000632513018254288	-0.0347634367878611	-0.00134629399267927	-0.00161220940339735	-0.000268728084952152	0.000907377939557197	0.0003355560372309	0.000153816619175684	-0.0296508316221372	0.000534452846369549	0.0489597128647679	-0.00399317651342612	-0.189380277223518	0.000123485907186582	7.94313871222582	-0.748946905770129
0.0714242102024063	-0.0861979531505443	0.207239648220653	0.157394967677914	-0.000106024451674736	-0.0311573038466102	0.00903061592444487	0.0371206528679735	-0.0257614456275843	0.097706026389099	0.018792574868788	3.69027299682578e-05	0.00796255089113362	0.00711184556508004	-5.40319584726445e-05	0.000909393483817578	0.000285088087608409	0.000364518842140837	0.000121340408359982	-0.0164261048711617	-6.75180283928878e-05	-0.0294999016615921	0.00230643696301547	-0.228813037228537	0.000496172735408473	3.91737986393866	76.2363118782182
0.0451846900650883	-0.104976193566298	0.142271126672097	0.00150537195170641	0.0259657183243625	0.0129195065081888	0.191762111585474	-0.0208593496364748	-0.0203800226431269	0.283149565484391	0.0111067595621006	-0.000177998051633543	-0.0237876435107336	-0.0065344361644194	0.00130861556252992	-0.000138608564345666	0.000273866796688393	0.000257562832326697	0.000619253551507271	-0.0384713245236471	0.000373893633173639	0.0134009148114216	0.0257002194998721	0.0812097260756897	0.0109390560741438	8.06182623965926	-0.748946905770129
-0.00176213045456608	-0.0103034825954639	0.185209668370111	0.0175558300064629	-0.172005444568174	-0.0681308967307468	-0.0331159724959629	0.0461236123473459	-0.00877765971091027	0.133461311574681	0.0198703750601634	-3.99889983926371e-05	-0.0260353424001931	0.00547449501788932	-5.41147618011717e-05	-0.000250612588857835	-0.000161037652025686	-0.000112603066640626	-0.000175808615118345	-0.0301639421176622	-0.000119586778895009	-0.0574392392772932	0.00172693463038298	-0.00763044090329823	0.00697004829244441	9.39266444339322	-0.748946905770129
0.397867276730477	-0.0279154942113715	-0.17015097749744	0.243890547405681	-0.0656760394905863	0.0186473564977778	0.0611560485404969	-0.0689381396429014	0.0271441848551506	-0.0234597958846331	0.00582921811613213	0.000269612127910435	-0.0110294640599735	0.000236074188589397	-0.00142591429076944	0.000139110451908619	5.15980769919544e-05	7.7921211744103e-05	0.000205424603428872	0.00762525910197298	-0.000518629000333726	-0.0990845444382984	-0.00261598805893326	-0.0863411416438244	-0.0123612467248082	0	44.3421944367926
0.064318803818963	0.167745385500502	0.0882254212136022	-0.0338753437396255	-0.151836136315715	0.0382160974983721	-0.0832148775697075	0.0518829880221132	0.0398386626405702	-0.0680272889013911	0.0308186016411265	0.000773617748721422	-0.00229497756242869	0.00306502825399679	-0.00013873471633874	-0.000835387211459482	0.000954153282006542	2.09987793950983e-05	0.000328734986750678	-0.0211914302541657	0.000356727104556365	0.0967925199581938	0.0104429586978538	0.0812097260756897	0.00112605643814034	0	49.9060785735862
-0.17495043227224	0.0768752781461266	0.160662152555751	0.120058383528066	-0.0865538163843445	0.0042323200719665	-0.0705269603887826	-0.0635946822355532	0.0161641384178974	-0.046264952292919	-0.0478024794297667	-0.000766053199778072	-0.0343529232878306	0.000726799730100147	0.000298521366989268	0.000104640828226588	0.000277884554379826	6.65363158640631e-05	-0.000239202078294642	-0.00244809841118676	-0.000311693829337156	-0.0558565750855166	0.0169491769594818	-0.00716191476812678	0.0151792803014337	0	40.0969145008614
0.148686557168143	0.0678137105907006	0.084947759594814	-0.124096629977472	-0.14009372366903	-0.00307056623401558	-0.0903081837814311	-0.0986869481637696	-0.00360710487124916	0.0689777067956301	0.0389027984566843	-0.00066113737019724	0.0330154036290946	-0.00177757214753449	8.59723920862976e-05	-0.0010872003133644	-0.000102068219092866	-0.000222188878548191	0.000654589722084209	-0.0135587236301327	-0.000608775238355563	0.0147413403799881	-0.00134925036810551	0.0548998912653118	0.00054240673099315	0	72.7888009507323
-0.131865249433073	-0.133825316574236	0.119336052054934	-0.10772082335914	0.0130971638290529	-0.0197608280919267	-0.101494157669234	0.061057400210347	0.0375418526935911	0.00855217112333295	0.0132531470859598	-0.000431196461852967	0.0154354868359996	-0.00531262388145326	0.00179862117998608	-0.000992139153990101	0.00082567449459825	2.46904902010403e-05	0.00144084961734414	0.0142704641482319	0.000233857444971841	0.0348321085892505	-0.020164919816847	-0.190906269962471	-0.0110435885223327	0	22.7718727020815
-0.0495635997003521	-0.095965819078874	-0.150017176913989	0.120718832249799	-0.015985199374435	-0.00351317105458937	-0.0718923716856695	-0.0693555799677321	-0.0155250144154085	-0.256785563266266	-0.0538548353474243	0.000196159659423101	0.0297213821025473	-0.00527733165358779	0.000184511651793118	0.000208037958635332	0.000618346759588384	-4.18085881070951e-06	-0.000543474406073163	-0.0433482915385381	0.00029660409896537	-0.0570861786725253	0.00668052065224023	-0.0484053181314443	-0.0150052226535037	13.1276238993997	44.3125486157391
0.00409809598852218	0.0239802496689256	-0.0800384092427269	0.0910157956707616	0.08648755827085	0.0222226828403354	-0.0690760298784819	-0.028865458355445	-0.0546171982944963	-0.0628837107600152	-0.0144076489888882	0.000609802144641236	0.0111088487858235	0.00181423936643732	0.000377039105303956	-0.000210886038976676	-0.000784062985363709	0.000362560728646377	-0.000450216660362823	0.000244234383472985	0.000224052700050326	0.0531858474784936	-0.0225706555246753	-0.157358817639901	-0.000247244794426171	0	-0.748946905770129
-0.0258039847766249	-0.0378582313463628	-0.0495895118746109	0.147519261636462	-0.0538643834253413	0.0444136512332216	-0.0364327061954809	-0.00621687049455744	0.0128401441846024	0.0309259326130724	0.0126035313250157	-0.000341720804889478	0.0341118164721874	0.000767802112681126	0.000319417004702949	-0.000169339865843887	-0.000360622500099383	6.83519364066409e-05	-0.000245914281186033	0.026777996461584	-0.000316702235971689	0.00184385196881065	-0.00498955075486696	0.037760625624607	0.000607505004210918	0	-0.748946905770129
0.215719600909716	0.184218825615544	-0.0691783007727134	-0.0895629224467377	-0.40853021143202	0.0170656433796439	-0.112643296850646	0.0124031821258708	0.00409910288940329	-0.002756557612272	0.0147604064557951	0.000421694862197119	-0.0317755795401568	-0.00105215186592511	5.39509015076156e-05	-0.00085987898203943	-0.000813531824786384	-0.000689739878462658	0.000928531634165841	0.0159924944440901	9.31902335277179e-06	-0.0384141194153055	0.0028825573341611	-0.0857780802443617	0.00581780953613009	19.3927673394227	-0.0217758847405596
0.0119398276525076	0.193272872562036	-0.00682489732708969	0.142037456135116	-0.013545188167508	0.0397508202781662	-0.0413541007364125	0.00972373969714746	0.0264997360139125	-0.139396770011543	-0.0144770579255289	0.00012661340398501	-0.00406759089184172	-0.00721095397667937	0.00100274305771419	-0.00114899784489608	0.000404167288793111	-0.000318867316900673	0.000169363642450682	0.0119190281126573	-0.000331805643288052	-0.0861828439759833	0.00337759438265639	-0.131099293257687	-0.00724797635085972	11.4461500158905	-0.748946905770129
-0.22468372577125	-0.061002066995812	0.13357061563281	0.0242667450828358	0.00632200146444095	-0.0209512363055525	-0.0606550592976103	-0.0505908631381068	0.00166780340182759	0.0465484395197278	-0.035401702824596	-0.000797635892263115	-0.0128343317142097	-0.0038993417538209	0.00112004396262777	-0.000689842471282121	0.00105217836152294	7.96138804424196e-05	-0.000691091509597119	-0.00747054838977224	5.33460631730875e-05	-0.0372760949519454	0.00452890081944135	-0.0825415731743772	0.00866826475538729	0	-0.748946905770129
-0.0139046197019804	0.116193947306544	-0.0915566517007042	-0.00671062165700065	-0.119230587912212	0.00301003946858791	-0.0619474366280248	0.032500049236212	0.023061387662394	-0.122058095721624	-0.0276755777494436	-0.000591114459304043	-0.014393486503896	0.00675663301642415	-0.000552252367298056	-2.1810202710415e-05	0.000161663060353368	-0.000432316306840153	-0.000293853608337225	0.0537189048502191	-0.000200074957833363	0.0346165977837767	-0.00123627119660441	0.0812097260756897	0.0101800803064438	1.88544613055599	-0.748946905770129
-0.00584786220725786	0.203075487549998	0.117367654391134	0.232085793486811	0.211014351895329	0.0540920912022431	-0.026625836485596	0.0307475036391653	-0.0330011464106802	0.117404610718858	-0.0732735359175259	0.000171911406391834	-0.0405094186440625	0.00310100748017961	0.000546979496450994	0.000619473947988558	0.000213021135870628	-0.00010741157287808	0.000313345825027067	-0.00176652340315686	0.000346065469475132	-0.10222781616282	0.018702534987395	0.0812097260756897	0.00439769194100315	4.89113815598148	-0.748946905770129
0.10293321894091	0.0388389340418107	0.148702516002435	0.198712390081266	-0.156477992371472	-0.0106017489840406	0.1244741595061	-0.206355614001431	-0.023922235361335	0.104008683042529	0.0330100428184192	-0.000208625761885295	0.0154540497175508	0.00471024994509461	0.000394348702754899	0.000853889283248588	-0.000226290644131599	0.000306859206218757	0.000238379194775762	0.0181651381360837	-8.92275864949887e-05	-0.0203667527613738	0.0111391257359494	-0.0952672470493036	-0.00993572411855248	29.457886966209	138.624684141796
0.00435348640567512	0.246295958590362	0.148967248108194	-0.310945047754042	0.116259000620793	0.026854904468478	-0.000423330890081952	-0.0963178032199891	-0.00684593939463496	0.117056624677438	0.00638145909509902	0.000332394429592542	0.0319968851850319	0.00395532052184411	-0.000670559452159658	-0.000995916165293487	-0.00076901406223262	0.000180396698524321	0.000150360961360896	0.0294805687163329	-0.000210634565145251	-0.0181723538430801	0.0173106584877483	0.0812097260756897	0.00706710565767077	0	79.9801640773693
-0.0328654655764324	0.145720504172062	-0.15325878945296	0.0502303232891044	-0.0788879915766515	-0.0389679938642921	0.0397174933507798	-0.0633189945214518	0.00785587126545129	0.261694900090426	0.0600307429067586	0.000387540374233497	0.0259162023450392	-0.00310109079992527	0.000263600926016849	-0.00204555657567773	-0.000519710095720716	-0.000129671246023477	0.000125810782258817	-0.00483102346034525	9.56055136649425e-05	-0.0250726004968561	0.00167819143111836	-0.0776164358849665	-0.00252026601588473	7.85313684566103	35.0561171767292
-0.0603277473411747	0.0254604168179884	-0.175402187618828	-0.120145912935049	-0.0384276114601197	-0.00151539905135956	0.179878438646073	-0.0552242402531834	-0.0553291577086845	-0.206588472899197	-0.015323397365991	0.000105160761243228	-0.0131341111655973	0.00199638154196946	-0.000662448426861695	-0.000219797315850312	-0.000942946422728075	0.000214695558722777	0.000442889032025828	0.000491643288481836	-0.000512080187384911	0.0569773123648623	0.000907840021727058	-0.0479210214253135	0.00659367468268135	8.21756712380366	-0.748946905770129
0.052518162759438	0.116448744811757	0.225183892326589	-0.0423794012883455	0.00929182144480567	-0.00665089520367657	0.0673233322809264	0.00134736689576509	0.0494472798618539	-0.179761654282499	-0.0283567183130461	0.000598966609643758	-0.00411890077912047	-0.00695277316057397	-0.000209287512783596	5.29240378379647e-05	-7.53055729342256e-05	-0.000203089901830378	-0.000624271613705374	-0.00656062273319358	-9.88076177153019e-05	-0.0239393126560931	-0.0051781374899903	-0.107820964046021	-0.0220398328308555	21.4356778304974	-0.748946905770129
0.0333548042802354	0.0230445216214543	0.0229706017019318	-0.0897121776073213	0.0986143286560865	0.0229155307187723	0.0116587846706155	0.0790308191943117	-0.0104770655878819	0.100220632442514	-0.00297854042911339	-0.00131175651386983	-0.00667033067106426	-0.00227201672138078	0.000253978449148429	-0.000829105151253118	-2.07399127186703e-05	-0.000333888818918826	-0.00034370455471866	-0.018630738941124	-0.000473024635376795	-0.105781915035824	0.00352403331706674	-0.0513843997052423	-0.00502298752563402	0	48.6875589055049
-0.281106565686519	-0.0446891674074249	-0.0410661808558106	0.223581575845516	-0.0580013085618417	-0.0151570604783414	0.113805769883015	0.00999796135327924	-0.0206498642819188	-0.0771429879165948	0.0516501345579525	-0.000292081580000381	-0.00532669505055161	-0.00138433933474225	9.72213284184953e-05	0.00106403824830625	-0.000411687601278743	0.000207082476332054	-0.000145083342935726	0.0129753891687985	-0.00023159841100806	-0.0585260743942699	0.00438582702542911	-0.218940733406107	0.00924447088556568	0	-0.748946905770129
0.305060000363203	0.0436399111853496	0.0894849048199144	0.172380915973579	-0.155973777882487	-0.00188417173348043	0.280390817158994	-0.0432037586561449	-0.0013107606786259	-0.196109099480433	0.0608623881631385	0.000377741995349012	0.00703851035292824	-0.0090923218290383	0.000751751870258222	0.000195981200461048	-0.000672366089429444	0.000279296713373345	-0.000504828560450976	-0.00148465550826582	0.000573623339247042	0.0154426996795263	0.0273060438767829	-0.145517737389926	-0.0119262501564524	8.6011157990714	20.3408142553353
-0.308125004059822	0.00418622803907032	-0.132274723601569	0.078055946415901	-0.0948830652211028	-0.00627209930990835	-0.0421129442448392	-0.0378251852750594	-0.0434878271020064	0.124962679387993	-0.0774118648475519	3.8009300145081e-06	0.0392363450680489	0.0016617258263143	-0.000580048885336359	0.00121769851560383	0.000186451878385174	-0.000773250765545574	0.00042355709722286	-0.0349838824456052	0.000110155110273347	0.0264842010489335	-0.0150678106801455	-0.161759232331915	0.0100773403557572	0.910354901722661	-0.748946905770129
-0.0477580184319413	-0.0395793074599319	-0.0414845861100716	0.0986730206473749	-0.193113772449946	0.00930905061408938	0.0856171158643322	-0.0971935900621352	0.0206864045298434	0.142776135677602	0.0399267290635106	-0.000590377189562896	-0.00473572095911479	-0.0015905752103923	-0.00100304707592791	-0.000354012646623936	-0.000612846602467187	0.000213971032320126	-1.89376826468246e-05	-0.000839293119505591	-0.000195660748480875	0.0801117192007565	0.0290734630117411	-0.195328521047054	0.011532629082142	0	-0.748946905770129
-0.141160506015693	0.276182949257844	0.0236916329477364	0.0644826740950697	0.188243168744954	-0.0186354685843452	-0.0633304569274108	-0.0719283662759617	-0.00175322996257266	0.0607252103229117	-0.03682879381615	9.25225944585772e-05	-0.0385567172537877	-0.0026476826577152	-0.000656677141272932	-2.29675368412785e-05	0.000430486978012956	-0.000597362497568588	-4.00124081916253e-05	0.0193590036289264	0.000190023498941372	-0.0426637309969093	-0.0225740458979011	0.0812097260756897	-0.00601649280866734	11.0169489243898	29.2472599935947
0.228791743747121	0.0263433153158947	0.0822439345799104	0.0959747945394069	-0.00267223065334032	0.0713689504186781	-0.0908638470876942	-0.0251045689423082	-0.0450783504168336	-0.142167675069431	0.00608578550503447	0.000121539624001743	0.0274438907559391	0.00272481666904634	-0.000338268623399696	-0.000268435222723573	0.000219958403234077	0.000115476621779242	0.000540246998872895	-0.00356801957237107	0.000138349121278303	0.0274245127261898	0.00852576716597819	-0.00204023712676249	0.00439567532754781	0	-0.748946905770129
0.0828986432966963	0.514164716886651	-0.1164289281269	0.0354442932523795	0.183232362244667	-0.00480810024003042	-0.0538279354432637	0.0279651774913061	0.0233848756522759	-0.0419381101463311	0.00280481311463743	-0.000466949401382477	-0.0242631223858192	-0.000803418876485162	0.000551526182376305	0.000316462070711232	-0.000222087979092733	0.000430065901737997	-0.00024620138828324	0.00779632897911275	-0.000179206064682469	0.0399832748901086	0.0152321737611121	-0.256330630036445	0.00804682581701832	0	35.1307918085042
0.0392091830455568	-0.0324886712880353	-0.149301170296597	-0.0252462959605299	-0.0159133377320799	-0.0303009038882364	-0.00643579927129845	0.0146753273432021	-0.041171211076993	0.0234700175585107	0.0207586130216191	-0.000970966348441848	-0.0331030565613957	0.00588531698792316	0.00115936696826791	0.00115454274156779	-5.78107743288703e-05	6.97535413813899e-05	8.04364706583627e-05	-0.00308872197693555	-0.000502605450559135	-0.035523431282819	-0.00665511655403406	-0.141602026620849	-0.0119357281762769	9.04564540068155	31.9291649579255
-0.0598082361884128	0.0710787479724475	-0.0786133508262532	0.0714148490326938	-0.0752909252408934	0.0055397470126537	-0.128160375751281	-0.0283803016829203	0.0421487513190633	-0.160111969450475	-0.0216354752493603	-0.00052770807189495	0.0196510783964463	-0.0044844211964753	0.000413458138453393	-0.000886715502307567	0.00120107094141519	0.000245328262280742	-0.000432748366060554	-0.0377017916517497	0.00104187688695645	-0.0179879484514465	-0.0146644727592503	-0.145064422693807	0.00944471149644222	0.696277899785264	-0.748946905770129
0.229584880738304	0.238313090755007	0.0367750345404334	-0.0438441535658499	0.105450283617514	-0.0167504145203239	-0.110310879948047	0.0240470898010803	0.00640650033198353	0.15981978742775	0.00558397554160939	-7.51429822491989e-05	0.000631973336798541	-0.00824438443324493	-0.00126609124671628	0.000470028729084415	-0.00118886583495414	-0.000205397279306019	-0.000253814017988852	-0.0096345249691091	2.33048909303868e-05	-0.00138682747299756	-0.0112074851601277	0.0812097260756897	-0.035210526731824	0	36.3597470419317
-0.0667284072610719	0.51382735893918	-0.163397459964467	-0.055799634995391	-0.177668578679293	0.0173221006104209	-0.00499410027532643	0.0227601607050705	-0.0474730610053948	0.152922041824038	0.034760093393597	-0.000308586889135154	-0.00625320768995852	-0.00132723703826176	-0.000579146591511481	-0.000143890048135642	-0.000623474488287479	-0.000338903469646601	0.000245151410106947	-0.00374425942034817	0.000937872131747675	-0.0415297045561761	-0.00553962697957089	0.0812097260756897	0.00106140013842082	14.0404096538034	68.2442165992619
0.16855356126217	0.036626742398157	0.128302678248591	-0.0381594553437448	0.0655292908324394	-0.00501308541485279	0.0582804623161768	-0.0871243012809922	-0.0167200360889596	-0.00276242634979595	0.0109378327569218	-1.26695597203463e-05	-0.0264045718263636	0.00885370238702476	0.000352697060647778	-0.000843498057587988	-0.00051815013757528	-0.000608407086367446	-0.000477638416705006	-0.0279342669918042	-2.16827264728492e-05	-0.0351271914242711	0.000595134673636588	0.0812097260756897	0.00476626999955609	0	35.829234424865
-0.00935667197129342	-0.0804425472710216	-0.0232299110913243	-0.012459979525427	-0.0866595355485754	0.0169865138375236	0.0784820954723422	0.00703702777755866	0.000149038938515478	-0.0546011780755082	0.00061640030850918	0.00023075977868281	-0.0263046807415475	-0.00817209981812539	0.00073824760035901	-0.000483215155797967	1.34520143375561e-05	0.000251491893102695	-0.000399730787456698	-0.0352063440436035	0.000667860942946463	0.0418179624052872	0.00981809925443455	-0.174060482174258	-0.0269548661277914	0	-0.748946905770129
-0.0922647906532129	0.105363303823682	-0.263470506373684	0.00113461472112997	0.048061288568888	-0.0330820651393683	0.0413624618679482	0.0729129963865223	-0.00759219392122046	-0.0459692956663782	0.00471187554610064	0.000330386375854363	-0.00305961336174543	0.00533483959689729	0.000790920363523906	0.000581491888173913	-6.55332217991411e-05	-0.000156493593192475	-0.000320946224589003	0.0133478679286585	0.00029627130347798	0.0555182486139612	0.00114356776977598	-0.0249406337275754	-0.00808536186022946	12.4919554583126	7.62415691991013
-0.0462713510122921	-0.124422435543456	0.0292732949385204	0.338849107770516	0.104184062024363	-0.0136219956857436	-0.0154365321070236	0.0954480291228958	0.0236427975138325	0.13783485117116	-0.016718485750996	0.000387980273659938	-0.0032391010431766	0.00529193700734476	0.000694385310370027	0.000196206848646074	0.000613022713612521	0.000269537082177029	-0.000312698575369197	0.00695416605477628	-3.4242650859273e-06	0.00876644571558582	0.000429512486828987	-0.184885818862415	0.00584781769018772	0	16.3832403864631
-0.152704556198058	-0.0301441950477491	0.120285957175717	-0.172289803007491	0.101314135326666	-0.0396990061302427	0.0508650155202692	-0.0133266528862368	0.0367135091064885	0.0599576386622878	-0.0150435284339291	0.000415432705494156	0.0127739817748487	0.00363086631336884	0.000211873263562978	0.000164034989032613	-0.000172215564604672	3.14995707835219e-05	0.000159912619172031	-0.01436093261899	-0.000613131741263095	-0.0733540312923504	-0.000738812663890198	0.0812097260756897	-0.0105270203463225	18.2476757878487	-0.748946905770129
-0.142002654770684	0.0326334190838997	-0.394112257084826	-0.151189804602686	0.196399228469286	0.00121274490951451	0.32693002757283	0.0244405883433694	0.0481662015654816	0.037305540371193	0.0710052274496666	-5.92451678349537e-06	-0.00452261142970067	0.00114872384496034	0.000319631201177506	-0.000883823466210187	-0.000359028621139901	-0.000419432585146096	0.000705442083453578	-0.0314499384631323	-0.00031276157137694	-0.0179230391018669	-0.00988008476525859	-0.0821336926543309	0.00311171744628758	0	44.2095285190914
0.0913732000541101	0.220506001423277	0.0378369233766946	0.0347081363202086	-0.210022971931438	0.00172249237273836	0.238718750224431	0.0204237369766418	-0.0184792307909944	-0.0277880193832006	0.0263583761150903	0.000713588930533193	0.0402621240977628	0.00576857946294917	0.000629872685498301	-0.00119385051207643	-0.000359872371657022	0.000241455626433851	-0.000243733543772495	0.018934320324361	-0.000155598210874519	0.0419025291628146	0.00768901474314232	0.0812097260756897	-0.00730203390690654	13.5621312656462	-0.748946905770129
-0.036362801567058	0.210727982622313	-0.0737176296134682	-0.00715421791266246	0.32121276589575	-0.00908723130666478	-0.00519483223345762	0.00734039810459897	0.0451074561119995	-0.0223124845197984	0.00406680967640183	6.8558676485253e-05	-0.0125829217270625	-0.0131042361140933	0.000827335555845465	0.000725291542222228	0.000429853382301726	0.000137859975657406	-0.000313703979174074	0.0169326651798376	0.000514022635833111	0.0139746459554959	-0.01248589953645	0.0812097260756897	-0.0114504443004759	3.24559752301152	54.4296115680225
0.131939318262157	-0.00315316436923418	0.115105203386709	-0.103240772568662	0.175303613864692	-0.0417706902519565	0.15615971461082	-0.00198784618667114	-0.0117807132941936	-0.0322034339266501	-0.0178746523620651	0.000685803487844749	-0.0551880635131822	0.00392049525739324	5.9289107149807e-05	0.000697954627266073	2.21484296532015e-05	2.46864003043967e-05	-0.000354301326730533	-0.0109255296321321	0.000472835259240467	0.0913868131609648	-0.00182749268949589	-0.092491762735355	9.48248227115034e-05	0	-0.748946905770129
0.183254861366394	0.123708599428025	-0.0470896773968771	0.0460875407337764	0.264565434303467	0.0699178577471331	-0.0497482445041429	0.0495076153605496	0.0430037980866347	0.109116477857258	-0.0263290188198225	0.000141241108626344	-0.0270432562065246	-0.00383426308636758	-0.000187745231350012	-0.000104093865986088	-7.48231336358263e-05	-0.000297942329903544	0.000476092761376723	-0.00130502916211572	0.000131554423881131	0.0207909362876171	0.0183599129136611	0.0812097260756897	0.000230227313104958	0	-0.748946905770129
-0.130616412030795	-0.0351073055952125	-0.078207327816367	0.105546527238867	0.1822602536872	0.0489133888225224	0.0327289290236514	0.00134594468521598	-0.0151843307267636	-0.0822070397879636	-0.0204733089028433	0.000447400126136976	0.0342463434581455	-0.002963158807338	0.00015074183914221	9.37520980404116e-07	7.15692408261859e-05	-0.000500496265929296	0.000249786972516652	0.00860313801184565	-3.49886840070868e-05	0.0631366232719899	-0.00744504360275355	-0.028379968790322	-0.00762342708919039	25.2125826540541	127.844614561552
-7.04419020813862e-06	0.0846391407393721	-0.000720995529620461	-0.162621778812092	0.3617493450914	-0.0365732909987913	0.0130443708878913	0.0955484349876903	-0.00811809294938126	-0.1527068714014	0.0132287073648756	-8.07981988331097e-05	-0.0312238228012519	0.00356935501628963	0.00126308024982302	-0.000161675771069514	0.00104801787052256	0.000284243633537962	-0.000289444617114776	-0.00474584611537243	0.00025369590319313	0.0152010134238376	-0.0108443224119441	-0.0464138984224751	0.00122152112991647	12.5073406685161	40.0758340105358
0.00775796239918947	0.306932515100709	-0.0536481656147145	-0.0577095326988072	-0.0837077138139437	-0.0544385943572455	0.0760015705120021	0.04572293777351	-0.00483875214730922	0.0291501211367211	-0.0593824154975701	-0.000599151151279287	0.038019137643666	0.0038720904322358	0.0011549402820461	0.000717654290782077	-0.000423170733789724	0.00022302196723234	-0.000266129306741303	0.00288303125256917	-0.000235809490602978	0.0422776182628897	0.0192290178534846	-0.188714848218023	-0.010310990705985	13.7545098702147	-0.748946905770129
-0.128694112041336	0.0184694781483163	-0.221675231551577	-0.181257509517218	-0.00561136826480713	0.00594988346951797	-0.0888781042180392	0.0202622972860873	0.0105079992385022	0.0504767872056009	0.0269993806689413	0.000746728695626864	-0.0304720098955463	-0.00730837523250305	-0.000374847568101799	0.000884752860004445	-0.000266679344872123	0.000525125657426795	-0.000305349693967449	0.032018557977608	0.00054108327384883	0.0108864152835668	0.00211636229418333	-0.23760461789901	0.0082071720021224	14.0258507910025	-0.748946905770129
-0.0841076393453988	-0.0329459014721691	0.187320280071846	0.0118045898821226	0.140900356299093	-0.0390663187003591	0.0608067381695299	-0.0151178340766077	-0.0410360613592931	-0.0738740449416297	0.0460162887052968	0.000371558930191807	-0.00132252440774927	-0.00313855094501614	0.000300513842450778	6.11243446808629e-05	-0.000337210340420224	0.000305038450362227	0.000387238761022646	-6.70345755592328e-05	-0.00030656435982146	0.0611496956314921	-0.0100675152906089	0.0812097260756897	0.00187607958131863	0	-0.748946905770129
-0.049546640423564	-0.053165471582782	-0.0333130087130196	0.0231212540216919	0.176742786836112	-0.0622548908969522	0.0152884052235924	-0.0151415753640977	-0.0264153599997057	0.120872137592029	-0.0159655913497545	0.000371721248839885	0.0342585045747081	0.0046124234499092	0.000837814421496885	-0.00113983451308119	0.000304320461339325	-4.66335104137849e-05	-0.000298306963983697	0.0220641471153116	-0.00057377045109086	0.0108751770750593	0.00934172823544754	-0.129812463576188	-0.00753635633446303	0	-0.748946905770129
-0.176032961491619	0.0925864828168776	0.248239491483337	0.0957790470582318	0.178979832489139	-0.0055045672409294	0.030566187948448	-0.0748097406076791	0.0311488564938385	-0.249711335156084	-0.0380211260787966	0.000236792688410148	0.0255119287457599	0.0011952756181246	-0.00287980958664991	-0.000538046117959823	-0.000552851511274377	-0.000611023060201776	-0.000149217333680784	0.015996644139598	-5.82339114335584e-05	0.00415727486725048	0.000204538633748141	-0.3055132767335	-0.00811594638929336	19.2802629971085	67.5141028653608
-0.13131275184881	0.192582022574465	-0.00450352474459681	-0.15323080087083	0.0385215874509628	0.0132454838117071	-0.0774272597589242	-0.102495524317208	0.0141476586942137	0.115153569769755	-0.0382880958855971	0.000102944506514602	-0.00476681060892681	0.000483113433923599	-0.00109528321383012	9.1118697802095e-05	0.000236156102888296	-0.000145464736589607	-0.000262834253823674	-0.0137408686498044	-0.000579474315603012	0.00808515699037549	0.00829403957095876	-0.071828864554808	0.0067618331759205	0	-0.748946905770129
-0.0339151469840147	0.354703943286258	-0.390818710800656	0.0419427512439774	0.269249004371165	0.0138763467782836	-0.0326820887165065	-0.0245958115898662	-0.0124307676953144	-0.00327733902321892	-0.019779145918382	0.000451187329192804	-0.0230656906777568	-0.00275862261276394	-0.000587816568713539	0.000285142343263045	0.000566049787481537	0.000497937260665937	0.00135426273380901	0.0220742446791444	0.000149207766872106	0.0435182088842205	0.0158107250426385	-0.124734185453462	0.00291378133127584	0	-0.748946905770129
0.0968555709725469	0.00626379306233549	-0.167405050392734	-0.0202658921605338	-0.0565293171314754	0.00744322863134061	-0.107436326798957	0.0408677642675657	0.010448848439492	0.114546857918457	-0.0342166088319386	0.000135070918678482	0.0180885170112033	-0.00423746073581277	1.43474558820245e-05	0.000760996789047397	0.000545465470707107	0.000131424633303512	0.000404616468188346	-0.0112529624892401	0.000678703872070807	0.0301293070512609	0.00171197435752446	-0.0928694883237549	-0.00261065726094889	25.4533131788172	-0.748946905770129
0.0914630197627493	0.0192283698376083	0.0010929045357877	0.192682628237345	0.0124502626627974	-0.0231169116576768	-0.057806968219137	-0.0296946191738534	-0.0344499360939837	0.0658132234906554	-0.00578524486263154	-0.000613130913581617	0.0261364075600876	-0.00435074354899623	0.000120446318708334	-0.000792823717301383	-0.000978092467540992	0.000131658447095173	-0.000507461352912353	0.00790272233607303	-0.000549649965416288	-0.0409056535768468	0.0235608440912123	-0.0671296315537383	-0.0032492255003651	3.04416302665932	36.2777585848855
-0.167957179660987	-0.0659369038543117	0.051254333786839	0.0432436392588638	0.0473131672799463	0.00495778244005574	-0.0736695743590909	-0.0738990641785011	0.0316607859825737	0.0228698231181854	-0.0651203659790739	-7.97890877666241e-05	0.0156422787686088	-0.00422922293601447	-0.00241242389633689	-0.000748816753143977	0.000383686555626372	0.000434734362556144	-0.000386517160478217	-0.000539706979985621	-0.000638840286576015	-0.0133297066409644	0.00537387973502046	-0.0379297501154194	-0.00969290236205855	9.50630648429208	37.8726842538006
0.221900594331666	0.244053675654907	-0.0891506266800584	-0.0759997803538909	-0.0906593275762021	-0.0585064604561553	-0.0292318155881167	-0.0659180010860391	-0.0158833087359797	-0.148779426136831	-0.0552270290815566	0.000255308978503566	-0.0176954438982841	-0.00128286665563482	0.000710774347973064	0.0001267416616757	0.000456731097073337	-0.000308683554730793	0.000831763706335087	-0.00649749090854235	-0.000109800277517613	0.0547241652681347	0.000267244153413282	-0.255738329580249	-0.00812248078860367	12.5863554132588	-0.748946905770129
0.00345621614033176	-0.00856667721859883	-0.190817784641236	-0.0323834761314806	-0.0480458179366341	0.00987371896667	0.0153456519632891	-0.00550223045656795	-0.0223995349472872	0.0601023887372276	-0.00336565588553883	-0.000172658344734011	-0.021456281758601	-0.00731105413670363	-0.000801765055687298	-0.000319092430323242	-0.000591971234949584	-0.000161945559744803	0.000322057747453197	0.019781516436826	-3.9015404793008e-05	0.0224983703363313	0.00180050767822659	0.0812097260756897	0.010545682770152	13.2448046934328	45.2302111382052
0.265801675606913	-0.0505217294683136	-0.00233280085856691	-0.0758635418122737	0.0476467452118792	0.0208299854376071	0.0855697089008995	0.0679122980485898	-0.0102614508671345	0.00471446377244855	-0.03035160706373	-0.000316903239810928	-0.00186037132903871	0.00354761341720122	-0.000484214741442224	-0.000221126424102103	0.000691313952320138	-0.000425503507180736	0.00127831662963063	0.00909774789473161	0.000623694745817138	-0.0168651315668431	-0.00404654593545517	-0.243173047578896	0.00408728092975852	0	-0.748946905770129
-0.144020616101729	0.36865616960591	-0.313516032798858	0.198976329093216	-0.00427121004034114	-0.0157787881471146	-0.0799739933503034	0.0610665108592909	-0.00727421612924173	0.0236015994841903	-0.044350279184336	0.000780910101407573	-0.0348697773541293	-0.0090347301495286	-0.000568499286452862	-0.000820127257766257	0.000166347150520885	0.000329843100754124	-7.49979438331438e-05	-0.00286734984008141	0.000154126602042393	-0.00448246972181798	0.0101101674813162	0.0173142148695267	0.000310573080964049	0	-0.748946905770129
-0.121754574235468	0.10633391466289	0.116687594057837	-0.0723121018646068	0.0184752060397482	-0.00682707723795795	0.0271489692601183	0.0188668865468673	0.0337668592481357	-0.174176443615891	-0.0620307448198885	9.30845187470108e-05	0.00283744436690569	-0.00293892843871091	7.39648404448623e-05	-0.00159979285097689	0.000175511703830677	0.00046172270924516	4.82273400843614e-05	0.0149653086225339	0.000208377007948846	-0.133408915719265	-0.0149052907072204	0.0252153142290472	0.00408586037797942	0.0998279392358283	62.1325366979789
-0.000164215485533803	0.0925678513952624	0.248871561618306	-0.225083520886825	0.086198600590494	-0.0134074237978303	0.113863315235906	-0.0289603614771986	-0.056649660640077	0.288512527671046	0.00471358323014948	-0.00139846017122636	-0.0149850004137062	-0.00633790289327707	-0.0019866464206213	0.00110386616591795	0.00047713865359178	0.00030880900459751	0.000301855924477401	0.0113882798241325	-0.000327580941079986	0.0547774725511674	-0.00258225878227658	-0.239051885776092	0.00800768464044044	1.96389410131241	9.77852504924193
0.010005549588789	-0.099172800408673	0.107882098886043	-0.0284644429515728	-0.154169971568442	0.061176054121403	0.0987659190937915	0.0297740591108193	0.00395523503983375	-0.0826045797540315	-0.0509210793109699	-3.14297620384041e-05	0.0220607509084945	0.000945584425418922	-0.00108992974607103	0.000230923968727481	-0.000713360102878147	-0.000506123352048027	0.000394438609885084	0.0131309798856372	-7.58864298877615e-06	-0.0584209388680736	-0.0174679778282628	-0.181184149120902	0.00436030204247806	0	-0.748946905770129
0.333268317419076	0.053495211994776	0.0307192547961774	0.159155740067243	-0.166627303258653	0.0043577164569415	-0.110093776603465	0.0724248652812229	0.0318111927253606	-0.0114064347581336	-0.0436162951262092	-9.71943062951786e-05	-0.00670715832920898	0.00326811181414155	0.00108580155041738	6.23472239416056e-05	-0.000118304218222898	0.000216243568682106	0.000381662923421899	4.96653656276713e-05	0.000559945996685407	0.0343530633334959	0.0305277508414359	-0.0705659315552488	0.00938123652320888	6.66452616991555	48.9575521731331
-0.0822130803589044	0.065037018849265	0.0562474752767157	0.0930995044485581	-0.0100450980052273	0.0535199488690057	0.0725275574251345	-0.0783377912982479	0.0255911012603558	0.211418418231821	-0.0384943878646545	-0.00105034397923542	-0.00558630794750437	-0.00232740246624707	-0.000284343071200843	0.000849502963716109	-0.000555162077442439	-0.000156611887323965	0.000883445026604424	-0.0343116988571371	0.00035194200260058	-0.0625999497379353	0.0125147560401655	-0.0348700725191387	0.010576821067434	15.5364026253076	3.63686705974301
0.296788616719073	-0.106374740419054	0.120738820108561	0.0231614396268054	0.140342517533838	-0.00537821462935717	-0.0145139211764077	0.0231434249226399	0.0356517345516554	-0.00423590928338868	-0.0483448986004635	0.000566252975740644	0.0107658087956297	-0.00205802352296802	-0.000540183637164349	0.000218677470678719	0.000493099156444243	6.2695492065945e-05	0.000678304939235375	0.0062862962847241	-0.00011704608199592	-0.07537288170293	-0.00262847832773117	0.0812097260756897	0.00554285362512275	25.2659739447892	94.0709306406831
0.312660269725456	-0.0250409145344895	-0.25036641901058	0.24466882655435	0.159825265864776	-0.0221454889650798	0.151714593786964	-0.0578609579440268	0.0243113097189209	0.0107569191539156	0.0038290978832205	-0.000517124321607998	0.00849052653619098	-0.0021164288481651	0.000146470391692466	-0.000707668029885533	0.000233331485887778	-0.000194352238494289	-0.000180743646786663	0.0205667647480865	-0.000142419394758786	0.00201165784544255	0.014602630313407	0.0812097260756897	-0.00994204462475268	0	17.9412832401508
-0.0113002377683971	-0.0436818518300108	0.210371515507333	-0.0831399768145914	-0.0348683543957248	-0.0340737039158668	0.0949938796713365	-0.0241456684762754	-0.0186742204573169	0.00399187925680922	-0.0236712504893521	0.000160955919180195	-0.015837269694983	-0.000885758236989442	-0.000166649602139857	0.000537788500564185	-0.000643521399004032	0.000244922203165077	-8.48573535947583e-05	-0.0081880574864025	0.00151108455117921	0.0072734895399067	-0.00977953114639563	0.0812097260756897	0.00296252301176136	6.91456321695257	82.0546560857941
0.132502735757386	0.0660865387426084	0.0731452109395372	0.0365343473220492	0.03661359190791	-0.021798722135976	-0.0291700513387873	0.0617555403913923	0.0091482604065154	-0.0901367565691644	-0.0435144948887507	-0.000139190854837379	-0.0217261455336435	-0.00294360939158256	-0.00133920390132369	0.00126500015300146	0.000806451863792468	-0.000352111812196299	-0.000385945873726756	-0.0115098023720774	0.000184906791819817	-0.0139209567991339	0.0363594810258545	-0.212377758814706	-0.0153898750024393	13.6317811069839	-0.748946905770129
-0.0582199970361337	-0.0992899370042093	0.136117304016571	-0.123180453888905	0.111613267179457	-0.0140308925159766	0.0248168307872154	-0.00294865225348862	-0.00557271310615448	-0.00219611769385908	0.0152794461619725	-0.00035377984223961	0.0271271228571561	-0.00215963584058532	-0.000198917468435367	0.000700265451673454	0.000171404712083101	0.000118755246604207	-0.000194305539911288	-0.00176712084416808	-0.000267302855546991	-0.0999374958271415	0.0110285349836874	-0.038087428749324	-0.00123786711224805	4.64073667096594	14.387222239153
-0.0957390942503984	0.15006575309844	0.0706631541680054	-0.111377969320836	-0.0183280672405843	-0.0224468494116352	0.0488779128785564	-0.0379624744891871	-0.0252066677931995	-0.100905720511196	0.0408124061276784	0.000110133083727426	0.0126855585155978	0.00325093117124076	-0.00184567753559306	-0.000233389078397983	2.16006363582544e-05	0.000429033370932919	5.39253607723111e-05	0.00937135204867423	-0.000190123243193452	0.0466903261853284	-0.0123497507912944	-0.183401406511394	-0.00286998040228525	0	-0.748946905770129
-0.121194691751329	0.279068237808814	0.0970072438785654	-0.0487189971994149	0.161374574438575	0.00164557536642884	-0.14927706731726	0.0343402230526035	0.0178423353111832	-0.247020776047767	-0.0252636263961766	0.000319989922667352	-0.0330805377061297	0.00568228359939238	0.000694694222208581	0.000540635796043576	-0.000372158567874314	-0.000372518856399884	0.000133158500015274	0.00608621880685334	7.96721381315368e-05	-0.0391134828249302	0.0155699987564633	-0.0263860524449149	-0.00968746610149829	0	56.4054959441868
0.0969663772878597	-0.0332821235999419	-0.0802239431034565	0.0909200978279709	-0.047305172482739	0.0011181040788113	-0.0492698299024364	0.0347431657741937	-0.0234937714315554	-0.101603807654507	-0.00738752741191928	-0.000378784451044778	-0.0144997168988901	-0.00197956099443852	0.000374136707772976	-0.000839758690220682	-0.000240685582443501	0.000366158979134168	0.00064539552587628	-0.00763047574047471	0.00074881322126541	0.0297620582492506	-0.00422749476943129	-0.133726109564438	0.00864649416676033	0	-0.748946905770129
-0.0635802035318627	-0.000997916809839183	0.144952503718476	0.279292110349992	0.214692151088338	-0.029502843906035	-0.0328278645382506	-0.0175216434654857	0.0052250475172495	0.0177243902018991	-0.0169274330437881	6.59360553887378e-05	-0.0486797321721466	-0.000741324753840478	0.000219522626366153	0.000406078168270207	0.000651840176809637	-0.000495047456418263	0.000272685398273964	0.0263478569688074	-0.000124311324278814	-0.013396695992031	-0.0116967653516303	-0.034827181872359	-0.0123435367677925	0	24.3119479190027
-0.0142279050213266	0.0632058710250989	0.117307185103969	0.11190527768143	0.321993986641272	-0.0314238558025024	-0.0846482180897336	0.0503314164823514	0.00824081218558081	0.103549407746157	0.000470640602226791	-5.99441407570511e-05	0.00831803516554652	-0.00214027982761233	-0.000433625668265103	-0.000186456296916937	0.000954443853691256	-0.000482856082043015	7.04773015500759e-05	-0.0244258496612003	7.6555490805541e-05	0.0247314250623669	-0.0175781829220476	-0.0858170210295741	4.66843939563866e-05	0	48.735983343467
-0.116742863935835	0.169181325335691	-0.0161769374933889	-0.151095787367218	0.0288134877037776	0.0136910492947302	-0.14006611053574	0.0341503606877114	-0.0097999161990121	-0.26390325844287	0.0281381919172146	-0.000349863831651476	0.00418282160160532	0.00614713821376811	-0.000375593911415617	0.000431968749648792	-0.000260573867100988	0.000234345572414529	0.000149268375713829	-0.0256571845014441	0.000973929455719835	0.0326270240524449	0.00460566776845739	0.0314960572137448	0.00368172416814883	0	48.8397500554504
-0.0758517221146515	0.0652917056141205	-0.196392525279167	-0.0290181802968056	0.134339307317337	0.0524556845575488	0.0846641618453909	-0.0786525111290525	0.00489717271630785	0.0559521973407744	-0.0182126839675786	-0.000549779501411773	0.00483596687651255	0.00273939219648778	-0.00091652395534525	-0.000536633710270018	0.000275152150676972	-0.00013492584355479	0.00091648568107483	0.0413245263289199	0.00057148597026635	0.0750464564026934	-0.023402212130481	0.0812097260756897	-0.000376057150510034	11.8609229601256	46.1677318613101
-0.126835659842243	0.0486448322050432	0.234840864209938	-0.0784391787296824	-0.211424353621072	0.0671160707464753	-0.0492551431470866	0.0177540127121123	0.0156261791956118	-0.15260553463414	-0.0366924843690317	0.000130956755113321	0.00376847807993164	-0.000860003239006257	-0.00056307028061986	0.00104341391632401	-9.84413674391948e-05	0.000439956562552801	0.000373980456471523	0.00617391766254416	-0.000206748236279086	-0.0768719698052728	0.00610915227785647	0.0812097260756897	-0.00511719532583077	0	9.91299290180163
0.0186276330109858	-0.0514687486705873	-0.358074632500064	-0.0414440527401639	-0.189925994528173	0.0473308380553983	0.124523529123165	-0.0251522700398891	-0.0580986192960198	-0.124745313517085	-0.0108112299647765	0.000470168745011934	-0.0276838113246369	-0.00584240741646269	-0.000290535072108966	-0.00159896382170688	-0.000811786516585866	0.000165301486533931	0.000500956433771682	0.0184922099998208	-0.000384260370404732	0.0485350328792886	-0.0175064472994297	-0.0706888107410841	-0.000787272473720568	0	8.66430196776072
0.0207801718592091	-0.0256505987424201	0.124693310032894	0.164142935919188	0.084300448965827	0.0291219458705332	-0.0729146052706564	0.0249163844606313	-0.00139631302294874	-0.0987729865024004	0.00753964439463073	-0.000244596829065524	-0.0248718478962037	0.00500366093803861	-0.00066147151133733	0.000166193417592053	3.67642066441132e-05	0.000273509880838629	-0.000127706590644094	-0.0155895846215256	0.000670350442406598	-0.0441644306207905	0.0240755666437169	0.0812097260756897	0.00412089868309717	17.9485397115721	122.070570170817
-0.142240070148226	0.077899556753116	-0.110979018368656	0.0531641046968296	0.132301024892985	-0.0129615815628461	0.0977975539108795	0.0714309612932071	-0.000625589734632448	-0.057096598997187	0.00146206166835028	-0.00084320593559839	-0.0950725089908286	-0.000563499725733552	-0.00138340277294169	0.000105927969971997	-0.00011636700393225	-0.000335961350976133	3.11613330763461e-05	-0.00276102362375641	-1.18290933144305e-05	0.0202328946998949	0.0161970846671196	-0.177879579287155	-0.0131511414874109	0	32.1972736054951
0.288105652492195	0.258148370914338	-0.189314445656012	0.138420547683667	0.0299565080640964	0.0225790310958871	0.0693827341899151	0.0244104287443523	0.0111063100366269	0.0832737603434119	0.00804545812706947	0.000312538692257336	-0.0323410259911531	-0.000944051232936838	-0.00077991787827858	0.000931279237742499	-0.000901013402200723	-0.000227881971276767	0.00023394967398449	0.0300262253859469	-5.12884424945792e-05	-0.0260686092822764	0.0212484402488351	-0.0652913651253033	0.00851670363097656	24.7060559604523	24.9682698322643
0.070972629748959	0.0716439601519236	-0.24726214684891	0.0847723350515766	0.0437078652403426	0.00247853784010998	0.053986311777892	0.0284372396507997	0.0361437401614535	-0.112310510071265	0.043579685699072	-0.000289355310719719	0.047674335560594	-0.00123051619153691	0.00114694179855324	1.27288009466042e-06	-0.000682424577927221	0.000516764252772806	0.000475428921457688	-0.00141422320146334	-0.000540237085568052	-0.0223154771199559	0.0329714221940973	0.0812097260756897	-0.000907123777592389	0	-0.748946905770129
0.176358316254283	-0.115548844593028	0.07670576384799	-0.112077550954391	-0.191647784238745	-0.0107116769241653	-0.0780212603067433	-0.0108880077346164	-0.0408577761674508	0.0168562165783233	-0.00979949831525717	-0.000922438491255062	0.0155840449644022	0.00342064551979582	0.000675475831632744	5.44508712065905e-05	-0.000464287079463888	0.000181094153947514	0.000459331267490537	-0.00954294886614171	-0.000903467018549931	0.052575367771412	-0.00626925043542348	0.0812097260756897	0.010389373322645	0	-0.748946905770129
0.0538896009066623	0.0533728836671359	-0.00385257073040146	0.130083451841388	0.0481435901978491	0.0404082223884374	-0.0153122538363778	0.0256093012976457	0.024962380760958	-0.00289000471873979	-0.0422521790979941	3.92602277794474e-05	-0.00644874936614903	0.0034459679659069	0.00130725335158077	0.000808994961985166	0.000488982276264149	-0.000578530188550808	0.00121090359259823	0.00113858164764746	-0.00036688618774805	0.00664531118115663	-0.00518644406402291	-0.104013702194349	-0.00219914593124959	14.7907320386836	54.3880848111201
-0.0917458780117695	-0.0104322402994721	0.0251399235998637	-0.189898479470728	-0.167085812003358	0.0247493949755202	-0.0385626477286661	-0.0584868380983401	-0.00329497213112939	0.0047538863017027	-0.00212282284046461	-0.000187461035839109	0.0165961571348425	0.00232846579235502	-0.00210164573462224	-0.000504208775151782	9.82321619584781e-05	-0.000579333338274646	-0.000459320285135623	-0.0410518592249977	0.000785038066769994	0.0504135507758334	-0.00363370150459319	-0.144369913305468	-0.000995821795691576	35.1676182008502	43.9456650340506
-0.116694640156639	-0.0269893198126001	0.0888431005217407	0.112022471820303	-0.171433072472695	0.0218074636356997	-0.0730213834462982	0.0906548616858285	-0.00163027359562906	0.0663245768508689	0.0192870344874503	5.9182426701776e-05	0.00773296713672855	-0.00029505482532266	0.000277649382748324	-0.00206356976906164	0.000332243766032914	-0.000672578716798711	0.000438572673981064	0.0158811194993447	-0.000215342156890674	0.0327521798640711	-0.00266235749569887	0.0812097260756897	0.0011372903025435	29.3415101938602	-0.748946905770129
0.141613082164671	-0.0243333207470553	-0.0443980005048857	0.0842409062067144	-0.340807279694971	0.0233358053396686	-0.0366599219839708	-0.0214011864103915	-0.0370745242502898	0.173392002126646	-0.0254209843350143	0.000449339101902924	0.00214599777202396	-0.00210159999347059	7.12736287751259e-05	-0.00109000053327268	-0.000285473649058621	-8.35278285273855e-05	0.0013681944435413	-0.0104084055160817	-0.000357037210410138	-0.00851509994158783	0.0275748385214931	0.0812097260756897	-0.00840313180899221	0	-0.748946905770129
0.0662857138843875	-0.0883779141398725	-0.0592453042099927	0.153293926883127	0.0524296754765932	0.0127715873664342	-0.11148715333431	0.0270238044725968	0.00706695085049724	0.0613334020768432	-0.0487369801356063	0.000394987268291791	0.0105007907948294	-0.00897633109223417	0.00122606520177526	4.8799099828134e-05	-0.000539705767277354	0.000614533476041235	0.000159688267678648	-0.0184967450824884	-0.000156572993809334	0.0313474745400435	-0.0135465445010771	0.0812097260756897	0.00772049055291069	24.7394633703149	-0.748946905770129
-0.0193760421502636	-0.0350578559521308	0.0532952413700312	-0.199460104271378	0.0655857936207331	-0.0227854707279693	-0.0135599367046381	-0.0556332574457501	0.0215424438770171	-0.179536448237589	-0.01711570040512	0.000576619236807296	0.0411941066399033	0.00659831082942253	0.000603559645165896	-0.000469047856937244	0.000735807445610304	-0.000738804723941611	-0.000209913450656796	-0.00891959459139491	0.000353529357536742	0.0460169465039111	0.0117876970673543	0.0812097260756897	0.0118130075489686	0	-0.748946905770129
0.0411494937585086	-0.0799169566882564	-0.0212550241408741	-0.0288031371149658	-0.230895460898905	0.0147580230711573	-0.016905470164906	-0.0036533376091088	0.015284437398972	-0.286007964739237	-0.0186409414442654	8.95757393009067e-05	-0.000567199335627988	-0.00429945470440385	-0.000926014763003913	-0.000172203374926072	0.000174832992440921	4.3634888986066e-05	0.000391822680176679	-0.00591177264097453	-0.000327491868848506	0.0786253543590425	-0.00490602084592218	0.0812097260756897	-0.0155666162508017	11.2170775564497	68.3697726244966
-0.0426986493173455	-0.0396132579764742	-0.598278485066021	0.00253114076098915	0.101477496850572	-0.020106039419751	-0.0645090154962055	-0.0990542511223972	-0.00399019870617989	0.005862492524217	-0.00816001143444245	-0.00123812518635236	0.0229041568909043	-0.00452677912215838	0.000809367469813749	-0.000347302388178816	-0.000164307992666535	0.000482940992192704	0.000113604973556169	-0.0127418401905901	-0.00083693110483285	0.0147379259618583	-0.006470034051414	-0.0557169105765245	-0.0559858478345969	0	50.291064269264
-0.0565843125581453	0.013729503171011	0.00119407894105872	0.0141720491287376	0.243273957294325	-0.00986999210892325	0.0622088212816878	0.0209732164374072	0.00535890679793671	-0.0925506357490956	0.0196111162634693	-0.000130928290904109	-0.00717577234517774	0.000431658290191317	-0.00191162902692821	0.00124802836750093	-0.000204601086732814	0.000274384070466205	-3.71938227545776e-05	-0.0370794310442943	-0.000308034927698375	-0.0759099999715463	-0.0024708408731513	-0.0223178003801814	0.00412109168047814	0	-0.748946905770129
0.129958905243187	0.020599003611605	-0.122671394474269	0.122589543052396	-0.0120372285621038	-0.00556719823465723	-0.0786898892370422	0.0164333561268344	0.0361923089268146	-0.0634307867719601	-0.00482933929569929	-0.00109232625002564	0.0556782251810188	0.00398569002507365	0.00106250382651707	0.00063134318746072	-4.50987077665888e-05	0.000534390881553382	-3.22307582797388e-05	-0.0147797184816943	0.000591841717699992	-0.0707900995364182	-0.00849748983432053	-0.0996634816917498	-0.00317124606930042	0	-0.748946905770129
0.0249568867017014	-0.0239543538819506	0.0690358970441116	0.0982950172240979	-0.0695379789494985	-0.0281965579633294	-0.0210808229012666	-0.0263369480282675	-0.0330062239326473	0.239085871751027	-0.0451692863245735	0.000437747917864106	-0.00342267035986865	0.00147764917929516	0.000913748109481416	0.000214216443102488	0.000917584060620813	-0.0006952639516703	-0.00039088212881222	-0.00130582897630616	0.000729723981550467	0.0103971447528004	-0.00153936978548097	-0.00199831502732317	-0.00560225496482236	0	36.6305297660806
0.289173902914011	-0.0171192111211452	0.0781655967847688	0.0915318458303087	0.0501644239804888	-0.0614087075791002	0.050334798438088	-0.0611893985825319	0.0130628458907363	-0.0275835826846953	0.00200870377702578	0.000255511925359775	0.00412683000237246	0.00143382800138769	-0.00039195975367512	-0.000538667971094142	0.000190794354172352	-2.45242495562348e-05	0.000724324842954482	-0.0179757399154694	0.000617996239825613	-0.0223449135119373	-0.0057323564716375	-0.121470678232326	-0.00806576803163961	0	5.85504851894716
-0.161452328110851	0.00389175343048831	0.0523494407017084	0.0251976161092873	0.0484734563354807	-0.042311820144145	0.0194676611159852	0.0576685718716385	-0.0935341929297577	0.133170718110913	-0.0272030446569618	-0.00118017794633218	-0.00869129527190704	-0.00249944796164281	0.00108319724593375	-0.000299181875378363	-0.000546029673198167	-0.000232062217221496	-0.000424236600385375	-0.0105609505901146	0.000229321726581411	0.0100475198160357	0.0104774588014906	-0.137484031248687	0.00637650911107124	7.26730066304065	-0.748946905770129
0.0883380645861225	0.056717178045713	-0.0957136599294214	0.230361721544576	0.184879289451523	0.0462011305071479	-0.146784044389842	0.110448131466306	0.000427821606740597	0.230289583177744	0.00217077731474147	0.000627131963409244	0.0125401820342617	-0.00105105937598937	0.00157332684109668	7.87441550047507e-05	-0.00165627391308598	-0.000179570260436135	-0.000484161854447107	-0.00631132239222465	8.48760047065245e-05	0.029807047841711	0.0163469236791369	-0.119393221560064	0.00434284760851544	0	-0.748946905770129
0.167335178164686	0.182734663494387	0.114836890862904	-0.0459954149787941	-0.237200827638674	-0.0153564439530182	-0.0604827335737198	0.00996634514484729	0.00710427176367201	0.102590615680149	-0.0224927369388204	0.000605588644531307	0.0253724306035028	-0.00310063277859085	-0.000459752148796011	0.00129086208397222	-0.000539633366363756	0.000349744926379403	-0.000202166662746972	0.00270365756750812	-0.000434609931613705	-0.0131380447731964	0.00590394458448507	-0.147178988378594	-0.00296162104509801	0	-0.748946905770129
0.0358162761157219	0.0788397278467843	0.234683243625111	0.014284437518076	-0.027967286296763	0.0363317562289238	-0.0336566744282544	-0.0135329164811782	-0.00247924364145014	-0.24180096269728	0.0210540054760164	-0.00140730902894826	0.00387252859326326	0.000342624048895512	0.000887831497967229	0.000930951809066105	0.000844502462902463	-0.000202295394464036	0.000410430945611884	0.00130185028945595	0.000359096132285908	0.012409156122841	0.0129375230457587	0.0812097260756897	0.00608185439593023	18.7085524676273	35.3435180575367
0.197579391125595	-0.0314936709480443	-0.00846205942636036	-0.0815831788406665	0.0755009231892145	0.0587305853116751	-0.0448209706432462	-0.0917178257847074	-0.00649254131546095	-0.0133742291933422	0.0382647271078076	-0.00060707621955125	-0.00541559431965233	-0.00253257700503029	0.000407131420113505	-0.00125065215942166	-0.000274973292740399	8.72926580866018e-05	0.000564183754332204	-0.0112314832320303	-0.00032328007086535	-0.0351171378323701	-0.00521795785623713	0.0812097260756897	-0.00790776736666743	17.122588378274	12.7012338016553
0.00294702879436759	0.0757522010938454	0.0653440086095132	-0.00869782636749461	-0.0558452640898478	0.0352753687931957	-0.0969115002216352	0.0135608029352809	-0.0166221770884741	0.15663315365998	0.0693108618299783	-0.000131791762367328	0.0208508978367941	0.00041782022386494	0.000392961945463233	-0.00010946696122871	-0.000766512093648308	0.00032944493086573	0.000204524116049098	-0.0217775533529205	0.000232331909165495	-0.0432885117577073	0.0043158832339929	-0.0843758303964804	-0.0134827982051913	0	45.136999469213
0.0788033794720797	-0.0271465082060741	-0.0458014097022936	0.101748678821117	-0.115926900433972	0.0637700466494016	-0.00378152750168415	-0.00492511168201526	-0.0984134084779702	-0.10460520718463	-0.02826113462561	-3.4910002244315e-05	0.0254285338982176	-0.00778752743407451	-0.00126063980992142	-1.3661301090151e-05	-0.000386289366256842	0.000156425770826196	0.000180602067175295	-0.022684500607317	-0.000538546221314107	0.0124858027163097	-0.00245956752075749	-0.154055993776866	-0.0183790184845632	0	38.9331789319712
-0.301384107022878	-0.157422883742856	-0.0135060014406904	-0.172858958300867	0.143223801516305	0.0329539797510456	-0.0144187626061313	-0.037760812977648	0.0455147784661725	-0.0719563043809586	-0.0129203162472801	-0.000699667888521271	0.0104128840609488	0.0029818794278218	-0.00013451064791592	0.000252461023509731	0.000553369732062325	0.000377453440769226	-0.000110998983227306	0.0069936507235262	-5.42210607168414e-05	0.0291686668487374	-0.00525815076579528	-0.0500001910643444	0.0085260248659198	0	19.9528221058943
-0.16049158059242	-0.192346744785726	-0.126223041180606	0.0269449915247733	-0.0312889441301154	-0.0390801537338867	0.138276289177976	0.0311608014952733	0.0261131449116461	0.0453680521378756	-0.0280997473170546	-0.000383929924572035	0.0388671401115834	-0.00317327701910874	-4.91048610455902e-05	-0.00338438375994354	0.000327124071525908	-0.00021378773855163	-0.000330719454878614	-0.00872912185879726	0.000680232416019555	0.0507650514524458	-0.00695159971083936	0.0812097260756897	-0.0162492515989491	0	35.6792740762682
0.334565348282194	-0.152889170537771	-0.159393775320476	-0.103898646376947	0.066559160946329	0.0138557611300301	0.0100846437103577	0.0492825834502646	0.018260459693701	-0.0818133745099167	-0.0217269348293284	-0.00045001382749843	0.0415698071413366	-0.00977806411163029	-0.000161451532741053	0.000490242351107728	-0.000243180141169308	0.000259810805563809	-0.000338927905660813	0.0108049190199118	-0.00013782624060199	-0.0212936351538874	-0.00142625093476456	-0.185977513802897	0.00585973236184545	9.96805530764433	62.7703882197402
-0.0624413104511264	-0.0262514448213704	0.178482900105746	0.11044544109743	-0.227538858044601	-0.076545579446001	0.0696058050127601	0.011992401632257	-0.00911920512184428	0.0416869173687373	0.0539555196942674	-0.000939416739665466	0.0427783705132498	0.00246601645106459	0.00137191454888597	0.000108876478824405	-0.00102077542082346	-0.000582513403764584	-0.000355410273760515	0.00965958835839587	0.00019820773947421	-0.015412339355406	0.00216561547804961	-0.120508486712674	0.00762251469145814	0	15.204475612057
0.193499576347283	-0.0647007563885518	0.200554955195343	-0.273374809004003	-0.0220672670260449	-0.0113320379126527	-0.0112815143485212	0.0804350741792972	0.0103562781615667	0.185341906141919	-0.00376419745045187	-0.000824613188554535	-0.00764799572779473	-0.000303248510531762	0.000488023755563116	-0.000450217587854462	5.06186671209718e-05	0.000153371827777526	1.90022747132979e-05	0.0164888621545567	-3.10945593831047e-05	-0.0242130839594767	0.00676920285597515	0.0812097260756897	-0.00522425043528696	0	79.2315783830449
0.0359725305015748	-0.0740749839611606	-0.0845148481660134	-0.272063116732839	0.153409748474132	-0.0290297716276083	-0.121724220724528	-0.0280865111745403	-0.0170986539845485	0.18295650625258	-0.0830482215015751	-0.000134328842078313	-0.00411703642713857	-0.00333123776711786	-5.63916460009084e-05	-0.00123376156979471	7.98033159310485e-06	0.000125365191594229	5.99931088580696e-05	0.0111499737898844	-0.000185192633596731	-0.0881136711006479	0.022729012930268	0.0812097260756897	0.0035231934873301	2.85689684420522	-0.748946905770129
-0.0232500107631206	0.00470203934265467	-0.0502829809686585	0.223557343425799	0.0153909147696618	0.0042412092905848	-0.103614736508572	0.0502658595130725	0.0344858068029017	0.0200314649986706	-0.0365881098194817	0.000623399186728379	-0.00140605568818253	-0.000388242953229478	0.000310358696688162	0.000100362266030274	-0.000864914803801353	-0.000133510268768622	-6.03845226051503e-05	-0.00534081673393438	0.000121773536963854	-0.0494389741140862	0.000855720084460776	-0.250213530516927	0.00605261622387121	18.1805407260725	8.81763527951067
-0.105714895301042	-0.0684049014378063	0.132358932274593	-0.0211306857060223	-0.0624162037169397	0.0081252312281479	-0.059028498247916	0.0719033951536192	-0.0373287027801195	0.139897361003355	0.00536121583072768	-0.000888587847233002	-0.0764331245611404	-0.00413729176709488	0.00055297182234737	-0.000858572461916118	-0.000867529602046058	0.000179268934760612	-0.000168856048360366	0.00114685464052022	-0.000218842170536582	0.0261563850694615	0.00622857822396705	-0.207141190222303	-0.0034969880483422	30.4531838326352	32.3354438284542
0.0385035588299982	-0.0657301339335739	-0.228685700513003	-0.273758615260086	-0.287112167347722	0.0227985444941712	-0.0357922202582925	-0.00313123023292061	-0.00780859111728915	0.0767783875561974	0.0161431584597189	0.000482194259878943	-0.0107696772419116	-0.00127601323710358	-0.000100300176795964	-0.00088712139437408	-0.00024645367822651	-0.00102533325258181	0.000453431083144329	0.00525957662861365	0.000284287492195112	-0.0265791039306776	-0.00498442370366659	-0.0549461286013886	0.0060639056917231	0	-0.748946905770129
-0.220913538986308	0.0773732079395537	-0.00523619898014471	-0.23586216778952	-0.00548989616473194	-0.00466703203398033	0.0557175040423672	-0.0265181983840318	-0.00978822156755876	-0.00777463273341517	0.0127199940058487	0.00101013998932697	-0.0152236095809138	-0.00593908289389755	0.0015976388650516	-0.000211844558435925	0.000656381171439291	0.000465980443757008	-0.000246224035739706	-0.00154917763023221	-0.000298063072049271	-0.0317840721752255	-0.00727935026936954	-0.106560959838536	-6.22707889178509e-05	0	24.6985427898414
0.0676660448769477	0.102235486361789	-0.0198215255005478	-0.0122890534470798	-0.0794530793593998	0.043239609640392	-0.064717841400933	0.0122279190763295	0.0310185522893809	-0.0212276592520131	-0.00953710138912223	-0.000216976219939657	0.00450805801777898	0.000924208890376699	0.00139450552265363	0.000869926577307556	0.000319175946400962	-0.000335130308286469	2.11904660016859e-05	-0.0185184990352824	-0.000338582821207023	-0.0414987405839287	0.00671244890487532	-0.207937808519513	-0.00130189881368992	0	-0.748946905770129
-0.0463353481591643	0.432285050462888	-0.0447748170797054	0.0433334072440077	-0.166429870254912	0.0247440465261382	-0.0503424427552841	-0.0295575441331434	0.016042507478456	0.226615459520257	-0.00680165546915179	-8.25805900976917e-05	0.0371242545858637	0.00710449570693483	0.000194796671601383	-0.000698279459810047	-0.000444428879993963	0.000129166537170766	0.000888952029608925	-0.00859587100780435	-0.000189305567610432	0.00046048124453435	0.0151140925581312	-0.00257874435550798	0.00180119650585597	0	28.2635589930892
-0.0940116095934372	0.036480278449663	-0.130976452215931	0.0475705583638233	-0.070722001805638	0.0311413355599852	0.0235166056287042	-0.0427666192366398	-0.00478944859937769	-0.0458843317341012	0.0295980496377704	0.000297777158606127	-0.0314638088495184	-0.00341895328084074	0.0012268526524577	-8.23805505542063e-05	-0.000706686546053215	0.000180052129210129	0.000262411643337623	0.0309274768329608	0.000509889335833735	-0.0447912956447869	-0.005540972221036	-0.00598472875158207	-0.000607448485094864	19.4557210447899	35.913878851934
-0.0120434193460544	0.00676375714863697	-0.292500758129655	0.148734217041241	0.119253392602812	-0.00488518911969793	-0.0454665258411812	-0.038438386505699	0.0202616300532847	0.0136517029622172	0.0156890086261003	-8.26872347047258e-05	-0.0279852075253663	0.00153515123676229	0.000490525016997978	-0.00149186962693526	-0.00037641531149013	-0.000638367019200725	-2.9988654766111e-05	-0.0078967276929105	0.000239722575978929	-0.00820253952224759	0.00290775679389244	0.0535893032901671	-0.00220300207924595	0	66.0080570885572
-0.124457305423864	-0.0603628362138078	0.040069751076244	0.0469239274714648	0.0223093763021323	-0.0436985244326609	-0.0896792752932402	0.0108659148610628	-0.0254582242276755	-0.0941595398493749	0.0099331931323019	-0.000900039334010061	-0.0108027115745905	-0.000202360806827895	0.000404550634833578	0.000589212019081353	0.000271931453284413	-0.000159383732306728	-0.000165397238086173	-0.0214142335717279	0.000473079932286291	0.0213803351691586	-0.0152009477647191	0.0812097260756897	0.00308762523705797	0	-0.748946905770129
-0.0457268744408812	-0.0217526920683124	0.222300218287108	-0.0103885126498205	0.0905294334681497	-0.0618981338893372	-0.0448743721502376	-0.0144468142425802	0.0170477454444393	-0.124743720922667	-0.043756906123921	-0.00019593112733951	0.0459749392836484	-0.00272986255749075	0.00028339074235495	2.71233679294269e-06	-0.000165613338970028	-0.000646621879985987	-0.000227662705638454	0.00235061657582047	0.00132554253647976	-0.0569755959147863	-0.010739444296323	-0.180180889751212	-0.0162920938994385	0	7.23203806469318
0.10985356287809	-0.00576007696373915	-0.18195455922978	0.146107560743368	-0.0982295813411825	0.0512353025829453	-0.0540317500541728	0.0279913495593223	0.0208244714457275	0.191362690049742	-0.0403296664202419	0.000150950649183468	-0.0164513209790614	0.0079171536960565	-0.000250337473127082	0.000368809561969385	0.000757054650891709	0.000224196245456998	-0.000135367632102756	-0.00704663273766393	-0.000159340521901585	0.0527680101639878	0.00129605417602652	-0.161448418973609	0.00521863463053118	0	115.281426915527
0.247252299232266	-0.155747736511369	0.130927036439942	0.279895420373455	-0.212667299343806	-0.0100559404320885	0.0680391595052361	-0.0908139157421675	-0.0140651287111397	-0.0927948088403016	-0.0112249316958457	-5.77104974486264e-05	-0.00803187147209028	0.00153126096648837	-6.15511300104954e-05	0.00114211441852174	-0.000596919606799529	2.46105511734207e-05	-0.00027666434537732	0.0276163234597688	-0.00023735320734064	0.0557563084514101	0.0234819868126559	0.0812097260756897	-0.014372375722829	0	-0.748946905770129
-0.259108363467587	-0.0284017227651353	-0.230033407298716	0.00377160369357843	0.00304294015197204	0.019029896781394	0.0202910273064694	0.0359433945615721	0.0233875880484964	-0.0231016974708217	0.0402573926629699	0.000739203796114474	-0.0511580447879841	-0.00253994638372779	-0.000769538681725912	0.000717659080213817	0.000351219523315738	0.000331889829857879	-8.73825258267402e-05	0.0105487528064374	0.000439560509677861	-0.0195822984279926	-0.00298462709524983	0.00675534656856747	0.00280219711160501	0	24.9993829462071
0.0849183432370602	0.0974049930702066	0.0866399986438342	-0.0340242511448652	-0.146369243512288	0.0314992414634612	0.0525240607422373	0.0553071166698846	-0.0307528689973774	-0.188526140625867	-0.00885770980389922	0.0006767134748773	-0.00150771964153762	0.00919568612199129	0.000135754775729469	0.00119794827756303	-0.00144765047426909	-0.000356669963193168	0.000172571715486125	0.00879275816115288	-8.31220435839608e-05	0.0127010960701419	0.00882369707633912	-0.12621550981613	0.0049553530076778	5.32102784580652	-0.748946905770129
-0.0146135464670034	-0.060039095730817	-0.284930058891189	0.144839148460275	0.0958260949560037	-0.00300078842444917	-0.0377861181200356	0.0315269118246655	0.0370690745973423	-0.0276152628189054	-0.0303896232026838	0.000510624624310285	0.01622068286441	0.00467600441937033	-0.00108263305935441	-0.00165789294817087	0.000265783497750638	0.000254118163129702	-0.000369580428404959	-0.0118588684908537	0.000293976544034846	-0.0138552813639555	0.00556523472482917	-0.177819715668009	-0.00499935938923024	15.3858842207188	-0.748946905770129
-0.0796690456101276	0.061531866744061	0.11541144737442	-0.0717642799917113	-0.0221194714649444	0.0137211613639694	0.261390007398938	0.0347405880116849	0.019459461247691	0.108058529835785	0.0068330849757221	0.00054163763435966	0.021877410976558	0.00344492820074671	-0.000785649652671916	-0.000195044280124179	0.000223144390980368	7.69792179173834e-05	-1.98417419551289e-05	0.017499658649889	0.000373640456486912	-0.00548501615698382	0.00735110400419714	0.0812097260756897	0.0188231473798606	0	107.364577718058
-0.0160616632490035	0.134309719096421	0.153605908106302	-0.208163477933031	0.0244395051841322	-0.00148407755829705	0.00979968502878936	0.0606419651485233	-0.0718939743426623	0.293415507203174	0.041541315429485	-0.00160094432568458	0.0071832899721922	0.00206316010388741	-0.000191805814515389	-0.000507915632059208	0.000275913608525302	-4.97618393392463e-05	3.20889216771647e-05	-0.0145031900066035	0.00042450817621309	-0.107565265252364	0.0120207634779228	-0.0487963061220089	0.00643767152537311	2.8046537808377	-0.748946905770129
0.126488961190973	0.148118701366611	-0.170561808382354	-0.0150566691042222	-0.224789930538495	-0.0222469229040179	-0.0704065568055191	0.0605748600793441	0.022284822474395	0.14864857669152	0.025649931586061	-0.000333802470409816	0.0103228906730151	-0.00287736078521372	-0.00217611727116762	-0.000165434569065037	-0.00169901117087512	0.00030923784377701	0.000535068129927652	0.021464130699214	-5.65524135268669e-05	0.0608072259997225	0.0176475106942533	0.0178669875824626	-0.0189741341493422	0	-0.748946905770129
0.0658162411249403	0.101422662794396	0.182717505928674	0.0345962885088604	-0.0408431119825997	0.0272364297924832	-0.0952338486107136	-0.105720531676372	0.0127401526812874	0.175809924596759	-0.0303528613401096	-0.000609619591133814	-0.0258797415741369	0.0055282886511363	8.40268750896822e-05	-0.00101478668763633	-0.000337452386057535	-0.000587724272255064	-0.000289110471845211	-0.0406600442034578	0.0011591366622552	0.0525911048900412	0.000351856870594247	-0.155123078075351	-0.00398604705089589	19.4031881322301	77.6690824634651
0.0176335140757493	-0.187324624562216	-0.117095501561768	0.0205824944450332	-0.106686391330192	0.0044364262251777	0.00884642097497212	-0.00359350978023731	-0.00819942139967456	-0.0226758470394017	0.00245968639446614	0.000151854768031701	-0.0542215769964083	0.000540047996041126	-0.000454283626477259	-0.00144909613043886	0.000837906035160429	-0.00018902454048042	0.000335204964943436	0.0257742498498641	-6.32418457648942e-05	-0.101242825538418	0.00294406106713141	0.0812097260756897	-0.00570250685787299	0	-0.748946905770129
-0.207592120876941	-0.0594244798073612	-0.0730491231179741	-0.157655998557114	0.0471650674097441	0.0496115223651676	-0.033698343562747	0.0452699087913142	-0.0105973606469837	0.195627685330206	-0.0143251691032387	0.000363958038138934	0.0283789445234215	-0.00273760575552096	-0.000100997634616018	0.000300320678479293	0.000725430159852047	-0.000135420365489414	-0.000308001110539191	-0.0128972498471823	-0.000583287065066496	0.0249449941295863	-0.0166999732855323	0.0812097260756897	0.00902293550439381	0	12.757345642192
0.1204413920673	0.120237580313493	0.0222348969825064	-0.0844437711629384	0.0872025604780235	0.0111416423371458	-0.096850415765572	-0.062047247293311	-0.112949747751973	0.203052936067604	-0.0115637681531777	-0.000479709113633042	0.00450186129037311	-0.00202932643482312	-0.00135611814027103	0.000665872436851123	-0.00082095189866993	-0.00031661993132559	0.000601853996974322	-0.00335471140687627	-0.000270482632881763	0.0234499633483238	0.00793126899283703	0.030444113393344	0.00439788230953386	8.8449965172619	-0.748946905770129
-0.110916771973354	0.0483355535664574	0.0517322052328029	-0.0960967357598222	-0.0548562955923755	-0.0285941302568044	-0.038553265316331	0.0468205788775899	-0.0463920920964599	-0.0207991275162143	-0.0290887042138626	-0.000234521009612298	0.00504029453850419	-0.000272748145671353	0.000949504551443825	-0.000999791444672216	-0.000178564376689283	-0.000167830654237755	-8.89796371492668e-05	-0.00261032874581058	0.000403582454212126	-0.00500182121355475	0.0101414801661603	0.0812097260756897	0.00400022567383562	20.2185493567558	-0.748946905770129
-0.0436617901720484	0.000558231827743949	-0.423723181748376	0.133412177551183	0.112322866582392	0.0509417403401158	-0.111841540543578	-0.0924592868939866	0.0137869562917818	-0.272674765694162	-0.0377211539262506	0.000218993720630722	0.0406669982536989	-0.00240410342571828	0.000690936420721044	-0.00237940372721068	-0.00047420196076764	0.000549949421292384	0.0001674441955275	0.00560478686797516	0.00077372893139005	-0.027411536819964	-0.00224078756247004	0.0812097260756897	0.00728677978987258	0	72.7087684985727
0.0329895826138973	0.0538826921420557	0.0565030725896254	-0.0184962025498154	0.184724544117213	-0.0113330196488867	0.0670852747175501	0.0151283944597751	-0.0204125908111888	0.126770963160317	-0.0165939576953811	0.000786522107807386	-0.004178331024145	-0.00684661897919925	0.000258540428045961	0.000166499359767203	0.000667545904931455	0.000166588023115866	3.603022359977e-05	0.00524278137039791	-0.000158127740558234	0.0332307972594381	-0.00987379977045477	0.0812097260756897	0.000236324833918777	0	-0.748946905770129
0.14735844140109	0.15684967281568	0.0293493178004387	0.0911686497050699	0.0417836240335405	0.0394072205120999	0.233483280575303	0.0382046804701246	-0.0472132601218913	0.230955036711467	-0.0210066370826676	-0.00149037197679536	0.0118782868226219	-0.000540004835873353	0.000112135699097182	0.000538129391920661	0.000412598616590598	8.19484971328333e-05	0.000665183292952509	0.0278889639957529	0.000994558913941734	-0.00325923090173352	-0.0144897386782877	-0.219237199941426	0.00275905986257086	0	-0.748946905770129
0.0400637184009875	0.0181086184927861	0.132305354342337	0.0840845227854106	-0.220606804601805	-0.00635406266635208	0.0734373431136308	-0.0782927816188991	0.00140506534697993	0.330527908367536	-0.013705477898599	-0.00142863188424969	0.0143592177207679	-0.00706388325534546	0.00015665945381671	-0.000272110231602229	-0.000228380524495919	5.99371573755114e-05	0.000238640582562288	-0.00149141972542577	6.6868100871309e-05	0.0671805217637254	0.00655214896297784	-0.222130766994976	0.00988807255878354	0	32.9462994299984
0.0122434093488215	-0.0775861017332026	0.116378743938377	-0.0272271355107971	0.0541992135414304	0.013093059932247	-0.0271319012558517	0.0282530014758802	0.0541197006423579	0.129380950217259	0.0369632740909931	0.000511117638343661	-0.0283913622001395	-0.00781891057296114	0.000398415064968072	0.000652459782632286	0.000931127535638954	-8.60735345898922e-05	-0.000338349220326162	0.00453882983626519	-0.000229437933418675	-0.0148002715819012	0.00398899165934408	-0.119648972809872	0.0117687134922491	0	19.7677509096192
0.203015736265208	-0.0201229419553832	0.0858381708843625	-0.27542417620862	-0.03067232313407	0.00809469942229257	0.148808691898764	-0.000476369380634667	0.0085261508500114	-0.0791647879621614	-0.0364521961216823	-0.000796265129083484	-0.0157931014506012	0.00204649628210385	0.000659576164986575	0.000550114438860883	-5.89209644497046e-06	3.38402141433214e-05	-0.000695264595278133	0.010027949173437	0.000536800225870548	0.0248313734531251	-0.00365806300707228	0.0181486616474111	0.00821485528576327	5.43859646573928	70.9180333891222
-0.0271809635733097	-0.0231088294638448	-0.336087962165542	0.0511355189861209	0.0817902536382131	0.0467830161167417	0.0268983505337654	-0.0411438081015445	0.0325270529971837	0.0253834936669604	-0.0416280415043252	0.000154601743350247	0.0170403155492176	0.00167190712249954	0.00108655543847469	-0.000577517456321841	-0.000310140627023503	0.000200252850159233	-0.000253056225854587	0.00470109006256747	-0.000155442999194566	0.000580330139111185	0.000292062731782838	0.0287584567698245	0.00981947771502756	5.6468383780108	-0.748946905770129
0.115126000146965	0.119506773624047	0.0587855130909296	0.0987468541451215	0.272771574883867	0.0265239760470721	-0.139504139210746	-0.0158434070480533	-0.0178183918433048	-0.00318595878176176	-0.0122399871004204	0.000312239882521936	-0.0208098260136582	-0.00262662261467672	0.00114088093558617	0.000166558823936125	0.000571147720312526	-4.24270398635684e-05	0.000936437990895378	-0.00444709701476143	-0.000485015075278428	0.00691429560795487	0.00729674438466521	-0.143184912248196	0.00585383939623796	0	-0.748946905770129
0.0133090416763353	0.0506416668712089	0.100198876496389	-0.106403810581187	-5.9241014796263e-05	0.00560820185090516	-0.0124848865975742	0.0321376848632717	0.00307340669769984	-0.0990795373890195	0.00844694169784099	0.000497721223531755	0.00872519264076144	0.00317596379284435	-0.000745548709407795	-0.000441177216387478	0.000211049781755124	-0.000568537781241885	0.00019706796200003	0.0107037880627454	-0.000962043641325794	-0.0432952836670958	-0.00779108501771109	-0.220509450386676	0.0101458665277934	0	57.5947274617453
-0.0475668943974787	0.0687728604969047	0.0670153317115374	-0.00239094741767087	-0.23329951971767	-0.00208082949711574	0.00703536271384442	0.0924385071172689	-0.0335389780614053	-0.211531034699197	0.0193915245863703	0.000235187629088918	0.0145440299677901	0.00682092287981706	0.00139207322127222	0.000367950772611092	-0.000878737073662372	0.000184694081191372	-0.000157312172535118	-0.0169870271575165	0.000374578295619932	-0.0849233325393641	-0.00150250488113424	0.0812097260756897	0.00182686352159855	4.94447193719055	-0.748946905770129
0.126479033924613	0.0173929973530618	-0.1234388734274	-0.0624914438051203	0.0458352710538803	0.00555854885385654	0.0542301721769247	0.0388257772214773	0.0261693668878211	0.277107178277351	0.0484919168785589	-9.23816835671776e-05	0.000372668371873885	-0.00117043070258094	-0.000275349651208345	-0.000494041150638891	-0.00114688656422901	-0.000557734727784975	0.000298756168700232	-0.00702936729300829	0.000268747105903078	-0.0739127204194057	-0.00938517600547062	-0.0772503122654182	0.00362716304892796	0	5.1567966355594
0.0406423703929055	-0.039336993426352	0.177354972653116	0.233684228049036	0.156794705949607	0.0186547647025346	-0.0141375883335186	-0.0384759132991149	-0.037277120051626	0.0631427674297833	-0.00107456854838017	0.000656270693596861	0.0236235988033553	-0.00187941480212284	-5.91652747247151e-05	-0.000280245222852749	0.000602922785815529	7.97301845729681e-05	-0.000639070318116941	0.00905967398533702	-0.000405964843385509	0.0299848318020357	0.00261238081332049	0.0126487075722275	0.00380043743661185	0	46.5541900375067
-0.0495270502438475	0.00709417134048884	-0.107166978316574	-0.00432067494244537	0.135511446513333	-0.0383433657324225	0.124718101888851	-0.0626343958652166	0.0295162848105075	0.106856049029374	-0.0231740755493317	-6.33226923201224e-05	0.00955817443702367	-0.000848540839648693	-0.000423356513992057	-0.0004330681878848	-0.000262710539286504	0.000210255029358564	2.42227028228736e-05	0.000547984216963338	-0.000481094692723172	-0.0461167130705484	-0.00873428907073104	0.0812097260756897	-0.00429512595897175	1.06130102912026	-0.748946905770129
0.25121155167957	0.0257804758119402	0.179125660786666	0.0287746273765941	-0.0506116588916496	0.00565012674470933	-0.0955086386429121	-0.0133510886399569	-0.0507281477588782	0.0994853955681756	-0.0378538676686753	0.000694410914436006	0.0121641899185188	0.00404415022177518	0.00080674834429173	-0.00107129767375291	-9.70428699216264e-05	-0.000160150949681914	-0.000436191319507451	0.0114406600208636	-0.00079475393803885	0.0246415091743102	-0.00842022442841117	0.0812097260756897	0.00147640143382932	1.26999968376088	63.547879003452
-0.146185449781078	-0.130345486422063	0.0203385069845829	-0.147844770029538	0.058047700722718	0.0225806630375167	0.320786565597015	-0.0533116647067083	-0.0052489212746849	0.364207443832822	0.00447280078438483	9.13927816417193e-05	0.00669019101171764	0.00167048286315929	-0.000213425315566007	-0.00076478854112072	0.000629533092312284	0.000140848115533609	-0.000109453414036231	-0.00926744672705437	-0.000350304327195294	-0.00411121601932984	0.00314008745185235	-0.26074553644166	0.00235006502540269	10.5306636077534	50.8298232161914
-0.333287757764608	0.0211497645669843	0.232076241982403	-0.103976438961011	-0.136559927077495	0.0220776385781021	0.147819278870242	-0.0176614678906252	-0.0387161725007258	0.189821047557286	0.0166154551523157	0.000463279819192364	0.00286591063168284	-0.00447026776810033	-6.21864485428336e-06	0.00099117394255277	-0.000688669781276352	0.000446742499989217	-2.8752279116695e-05	-0.015088437216731	-0.000249042432104107	0.0698638096860487	0.0177241978313516	-0.0200510192251602	0.0134359215300313	12.3507745840686	18.8057777569528
-0.135464895145952	0.124276104333888	-0.0905303606606733	-0.190751004522871	0.0381505779291516	0.00219569487018867	-0.0209656744301554	-0.0869834872830795	0.0352639776467116	-0.174338220016152	-0.0725149582873269	-0.000801668533717992	-0.047381251538025	-0.000774234697037079	-0.000791360610642888	-0.00181979242169572	0.000321126089833701	3.50871825236521e-05	-0.00058370475838887	0.000597757717812897	0.00047437433204478	0.0111526858403401	-0.0053372684498908	-0.0133658590457099	0.00043272625625379	6.64414216904953	84.3843984095799
0.0445098000038284	-0.0124417514108589	-0.119394549583541	0.102164356337772	0.277132174843697	-0.0268718624098284	0.026607212520164	-0.0901074897741865	-0.0270831531045951	-0.100376749341791	-0.0720903787562664	0.000350628753964521	-0.0184945190982023	0.000826332696027832	0.000482239211130997	0.000829156949417653	-0.000437616924468864	-4.05106411573986e-05	0.000557748290463733	-0.00374789440405177	-7.26940915464214e-05	0.0217270343682259	0.000871229255456685	-0.0666159923674396	-0.0297216904389007	0.429480585168858	-0.748946905770129
-0.0606439762554172	0.23632878920176	0.0998638510919476	0.0852926192729644	0.0606754899131872	0.0123441826869954	-0.0672842945218184	0.0294824509422926	0.0160134497477544	-0.0133603598407883	-0.106587820033795	0.000119191974386812	0.0115633670955972	0.0024357084865374	-0.00206656940439542	0.00110458955434067	0.000699543980791528	0.000338251314809579	0.000210302200667867	-0.0267288696561879	0.00126369840000318	-0.0202095673490681	-0.0133971120648828	-0.00532394284593163	-0.0052745862407686	0	-0.748946905770129
0.144490952436124	0.0705546377786266	-0.0521915963579235	-0.117058545725938	-0.0989474508223896	-0.0252177161944348	-0.0711233868791425	-0.00107480835411267	0.0375802328580113	-0.104205909637615	0.0308817746827583	-0.000245426177019059	-0.0225822313561264	0.00154778166670955	-0.00106393564839469	-0.000847618519637994	1.40691877175136e-05	-0.000206380333054978	0.000764291420384922	-0.000510681668555946	-0.000286883455813514	0.0159510363844848	0.00319476992903756	0.0812097260756897	-0.00721974815743065	19.7091123829116	-0.748946905770129
-0.261690024466656	-0.0452387142539327	-0.0262495040421253	0.381417472757402	-0.142471327702775	-0.00657236805950367	0.00680516682408783	-0.0336713041360582	-0.0412407432656131	0.199301291483879	0.040897365396048	0.000110117854362324	-0.0197471111160064	-0.000127646053691199	-0.000164996870013145	0.000551900775180636	-0.000492003090464932	0.000431077901745125	-0.000106237723331182	-0.00142469413191526	-0.000451603844351167	-0.0233780309533219	-0.00465287761155164	-0.221766289596506	0.0101880270633119	0	-0.748946905770129
-0.132843683889061	-0.0172652371449433	-0.21205451486642	0.12847752976677	-0.177956889018445	0.0163849003261154	0.101659069259132	-0.0758848548202408	-0.0122938347175773	0.0228687885255767	-0.00595358587343131	0.000292533505799941	-0.0228874086924492	-0.00131044054627216	-2.45251808601576e-05	0.00116806561791272	-0.000337223147437005	0.00047930866435375	-0.000161984401577109	-0.0285436288517817	-0.000115787222200514	-0.0553971497577469	0.000769764304557219	-0.259665104344768	-0.00297405503762949	3.74941614018561	-0.748946905770129
-0.111293689733086	-0.0302867643824917	-0.0206070124142692	0.0571460662752927	-0.138919353306169	0.0237859417455126	0.0945882829281564	-0.00795849131287196	0.00445599121126228	0.0546120013441707	-0.0145503921732296	0.000777153209934545	-0.00117852363387494	0.00297038235229952	0.00072305288699992	3.3524877770974e-05	0.00030646188040806	6.88100232468791e-05	-0.000198231801369242	-0.03849928086703	8.62498585383342e-05	-0.0486836220493733	0.00745904782508733	0.0812097260756897	0.00605283869233753	2.67798231094955	1.09297892583661
0.122516704330764	0.0287986567145337	-0.187247326467193	0.261613871196379	-0.148934757743344	-0.00514636967945925	0.263838854924104	0.0261816321254267	-0.00670036156233966	-0.109416013285472	-0.0263321651947835	0.000204207524268973	0.0309802392642184	0.00418250645768947	-0.000567640765405053	-0.00183809515603139	-0.00037808033851372	0.000179026110028291	-0.00037047280367708	-0.00961299717319963	7.73088758228013e-05	-0.00966163333719139	0.000299460707340993	-0.268204375117097	-0.0046905407066381	0	-0.748946905770129
-0.0452648876554146	0.0981593221277144	0.0181819402680132	-0.337280722805126	-0.259981406419549	0.00300130629992701	-0.027343548847843	0.00158730509969462	0.0131970546943587	-0.213942564084593	0.0169190594838158	-0.000717991483392244	-0.0148562191627089	-0.000188154109246885	-0.000505353484751003	-0.000786850099923964	0.000444814968149299	-0.000361106257497412	0.000604017190921402	0.0280969778548505	7.87924111498306e-05	-0.0247682399199388	-0.00547506127601494	-0.0585265961142156	0.0108630404853678	5.07401462472512	-0.748946905770129
0.0784726302844125	-0.0320429320386866	0.0946090427627149	-0.0128748592238843	-0.211872146719445	0.02634660604324	-0.0190174045641837	0.0629048644808223	0.0338721198020553	0.127681925245145	0.00703386688290131	-0.000240178531042412	-0.00870285250232117	-0.000701182181005233	-0.000821914676421454	-0.000592905846782621	0.000638649468244878	-2.64368281012173e-05	-0.000477081964147086	0.00756972536928036	0.000209898443962908	0.0353865939827569	0.00339377182997569	-0.1418221161249	-0.0135250080071763	0	-0.748946905770129
0.0438996030859826	0.0567389037056696	0.00597168798372416	-0.00348818297475983	-0.0243831454761979	0.0231186140007136	-0.159323152814246	0.0270227928563187	0.0486201201317902	-0.157821503922744	0.010794596297321	0.000547799832695262	0.0232151731255554	-0.00014668688762709	1.53968368630242e-05	0.00072830100518595	-0.000214274306453044	0.000447306431149874	0.000932896607959144	0.0339634278063035	0.000287662728047033	0.0349553379322889	0.00670189032284951	0.0812097260756897	0.0094241963440056	9.62219101567404	-0.748946905770129
0.0801068742053945	0.272924086581023	0.0307223819804989	0.0282137323155227	0.0657022107989742	-0.0156229158359338	-0.0259628460011136	0.0423699040671128	0.0411563887055078	-0.00826782800137926	0.0587038135777675	-0.000587093930317972	-0.0449657332055527	0.00261019393514439	-0.000882427912777262	0.000567905931383228	-0.000529947034542899	9.19166465755961e-05	-0.000201181806796846	-0.0181164690768855	-0.000147478213574748	0.063610588139092	-0.00763695469424941	0.0743433033574938	0.00482299135944886	22.3223644967098	45.3911924804558
0.14308925201551	0.124883756205666	-0.155635781585734	-0.146517274435017	0.0386999157306365	-0.015117951544753	0.0132001062080742	-0.0098555452443243	0.0128173938352822	-0.185419208562746	0.0273932261434295	7.39389595922901e-05	0.00818329568634835	0.00683894401557583	0.00048472613031092	-0.000813295008459947	-0.000290434442402954	-4.73152859848947e-05	0.000988227812785292	0.00144388975576715	-0.000437528589699476	-0.0173101943831658	0.0119059869965656	-0.0120177645399341	-0.0164675514792563	0	30.3771528358034
0.1270419149114	0.108639092096825	0.00880759714836565	0.074438332593989	-0.0976575561499289	0.00905091195741226	0.00335151358091501	0.0127176906187847	-0.0206681676086993	-0.143474538450476	-0.00244301602074859	-0.000441981894696353	-0.020018427696198	0.0007345026628367	0.00110654342750371	-0.0012348832796033	0.000562543906093893	0.000472417335822373	-0.000290693664039998	-0.0206759416842596	4.41786562526136e-05	0.00138363403901542	0.0187388487780284	0.0812097260756897	-0.00620555315744942	5.27497293701758	-0.748946905770129
0.0296155303928896	-0.0826404792195868	0.119953029315501	-0.306526165005709	-0.167450945132884	-0.0239083654977571	-0.0517005734002217	-0.0670264710151898	0.00297702465629901	0.136190769530627	0.0144031880403408	-8.41407131462191e-05	0.0236458519043932	-0.00375221815703608	0.000771358768320907	-0.00100737340621748	-0.000420666202505582	-0.000143640025984215	-9.49548481078422e-05	0.0292753193466748	0.000608900157041958	0.0203124399751353	-0.00135451185765512	-0.186309411124808	0.00897978497941909	0	-0.748946905770129
0.23334631989999	-0.0565048594135094	0.0239973028174236	0.015169015156137	0.0342591955800724	0.0101722411652574	-0.0931424045262038	-0.0106320830883955	-0.00390530352029483	-0.273904555576823	-0.0328279033712344	0.000958410236346241	-0.0338209934200049	-0.00786628013987045	-0.00155643254643656	-0.000467230464139101	-0.000101571088880315	-1.96373427828744e-05	-0.000412560785213789	-0.0224540891044566	0.00132066849463319	-0.00312765458075437	0.0155923400298474	-0.0930949602326157	-0.0192238965099769	20.6466414015246	43.7441053970358
-0.0859461472221568	0.0289763188185888	-0.218279317390006	0.0617868716670351	-0.208929625145296	0.00335509893333463	-0.0340377797498619	0.0544897503841	0.0124284232614496	0.20876139687749	-0.0226237183993308	0.000509451147965745	0.00638039867501683	-0.00223222073411267	-0.0006062290564397	0.00069972281795172	-1.90300864477688e-05	-6.84353005853122e-06	-0.000247669477133172	0.00320671576248577	-6.54651093634495e-05	0.0331238856199068	0.0209491358628227	-0.142306826196262	0.00748585426674309	0	-0.748946905770129
0.0166331075978359	-0.011382625166219	0.0622864921986157	-0.00579435941069828	0.099655719734332	-0.0356580793787749	0.275408557043069	-0.0242691740753733	-0.00926208432130005	-0.0314928961937933	-0.0110896845417646	-0.00106698024900054	0.0124923400292591	-0.00144877220485229	0.000918739433422244	0.000141020371487999	0.00018235096736996	0.000403211407784321	-0.000437229385814697	0.00870160602936143	-0.000536165642745612	0.0595554899132953	-0.00127362555144417	0.0812097260756897	-0.00573477549316848	7.92215340094109	-0.748946905770129
-0.0988679537768016	-0.146771873889371	0.0959955293829287	0.0513279185539448	0.0642232688862481	0.0157031292762404	-0.0710114961679793	0.0484530714799591	-0.0254070495601223	-0.227988801581226	-0.0237046555648385	0.000101023554104573	-0.020404400179997	-0.00199821498762853	0.00020582922469381	-0.00113234838874621	0.000163945545520683	0.000206580514640953	0.000254615695798988	-0.0194017162355382	-0.000617604502334834	-0.038511595616376	-0.00656471626680311	-0.142491140413642	-0.00553893190730426	0	-0.748946905770129
-0.038145184451854	-0.138901726274256	-0.175994207267135	-0.107967545179437	0.0534609836003648	0.0596769148817249	0.000235363114854392	-0.0112316467118043	0.0197667809162829	0.218073128153185	-0.0890808570134658	0.000308702957086293	0.00554316220042761	-0.000464218032259489	-0.000304233851164293	-0.00133111930666319	-0.000747317945570147	-0.000144486521662102	0.000775205042422566	0.0203672282743828	-0.000300152361309647	-0.0112561831602248	0.00759652077966355	-0.0609984843463691	-0.0331198083246145	0	-0.748946905770129
-0.0699320522399803	0.13986087380062	-0.0161927930260801	0.0772525960564343	0.0910910882585874	0.0375609262871381	-0.0854312035854452	-0.157011620042638	0.0318388925885917	0.0489922942990377	0.00886415614583225	-0.000153389764831591	-0.0409191813429989	0.0034283129305781	0.000223375689304417	-0.000332041879961276	0.000329967639228768	0.000216447845205359	0.00103483503883761	-0.0121439852103805	-0.000513300530338712	0.0137625904877254	-0.00519460473209199	-0.220583803145559	-0.0122236114181015	0	64.7379979455221
0.204843642397526	-0.0775407566901766	0.0547975190024583	-0.0530071063729923	-0.120842425966947	-0.00843664638415631	0.123563436347829	0.0224103025752294	-0.0164948740192598	0.0567444705403302	-0.121257889761244	-0.000335941293309605	-0.0440843668428996	0.00258431030835005	-0.00167841666186597	-9.01126603636282e-05	0.000451426427126922	-0.000168882814543525	-0.000631426016532211	-0.0244302840513093	-0.000149349265382015	-0.0354285591227399	0.0183631956470225	0.0812097260756897	0.000419758185151275	0	95.1785998306506
0.142341111412885	0.343639454406114	0.106651873931478	-0.232201091503075	0.0259069212685097	0.00627024454351943	0.0785925673033598	-0.0109202332518787	0.0172691093909068	-0.0234442084297253	-0.0792269075779544	0.00036175222956647	-0.00288772466817555	0.00480171179138944	4.27403997591558e-05	-0.000286517527888774	-0.000115341547405889	0.000473556586224833	-0.000391727541591558	0.00217806633127027	-0.000537903671410267	0.080337036688042	-2.3638791173064e-05	0.0812097260756897	0.00264090134073491	12.3265403932711	-0.748946905770129
0.0629161408911432	-0.185109997885662	0.195686143609603	-0.0438907909866721	-0.254350983046398	-0.078507534998656	0.0145184008223065	-0.0670359427256413	0.0504458018744622	-0.0852943638038771	-0.0512322838000921	-0.000172986328399238	-0.059313926705104	0.000623601521919204	0.000263744399932708	0.000343691625892983	-0.000353068772573684	-0.000955253633577624	-0.000275752909882243	-0.00406244846276949	0.000205284295856645	-0.016305616057454	0.015527419873965	-0.231757547477522	0.017722133120557	0	-0.748946905770129
-0.0155045422545856	0.0554518354610645	-0.0246937300287624	-0.0876923360757202	0.000850029891054094	0.0412530049509239	-0.00416650911411676	0.0493308652314	-0.00724942523231353	0.0417305762924902	0.0586519709229076	0.00059124625227347	0.014045586020444	-0.000791663061024961	0.000447896834771422	-0.000755889280110833	0.00011579198536249	0.000126416689660847	-0.000195742098316631	0.000814966590896304	0.000927803977964103	0.000585535872143605	0.0124507578753217	-0.073951443333377	-0.0107559170448224	0	84.474133810902
-0.159135793996267	7.19515013292149e-05	0.0481629525781548	-0.144597980605493	-0.256306153576995	0.00708667100013449	0.164957385917648	-0.0740046192501852	-0.0182504402043875	-0.0642029822110325	0.0192972101697075	0.000341842912386481	0.0195665105276381	-0.00364231475788512	0.000357500931747134	-0.000189239078275394	-0.00128184534977194	0.000307637331091959	0.000440939333834711	-0.00855334657201723	0.000650073851764743	0.00792322239849974	0.0121250608624512	-0.0965034159952635	0.0114010880288327	0	26.2816219321705
0.0408823240349812	-0.0773693467758565	-0.0524210496731889	0.0710336640280029	0.319143101520691	-0.00116859841225703	0.055867272636325	0.0205925990614766	-0.0216939063901018	-0.308943583648475	0.0418239249942074	0.00031514615703454	0.0294923061734049	0.00173979175011918	9.80484825552352e-05	-0.000399765107640726	-0.000669154603740174	1.07803254252303e-05	-5.34721602181154e-05	0.019216210763253	6.99046927858937e-05	-0.0277073963548845	0.033061235292337	0.0541675223559144	0.00277381153378986	6.77094060314091	80.6798162157503
-0.177599968977027	0.0495959506936143	0.193129281951143	0.00571810310021004	-0.0502815389911211	0.0400459186731124	-0.000311678797055293	-0.0475204521217566	-0.0110484736974533	-0.224165422927641	-0.00742804074435577	-0.000105046148467847	0.028706420753803	0.00403035411340391	0.00136725514836722	0.000106183930042025	-0.000896596662206983	-0.000438258971328431	0.000109488697525473	0.00138184924054641	0.000185485442648847	-0.0922959024630085	-0.00845726188313767	0.0812097260756897	-0.00993618551136788	0	-0.748946905770129
-0.0672645161469222	-0.0807653958020805	-0.246986391287604	-0.0360350496121429	-0.0393854139900588	-0.0311912360455272	0.0123286689717641	0.0270999543132238	0.00225517018715871	-0.248610512617842	0.0344652693769165	-0.00133644096368213	-0.0100742129755071	-0.00140869594835646	-0.000836725063696919	-0.000268556309428236	-0.000870689402280078	0.000264402806366526	-0.000170782680374404	0.0108111514779432	-0.000104524791644467	-0.0369518528330314	0.0242472001478731	-0.189632611049514	-0.00352043948692204	0	-0.748946905770129
-0.165455574276649	0.113854856751583	-0.0817956922398382	-0.0774912314562922	-0.265419153846695	-0.0215380222590691	0.173312707920915	-0.105814956354197	-0.00358365715732689	-0.0800338803299856	0.0152110970459771	-0.000349872372699456	0.00972507799734856	0.00595894525980167	0.000141199935413283	0.000439404338422822	0.00016095960385254	-0.000175694024470707	0.000241252968728123	-0.0270997913683538	-0.000450909288641665	-0.0619669328589932	0.000371439576549948	-0.0368453722524689	-0.00257965683828143	6.42273904754229	47.6480817992398
-0.0179502570036325	0.0077658715363047	0.205082056636716	0.230438352099145	-0.0363591362668247	-0.0444677314337585	0.0472264203030854	-0.0700661326428812	-0.067720536687241	0.100952555073456	-0.0610010352280114	0.000443548059251953	-0.0182340446523451	0.00437528265816312	-0.00177098591637759	-0.00157179774580396	0.00130916512834922	0.000215012423231409	-0.000731496150176758	0.0204703989298722	-0.000502463459223557	0.0557465234194567	-0.00391490725257349	-0.111606805512969	0.00487250536602812	7.32469950525333	-0.748946905770129
0.0921947137409296	-0.147773322820992	-0.190850616723618	0.163162144230953	-0.244725801751797	-0.0199100774779514	0.0247627842891494	0.0343587840391444	-0.00133291437047867	-0.0543452068286244	0.0393396114135054	0.000746204585040378	-0.00729454178662658	0.00662493126556396	-0.00113665587077194	0.00020224469849528	-0.000966362917392827	-8.45448341463273e-05	0.000580611106274498	-0.00996596642548475	-0.000289031270770068	-0.0191815394497623	0.0120825441134533	0.0812097260756897	0.00610322972532584	1.22417692543878	-0.748946905770129
0.204614419846251	-0.19669653207991	0.0863790999108884	-0.0267403959331063	-0.259809841716008	0.104634865961501	0.054898138507367	-0.11263226261671	0.00971602584783637	-0.0992242161123615	0.0556750979152123	0.000387322216348407	0.0148535802946379	-0.000253464348937693	0.000865111093344195	-0.000615762912711593	0.000314077933990076	0.00017590110655985	-0.000282535792095029	0.0214348464514973	0.000111243411824447	-0.00335531030774006	0.000446002564196801	-0.0563907970426019	0.0018819478266543	1.4780089426046	-0.748946905770129
-0.0219885254557015	-0.0311949646649486	-0.0495727504398206	0.0122273446928625	0.0854184926280461	0.0281579999698531	-0.008572268852585	0.0145116839540964	-0.0460929404791086	-0.150432746080085	0.0250907283211688	-0.000984680558003492	0.0104923077848986	-0.00140988091529948	-0.000521430031734216	0.00118883917265999	-0.00164907813935455	-6.04362702355532e-05	-0.000240663199392421	-0.0199482591618454	-0.000655143538682346	0.00815707211238026	-0.0225433810704438	-0.0559785478883095	-0.00898671048308453	10.540257112085	-0.748946905770129
-0.115685235784655	0.159475178596527	-0.0356271841395132	0.208770567090213	0.1621706061642	-0.00904338114325098	-0.0747859024391007	-0.0459347287125687	-0.0374120834055348	-0.110650119061777	0.00901882209621463	-0.000303013986429956	0.020008516181552	0.00423495567235266	0.00080573345225754	-0.000897027802271522	-0.000194255459354586	0.000254777426352826	0.000115643716027902	0.001949015476854	-0.000171831019880275	0.0137327892364243	-0.0115866417211286	-0.265516944250583	0.00553832058314585	0	15.7509479819313
0.0412513845713913	0.0214295323912683	0.124671302018535	0.245692875861839	-0.119222052235563	0.0237231341736965	0.034387739850082	-0.00961251160593479	-0.0584142119006165	0.088025950356805	-0.0262885521592948	0.000518201922628858	-0.00500141579951519	0.000997965674594425	0.000784045825102719	0.000265172179543027	0.000638896356731422	-0.000207125219310877	-0.00084866616184176	-0.0455426865227441	9.1703841889279e-05	-0.0251027115036074	0.00549633976297281	0.0812097260756897	-0.0014434060960179	1.39078594197671	-0.748946905770129
0.0760292095895547	0.00628769265596163	0.323657813706389	0.153592512342781	0.111868337771807	-0.0082199554645751	-0.111545572095229	0.000259194657779682	-0.0306015877615107	0.187748398468177	-0.00431036012342234	-0.000859944066036955	0.00565287713105711	-0.00280289447013737	0.000296039531944459	-0.000535926598579151	0.000733490357413213	0.00056993302578956	0.000183183483945193	-0.0115107211298756	0.000199617671619912	-0.0336933466996614	0.00939131525168468	-0.00262890837519958	0.00354532502616034	0	8.0886192978283
0.0435078693744131	0.0884447151840719	-0.0904641372412283	-0.0461015752066773	0.0217684383544376	0.00192376076657674	-0.0550153770699007	-0.126844578699005	-0.016975872633608	0.197656660084277	0.0122846127102501	0.000414840023378327	-0.0198379384163342	-0.0010015945313343	0.00105058758198173	0.000307188770024336	0.00033811863183586	0.000347362705820808	5.18778878439985e-05	0.013849089714729	0.000306752743097327	-0.0252153316107526	0.00350863891476227	-0.11035577862405	0.00681954095013304	5.76933265468506	-0.748946905770129
0.152763001296993	-0.12999233180692	0.0518054744689134	-0.0824482190126007	0.0787185977707199	0.0159237976609994	0.110371174538097	0.0712311002172645	-0.0460306377303807	0.0802275537433474	-0.00864871088980612	1.98067565519988e-05	0.0657856507092984	0.0011871435009192	0.000850474686978187	-0.000593451632208364	9.19367465224141e-05	0.000222674307571724	-0.000668081909390494	0.00471641607328621	0.00130502364149732	-0.0329597243504821	0.0126588630192179	0.0812097260756897	0.00753101880197726	0	40.7464224780101
0.0693543225385564	0.208555364966518	0.0877813356799249	0.1053520924314	-0.0139930128583887	-0.00197568986257679	-0.055045832621766	0.0703900883033497	0.00467211528993516	-0.0741463972151352	0.0367772753455486	0.000350276685333384	-0.043941975977323	-0.000271250909566145	-0.000130408507429292	0.000381006899470515	-0.000355403996275538	-0.000222261387987976	-0.000548093415644213	0.0202879772183173	-0.000251725500200251	-0.0127726538158948	-0.00603083050428321	0.0812097260756897	-0.000114009868183551	0	12.1983902770974
0.0255077727722062	-0.0896070207121344	-0.0697276856025361	-0.122042382209294	-0.0829070938816722	-0.014866651480278	0.0248830989874358	-0.0462547341239482	0.00808419442240127	-0.223208509444972	-0.0111668329796595	7.01482315679236e-06	0.0260848822769908	0.000729695298057553	0.000948645731065678	0.000310163137085206	0.000542363843651028	0.000223995145385958	0.000717244573597897	0.00857912593899068	0.000275532516105015	0.0189189733470803	0.00454376390555522	0.0812097260756897	-0.00444595882050003	0	-0.748946905770129
-0.00647946185817072	0.00436551109476313	0.100147663846416	-0.151067590596995	-0.0989862093019624	-0.0330266673249613	-0.0183792273629314	0.0944383653509495	0.0212346857950259	0.0138734800296598	-0.0411486222179341	0.000342846603733626	-0.0198635889644314	0.00534594596979021	0.0011208925822126	0.000660195263552987	-0.00110427241962108	-0.000107315639511718	-0.000386540945572	-0.0228985009194922	-0.00061652353920949	0.0157553279336689	0.0359636625466009	0.0812097260756897	0.0111279473116619	0	95.2918919626915
0.00900960843970888	-0.0394704856099996	-0.115341451840264	-0.0502613239170904	-0.018831668793967	0.0260242879415564	0.0255891660158118	-0.0468486340599324	-0.0594644393929379	-0.1345575423891	0.000728883972130223	0.000368712656655612	0.0421692269015217	-0.00218964992416404	-0.00147888598816359	0.00096558513304168	-0.000667636634999136	0.000449652664762157	-0.000160180509141794	0.00770811064822152	0.000488230687029745	0.0026289534323285	-0.0151347649232646	-0.105735761373678	0.00609813948277127	10.4028244495486	-0.748946905770129
-0.0864735652702692	0.0176003980241837	-0.0242878686609054	0.133525434662832	0.129638413960532	0.0166309586960085	0.0399763129091057	-0.077426308667422	-0.0856227702887588	0.178266896823953	-0.0476923291306027	0.000368814863197064	-0.0158133115677563	-0.00336087088522641	-0.00102876700484755	-0.00035957620127991	0.000244218026408616	0.000215540225108724	-0.000201597255740538	-0.000763244354460402	-0.000223420273059105	0.0449004369020889	-0.0022610256442015	0.0812097260756897	-0.006379552162042	0	57.3279924489787
-0.0154563201274349	-0.168115957733919	0.138844988633547	0.0224843739758598	0.116172050282876	0.0209695461249912	-0.0409079212969496	0.0691502352408699	-0.0324173437154621	-0.193835824044732	0.0116188875969052	-0.00144120695572947	0.0279554009964016	-0.00108953601083006	-0.0011375312605485	-0.00101104305551103	0.00106506684888075	0.000372648168666778	0.000238345356660563	0.0308232131937189	0.000392774085038683	0.0121075230705991	-0.00990422740667329	-0.0365511926103812	0.00569673799652426	17.3657308184557	-0.748946905770129
-0.253123608685616	0.227009759876921	-0.146875023217121	0.0345509513413589	-0.0406120612629047	-0.0245357348298425	-0.135459514478395	0.00172609045219208	0.0158952626658491	-0.0112843905871062	-0.0404203659135822	0.000858753701551196	-0.0560514322523313	-0.00151548145868829	-0.000487474993576376	-0.00013399412747761	4.67016564500433e-05	-5.72960268944156e-05	0.000620245717919632	0.00946753277250134	0.00181361776465194	-0.01219754153759	0.00332167671048333	-0.243621603000239	-0.00478906225664089	0	13.6822986258289
-0.0441431309769629	0.0685385927358626	-0.0795368637188054	0.156605328394292	0.289319085288196	-0.0453166181408913	0.105913372663629	0.0302211978956675	0.0304268495090487	-0.180284084685633	0.0426175754838729	-0.000634004553708989	-0.000864342164208387	-0.00170490984884619	6.03862098109698e-05	0.000466161309149893	-0.000178376921938672	-0.000160520099054318	0.000648029468054867	0.0173751141657765	-0.000347472806626836	-0.00519663713160612	0.00674954061023958	-0.0949288907707386	-0.00868037363845342	0	-0.748946905770129
-0.251842894646131	0.32797586222431	-0.231858290836015	0.0330991857136613	0.160020851489655	-0.0305168903724449	-0.0451613824588007	-0.0536555879214072	0.0235322905615742	-0.0931238678030334	-0.00163859406446232	0.000238035871461095	-0.00237315218112166	-0.00147623696079624	-0.00135898132729995	0.000769052177254981	-0.000589354690260557	7.9970790857864e-05	0.000542781308569218	0.00873665231684928	-0.000150371692880014	0.0153592391165072	0.00745749872421886	-0.208380430904736	0.00814437051319783	27.8683820266455	9.91833859339671
0.101401537649756	0.206956796534205	0.126500528446753	-0.160510216106691	0.211292319621363	-0.0387000042955199	0.0262970735870169	0.0318635575380732	-0.00165282484620566	0.0945393618804848	-0.021671915773119	-0.000321425004023546	0.0185937497065733	0.00193332006558999	-0.00180540730762002	0.00066892993551293	0.000322029826297809	-0.000145393498734769	0.00026020838905727	-0.00808875412550403	0.00101868626358725	-0.00317517819249669	0.0347033360456097	0.0812097260756897	-0.00675104877162036	0	-0.748946905770129
-0.0744932545117148	0.00132160272042436	0.126836141686045	0.117865327898264	0.0453420558792981	-0.007231854384526	0.0997438041156316	-0.0457637262465119	0.032250025815993	0.142108264149513	0.0341623644487401	-0.000641952834794512	0.00901892594645304	-0.00172745073000546	0.000416844188650067	-0.0017741263464639	0.000467313454915796	-0.000247479440651732	0.000545097685157536	0.0127472415303274	0.000790525604035031	0.0230624105896735	-0.00660896313078219	0.0812097260756897	0.00111889229345152	5.14165433706477	74.0250178444879
0.0367035474980446	-0.0935160393515072	-0.0514657372352675	0.0670264798590876	-0.0674469171979453	0.0233333676173542	-0.0808062744269774	0.0380035168155759	0.0378326852110991	0.32889323008776	0.0461586593502765	0.000668383852042487	-0.000789775714215235	-0.00213912644361458	-0.00231086307872497	-8.56520418485163e-05	-0.000493741094398148	0.000357883547996263	-0.000353620662003284	0.0140511564918027	0.000214911590330491	0.0225217459343552	-0.0244524850888829	0.0812097260756897	-0.00342615449754624	0	20.9408794069501
-0.0848928072288704	-0.154608904315984	-0.114566384539847	-0.0124966854944458	-0.321182773146055	-0.0196856368008314	0.135240557514245	-0.0626963712983937	0.0369394447861977	0.0168356966814245	0.0201431537055754	-0.000442482570941705	-0.000565561574219386	-0.00598195154968506	0.0011654738983462	0.000731165968437475	-0.000660085843705582	-0.000360873097041803	-9.50200356548692e-05	0.0164818641714797	-0.000183971979719533	0.00222152540406051	-0.00116730894407169	-0.206344730479414	0.0084842204412976	0	44.6979500657819
-0.0840154148183333	0.00195532691893985	-0.145183846748072	-0.058440889462233	0.00057242554130954	-0.0496941283496829	0.073540153906307	-0.0204832796396339	-0.0135158678714719	0.0218779868291181	0.00911149943981626	0.000134277455737131	0.00410834471652133	0.00695880435800889	0.00112530939252875	0.000754135030796466	0.000281684668562487	7.30585106130111e-05	-8.67575015123245e-05	-0.0042248736086411	-0.000331429948556727	-0.00653741073491143	-0.00677812890786389	0.0812097260756897	-0.00301046660819371	0	-0.748946905770129
0.295981237704877	0.0260827148807863	-0.00102908689955095	-0.0770456382825104	0.145807007937206	-0.0146666931202272	0.011015306778053	0.0567315482562953	0.0473128822317312	0.0579177231726522	-0.0554134621339726	0.000494470963991134	0.0307682362744828	0.00633681797848751	0.000467412492208608	0.000523976860234088	-0.000321654991891074	0.000427583377507368	0.000565907840658575	-0.026245509615313	-0.000416859183358653	0.0128595484677916	-0.0132941321504149	-0.182896883276204	0.00436854670322928	0	16.200047540813
0.183961510194953	0.143025801630919	0.0361957675651774	-0.00339300025052669	0.0626071999816846	-0.0268778297141901	-0.0299551716082883	0.0552443634317481	-0.0148463857780252	-0.133292859933581	0.0329160909855031	1.72892224459265e-05	0.0271242489996626	-0.00283639776338285	0.000420698909552764	0.000159480459248851	8.4075991278576e-05	-0.000417151140733374	-0.000264728248303481	0.0113467055089174	-0.000344751626057072	-0.000357696196437551	-0.00369700577054088	0.0812097260756897	-0.00259398558833235	13.0715178638824	89.2111076770992
0.199230821748682	-0.0945392034511325	-0.111923131142083	-0.113151149960729	-0.06369170773554	0.0450134245821543	0.128706425709098	-0.00302955513893299	-0.0126817576656726	0.00178539408216638	-0.0414753778928445	4.95134128040142e-05	-0.0103241464298213	-0.00491749876765568	-0.000470292982898579	-0.00209455828933347	-6.37367219629148e-05	0.0003200105381298	0.00138905126862077	-0.00951539401613222	0.000134393427841051	0.0123534904236184	-0.0121395658298479	0.0812097260756897	0.00635725494922501	0	42.6019015462054
-0.0568550855243445	0.104085057484336	-0.399511085581084	-0.072466315037551	-0.141833089442791	-0.0165458579379196	0.0422171029031544	0.0878693820913912	0.0271165075172013	-0.100662544284309	0.00912223412424429	-0.000174152158414098	-0.0102276073875481	-0.00136272301587004	-0.000678390762044123	-3.99840263802798e-05	-3.4696910535037e-05	-2.9492819907051e-05	0.000277154956875858	0.0213963604881684	0.000137199805141153	0.0575419608079357	-0.015102981934348	-0.16134494805904	0.0108226099251265	0	-0.748946905770129
-0.20639023474338	0.00830156000157833	-0.156208539391124	-0.208656705655745	0.063365222750702	0.00447163439672527	0.0511062869498315	-0.0526102191708193	0.0245730572048615	-0.111092828131047	0.0210410643420584	-0.000231032037717904	0.0197070117406846	0.00500235025650997	0.000558689379208221	0.000827117519239584	0.00053187971595503	-0.000334251922084472	-0.000219633199937341	-0.00907050376917318	0.000950318658127891	-0.105459806131867	0.014923506814311	-0.183235084979616	0.00226838092236648	1.5667597250725	30.2888392075438
0.0460611074480037	-0.0789495019148811	-0.0134948822723793	-0.073378475867346	0.000639395980239765	-0.0160334445025413	0.364662181910941	-0.0885941788147886	0.0156240583572071	-0.039708509283198	0.0122397442222026	0.00015999755604712	-0.0415585335665033	0.00242850078919887	-0.00093023806001602	0.000512243724993366	0.00055445502248741	-0.000437096199203069	-0.000625057525792561	0.0242952961863949	2.26495158264228e-05	0.0162932112065748	-0.00673380114220523	-0.136431148116789	0.00646139038756277	8.38802860115741	-0.748946905770129
-0.114808967525558	0.101026647827602	0.0845921696801211	-0.0980350135433278	-0.164391426201072	-0.0368607082736675	0.0534350110744855	-0.037218971307473	0.0171053538011843	0.12938920280136	-0.093236783700268	-0.000447596973134123	-0.000576469734781204	-0.00439768059087764	-0.000659592063740999	0.000675105249093644	-9.30174581655896e-05	0.000179041085020648	0.000173494088342663	0.0306508108003902	0.000262090428248429	-0.0200634337735373	-0.0129528929883345	0.025363463991118	-0.00332076738715226	0	60.6162615456536
-0.0771779629748817	0.0318555577066644	-0.0840351174852044	0.0811764913655406	-0.0310770658929395	0.0186018056087485	0.125073146749011	0.055088953849791	-0.026521378906155	-0.0839472967492134	0.020938616450622	-0.000174041352035248	-0.0351770328010135	-0.00535124099784001	0.00104345094811586	-0.00127044279197264	-0.000269268853382409	0.000659211023080974	-0.000309890197485063	-0.0184099831352689	-0.000294898388169096	-0.0148126990335586	-0.000678490673492793	0.0812097260756897	0.00399570774352842	13.6164359675673	-0.748946905770129
0.146629099150444	-0.026035805859403	0.0720655375687154	0.201104135448321	-0.0111573535605409	-0.0434140488533014	-0.00444001853122888	-0.0130655392146443	0.00405252488385699	0.0624047440509889	-0.0626855957914272	-0.00081583755316772	0.0163435723722167	-0.00306325424370701	-0.000544989497778037	-0.00208462016997646	0.000697911699746312	0.0002149670315168	-0.000682017139859603	0.0100987566508242	7.63573435265119e-05	-0.0279947079847928	-0.00391879762799441	0.0812097260756897	-0.00926602553497424	6.8136159980743	55.3270497559492
-0.056235653738085	0.298679875790449	-0.0388008105883201	0.144430365477987	0.0457718257923041	0.0274673883198804	0.211660445163979	-0.141736252555728	0.022338008491535	0.210294917878145	-0.00310993104246737	-0.000929822321315554	-0.0385098091407687	0.00610008137843354	-0.0010719557507366	-0.00150010439390857	-0.000437097289384125	-0.000137660235483006	0.000268824647545518	0.0174390012813204	-0.00049644292601303	-0.0103439509286835	-0.0101401839114066	-0.0732490975581477	-0.00202069022370044	7.60535801282049	-0.748946905770129
0.105389327433977	0.0773192552610757	-0.13557467468393	0.145980038929867	0.0531416521888119	-0.00118546404071984	-0.00827303567006688	-0.0742219028711224	-0.0152401714038315	-0.141836845019133	0.0172719668302306	0.000251222660226036	-0.00614353159706194	-0.00195380781354348	0.000770858970845723	0.000250323457388957	0.000503869596018669	0.000516875042030129	0.000304671871398376	0.00610834694569262	0.000364944003652168	-0.0225887189054885	-0.0129354988270994	-0.159388431453589	0.00390802028571047	8.16779997243905	55.625865293461
-0.212706258007046	-0.0124523979965581	-0.164049895187833	0.0948949366175313	-0.146815781444895	-0.00890331367984099	-0.0752845956937422	-0.0304244740656862	-0.0311144176028115	-0.344644353685347	-0.0271849723139086	0.000145415295528251	-0.0156664266262029	0.00793038398061219	0.00044399321164601	-0.00112500902606794	-0.000888392787921632	-0.000243892846684468	-0.000697137439125473	-0.0169863959646535	-0.000573185256921294	-0.0187883297834578	-0.00144558939235406	-0.109663935076045	-0.00146932484932072	0	8.86533598733402
0.00460107547949451	0.0333347720532873	-0.100009560320788	0.0768437166880078	0.0733087497134401	-0.0308359543442175	-0.00146574852885417	-0.0500508994867822	0.0413426440377376	0.116791899194226	-0.00436497001879677	-0.000667204878265659	0.0294826248852966	-0.000973700929904453	-0.00098316160271894	2.72370722795845e-05	0.000145200509958032	-0.000108211161411242	-4.61181089105311e-05	-0.0246470484225269	5.89498974106206e-05	0.00608318352103665	-0.00684396729766068	0.0812097260756897	-0.00278780743919615	0	-0.748946905770129
-0.229047286486811	0.010141736791925	-0.259358508179725	0.105130648728212	0.00655427748933524	0.0093926346970532	-0.116331111295291	-0.0798041306605028	-0.0391112168390766	-0.00236592464476071	0.003064859156092	-0.0014348123107818	-0.00201081079279342	0.000514812918551044	-0.00255967659963741	9.29366837820744e-05	0.000348711257918799	0.000260595106077455	-0.000393886850458824	0.0214374644146058	0.000543113350415902	0.0608921058087748	0.0228537173098897	-0.0197016267118407	-0.00761734291506544	16.0366103077285	26.0130102716502
0.0598437759132433	0.0205083172770826	-0.370833028614764	-0.103196846523435	0.141288440795047	0.0272479178443525	0.135425011549672	-0.0103923992899836	0.0265167596079006	-0.178774823891938	-0.0181864006693682	-0.000833297091204166	-0.045160971759265	-0.00328484132076801	0.000285819730254877	0.000733482172347033	-0.000691348806181491	-0.000911416528286746	-0.00011761944173494	0.00666132290968879	0.000190901694061774	0.0461131124870058	-0.00706137777809568	-0.284489428925279	-0.000112170026276281	0	30.9983854804285
-0.0833801165563488	0.0560930870901295	0.239119209026918	0.11663821600283	-0.0839243584808474	-0.0408625269418151	-0.087035129166288	0.00561624559305618	0.045549524183089	0.305042717719748	0.0163988551251046	5.02498326726553e-07	-0.000569990617250826	0.000547385431967529	0.000267847866117998	0.000180349635283239	0.000131102741064426	-0.000377189210700069	-0.000271294978998915	-0.0291585067238884	0.000295046394330312	0.0113165616030877	0.0215190144387991	0.0295666352443602	0.018240908043395	11.1472596876911	-0.748946905770129
0.00886955849144577	-0.0631717237967904	0.227206707892255	-0.168858972953683	-0.0346141332797165	-0.0105162738618532	0.0259925404122567	0.0140218417604048	-0.00216293574057458	0.276604080699338	-0.0922550528397784	-0.000118244607362983	-0.001946105642332	0.00434593205136058	-0.00048906261706716	0.000545692408973064	-2.26535418795804e-05	5.34426950102862e-05	-0.000240720952316198	-0.0207075837759182	-0.000211551280544842	-0.0847320881175386	-0.00360141827277893	0.0315098408518721	-0.00812480298270069	0	-0.748946905770129
0.275170570088907	-0.0810499259173246	0.130287151916485	0.0869062032549095	-0.0613719901727914	0.0558747451124955	0.09324432428845	-0.00871698292256573	-0.0364646120463149	0.0361585555659454	-0.00360425255686403	-0.00107717146975583	-0.0225870610486177	0.00128320838786822	0.000214573166999577	0.000169104563186195	0.000977451939808027	0.000127268175244888	-0.000164342277710783	0.0180212123244896	-0.000912676751376296	-0.0426547895532495	-0.000583096113530357	0.0812097260756897	-0.00831233287563227	0	-0.748946905770129
0.137119126249929	0.0439223115888003	0.24888772310463	-0.117639023022244	0.00373406568629009	-0.00927895818321278	0.0459847878533524	0.0121128333476961	-0.0398400949582577	-0.152414936079283	-0.0313573449351853	0.00053272976945351	-0.0168849170730608	0.000525040146912792	0.000664215027421422	0.000452231497041211	0.000809597249338712	-0.000346802203170626	0.00160548450030684	-0.0113598293188547	-0.000210519957741462	-0.022298082113925	0.00739807864561604	-0.0158798663582533	-0.0023171518055366	0	74.7942112843727
-0.0866396538019726	0.30036456382157	0.0539875232428748	-0.137024238296258	0.101983494991926	0.0496182560171328	0.0349763397850107	0.0379947788734158	0.0108186205089518	-0.460956276629464	-0.040291697106829	0.000129787683265548	0.00207389391874013	0.00619833452257801	0.000919057083599961	0.000244210162552383	-0.000305928779847697	6.69193497047083e-05	0.000225842502677764	0.0171146873565007	0.000192282312537539	-0.00540146703210931	-0.00410860655446876	0.0812097260756897	0.00500335851408096	13.5127270797008	26.4143998868298
0.00775333284701563	-0.0336022808377771	0.0509868451134474	-0.0641673591617967	0.0118254786702392	-0.0228932178187977	-0.0667365068533006	0.0455340935187847	-0.0212449800765696	-0.440289773657792	0.0307666084760645	0.000390959094556775	-0.00714062440777241	-0.00132682736154321	0.00116175500073923	0.00100747237105314	0.000465673272697753	4.45514365488009e-05	0.00019076528151607	0.0172577839649253	-0.000593523632180903	-0.0256284052932966	-0.0105187028744325	0.0812097260756897	0.00269137159035804	3.61742217715782	-0.748946905770129
0.155777907082168	-0.099774303230635	-0.0408113809301025	-0.183306638771662	0.174521348952185	-0.0400205036591647	-0.00481922383369637	-0.0340589369131732	0.00351035630076435	-0.147954189480789	-0.060750370845254	-0.000909129029277089	-0.0177261874552632	0.00371585967504195	-0.00208665826647825	-0.000452703271605404	-0.000159563119897288	1.23283173152355e-05	0.000391836224475695	-0.0144161683676117	-0.000343853111793302	-0.0101367914846625	-0.00248527354516914	0.0195512574335499	0.00342037472458068	0	-0.748946905770129
0.0879605755655797	-0.026402634393395	-0.0468441843555899	0.00225728722415552	0.0468083805432098	0.00531041258378862	0.0951227786147573	0.0286091507472563	0.0053945420140642	-0.0937041535202467	-0.0389130265003873	0.000584480351138339	-0.0001464932718509	-0.00483817002326459	-0.000375173476142798	0.000844037486688709	-0.000298395907241344	0.000255885276076784	0.00034173932507664	0.0198814492667068	0.0009403138302575	-0.0341904445851731	0.00777545823237347	0.0212352702447662	-0.00440286330394968	0	118.275361406825
-0.0352957991194337	-0.0515876455471355	0.0996798175183753	0.154687367352578	-0.313823322203175	0.0264459059727069	-0.0598723564467735	0.0460497956866066	-0.0371685531297892	0.0837992706702917	0.0250621221130882	0.000265917486867773	0.0237453358667219	-0.00210020919011733	-0.000282901698020921	-0.000282606954784326	0.000963667102862331	-0.000113255203314622	0.000215825667872593	0.0141056099315897	-5.0098416066402e-05	0.0815169384324133	0.0157224005543162	0.0812097260756897	0.00273564758015743	19.6061102850458	-0.748946905770129
0.138611098185728	-0.0357365119060843	0.116359649163478	-0.0352768751103103	-0.230437787814317	-0.0354318172469464	-0.0901102838637293	0.06448484632005	-0.00701676602601542	0.256986691353672	-0.0117159283694672	-3.31405109075256e-05	-0.0273654827628718	0.00212285197579387	-0.000303854191492481	0.000443061199109529	-0.000518050555801342	0.000110831495467201	0.000558607474073547	-0.0284382872569575	3.33630681128572e-05	0.0267294360055101	-0.00462039422009941	0.0812097260756897	0.00694297616856066	0	-0.748946905770129
-0.137643889484354	0.0590184060210694	-0.138482266818734	0.0697340350161739	-0.120548243596055	0.0148521554678858	-0.0553348475010723	0.0645762315208782	-0.0304713699530187	0.0143261148887623	0.0301940002425622	-0.000187237712167998	-0.00542600845307617	0.00466778517036071	0.000619257607240575	0.000586954858947442	-0.000415870984404321	-0.000188960260679161	-1.75552243529831e-05	0.00582667002918535	-0.000582652163479414	-0.0202398646116032	0.0162905019591555	-0.150810095481789	0.00169949631274413	0	-0.748946905770129
0.0899547461118091	-0.0146350676188146	0.0575689446588781	0.0228728876721329	-0.0608880172017818	0.0238223952218177	0.0863123672355453	-0.0387207317393047	-0.0147799856500307	-0.0261314087275999	-0.0496893707643823	0.000205639156931392	-0.00164675397559622	0.00692503444338355	-0.000494244926837695	0.00114356771392665	0.000295464634704201	-0.000398057379183303	0.000348012094150807	0.0144385076626354	-2.16513228619153e-05	0.0194179638716514	0.011896401681605	-0.0247100553410512	0.00615087114108026	0	-0.748946905770129
-0.252430629941162	-0.0622983708740892	0.183635043411529	0.168423960279651	-0.114841102251805	0.036768177623635	-0.0232260320582991	0.0187646425087036	0.0172836743259679	-0.014345449619123	0.00095624556718743	0.000488434645925961	-0.0273145445902704	-0.00387703528910344	-0.00120499870475388	0.000222775963928168	-0.00058454119349205	0.000119808987848469	0.00033328236824981	0.0166477559765146	0.000494577914035954	-0.013276314360837	-0.000413433673011387	0.0182800345883003	0.00234760463228212	14.6564590287186	24.3374117494141
0.150482684408197	-0.0475888753610618	-0.00163032782630346	-0.0223894140685602	-0.0541326270440285	0.0427919823104563	0.0203793181755425	-0.0347175884161769	-0.0167287917325947	-0.238442876937574	-0.0356963341003601	0.000172955654952345	0.0406439469200692	-0.00572038453569179	0.00114439031234803	-0.000811997118039032	0.000665924501031423	-0.00210880529544444	0.000801404975557363	-0.00802210213206334	-0.000664096286990934	-0.0671358867739694	0.0264855392082866	0.0812097260756897	0.011224438004154	10.5060122464829	-0.748946905770129
-0.0281726382865621	-0.124623602501414	-0.0330751121829091	0.0413071248927417	-0.129395910506286	-0.00799997809853426	-0.117769875402684	-0.071493209126268	0.00435350190610495	-0.0163292016678431	-0.00214865344432857	0.000170233403720355	-0.0290535935248462	-0.00114894467647209	-0.000327730911608093	-0.00164567507682389	-0.00100572857121495	-0.000157590780821226	-0.000312939009269209	0.0165664096148228	-0.0001748457059495	0.0364066540075245	0.00191252753499116	-0.236179805008371	-0.00141736588346175	22.2154591853977	7.08458169613911
0.20988278621989	-0.0866019077828984	0.0617329302825411	0.331015628835704	-0.167120364351775	0.00964284674047966	-0.0604973823798109	0.0138722981399839	0.0309116788258845	-0.230758543966104	-0.00991185381303183	0.000558264002500364	-0.00406710663857135	0.00250203145367522	-0.000145571178131854	-0.000457856674035195	0.000130073693920485	-0.000206271407675152	0.00093331936989971	-0.0241032812030821	-0.000139870734790937	-0.065522218013533	0.026464095779438	0.0375328393069463	0.00584383982657921	0	61.9517331737072
0.101472211616013	-0.131456645734349	-0.113919785065673	0.15952683447594	0.139607945667367	-0.0228231007032399	-0.0553923250616797	-0.0410414376799709	-0.00598800085229956	-0.112417866642436	0.0169975515308161	0.000619070905046204	-0.0120810076291176	-0.00205673091501901	-0.000269926743251325	0.00083986250091006	0.000994250782622164	0.0001241027460257	-0.000286694900380136	-0.0185125804568411	0.000185863970066258	-0.0284203374298243	-0.0190993454746008	0.0458931295681766	-0.0234108550482705	0	-0.748946905770129
0.0833467913709458	-0.0547287692108791	-0.0366820672904229	-0.131885836006646	0.0264464150732848	0.0016465243069832	-0.0918894568557349	-0.191211331804479	0.000212447795995496	-0.117852181966298	0.0158445193605716	-0.000113804364763825	-0.0229096965891534	-0.000230936638451307	9.22398872793551e-06	0.000158914973458657	0.000776152305696387	9.90682064607729e-05	1.24407125490222e-06	0.00242788404487015	0.000737981522020537	0.0112442759556703	-0.00197552438473392	-0.217908721004029	-0.0133212482568318	0	-0.748946905770129
-0.0567831801858094	-0.105788012625317	0.0327515726147478	0.155930678159894	0.003765211118957	0.00609271641617815	0.124751554508738	0.0173300727976009	0.0142290272421743	0.20393308079771	0.0066589463388611	-0.000412560223628233	0.0364909772286164	-0.00117750049324061	-0.000359846927330709	-0.00100080692467375	0.000373832269278118	0.000302152655882404	-0.000232932552439058	-0.00287683253960924	0.00098474794414849	0.00978497245764864	-0.00285713117392927	0.00982012736357474	-0.00565309397460756	33.0802014909875	18.4806343853392
-0.133044068892384	-0.0728788515810056	0.00691826460803657	-0.130536773213072	0.0765170332840999	0.0502307318453339	0.108178231738098	-0.0247477531729192	-0.00343196341383911	-0.115897520391524	-0.108380534118901	-0.000310578409890905	-0.0462744905267317	-0.00749861855471745	0.000827394134877757	-0.000426042564638407	-0.000253181407682157	-0.000182422669605775	0.000281066535838814	-0.00805835306484615	0.000257778587810842	0.0852130434868856	-0.000981927565634089	-0.203439973532215	0.00661127567647002	4.79751515144459	15.7379503091496
-0.0425100302685366	-0.0330627572508101	-0.076642164823217	0.00139993435578289	0.135982084125528	0.0225680367207528	-0.108661024404324	0.0158271754150001	0.0222410536855833	-0.0960118305498351	-0.0340378874316465	7.4334614685867e-08	0.00319100629895908	0.000868424810943846	-0.000459588691891999	0.000443217072426227	0.000673769456086326	2.22140905445922e-05	-0.000199462664345229	0.0166188996923364	0.000869906574447521	-0.0407041989699098	-0.0154307501576116	-0.0970499104839735	0.00275673025504442	0	56.790438657574
0.0525549105333882	-0.115105515344548	0.0660527705421177	0.0408003881029153	-0.176205157587969	-0.00303123776004022	0.0229450879426176	-0.0651999176186685	-0.0663540269522022	0.102267290168984	-0.0213509342491822	0.000315552280262921	0.050846072182289	-0.000504154619124453	-0.000171898055233211	-0.000189739528770327	0.000226119229864707	-0.000133496855190263	-0.00033241600612588	0.0141931918459874	-0.000264145511742031	-0.0787535002017861	-0.000534409804181624	0.0812097260756897	0.00442645727489643	0	-0.748946905770129
-0.115254337692584	-0.00221801972812008	0.146644471679662	0.121714059974815	-0.0928239994284591	0.012448327444667	-0.0733884204348811	0.0205626542076578	0.0387362578311272	-0.0560477142789038	-0.0208695229221513	0.000739139329670513	0.0375289225151729	0.00490950732447937	0.000293613548882021	-0.000797861713852099	-0.000572264675971157	0.000447021310772566	-8.68177662088909e-05	-0.0112216290437906	-0.000114747235436141	-0.0427438697556923	-0.0133649518272952	-0.0995715296311819	-0.010965361583412	3.30216451215368	99.5090495860197
-0.112918234390243	0.0413152531325343	0.0241098547016694	-0.0562088206237175	0.12477946324398	-0.0368109297039709	-0.0142608118331744	0.021400176088211	0.0376149137368189	-0.0664425682718968	-0.10692713454425	0.00048545481041562	-0.0305819145842136	0.00305385214335052	-0.000448887563840983	0.000280605133070821	0.000372090949950277	-4.23607364866685e-05	-6.35366028804984e-05	-0.0108949059686548	-0.000456731662998977	0.0483224708334224	-0.00972802842574694	0.0293341432272312	-0.0167949736740155	2.3403884195565	-0.748946905770129
-0.0169964958983989	-0.0955855377101288	-0.0207309254852894	0.0756240295392929	0.143809200951663	0.0534584258804607	0.00406236165049378	-0.0373157912258721	-0.0336186151771244	-0.0806633544685162	-0.017213754935623	0.000313125369818978	-0.00429025757519841	-0.0044588841231018	0.000427232962002755	0.000526202245975771	0.00048867854810597	-0.000321754498361804	-1.17570734281536e-05	0.0227365080640611	0.00137582637733957	0.0226577711686327	0.0290407943258517	0.0812097260756897	-0.00685066970929504	3.71479738859256	-0.748946905770129
-0.0808108591215099	0.154169182239595	-0.0857672167336027	0.242626892002483	-0.0593766941661944	0.00526448356995446	0.197825749720163	0.00115545547237583	0.0203094008019387	-0.105561574182454	-0.0251127876145891	0.000156017901668193	0.00128005081113103	0.00233257149979771	0.000384132221466382	0.000562943854462761	-0.000886377858629994	0.000424934543335809	5.37700385985218e-05	0.00928143787345292	-0.000693776510261368	0.0427075748551566	0.00177313855216976	-0.0142574054290404	-0.00917284917300465	0	-0.748946905770129
-0.0584047021312331	-0.144030613638262	0.00474084959073995	-0.265390151905951	0.0947493771806327	-0.00332562264643421	0.0346677590685198	0.0342888099876428	0.0171520179294218	-0.16987703422905	0.0208581115827624	-0.000136356026852025	-0.00742823794380765	0.00755557925200678	-0.000414516411603505	-0.000435796194160787	0.000318152209915379	-0.000716454826340751	-6.34313429360711e-05	-0.00871972344113237	0.000228411039946863	0.0629314452209471	0.00831281077847801	0.0812097260756897	-0.0219922944487798	0	-0.748946905770129
0.13778115681416	-0.0423508403775451	0.0683065416694459	-0.151887731812175	0.163183310575048	0.0210195336907735	-0.0523321901272535	0.0945512243169486	0.017114765423506	-0.0118237100444241	0.000672732525551112	-0.000123455830384978	0.0227352053408751	-0.0024320574543788	0.000354152119222295	-0.00041610965715444	-0.000131044411778691	-0.000222671819525289	0.000149219436820669	-0.0239404685449826	-0.000169004534926076	0.0305516900582541	-0.0182313726129923	0.0812097260756897	-0.00238665173019437	15.5294883255268	100.842957810813
-0.107382079211485	-0.136741952435339	-0.101508920964393	0.166137289862374	0.0342452076754169	-0.00325097635404403	0.0836772402373522	0.0659780417839804	-0.0282372212300828	-0.0794141797739628	0.0338694816079621	-0.000493953586023221	-0.00871559223211349	-0.00249176542532614	0.00109986852602129	0.00035256469519096	-0.000180441711745805	-0.000336654716057594	0.000861216908418561	0.00422732685104754	0.000219898635924309	-0.0580526351635465	0.0174881934683813	-0.0148328916992099	0.00812525721377222	0	-0.748946905770129
0.0922482918107894	-0.0375232302616104	0.0176841000045524	-0.0415863605819884	0.115875802145845	-0.0478418293746679	0.0887927700131261	0.0274313413994451	-0.00344426332642467	-0.00157218182329677	-0.0207160545014768	-0.000193310019762527	0.0120098166655769	-0.00223856339650164	0.00113052756668419	0.000972891994922342	-0.000198782897273708	-0.000224766522268438	-0.000371591256474124	-0.00958759247676033	-0.000607154481798933	-0.00950897725335442	-0.00560591818681888	0.0812097260756897	0.00300729491660534	0	35.9730428975756
0.0848331472599786	-0.124729696297573	-0.141105132533344	-0.00539629843112066	-0.118034723562691	0.0305912194148965	0.0124801030185238	-0.0448263814270783	-0.0150083551923088	-0.14356095064637	0.02263670860536	0.000643367949201057	-0.00623730857451799	-0.00358441315290914	0.000613059836603869	-8.98471203816253e-05	0.00024959403063618	-0.000204849258275241	0.00027611594640975	-0.0202707299846511	-0.000669756284746081	0.0193669206214719	0.00568957648061219	0.0812097260756897	-0.00150582981112912	0	-0.748946905770129
-0.0250249050233422	-0.0604301416613857	0.0140293800941993	0.129137340396829	-0.313744264437136	0.0101996184159572	0.282502635130284	-0.0394551608742101	0.0439453108386945	0.0874429018984173	-0.0557775821521543	-0.000466299999309472	-0.0384653713223145	0.00283085275448824	-0.0020767496269114	0.000199123245636423	0.000294935531712115	0.000380241702587103	3.98294633097152e-05	-0.00189258465942777	0.000145780288082875	-0.0589786291440152	0.012240861284281	-0.0682274899068647	0.0132760458848316	15.9189410250089	127.312181987832
0.0433478934706488	-0.0759555222122167	0.00099318056376374	0.300657266373638	0.228680689237547	0.041370196472529	-0.0143463721768393	-0.0304471603494376	0.0424417954949126	-0.153183179604725	-0.0386503321616891	0.0005167729835025	-0.0151183984696013	-0.00154309937650354	-0.00271784912344641	-6.68032021589049e-05	0.000562273792765522	8.65897876891619e-05	6.6736374521037e-05	-3.91379168259709e-05	0.00117115730335127	0.030213980577142	-0.00218460841105927	-0.0250398839924419	0.00156430029866983	0	-0.748946905770129
0.0186110583288421	-0.113876977706582	0.0143472363115542	-0.183194243277276	-0.116357292528419	-0.0210765522779375	-0.0377326446759759	-0.0595780780932808	-0.00641571766721449	0.1768756371793	0.00237446590308843	0.000247464145406662	-0.0337463582421395	0.00107859555506828	5.70955402015016e-05	-0.0013416816144729	-0.00132737094520907	0.00060566585518651	-0.000233401339778783	0.00189375834611538	0.000238718723555298	-0.0482285101890617	0.0194085983041974	-0.210310963728496	-0.00586571037850836	7.21522363607637	118.569442459141
-0.0842169650391902	-0.175654414821313	0.130110807051648	-0.128398624487455	-0.0587136241774645	0.0351393229215271	0.0525514720109053	0.0104269458941846	0.0443348032000142	-0.128937425438651	0.0124708844302597	0.000371857000729836	-0.0283045788685031	-0.00188975480429754	0.00110264990437381	-0.000248178345077621	5.98724519469407e-05	-0.000174793499006065	-0.000497028438049996	-0.0116727424112013	0.00031725557639728	0.0335840795103812	0.00983911208291777	0.0812097260756897	0.000121047717823064	0	21.1156444103764
-0.147703307800007	0.0711840996211119	0.130828552370549	-0.0109565460757864	0.11558165755776	0.0249811667368616	-0.0940061189886112	-0.0209799183843248	-0.066260475447817	0.0203078974261433	0.0433974714822511	-0.000363548229282196	-0.00238632995047616	0.00368843383848172	-4.329547911186e-06	0.000581545659525506	0.000669447421026259	-2.47548677432263e-05	0.00115584305693806	0.00191647637690928	-0.000309277123923146	-0.0110904461286445	-0.017495638780287	-0.296983204795272	0.00208030223770916	0	-0.748946905770129
0.0279338973220462	0.325766857224748	0.135112432649216	7.21343725889056e-05	-0.133527630982195	-0.0410437367648423	-0.0340771896743161	0.00327410741160339	-0.00949590169344017	-0.0452050069593422	-0.0332004482587965	0.000781705897000551	0.00404377487788965	-0.00114952597247864	-0.000651322769580576	-0.00223344491915523	-0.00087075712559781	-1.3586089381401e-05	-0.000110488873516057	0.000931919108775547	0.00016096883152672	-0.0377583066724544	0.00651568833416616	0.0812097260756897	0.00264241500232099	0	-0.748946905770129
-0.046358849632488	0.378134329095053	-0.3544043896323	0.0150898621808504	0.121762603384418	-0.0238303260796108	-0.0438382680691849	-0.0248407519414927	-0.0428920742186442	0.0502043997611068	-0.0335156180213819	-0.00033646422651068	-0.0170324750062557	0.000885474111611328	-0.0031709634389625	0.000479519603367562	-0.000419959401057324	0.000333326884844665	0.00016969560346114	-0.00161738104168374	-0.000266233241815961	0.0315117041383581	0.00577362268670845	-0.139951094431786	-0.0130282459534361	24.395518870402	31.9595054142696
0.0336147745810895	-0.0523925843741839	0.0308523029965448	-0.0442072811052234	0.251715436324282	0.0219995796573136	0.149717932958979	0.00971332815528547	0.0422536442365815	0.0185978929157713	0.00355579785449378	0.00037880727594497	0.0270700849980618	-0.00843354492211612	-0.00188022718197933	0.00035879011572626	0.000592822384286151	6.94924581690071e-05	0.000649600646919213	0.00160650787789818	-0.000289863087624465	-0.0581236227420606	0.00711353842341755	0.00276145166844288	-0.00520683347701245	0	-0.748946905770129
-0.0324762228132425	-0.00524764272872535	-0.167260493323339	0.169483316678581	0.153227307434318	-0.0293905718387757	0.06975583414662	-0.0598884824454736	-0.0161278437103034	-0.046363405067899	-0.0915899587709712	0.000434014623843515	0.00307915169178918	0.000504685868910393	0.000327889641716927	-0.000464114073974842	0.000873059894890948	-1.80076041014221e-05	0.00014924779731107	-0.00657787110108932	-0.000375993003687403	-0.0656098882829197	-0.0148314142658655	-0.0211988132680048	0.00158126199054265	0	41.9275512404846
-0.0622532933216248	-0.0497788535507767	-0.0576094491234264	-0.12847870960523	-0.0803691456587959	0.019175463295156	0.0590256445604502	0.0721433232114106	-0.014792546849249	-0.126574964841354	-0.022651002445413	0.000630440499989726	-0.0129568188339502	-0.00181776876646111	0.000886981885621863	0.000896511315214177	-0.000288397301194787	-5.12839339412707e-05	6.5243284322225e-05	0.0232999082138048	-0.000154490484175929	-0.0331456871566245	-0.0216782708163608	0.0812097260756897	0.00671507262612603	0	9.14880149985642
0.0866363100379799	0.00883296825928737	-0.372850165034955	0.0287829212150297	-0.0570273687730235	-0.00307759717147682	0.0938829735355973	-0.150840553996102	-0.0369759569847199	-0.129102255830148	-0.0229649025710793	0.000425354155551227	-0.0133209365960225	-0.00198532373918681	0.000398713637228321	-0.000111304692432035	-0.000194028135408475	0.000360290546545405	-0.000678503951410336	0.00976081758564806	0.000443667079499388	0.0223873407097555	0.0146709117554948	0.0400232421373765	-0.038302142861522	15.5153863028495	-0.748946905770129
-0.0388795362449652	-0.0917687517191692	-0.16460581263735	0.138170218571601	-0.139186238485995	-0.0527610010821489	0.0915021326014653	0.0140461352794714	0.0096222013007834	-0.0515540700710729	-0.00083550402996091	0.00059314938276378	0.0142953533916805	0.0021322142164466	0.000845375943103743	3.06473937181639e-05	-0.000144850469757318	0.000132298739740966	0.0007029072793443	-0.0146910076657918	0.00137017314836307	-0.0142563341094213	0.00699022205919153	0.0812097260756897	0.00733254486487067	0	-0.748946905770129
-0.0850283315467875	-0.166513259345318	0.167123950307714	0.0528560826125106	-0.0682190069485207	-0.0647020233153164	0.00290376038631135	0.0586911020147902	0.03401139038601	-0.181904141396862	-0.0297753504773701	0.000459683096574626	-0.00543119092637834	-0.00514138407959286	-0.00136973487656777	-0.00212056635358171	0.00109347748978439	-9.0759502841542e-05	-0.000608014550084746	0.0265083881217676	0.000131570742927689	-0.0749437878385647	-0.0237684116903161	-0.0249154982649412	-0.00560258085032461	4.92730672590926	43.3266924794543
-0.0130503387885359	-0.00416342657668856	0.0496538069342898	-0.088000612193346	-0.174595993836014	0.0128851977916156	-0.100449568081698	0.0549839660532019	0.019097834767821	-0.054786560496333	0.0249416379019312	-0.000711266687885237	-0.00017992128734956	-0.00175949260636743	0.000345558931001522	-0.00115060444885762	-0.000385976601155247	3.58356900247436e-05	-1.09715765850282e-05	-0.0341567560343979	-7.20099303748167e-05	0.000782335490961961	0.00423854579475336	-0.0926481848847799	-0.00235704965171368	2.73979455131007	15.6865871080031
-0.241773494412121	-0.117058091919135	-0.157598215105455	0.0170227617211887	0.26709384192083	0.000871512345229863	-0.114553000292024	0.00218836835280878	0.0142816990253123	-0.177033411361244	0.00344087021141504	0.000124448591884319	0.0268166768562321	-0.00445996012201044	0.000150190887326263	-0.000324523368713359	-0.000329241386880841	0.000540744218344491	-0.000298102504405429	-0.00867245077129308	-0.000555156112767352	0.0608085649775245	0.0253722248328265	0.0462736649374187	0.00248669052913164	0	98.6770153091125
0.0854793014817279	-0.165416913958379	-0.0471874128226042	-0.0449053191808405	0.0421126798946649	-0.0300388596117159	0.00335584851420778	-0.077086486728886	0.00897288349601455	-0.271516332535705	0.0326080891394678	0.000526496691277689	0.0213894143278386	0.00286767496786444	0.000674077103403947	0.000738049055871937	-0.000899666701712931	0.000401033789761973	0.000180271478162464	0.0142803488374084	0.000412638168035606	0.00446517377761668	-0.00431392976220979	0.0812097260756897	-0.00490135112998902	7.6948814538885	10.0631426651863
0.103333877042298	0.416019035164113	-0.479586748625193	-0.0848311793419239	0.050195081071277	-0.0175993446726035	0.191082868617218	0.0461448756039227	0.00597704635593188	0.171656411543482	0.0394242617689153	-0.000713932314417187	0.0102263603626156	0.00341337320972412	-0.000620117270246912	-0.000434020669593971	-0.000184616110875724	-0.000127044027210754	0.000478780187525008	0.03010483578694	0.000295143468777015	0.042649913776738	0.0118867249501882	0.0812097260756897	0.0112489318625606	8.72948868597192	19.7330795751908
0.240021028721384	-0.0258479914158359	0.00752045781708688	0.187480146364466	0.0080252344714955	0.00677123542852121	0.0836335788760754	-0.0231117968829037	-0.00747935400003219	0.164341749172519	0.0554518876661363	-0.000327479599707803	-0.025651827363529	-0.00234429873369535	0.000707022444749406	0.000265351321755647	0.00050734284987497	-9.27533413991322e-05	-0.000240960560012549	-0.0109393104339248	-0.000365448604698559	-0.0370934654992036	0.0298886212889671	0.0417542458295024	0.00110226511116807	11.1863859142273	-0.748946905770129
-0.128603627139133	0.0495378571029073	0.203498046411624	-0.027958422223592	-0.148080011060055	0.00608641565773094	0.109119709827777	0.0408310770006757	-0.0748129878505258	-0.181174955647712	-0.0662590900483842	-0.000190283058175478	-0.0173720695946572	-0.00296358708227185	-0.000688997206516384	0.000383254746055606	0.000517092863064228	0.000152937816248144	-0.000282934778072619	0.0352681065934632	0.000437193883979559	-0.00178497447294546	-0.00159402589979574	0.0155915865754537	0.0034644423104977	0	-0.748946905770129
-0.12250866618642	0.167344853737107	-0.0741519770531273	-0.0817682289907886	0.0930608605242897	0.0228178065492597	0.21038458947453	-0.0550172998350945	0.0219756472189478	0.0222238364776433	0.060156522867209	0.000299393426040906	-0.0318248049985146	-0.0026668646200092	0.000757171840764626	0.0011490294727492	0.000783347848279936	-0.000321142020823117	-0.000326043215860938	0.026809202702899	0.000726631051591209	0.0645457471747453	-0.00626614399019054	0.0489058820981247	-0.00304131018020992	4.36990679010624	-0.748946905770129
0.0112839295587219	-0.150914440094536	0.128925240559399	-0.106878934995193	-0.0350699061438603	0.0664269672993663	-0.0397148035405485	0.027962475631184	0.0178543713152555	-0.0698381790843753	-0.104642901779121	-0.00036886810202863	-0.021122215073166	-0.00425525052021225	-0.000249004201060221	0.00134453720075789	-0.00128164594566516	-8.1174889540292e-05	9.74206121253651e-05	0.0166060840737554	-0.000215364836656629	0.0101199977683863	0.013638597927107	-0.247705098931557	-0.0128318099261496	28.3182609098612	-0.748946905770129
-0.126918155224636	0.0507519689090576	-0.00785708402332619	0.0171136055017782	0.25529529010705	0.00455097513304881	-0.0506914833608373	0.0395353726100722	-0.0602477707238604	-0.225632576395787	-0.0295848053593373	0.00034623702569303	-0.00802272335479248	-0.000312941617904627	0.000391862969127965	-0.000282818794947737	0.000265858598641699	-0.000402847142710883	-0.000348550484036592	-0.00326243777531698	-1.0441861280186e-05	-0.0712220427817938	0.0244281512809552	-0.19736986920014	-0.0109831930313505	10.8268162674572	-0.748946905770129
-0.0259810566551666	0.0625450239697822	-0.195167333352235	-0.20991360506909	0.125395973730785	0.0349000500896421	0.115761536934183	-0.137285939749212	-0.0909969732180382	0.0934807906511941	0.06210240301185	0.000408748675341242	-0.000753793609810982	0.000463784849816573	-0.000702261687200889	-0.000371947054421784	0.000476232271953592	-0.000758065223888993	8.10660124264118e-05	0.00092628658774796	0.000835286984799621	-0.0385670288655506	0.029801236898543	0.05440292542337	0.00510055178940894	0	39.9077411371296
-0.041137643828884	0.00967168474941738	-0.0505876365747593	-0.230434780700905	-0.13055593984534	0.00662347814853703	-0.0566275822912669	-0.0152343373385856	0.0194646667313589	0.141961491708436	0.00323004546052519	0.000327437297964028	-0.00490534621857219	0.00439807475500809	0.000572875306732223	0.000280523884016226	0.00085461577669288	-0.000141898113601546	-0.000445603975079312	0.0309521985436325	-0.000119075825521953	-0.0275381197967079	-0.0147082019297512	0.0256449722382841	-0.011480847774848	1.72130918815879	-0.748946905770129
-0.0159693916537234	0.0185949347969128	-0.0491331506190805	0.027222118884014	0.23411187321472	-0.0706216993986198	0.275319931929016	-0.0775038687884708	0.044970357351638	-0.0132609744855364	-0.0346409301089763	0.000255807278388032	-0.0314105535729665	-0.000397040921129133	0.000568053713841721	-0.00053732379692395	-0.000965927858466942	-3.8347739134803e-05	-5.64636699491583e-05	0.0241551942081502	0.000282018934454786	0.0661894646562271	-0.00744364022064581	0.0812097260756897	0.0107129753226087	0.487277833600196	27.2308943765646
-0.0622468258669816	-0.055895539988129	0.0304055897067868	-0.181515526836219	-0.195663871087952	-0.000983834393689986	0.0904834083629429	-0.0551921311196766	-0.0149699619456793	-0.0276173547030532	0.0232357455797141	-0.000278963925706699	-0.00640571669529133	-0.00244077886335159	0.000760921416874449	-0.000257070669817394	-0.000633824948919282	0.000156427644743662	0.000101997955251898	0.00567551439982728	-0.000176283161885005	0.0277904741524255	-0.0111555390577904	-0.201700345771107	0.00346239517568603	0	-0.748946905770129
-0.0143734678922667	0.0935423730411038	0.0227157064751895	-0.0565749291111635	0.0667966041683932	-0.0435166010627271	-0.0508215067406428	-0.0113944712099361	0.0187603239909369	-0.0764989827235216	-0.0309007029863752	-0.000521975164686994	-0.0245853155283762	-0.00544601476234363	0.000109546216775058	0.000907330817702334	0.000401905301594008	-3.10560961871431e-05	0.000836588630847457	0.00339458742837229	-9.58997954159102e-07	-0.0550786062256875	0.0142005429270422	-0.245033966675388	-0.00299667737116138	20.9108256803194	-0.748946905770129
-0.378828453431649	-0.0857577440554365	0.0160758563336989	0.108649486585413	-0.0733632838867136	0.032353286661273	-0.0311122116877777	-0.080458566488423	0.00219817700965441	-0.0738502459947493	0.0338607269581199	0.000870496149055988	0.000801862571044643	0.00307673970118305	0.000403349910513384	0.000819633053326552	-0.000706145145163983	-0.000695315972468968	-0.000693037988482526	0.0269385580610806	-0.000740760511892868	-0.0257666430839241	-0.00863989721998193	0.0812097260756897	0.0118435884172305	0	-0.748946905770129
0.16229301881556	-0.0809925335992323	0.318774776193866	0.128892005103105	0.160264067301882	-0.0368259949395802	0.0500196386727751	0.00601119558626406	0.00283361686499073	0.2068127311212	-0.00357385294157397	0.000257347357220272	0.0470956943525718	-0.00208207766913404	0.000444967337294822	-0.00107138820091013	0.000357792151211678	0.000180535928554049	-0.00026140921991924	0.0117477674319553	-0.000424738778931677	0.00604384666375224	0.0155533342712402	-0.102497306320903	0.0135795146628441	19.326560404844	-0.748946905770129
0.253601765215495	0.0938731555350849	-0.0652495507880226	0.213014032524956	-0.104896896028886	0.0488271778938518	0.0704202018802365	-0.0304394965148064	-0.00956080058426834	0.0298260901502569	-0.0631447042501834	0.000675602344850645	0.00746897366148169	-0.00321876665411625	-0.000910825870757526	-0.00037881021101227	0.000342226261153655	-0.000261021731227551	0.00017351559985479	0.000811316111598792	-2.31478574859167e-05	-0.0295891738468204	0.013860342750796	-0.0452086240353462	0.0131736118470502	15.4504625857871	49.7177887501998
0.15876340619652	0.258892781877889	-0.177255810043575	-0.142495142163029	0.000195650990297169	0.00813534975946495	0.124050880676035	0.0718310274263663	0.032728533072647	0.0352850352639553	-0.0139776159342758	-0.000734598139657705	-0.00316460295628562	-0.00476089557262926	-0.00132612431151524	0.00023787865368563	0.000245848317704578	-0.000463546664809411	-7.87612432245899e-05	0.00335083442128981	-0.000311504882795188	-0.0195261780045558	0.0039666615588354	-0.223035737921557	0.0103644638394274	0.904354880499059	-0.748946905770129
0.152320125567837	-0.0418016838968779	0.175287280692155	0.119881040296957	-0.173734980538947	-0.00843388586170168	0.0316641847426491	0.0582626269855346	-0.00696968224703842	0.333572203682508	-0.0500766775703094	-0.00104259976922361	0.015604698794478	0.000566841276181451	0.000289079245358703	0.000713715676039506	0.000730236850624788	0.000357363712369052	0.000131126212237653	0.0096960559332	-0.000702077918960375	0.0462807404754046	0.00105948457363958	-0.0541864759974258	0.00412318653537036	17.5156166099928	4.39567132642823
0.0610416093844279	-0.0536606093280875	0.200272333390286	0.045848644503734	0.0753720651315237	-0.0179630999799015	-0.0765453803896295	-0.043432057639446	0.0114576794618562	0.191120343745289	-0.00237754355596453	0.0003445312880479	0.00110994761992034	0.00452938912116196	-0.00214035673753565	-0.0002083936821895	0.000518198320536456	0.000140507538275436	0.00026947303577507	-0.0107462060420033	0.000304087256591812	0.0196301635778868	0.0140828455675404	-0.155200446738883	-0.0210895849604757	0.293854926958497	52.1230665264845
0.0237785688363252	0.0500867221153016	-0.106040485567595	0.173917082978031	0.1010684987687	0.0036096471586291	0.00834558814824793	0.018267774475383	0.0365719551622847	-0.1126895562818	0.0229813568745147	-0.000502550041506011	0.0345347829831661	0.0017818151346205	-0.000817314246812972	-0.000197472432775014	4.27261372548671e-06	1.63386460387827e-05	0.000362163878524058	-0.00769744897601921	-0.000209482494228364	0.0852809891217168	-0.00534804326090099	0.0812097260756897	-0.00139042194488725	0	44.6907921264451
0.0308317398133848	0.147337284793143	0.198705046183247	0.0310619753985775	0.103879514874311	0.0315210216989019	-0.10701296201357	0.0210550997461214	0.00400914906088157	0.160408002742781	-0.0194317449231581	-0.000300331626041039	0.0157965219494103	0.0033385899127385	-0.00188589737178946	0.00114547941949938	0.000231591087627603	5.16120173779111e-05	0.000756897146102053	-0.0142351361580196	0.000381616021152942	-0.0846584347013756	-0.000427841289140196	0.0812097260756897	0.00660683693628106	0	-0.748946905770129
-0.0765835309194294	0.130598870868728	0.216993329181682	0.114151691931784	-0.270625967241339	0.0354790350297363	0.0557034370965448	-0.0211314912218595	0.0268885089938637	-0.0355726330930118	-0.00194579251125282	-0.000201829045666124	0.0187237809157448	7.54546894004005e-05	0.000763194606351769	-0.000831538230355977	0.000165186963756447	0.000438140719536184	-0.000461326004804752	0.00629433845178307	-0.000403554533684902	0.0539986180720657	-0.000515197610019946	-0.0165985589639593	-0.00610976962255894	0	-0.748946905770129
-0.0550751778762454	0.0324177193891635	-0.137631877760954	0.158600940624789	0.0455850745291779	0.0210136960008847	0.0552654704416164	0.109792356324648	-0.109785451869642	0.253730146760485	-0.0929248648680201	-0.000541453780830703	0.00540144278564547	0.00676350467613696	0.00040716672076857	-4.79746865194031e-05	-0.000296219313782209	-0.000175625148706615	-0.000309326543595834	-0.00327056684524196	-0.000797495870463627	0.0305923314753906	-0.0188619603419165	-0.220158763411836	-0.00286030157395123	7.2406286815369	-0.748946905770129
-0.106207296649549	-0.0660971699450017	0.0954136285571896	-0.0582534494713409	0.216873826047383	0.0296794588807263	0.0132529474276573	0.0185774624628299	-0.00144705637072595	-0.0431759515505141	0.0273157678702525	-0.000429216722900638	-0.0109983373769099	0.0027933684526571	-0.000913619892448758	-0.000272055229407209	-0.000510036933743852	-0.000199165833236536	7.94320336481302e-05	0.0085151014736724	0.000845501007134208	-0.022797716633677	0.0204170967566284	0.0812097260756897	-0.0127264801430819	0	57.8567437287894
-0.248309502734236	0.0801997769631628	-0.230296127470593	-0.0652359756064006	-0.131719530830216	0.0168440274733761	-0.0707936661302516	0.0521674596866279	0.00279758302902944	-0.128524239982975	-0.00360283875519352	-0.000115008624482549	-0.0135536169378926	0.00250749397033667	-0.000628473809533014	0.000871358779668929	-0.000281626681278513	-0.000641101891295959	0.000159869004966895	-0.0223922778736947	-0.000180448312141479	0.0356097363353947	-0.00810906397503364	0.0812097260756897	0.00667464312035837	17.8245151900403	46.3989965999827
-0.172259396067319	-0.00899107643147479	0.174672154251154	-0.186950058999086	-0.00346172724867044	0.027675503951714	0.137438014057759	-0.0261685173491712	0.00644127156508145	-0.165881331646309	0.0457616639298752	0.000376732972009242	-0.0251301900205335	-0.00332931107233247	-0.00139275605513689	-0.00159841666088956	0.000528813636299086	0.000303137516777241	-0.000352711417203722	-0.0133895387798988	-2.84351707628971e-05	-0.00246580814548081	-0.00182273398845922	0.0812097260756897	0.00848321206136493	0	20.4350839145869
0.178066009864913	0.19971477031594	0.0900234498807237	-0.0123708744541784	0.0491863436834727	-0.0358655051996172	0.101928232826298	-0.00163000720901996	0.00333490237849809	0.0637840598719215	-0.0680298514829892	-0.000980352113360339	-0.0242105222402518	-0.00424695462657942	-0.000307659751364708	-0.000726650658107175	-0.000614819406294487	0.000158813705486205	0.000933549724776439	0.0170840892507502	-0.000286946016042289	0.0328968722012397	0.00959444524468012	0.0812097260756897	-0.00784272395765273	0.598718404728766	49.1574172263072
0.313863093551964	-0.13109955816129	-0.0393455720709183	0.0500838942116062	-0.0718407536297815	-0.00783005943576243	-0.0562649814063541	0.0709687099431429	-0.0395915239053379	0.143052183744868	-0.0253309208475184	0.000492180345628368	0.0102709544871955	-0.00226450486590912	-0.000328259340430237	0.000579306307213479	-0.000413771798588813	0.000138308840346157	0.00165775270302637	0.00545158125864309	-0.000161624002488092	-0.00655300964243488	0.0121636143063542	-0.238371725413405	0.0168050113099036	1.62902558821208	34.4648317285977
-0.127403286908025	0.0165984764017699	-0.0929561651177884	-0.10507117012559	-0.123274614200654	-0.00822275760883129	-0.0958470156566144	0.00524156325877012	0.0344043463182671	-0.114468648475409	-0.0581820884762421	5.70021233428086e-05	-0.0368869605993593	0.00278388705000476	0.000263891576173902	0.0001548516383576	-0.000163674716842532	-0.000366120040071749	0.000380683049805208	0.0253760393366744	0.000755030074392371	0.00306002129753491	0.0254466639513387	-0.13759246001384	-0.00131040885948164	3.83174022523404	53.494513867653
0.251182954338397	0.184154047585518	-0.0783166067933359	0.010174488827515	0.0877171303446906	0.024420739085059	0.103879902531872	0.0117808837112729	0.0203189191872357	0.00656995266412697	0.00891316569671208	0.000188968424782887	-0.00222089272766168	0.00247101157898766	0.000440633598335349	0.000443652977566211	-0.00190231936992091	-0.000125013404881136	0.000432278961141952	0.0186337075955163	0.00058195879444356	-0.0636814832788779	0.0155054307355591	0.0812097260756897	0.0104653955668716	3.95441284078547	36.9666819502764
-0.00943683051291611	-0.052664164286927	-0.0309723737469348	-0.0504264315567091	-0.015394093035025	-0.00802989576523916	0.0591257867516211	-0.029176173503056	-0.0322689505919533	-0.00843047172683453	-0.0169432544048377	-0.000610945847257516	0.0230152204439997	0.00704623112414327	-0.000605028864116286	-0.000342295352083521	-0.00233307113747871	6.47440329946125e-05	-0.000470133968895836	-0.000120596493917269	-0.000304010304264857	0.0391004493544087	0.0292679500600685	-0.0311171135308472	0.0115094458418397	0	-0.748946905770129
-0.00501461262744285	-0.065192670145731	0.0352880693524111	-0.0610805655394305	0.0429600932439977	-0.00936846117147849	0.00318999691237409	0.0315042403804848	-0.0141550917024373	-0.178286974640651	-0.052888482572071	-0.000744974503455231	0.0219845449813312	-0.00574895288248023	-0.000165367540448713	-0.000698964214242648	-0.00112643395255385	0.000161556527203288	0.000377849359957105	0.00942168585203706	0.000232635962119865	-0.0609433805515865	0.00374014097677833	0.0812097260756897	-0.0133404876679465	11.9212926966505	-0.748946905770129
-0.307828486612156	-0.0930505335220175	0.0852361087273603	0.109192622846652	0.0796572106260822	0.027253025692529	0.023468637900492	0.0635865906692141	0.00542502801453537	-0.261774581588413	0.0102845929260742	-0.000825969361789025	0.0222803264488372	0.00755230116167271	3.10447740963227e-05	-0.000301169445387051	0.000645056836872326	-0.000125787337558414	0.000850362991722031	-0.00134426553743838	-0.000172661632447779	0.00921619967303444	-0.00341273473992154	-0.137697555027271	-0.0101783620800505	0	105.952889422962
0.00977641901239346	-0.0306581046836574	-0.0805986211942956	0.11430750693006	-0.0660983397856465	0.0346459167679551	0.0686946365028132	0.00399564574664391	-0.044647361363882	0.127853638633708	-0.0216491112169152	-0.000913402275269481	0.029721297172705	-0.00359317263012215	-0.000461503425077447	-0.000391991268671732	-0.000353506366353451	-0.000776636828084265	0.000739382577996217	-0.00552661318668413	-0.000123930402791239	-0.0627222368402951	-0.00363438398449212	-0.0796268751208337	0.00813452835648643	0	3.52272138741935
0.0713551045550289	-0.0223261730562863	0.0582708669010614	0.159808174537795	-0.100257766715358	0.0564995903106174	-0.0355958555159051	-0.0278406420530346	0.00283456772880797	0.0716875676473416	0.0442488996987012	0.000651675623106973	-0.031140185654225	0.0047842956657016	0.000588494804519391	-0.000447591166563455	-0.000695211979479082	-0.000342749916453888	0.00020864055124914	-0.017577630054992	-0.000211896273459855	0.0137903426979311	0.0090092477532473	0.0812097260756897	0.0113240255985139	4.96754501959314	43.7122049814127
-0.0333555621297108	0.0160591315456222	-0.0702014492943965	-0.153034289693373	0.185826609012005	-0.0252530841406424	0.175410516751981	-0.0198085863258759	-0.0300344788043027	-0.0124463744470479	0.0102784035219772	-0.000205229298438581	0.00621642285464041	-0.000227487399593218	0.000763739156265153	0.000734206125166281	-0.000646238251673315	7.10145743907376e-05	-0.000254192453423396	0.0113054001672326	-0.000224854856706758	-0.0899887741770602	0.00256536180295752	0.064761691487746	0.0116158199778307	21.1321897501541	-0.748946905770129
-0.0347702734113816	-0.0886910155244012	-0.197161850293472	-0.0192491465759397	-0.153989524595532	0.0294745459790566	0.0323205480063713	-0.0371743407923084	9.03308820299209e-05	-0.0980813990039092	0.00426178935149113	-4.7876719349027e-06	-0.0243061477864664	0.000989269803358006	-0.000622247168526213	-0.000609578044575287	6.32113094203302e-05	-6.1445953935757e-05	0.00143639096790493	0.012717164349366	0.00100523680832154	0.00267745340065839	0.00476735515277649	0.054540035296748	-0.00548915212121703	0	-0.748946905770129
-0.00990182768190495	0.00960958155189373	0.272337661190611	0.0919595761997469	-0.0206656353587505	-0.0013569106189153	-0.0600731295201974	0.0458515870591274	-0.0617266298907639	-0.194343238628917	0.0236023675877786	0.000317801713318522	0.0120878996696969	-0.00341139807211166	-0.000254861696129427	0.000607909892277547	-0.00227510425069266	0.000409389703561747	0.000222234721196424	-0.00394947677706259	-7.21491158250931e-05	-0.00609506269898386	-0.0109227517389364	-0.135694076557535	0.01298158859778	0	-0.748946905770129
0.0854825139516326	-0.0632056815684674	-0.359240123822481	-0.182026674349545	0.0326685497461194	-0.00241260601619175	-0.0403445566522749	0.0420237334003044	-0.0259060286287012	-0.0830313707002422	0.048817116685858	-0.000101262673197211	-0.0343367302384486	-0.00607467811328288	0.00121692357591785	-0.000519459096291586	0.000503582572666472	-0.000721266306542456	0.000336503870953964	-0.00255309415904448	0.000391216854169318	0.0617664602751007	0.00256706539366536	-0.230403163783778	0.0105670978282451	0	85.3121122845506
0.169872649986492	-0.0399988423542266	0.0924204466339194	0.262973882708401	0.214226011887617	-0.00264782044872058	0.168506710389833	0.0335592180974178	-0.0199956143515623	0.0628000610798929	-0.0106545354404987	0.000165157380475733	-0.00828921548869943	0.00108997713008141	0.000583981957703372	0.000742323345772622	0.000158428550446121	-0.000555268499148331	-0.000401285858683376	0.00383516201195522	9.78423004949214e-05	-0.00736423857124879	0.00232508371065721	-0.102675664586944	-0.00333481138195391	13.41345039341	38.8912345796935
-0.0447767459384775	-0.0847170683820214	-0.245809681624741	0.032905454261043	0.0355912199261104	0.0185666066943879	-0.0518592557294209	-0.0346117430680734	0.022441370386681	-0.145915976827645	-0.00885963601441542	0.00058024752519148	0.0220183368142934	-0.00577699977361412	0.00134539267948486	-0.000990568964047034	0.000614804727949059	8.78528201164741e-05	-0.000641294432643047	0.0146255323860867	0.000319552970856174	0.0399738673961529	-0.00314918213645476	0.0812097260756897	0.00101269973304796	15.272668720612	98.839327610245
0.186088430699269	-0.0310525640200973	-0.298759891080408	-0.0771076939322167	0.00964297770001799	0.00657727363044192	-0.0794369231270783	-0.0154668033227646	0.0120590683761068	-0.0850413127333246	-0.0237902724973621	0.000397490189463667	-0.0191285699609096	0.00593648149548587	-0.000645997292924139	-0.000345685866452672	0.000411927557107727	-0.000494421437992498	-0.000201087639833397	-0.0233388795388959	4.78910448704628e-05	-0.0342369990260468	-0.00422978586965916	0.0812097260756897	-0.0068618425601209	7.4992697725435	2.08458631105194
0.143971383343389	0.803626019707041	0.194487877390834	0.14406499766733	-0.0144080860389004	0.00892041709241487	0.122332582792104	-0.019247967213438	-0.0114843484784565	0.0237598480654986	-0.0382066759395246	0.00046731954296475	-0.0144540155129956	0.00560315141257561	-0.000427373655922381	-0.000684885490966791	0.000230231643767675	0.000306072342632469	-0.000267722731653652	-0.00203490673710771	-0.000174046353878299	-0.00342662619991185	0.052683459204508	0.0812097260756897	0.00630174331994904	0	65.249612958676
-0.187244026415552	0.740482640762215	-0.0285718807487834	0.0531278372994162	0.0602678194324933	-0.0389449097420618	0.029638451828623	-0.058931728397795	-0.00854279180479511	-0.0868207212825641	0.0289915058355299	0.000438871921993433	0.035742356168688	-0.0028136702063406	-0.00013444638739768	0.000482476976359392	0.000249430578152854	0.000187435193229835	0.000275072495256268	0.0098389726635284	-4.72671327335084e-05	0.024181289594255	0.0257080671817123	-0.173768325863264	-0.00119316469900421	0	-0.748946905770129
0.0589813341099481	0.159661198407879	-0.865521837545064	0.0154284990995142	-0.128614320031742	0.0336817969841179	0.275913481804346	-0.0381878388433881	0.0352495321452546	-0.0295661490011274	-0.0096942353785745	7.18464895892446e-05	0.0321453085172103	-0.00235312662141829	-0.000444903166688992	-0.000677488547075167	-0.000729218707823942	-6.66673864668788e-05	0.000465415941936831	0.0100716304577904	0.00127630638071463	-0.0851772205149394	-2.94365729701651e-05	0.00891744621027257	0.000858702690603286	3.28781001718627	43.3931001009297
0.0198100317707803	0.102965136935313	0.0330187980281076	-0.0961955082870842	-0.216408440187949	0.00598297897412436	-0.0226862847885668	0.0091287448324997	-0.0081692186702349	-0.261395653298356	-0.00530108666676665	-0.000109777761946206	-0.00330192585293754	-0.000653565591023697	0.000527916255518068	0.000532670140541258	3.88246369897871e-05	-0.000491835853861256	3.50335554939463e-05	0.0140588971757813	7.8397969029087e-05	0.0125937218743404	-0.0109384067656498	-0.133485581168836	-0.0214784351912249	0	20.1313099909938
-0.127107179833646	-0.121202860710436	-0.0816315123994104	-0.24658131367533	-0.172307351408134	-0.0308238605498669	0.0622862659895076	-0.00872101559029681	-0.0105204509180608	0.0367763346871619	-0.0482229576903733	0.000474823742456998	0.0164619122277663	0.00677928142597439	0.00038521835512273	0.000277050661799727	-5.78537059178208e-05	3.85036449062071e-05	-0.000272669499639	0.00544173322418295	-0.000276786208791902	0.0351036739417339	0.0092695942072456	-0.203590094230435	0.00381539995697611	0	78.7777627652247
0.0423088970100369	-0.0613655630152555	-0.054469743632188	-0.136053512176543	0.0319110894922463	-0.0122077133036251	-0.00170510461258122	-0.141035610711412	0.0421385646659032	-0.183693865373967	-0.0363352816889256	0.000700923609133541	0.0122508028581811	-0.00334756564108307	-4.26811109852654e-05	0.000203642266785931	-9.08250080811079e-07	0.000204709669145764	-0.000674574723671606	-0.00547319626871035	-0.000138828269412583	0.00586081892830137	-0.00293894576531606	0.0812097260756897	0.00691140567168591	0	26.714506855314
-0.145261039536594	-0.0646799095934046	-0.235252611618765	-0.0913192129396655	-0.046635140996526	0.0316958605990694	0.0408487952162964	-0.086281310549174	0.0292719707191047	-0.172228315200546	0.0262148644636218	0.000505478678592075	-0.0183147753653135	-0.00530183838234644	-0.00106510539443971	-0.00042567441198893	-0.00114387271762273	0.000106611248878341	-0.000103074686081617	-0.010463301120028	0.001026123260923	-0.0101689733175152	0.020245801774716	0.0812097260756897	-0.00146065435778164	0	39.737293569721
0.0486243346550324	0.067101326946944	-0.197742589467461	0.0636937803840618	-0.0565281250801103	-0.0229576796428516	-0.109847157816297	0.0229457911484581	-0.0487387555405997	0.0780767827280155	0.0548916467764471	-0.000355459451796714	-0.00712220329790703	-0.000656743803653215	-0.000508709138136054	-0.001180915935316	-0.000858599253477643	-0.000123970000615148	0.000440729976605603	0.0232431209374524	-0.000480167326042169	0.0335212609597462	0.0322464813291043	-0.20743320631073	0.000659890839333155	0	-0.748946905770129
-0.142943784762687	0.0600196565798068	0.133270538003841	0.0863108979439846	0.0856207527034729	0.0791576625222001	0.0229242625387396	0.0837220295783414	0.0147413506001255	-0.09940097298157	0.0270777371457249	-0.000522825798633941	-0.0252766884053517	0.00073055570288405	4.68428604407656e-05	0.000176970994345327	0.000617757255153117	-5.95791746822449e-05	0.000438284925873944	0.0117249625497213	-6.91734671853794e-05	0.0466239273901858	-0.0012263636602492	0.0635930340787665	0.00932742795060948	26.1129541581951	-0.748946905770129
-0.0890151203196208	0.0126818771430026	0.0656393893077112	-0.111009695086432	0.00159321796242451	0.0143246590267749	0.0759805954959467	0.0201757909140732	0.028828957451609	-0.130963232600185	-0.0390838946290306	0.000652727233422468	-0.00705629264973706	0.00436867433839039	-0.00112314166542415	0.000156690846248475	-0.000374433170361343	0.000344010187123045	0.000515129039591722	0.0166880363929216	-0.000330513646137454	0.060015367201073	-0.00931033108563217	-0.250565532973653	0.00170852273437316	5.40422718128852	-0.748946905770129
0.0300546165813704	-0.0370752041560636	-0.0565879141986315	0.115944307991667	0.0812437519289817	-0.0451774847924636	-0.000505700602359327	-0.00722672732544138	0.00995031399071333	-0.235696421888307	0.000266009594987571	-0.000197723190469956	-0.0350595897371633	0.000908446678000052	3.96294628395299e-05	-0.000249994298414657	-0.000577022577013753	0.000284044677385298	-0.000235896933566848	0.0242543992333859	-0.000614924883601264	0.00558355094775975	0.00884295012859848	0.0812097260756897	-4.60966687313435e-05	0	-0.748946905770129
0.121114312672592	-0.0923798763346174	0.00915946965038361	0.0936729849420592	-0.00954160982778873	-0.0144469223859589	-0.0300260961043464	0.0885753898606287	-0.0407385925689426	0.188484809020158	0.00720446775858985	0.000234587805571396	0.00831710497674343	-0.00449735699892717	0.000472850493454136	0.000480980900013028	0.000296811279850928	0.000164902404946377	-0.000144548958166846	0.00230197553416356	0.000328618613324227	0.0377922583891108	0.00263892012958622	0.015129737401298	-0.0158157343035215	0	-0.748946905770129
0.145464556677326	0.000612010231435534	-0.556652805165845	-0.0177464065108721	-0.222069405281992	-0.0229131816732012	0.00229664281349962	-0.0771569046238616	-0.0128568934606901	0.117855608707764	0.0234991670347908	0.000454157019875501	-0.0033632832827849	-0.000374786438725683	-0.000882241850812759	-0.00137509684729131	0.000639904959805371	-0.000504007151343577	-5.762025367817e-05	-0.00565188462935007	0.000313923574975394	0.0155827985166395	0.00585738912653877	0.0307516172714897	0.00962514524264613	0	24.9516081846565
0.0380846738146638	0.158362628287991	-0.0731938160279385	-0.134323920019838	0.0258997990320744	0.00269988790425302	-0.133912026306147	-0.0848008492858601	0.0510790601041033	-0.0235841706999244	0.0212269617730771	-0.000157527802520097	0.00151408257922947	4.49703278813107e-05	-0.000283051875409002	-0.000943917654414927	6.72215729904391e-05	-0.00116720742436516	-0.000180028726537329	0.00433901591868091	0.000386105526036795	-0.0139501112333081	-0.00418344533981807	0.0812097260756897	0.00945205529455606	17.4270852256708	62.7743909225309
0.0616763596118644	0.0526209964617255	-0.0729952715352942	0.124749530954418	0.10044503083978	0.011053281115077	0.133397659684501	0.000619451952492911	0.0149201585825502	0.336693354373761	-0.0174447423106329	0.000640677665176836	-0.00316096892135331	-0.002438272545919	0.000824177979775298	-0.00083089874107134	0.000133711874815257	-0.000318374726949844	3.75782445365402e-05	0.0112180282481555	0.000427015973326395	-0.0550228393557289	-0.00402363680444928	0.0812097260756897	0.0139536846451263	0	-0.748946905770129
0.0575477943028049	0.0214128372583124	0.119495933834617	-0.0183435489329623	-0.190575303745045	-0.0201523942136248	0.0318776064141257	0.020163426386284	0.0386521320639837	0.221115728782933	-0.0293398940992957	0.000635976838501584	0.0253538013143166	0.00323895645315697	0.000819837512013644	0.000340439846379104	3.97678368984078e-05	-0.000334680203290749	0.000228793534532867	-0.0326450414006639	-0.000212709693750535	-0.0627098048203431	0.0135156340111284	0.0812097260756897	-0.00986763848630801	0	42.1323506132916
-0.138847881473175	0.084120799337452	0.176416022808488	-0.143044124551423	-0.121280684153487	-0.0663844493137473	0.0530115205032211	-0.0425997198392368	0.0164394661884459	0.260589399218498	-0.0191482320227276	0.00020066272258501	-0.0166598748820228	0.00165726795584198	0.000574039551774153	0.00101201202838119	6.25445008295422e-05	-0.000154815376368522	-0.000164797307963038	0.0153467957705011	0.000166898840515017	0.0030004692602672	-0.0278644292544737	0.0812097260756897	-0.00669452042725849	0	-0.748946905770129
0.0419695938932449	0.0738374847425254	-0.138624556015267	0.0355846544761727	0.0724524709185765	0.00780007450695708	0.0640794532777058	-0.0413786098817261	0.0447056250110454	-0.10222928545233	-0.00660230170720533	0.000959920436908845	0.0149973684331739	0.00519629011258904	-0.00087842125250992	0.0006034803635111	0.000259911281796255	-0.000212967674424136	-0.000216738838599295	-0.0311690779328146	-0.00056426557310274	-0.0320145674104164	0.00231103819772027	-0.280112542654199	0.0106888040174704	7.85764785265027	-0.748946905770129
-0.161217915098132	-0.146169408482499	0.0304124095644078	0.0736307998699302	0.101291436127203	-0.0414457949047543	0.0264908294126815	0.00674103138218007	-0.0205569907511549	0.0922584822283312	-0.0469545114112661	0.000402123828322276	0.0235434547326159	0.00656663636225741	-0.000561904505290034	-0.000350414803381827	0.000906279538796406	0.000181868424876663	0.000465962929675046	-0.00200539906609865	-0.000777666998544202	0.0743649950472869	0.00643942207342296	-0.113514167643613	0.00784835431373798	0	-0.748946905770129
0.0747493824941516	0.00216372518047048	-0.111242387083897	-0.205219172629944	-0.195126870053883	0.0156851164313063	0.15669091382882	0.0281869366504506	-0.0327998952977344	-0.414869027145118	0.00639393718238512	0.00062247714576058	-0.0612413790255795	0.00151665754399599	-4.82062825146734e-05	0.000457984505367381	0.000508400411296961	-0.000234939436981163	0.00125490299689024	-0.00415604014724069	-7.82721248060447e-05	-0.0241640990443722	0.0123964333871978	-0.12990375993404	0.00494728618217466	0.617451694408317	-0.748946905770129
-0.137309813275089	-0.0458037891151318	0.118699325510575	0.255184869775621	-0.00435231586295348	0.0125044145522226	-0.0830668479161636	-0.0140149832920641	-0.0264648618287936	-0.118413420609882	0.000586298087682513	0.000785537289882843	0.0241072735897065	-0.00379308919994481	0.000150464165343367	-0.000252133720808567	0.000269644311859496	0.000432617538331126	0.000283147011095997	-0.035994483264401	0.000834343710249374	-0.0128180387154673	-0.00918079761779789	0.0166223672788772	0.00567918233974707	0	42.4410626124128
0.0734407683258917	-0.173747995901927	-0.158447049606512	-0.297629928765434	-0.025726737344538	-0.0188478938196556	-0.00651824595995165	-0.114883811001145	-0.0318015234241148	-0.118877369942832	0.0321424463768416	0.000435626968359859	0.0513430524794771	0.00176955897040498	-0.000170358503244983	0.000482256539658055	0.000415008664355732	-3.85990236166922e-05	0.000533264218638863	-0.00831693633928887	-0.000566585268208963	0.0164834517464605	0.000908369067870396	0.0812097260756897	-0.00440027986613789	16.9751840211835	94.9689350356953
-0.024972683348227	-0.125084232224242	0.230727674256501	-0.228949708143769	-0.0485378426213136	0.0262608710354004	0.113572714172593	0.0678889989320783	-0.0405930320494994	0.0234473378617257	-0.00737177630671237	-1.84590771465931e-05	0.00689580879139617	-0.00385768230946859	-0.00139561857815462	-0.000161321678529669	0.00082829925572514	1.81064552224885e-05	0.000401201822154862	0.00891598222569678	-0.000209600292661816	-0.0408071257735977	-0.000385645579314975	0.0338259267382335	-0.00101884164577637	1.25209314942834	-0.748946905770129
-0.137053701469504	-0.0349624136668361	-0.302264336314136	0.170075000386044	0.0866103708154773	-0.0272538951311514	-0.00128179306859399	-0.104943485985063	0.021453641294285	0.0458423924774993	0.00524351765833542	0.000168678631649266	0.0205110456869855	0.00354520964371074	-0.000716971047839077	0.000141877588169859	0.000152855561420751	-0.000820165074586821	-0.000343919485004673	0.0147866965083889	0.000936330378227934	0.041742651845307	-0.0182308815287754	0.0812097260756897	-0.000790923017768286	23.3167929097582	63.9743088299224
0.0582903354540436	0.108664034893681	-0.148756273374407	0.0458328362281009	-0.151067052268051	0.0491102495097675	0.0628100383810706	0.0826678485160455	0.0138384224332162	-0.11888449501016	0.0333355577334427	-0.00158497548827397	-0.043446439882071	0.000462830270942183	0.000431339941560527	-0.000322846035773927	-0.00240411067074608	-0.000306385954245814	0.00033178215177454	-0.0177544468663929	0.00128920384736775	-0.0252507354408109	0.00427709152492617	-0.245477153424736	-0.0105871275609497	0	100.706893151478
0.0616944486160589	-0.0254150556165055	-0.017640419074396	-0.0606874179942423	-0.319700919733878	0.070822858989799	-0.111419442122742	0.0413409255705093	0.0343915224325835	-0.171320808375143	-0.0210905877977905	9.56432494680914e-05	-0.0121531136248659	0.00313602207957198	0.000154883609838175	0.00105407348532771	-0.000276782147391907	-0.00109321996992329	4.4627486872395e-05	-0.0241177149023327	0.000858219757944312	0.0180704924617807	0.0125421712285958	0.0812097260756897	0.00908598144452855	0	15.0176744012595
-0.278416384737676	0.0314299971018224	0.159385850220113	0.00163860550632955	0.326063013727445	0.00461693705171085	0.0325267727437004	-0.0320991799780326	0.045947816878315	-0.210837117380086	-0.00998644396800918	0.000437331527354701	-0.00658181747707676	-0.00195149938035533	-0.000494721115876451	-0.00122179606690853	0.00050068033387185	-0.000139160256961701	-0.000812932413369438	0.0236470910816302	0.000340622477065677	0.0744078976812947	0.00753448657986944	-0.184337265495887	-0.00516790172092929	9.23136369692785	-0.748946905770129
-0.134286399593427	-0.0899662975674874	0.0598050642036165	0.102543256288793	-0.027493702162699	-0.00953848762237119	0.11348604351952	-0.0647279521575181	0.0243237739534372	-0.199011722321295	-0.0894225203151707	-0.000416342399673142	0.00954900110992529	-0.0024559603433586	0.000310534654142103	0.000150672702676324	0.000232953933057889	0.000201444517517357	-9.12234526262434e-06	0.00151407835512174	-0.000188942547302062	-0.035957700453161	0.0170932434216582	0.0812097260756897	-0.0241330078258724	6.20941247559444	78.4322269198588
0.0608167332018805	-0.181269325383258	-0.0414618422484062	-0.122645008863229	-0.131276626034257	-0.0368211500142197	-0.14039061690595	0.0425494152296191	0.0328299837611341	-0.158846376323039	-0.0195574773766061	-0.000358946996785736	0.00138426495109378	0.00230040038391888	-0.0011272255632403	-0.00031478580507327	-0.000567393981369513	0.000370727712427632	0.000448678252033874	-0.0114248239396886	0.000304748864334625	-0.00440488483738455	0.0238249446175838	0.0812097260756897	-0.00418808010261396	0	11.0021897116069
-0.0917827831677543	0.0109542924220591	-0.222356942106381	0.129718090676029	0.109265405188614	-0.00347338072722103	-0.0200549407778866	0.00962580414537362	-0.00154073701331248	0.00363441388704455	-0.0196008297609243	0.00046115662194457	0.0411449402464892	0.00361252109709453	-0.000317347903962761	-0.00185778345293386	-0.000349852043542209	-0.000637971474931831	-8.45637904276497e-05	-0.00573691242707375	-0.000257119471824274	0.0537799163253991	-0.00934660177665947	-0.0155534909281273	-0.00976296027534607	3.57876601654466	-0.748946905770129
0.050731454288242	-0.0945562182035293	0.14403437367981	0.0978261789072876	-0.0124549892117675	-0.027603689860476	-0.0911407941189744	0.040392092999757	0.0103365887941593	0.00383196934105201	0.00625481107948223	6.7292523018514e-05	0.0154329576000478	0.0113787332764081	-0.00150017064276664	-8.53234776265754e-06	-0.000608221917637208	-0.000869371202907199	0.000689881299321682	-0.0114080009386167	0.000591872037084995	0.00954427404923819	-0.0141349598286696	0.0812097260756897	-0.0117102879783113	16.7636635715739	76.5302314161909
-0.0998162338278824	0.163977016868809	-0.241160569526816	-0.00638207542241864	-0.0236888380878418	-0.00697924199490341	-0.0775276653921556	0.0713341138842232	-0.0130853634441367	0.128435734186826	0.0354553549459973	0.000557730902019271	-0.026436930045606	0.00611365927732654	0.000199337642686981	-0.00103885323369735	-0.00171397396208728	0.000116065017723876	0.000333150212718847	0.00507033008498881	9.72876366243103e-05	0.000599531111665108	-0.0041834611675482	0.0164840374287101	-0.0160130424062628	9.12272193255106	-0.748946905770129
-0.198918480966427	0.268767296469802	-0.627493816239227	0.0269845196801952	0.0826130681852728	-0.0196783808164244	0.0574603987801652	-0.066726766805639	0.0242851601464282	0.0197145976194184	0.0381520731581642	0.000197696934141955	0.0277958483514056	-0.0037567157854933	0.000330018035753055	0.00024488051005056	0.000695363393623971	4.34755558780253e-05	0.000232373332727853	0.011868110467711	-0.000383903689305964	0.00691785125458821	-0.0198480506858084	-0.13795911512372	0.00893432673524641	10.1219722438726	87.7436966234327
0.220935346014196	-0.0403024035287959	0.0736385861960023	-0.0889376960417525	-0.0982040774014077	0.0282081227620108	0.114326398894912	0.0245531249841489	-0.0100942091853696	-0.0574860727394534	-0.0125957527792772	0.00017242908284465	0.0181972402380814	-0.00874586735210736	-0.00226457880219677	-0.000914969236608831	-9.45254393908135e-05	-0.000352653676940817	-4.6865055846057e-06	-0.0305052510902193	5.20403166424099e-05	-0.0424599580792462	0.021678156159219	-0.10965090486914	0.00134559000362544	0	-0.748946905770129
-0.145189340102715	0.167412095557907	-0.0785172544210413	-0.121041557141422	-0.168365754317439	0.00221918019910339	-0.0178995644174875	-0.00163169442967803	-0.00571725260512213	0.20196154201829	-0.0636158502131201	-0.00149735763556902	-0.0122262213858515	-0.00177368851991544	0.00111396761337557	-0.000385051169745076	0.000349791638500019	0.000180644993597712	-0.000413557583042068	-0.0362609081935114	0.00046190169913829	0.0233871465064666	0.0182144233657422	-0.227412355109847	0.00673113713833917	3.2480982691339	42.8235108346562
-0.204710322586814	0.128345522388883	0.0958184001027238	-0.0549990187139048	-0.0310056475353186	0.017388956834181	-0.042281953022949	-0.132714584425393	0.0396332503022245	0.0598505149873951	-0.0141154683281092	-0.000397045876479263	-0.0075876190935239	-0.000161951093449186	0.000587290619027847	-6.76829248869026e-06	0.000191680795732729	-4.10602257001624e-05	-6.10760384721631e-05	-0.000811862632337235	0.000899308761364681	-0.0602818751140678	-0.0103341840789719	-0.0881150034602467	0.0051796484999207	0	57.3721981257213
-0.00670994367741307	-0.13160886290924	0.220886366261261	0.143476436847495	-0.0513729422731781	0.00688660783502648	0.211657502100522	-0.0187287280953981	0.0458136819190611	0.0597350250960818	-0.0375515584273015	0.000560242121723675	-0.0187855459860872	-0.0023125453878452	-0.000804563217078447	0.000213509671083134	0.000379651418018101	0.000120778609069783	7.93762300936862e-05	-0.00715883960587316	-0.000556579693590242	-0.0474990967983612	-0.0205965177905131	0.0812097260756897	0.0127254702254727	2.63800630045094	53.8941928736504
-0.243991896216239	-0.00381263514128583	-0.280155100508075	-0.0339104540893845	0.0753387981560523	-0.0658114414076116	-0.00750300272146687	0.0013913243717727	0.0525198723543769	-0.0137452090036463	0.0168641253519373	0.000663323063692101	-0.0223260335020132	0.00683189500152226	-0.00133258538217684	-0.000463733977297931	0.000381657096862886	-0.000139580511182791	-8.80390298939604e-05	0.0244030050449795	-0.000317361235101732	0.0386638516033482	-0.00179698483471047	-0.17922532747115	-0.00491611514521895	2.30614115580166	-0.748946905770129
-0.0219741661079959	0.0312884451744728	-0.119633199121659	-0.0639002730497326	-0.155139319571992	0.0409333869620656	0.0356769874616754	-0.0407314978526135	0.0175391602047894	0.0479260321199468	-0.0116453036083922	0.000359909259149083	0.00778253267776963	-0.00458666857512846	0.000870573520851181	0.000648091575057519	0.000330524144664057	-0.000303772813963099	0.000556418051502305	-0.00404232672784255	0.000161081534627128	-0.00192361619521475	-0.00207729628939191	0.0812097260756897	-0.00151168369015575	0	6.95845840468424
0.171837310054845	0.0654245108010147	0.0757792338341099	-0.138253270802347	0.0125118272210964	-0.000992285031388151	-0.0290972693091672	-0.0130563543477734	-0.00242146180558389	0.0473650077665559	0.00927596627460359	-0.000190701687538763	-0.0568111699251264	-0.000787013044636686	-0.000785110898332331	0.000634589149917542	0.00114062661738101	0.000271555554186342	-0.000154967329054956	-0.0051865206436208	0.000411411800695038	0.00143750077710325	-0.0130996867212173	-0.220428780275469	-0.0530593934911602	2.81388755839542	-0.748946905770129
0.296921935698587	0.0868733762744536	-0.0181653869168992	-0.159797431468577	-0.0612486191432213	0.00932730013974958	0.0485140036223124	0.0576039019913579	-0.0154657264602724	0.190227021439908	0.0264722452048869	-0.00129219615211462	0.0032445298494268	0.00354045370682399	-0.000771724238320393	-0.000868945834439083	0.000284249259914882	0.000305591119256876	0.000270279688596275	-0.0192512612536337	0.000131040052216536	0.0356844118425084	-0.00570521503989774	-0.0869775120326546	-0.00615990608609607	5.74264178563478	28.5508733276491
0.0469871239725053	0.0865315183143576	0.0352883964433395	0.00312563200663574	-0.162868532327592	-0.0110009870307324	-0.0893081613238426	-0.0415705353467916	0.0257064074309541	0.168759905896553	-0.0287597531704603	0.000313476756519826	-0.0212550837615555	-1.67333332212749e-05	-0.00137030462501631	-0.000558688179205902	0.000610798808896584	0.000382626183389023	-0.000183437513222362	0.0254150428684108	-0.000164990616063343	0.00459079945027563	0.005621065158947	-0.0968336631021256	-1.69518804370439e-05	2.96146298370539	-0.748946905770129
-0.100896024219383	0.0871040061827033	0.193699786179981	0.145080302634591	0.0411114172254212	-0.0515778185296605	0.00191055268466078	-0.000447430998259168	0.0116518267235437	0.188185113890267	0.009849170357078	9.5958214589853e-05	0.00319914794384402	-0.000278548030483217	-0.000737812039673935	-0.000476074796344816	-7.51476985111355e-05	-0.000151619401362213	0.000147782355370385	0.0195401556553589	0.00272585544883341	0.00972397125446034	0.00802633025521393	0.0812097260756897	0.0149385236307544	0	64.8865560411389
-0.0449051762833557	-0.0342024455842171	0.325278785029262	0.171084817830625	0.026887834564556	-0.0263913485314644	-0.0681522361213833	0.00469954367000924	0.0514357503625498	-0.045177419405412	0.0848445121208534	0.000715897063001014	-0.00618514074667287	-0.000435179423827869	-0.000322480303915906	0.000288460218518027	-0.000121124177419718	-0.000168219473326126	0.000404994772722045	-0.00605948577273341	-0.000657087172890702	0.0583027558862683	-0.00505892825553111	0.0282650622895251	-0.00595954529104903	0	-0.748946905770129
-0.0585199315904796	0.0463280273709568	0.00745446493510138	0.0787394898398628	-0.0125689218322385	0.0191118601121461	-0.0164208159228052	-0.0432325917938944	-0.0614138875949451	-0.0633007801875161	-0.0830443039834623	-0.000761646545295647	0.0334167628316795	-0.00413893300898016	0.00062757300911187	-8.33517401921391e-06	-0.000349474378460113	0.000104149986815738	0.000855915183239686	-0.00673668662176619	0.000992767848341014	-0.131050782657984	0.00667785965547951	0.0099949772791903	0.0107875218737572	27.5065545733644	-0.748946905770129
0.0810935606748278	-0.186920281870762	0.0690255557900747	-0.0437223592195335	0.0309122263154853	0.0418000669013532	0.0678590338932432	-0.0105816937601639	0.0207895716106281	0.269561579077525	0.0104698981586324	-0.000342895205579619	-0.00888362817247113	-0.000535764629969182	-0.00133847832468481	0.000948360598297171	-1.67780442370535e-05	-0.000203460618655393	-6.24015474853801e-05	0.0130271527422634	-7.16222696315327e-05	-0.0178331493246634	0.0192855273276773	-0.271084914736125	-0.00130193145527624	16.5765527002082	-0.748946905770129
-0.0203631732800734	-0.112545563622707	0.0848841690434152	-0.0520116774628705	0.172519962722965	-0.0245385336830986	0.235947908436912	0.027783501175723	-0.0111781655397238	0.163697442391679	-0.0143160624174334	-0.00053196412892087	0.00699433884861	-0.000507718293423665	-0.000701800432086674	0.000862497027722897	0.00026624203894321	0.000120634632019279	-0.000173956585306501	-0.0220074377791717	-0.000492509483426606	-0.00263653812132547	-0.00214550350521825	0.0812097260756897	-0.00702771218412857	0	3.72889980453812
0.225437435633102	0.168961895444547	0.120559170885467	0.0515137549086675	-0.0670551267901226	0.0288897219567166	-0.0371973131201742	0.0576460043917801	0.0388944409126766	0.054128759613141	0.0156877789143122	-0.000434885968516707	0.0339377100698379	-0.00628318428404961	0.000709481310557036	-0.000340758405040442	5.57722695677665e-05	-0.000255716865836031	0.000247956989579246	-0.00818346348100119	-0.000176880879225849	-0.051732419540537	-0.00597150245635958	-0.211940001415908	-0.0221513435881653	0	-0.748946905770129
0.106524280718233	-0.0685692436258255	0.231105159049328	0.130993143824886	0.195160423524729	0.0208126967063644	0.0512019829925732	-0.0366165978160082	0.0134142408574538	-0.0794641784152837	-0.00572555392241136	0.000886544159050651	-0.00664835623646221	0.00915917508464359	-0.000603920874673536	0.000729826991185734	0.000338033374790436	-6.63510115849197e-05	0.000646453869286745	-0.0100896278656036	0.000569934309663234	0.0777094374603375	-0.00690121041662328	0.0812097260756897	-0.00252245495093761	29.283703083416	-0.748946905770129
0.114642590664833	0.0396769476770094	0.0773129299097299	0.13604493125073	0.0421054981369824	-0.0134891211462332	-0.0375806143319718	-0.044774008176506	-0.0304014195066977	-0.030647781703239	0.00918885636930522	-0.000701782128510353	0.0517500366362933	-0.00169955479892414	0.000579298335756206	-0.000108391564842325	-0.00040420671703012	-0.000538039372973809	0.000538347725056898	-0.00215579192495774	0.000457618018073314	-0.102035999213599	-0.0146029879746049	0.0812097260756897	0.0111599536599949	14.8818480795669	42.0509259554967
-0.0735293642255203	0.224013937067762	-0.0260182279007243	-0.293675853766016	0.190833238902064	0.0443968160856347	0.0080094845471923	-0.0110068173378042	0.0306193410028754	-0.125494466658184	0.00220274906293905	3.76381889355404e-05	-0.00918358434119559	0.00595535355033827	0.000964913304875692	0.000998526437457459	-0.000876737807782413	-0.000784628620660865	-0.00036061348909433	0.0417321664661201	-0.000715804594734526	0.112194609956144	0.00348140124939444	-0.160018099938889	0.0051992984411271	25.2765990934758	110.799675052646
0.00200079416950127	-0.089176328404925	0.147478541469688	-0.0065679128167444	-0.180213025425582	-0.0448495551191577	0.382265133957608	-0.0049207824240981	-0.0150632159786054	0.196479150670843	0.0150429799983594	0.000312026861481352	-0.0244119365749651	-0.000968302519707365	0.000355558158680269	0.000328436177176039	0.000452657521201161	5.36508759398924e-05	0.000322646164211404	-0.0233720957824997	0.000416422039133613	0.03653904174884	-0.006398797851218	0.0812097260756897	-0.0148799091867347	0.445087789241499	-0.748946905770129
0.160780993806717	-0.0952488374041007	-0.0752831596562092	-0.136503815494681	-0.0118514445589664	-0.00298456874612307	0.0164729190879305	0.00473873777112344	0.0299392745638831	0.0960228664984675	0.0357811384900999	0.000238323554200282	0.014517967694379	-0.00679534832895834	-4.35643879282965e-05	0.000649156793057548	6.46571437672439e-05	-0.000101007729513825	-0.000108535994697845	-0.0278416229476011	0.000208922623137431	2.66942092392863e-05	0.013736900269935	0.0812097260756897	-0.000936765244084148	4.94023822969974	50.9309483135325
0.00134589314423383	-0.0524459318220393	0.0416697678108022	-0.0666764761790118	-0.0665751631179126	0.00680227935311573	-0.0480288601516977	0.00623148226753001	-0.019851738534729	0.196244515688826	0.0158328108617378	-0.000677674371628689	-0.0102393523072255	0.00698471718364768	-0.00119491941616767	-0.000465975537272678	0.000320922360674158	-0.000279300656823023	6.35081996502862e-06	0.0281788243391574	0.000555367842863586	0.0758140721297498	-0.0266715978911048	0.0812097260756897	-0.00268924807430981	0	-0.748946905770129
0.0967791223190653	0.0544301717009417	0.0158268840855069	0.238121043956411	0.0363673180077719	-0.0233807448813509	0.10363868537496	0.01097520839155	-0.014899197573893	-0.0131374509112931	-0.0109053838626212	-0.00132234639259765	-0.00758121764207242	-0.000476933700235938	0.000184384941681603	-7.33001141295375e-06	0.000145646063342664	-3.29803190292077e-05	-0.00035013766913139	-0.000989483213967191	0.000963971793424445	0.0333296920692228	-0.00573932003423228	0.0812097260756897	-0.00638956481345987	25.2758690138197	-0.748946905770129
0.0935685342794199	-0.0227831107954871	0.190098464431906	-0.109915606596736	-0.218945001207909	-0.0233342821166734	0.0944677040604416	-0.0857452074678386	0.00349736624958741	0.119091771517488	0.00689410998168172	-0.00062726640774835	0.0156524334711532	0.00326676364560563	-0.000106838937389164	-0.00021976928196632	0.000192311222315222	-0.000120349909913942	0.000234917646279476	0.011169706476841	-0.000850903390790858	-0.0719501807606929	0.00614735159552149	0.0812097260756897	0.0078113657443224	0	61.4456956846571
-0.122096500625373	-0.0968256695261639	0.110006141667823	-0.235544851768927	0.055801773914818	0.00724085710994449	-0.106234976672432	-0.0679801128278751	-0.0618909749108101	-0.111285981001979	-0.0666347939283592	-0.00124342274752498	-0.00205230886186658	-0.00360510873598785	-0.000314527384851826	0.000772433069458733	-0.00133835978904506	0.000351121282179845	-7.81031066487969e-06	-0.0199868159260747	0.000702890853178983	-0.00475721994540157	0.0069203790967074	0.0812097260756897	0.00491877914547056	0	-0.748946905770129
-0.0160365454685933	-0.143097208068031	-0.0681917203443242	0.0249857524862509	-0.159703058569986	-0.0318561578699673	-0.0511568220064406	0.0192031954021727	0.0389688815536799	0.244008416740025	-0.145575900657312	0.000277616476106024	0.0274591508298931	-0.0013625176924037	0.000868077833879877	0.000796763598680084	-0.000714805813490593	-0.000138546283204644	-0.000558330147457875	-0.0135748573150942	-0.000305328408820027	-0.0223819856488552	-0.00806936849941375	-0.0569800209239907	0.00507301676316674	0	-0.748946905770129
-0.0563624207963545	-0.0401557119639968	0.113331621651402	-0.0176016266571756	-0.15989836136134	-0.0106514571150564	-0.0368890784403227	-0.0418975050132452	-0.0162528712911026	-0.0118297264541367	0.025345531763133	0.000691791438139466	-0.0164608005109712	0.00503341849357808	0.000244916895130842	0.000836171384681839	0.000483961548911394	0.000337568672283517	-0.000267589654456724	0.00297552794823908	-0.000318980195615493	-0.00504836656416963	0.0119791132058105	-0.252977989080317	-0.016147394672528	0	-0.748946905770129
-0.124881089029243	-0.024543080917658	-0.0260513163767767	-0.0587973539434768	0.0724789388170231	-0.0317892239266768	-0.0215281786617262	0.0293130750425217	-0.0613465067732148	0.309220355971984	0.0289255645552569	0.000204653366935981	-0.0234376022437689	-0.00264773225903114	0.000274629138349525	-0.000960607747254705	-0.000965650184759581	-0.00026496069792914	-0.000669278837214571	-0.00815808995630163	-0.000366228126725598	-0.0373600772713982	0.00205730506309676	-0.0965900664872723	0.000558297270675245	0	-0.748946905770129
-0.0254934353141172	-0.0566028998445401	-0.40294787268105	0.123016841049308	-0.0596770985712803	-0.00764339648972601	0.0094169440152958	0.0357958155370295	-0.00920390896142076	0.132780821274575	0.0343071567981836	0.000516607735358443	0.000693262966139807	-0.00346655601690016	0.000567122868420755	-0.000508169383535706	-0.000390307732544337	-0.000310013080633831	-9.04305790138116e-05	0.0268021917543442	0.00010370819630201	0.0107019073481622	0.00817863822435405	0.0184566523114669	0.00784329336351952	0	-0.748946905770129
-0.0779290666438204	-0.0288902964612403	-0.138840630417203	0.0795693608737551	-0.0175755071772561	0.00555213603184668	-0.0453418560058865	0.00643750023072132	-0.0218542092106342	0.0115378598504969	0.0320259825223519	0.00052832625108401	0.0124505894653091	0.00399403001166521	0.000883912659586095	-0.000149918795090964	0.000561267456511638	-0.000755043711860859	-0.00025194892418523	0.00977775383890389	-0.000155983497585166	0.0594691936860348	0.00153476962941324	0.0812097260756897	0.00270926056676513	0	5.52622569073258
-0.0965836076686466	-0.106634629553623	-0.186820225507164	0.0529567363600321	-0.28898908967291	-0.0503298604710645	0.0409685645648006	-0.0112292958052835	0.0052232898533624	-0.0583019237812405	0.00399946374314686	0.000197209303634871	-0.0477087586654897	0.002488247442197	0.000829015047636439	0.000555849903420169	-0.000805236203666904	0.000121928258997261	-0.000384235845164893	-0.00833856366439356	0.000178472662358597	-0.0379178945744063	-0.0104124095371029	0.0249067722457843	-0.00975960209085025	13.4865021591852	-0.748946905770129
-0.16496741810422	0.0690078468479911	-0.506182044140063	-0.0391807759463066	0.135986900710861	0.0227938211052552	0.0447578781697977	0.0286262481981174	-0.0277033285794207	-0.0486533899624848	-0.0128668671540042	0.000681796061273499	0.0393984078112171	-0.00608341462374773	0.000278564683102278	0.000731368817668443	0.000948613988835723	0.000111335372384724	-0.000344358216525786	-0.0123391633936279	-0.00032848099185423	0.034599282276915	0.00160281013635855	0.0812097260756897	-0.00331877460927288	1.29214622363641	-0.748946905770129
-0.0673261491908881	-0.182304624424217	-0.215486465743984	0.0493331945355955	0.213718407406737	-0.0183381034881783	-0.0652654388510833	0.0672505126510445	0.0427223944579695	0.25356900705243	-0.00566686925629745	0.000442618567222164	-0.0345381434555851	0.00149156216178525	0.000516315805988876	-0.000879805301859715	-0.000152272536077191	0.000417870490400984	0.000417784841497459	-0.00709799749796636	0.000957861571655894	0.0380102275563554	-0.00482010636936392	-0.228165544315938	-0.0127032742550187	2.67426095171153	121.155342172665
-0.198420610151031	0.0170053078713477	-0.0660274596149257	-0.0412124860830867	-0.043191951566428	-0.0580849149377117	0.035211221247776	-0.0455549204673981	0.0288331919342182	-0.0691650257127169	0.0415366663516623	6.10816196318087e-05	-0.0213226110534569	-0.00387199508189495	-0.00153207110196885	-0.000412826973115288	-0.00145763429276469	0.000557868866440048	0.00106847474763594	0.0126064710532536	8.1248786064414e-05	0.0664257685378937	0.0161858162501793	0.0812097260756897	0.00327636639462314	26.914282633101	70.9923358101298
-0.0031952224292372	0.0857658825476191	-0.396108019095492	0.0262612459742593	0.132686374961195	0.0120175998748187	-0.0832466433190229	0.0228274460275164	0.027893841478831	-0.116672274826014	-0.0632378777340326	-6.0153933530871e-05	-0.0270655321893241	-0.00650538500737052	0.000562581862704414	0.00074441424117877	0.000742593845201922	0.000363109201726219	-0.000215396835838155	0.0107035183807593	-0.00045517735820011	0.011324394888155	-0.0144492486611206	0.0812097260756897	0.0155421994491123	18.6504631760582	62.3174996829746
0.00676244593083575	-0.085659549772565	0.128021879925181	0.0810297567020355	0.0811660164900307	-0.0183829132380029	0.0829384208140871	-0.00122418823711967	0.0291381891660727	0.116722626561616	-0.037782874103886	0.000392442643018853	-0.0314686053075591	-0.00406466594800214	-2.25462507960073e-05	-0.00160001902393125	0.000465258034984428	0.000101977381792739	0.000376567641627634	0.0142456553197539	9.90289217279727e-05	-0.109071407545969	-0.00387159123284908	0.0812097260756897	0.00696211904192956	0	-0.748946905770129
-0.237915477389686	-0.00650098462338611	0.0991443049128937	0.0478671086880802	-0.0460550151790454	-0.00926825416991817	-0.018261815722749	-0.0326999250033226	-0.0876444880754178	-0.147881060033663	0.032339775184107	0.000141484616815291	0.0557046764997484	-0.00610024157658029	0.000306624282015111	0.00110264537460747	0.000676775777275651	0.000286900976357751	-0.000655573852926805	-0.0209980790141283	-5.29063940257757e-05	-0.00409171223656768	-0.0138531023613242	-0.222310279801849	-0.000757218832778794	3.92815624095802	-0.748946905770129
0.071688914230321	0.0351381471301029	-0.413397371621566	-0.0951569704478534	0.176358050316389	0.0101229206013831	0.0712042297682183	-0.00446969355501547	-0.0593147118109371	0.082352430823788	0.00836135664884963	1.77739767535101e-05	-0.0112454446472291	0.00190835990184413	-0.00169564162887714	-0.000264483350633338	-0.000181059304717457	3.26302583366633e-05	-0.00020190703752454	-0.00684596568438867	0.000570619567375363	0.0499910823864296	0.00516608205344249	-0.117287395313741	0.00477947137579537	18.441034302691	103.89411909774
0.000403428546334128	-0.0642262516578334	-0.0759632932749772	-0.0759756769644693	-0.148702235212569	0.000103205461815081	-0.0751867889198649	-0.00120822819970556	0.0166534308758146	0.123891458068084	0.0167213131242956	0.000188201375311836	-0.000921492760168952	-0.00386782387777962	-0.00151184613393929	-0.000574205939650518	0.000905970473046747	-4.29103835238864e-05	-0.000256594629803653	0.0198819162951134	-0.000291166072439397	0.0209302907777666	-0.0111215071137286	-0.17410272955845	-0.0120817746759749	0	14.5206211551417
-0.129920631882575	-0.0015642948773793	0.0066165596810499	-0.146774973984968	-0.0585709231099026	-0.0178961378338104	0.0780792747682002	-0.0196161391499243	-0.0132637906821341	-0.0274094081100301	0.00219262574167556	-0.000415533905772758	-0.000909858121281859	-0.00660414030017664	0.000449418340698005	-0.000121888330706033	5.77013767293355e-05	-0.000198806882733438	-0.000264199278778188	-0.0274256120561391	0.000480865806028685	0.00108358312056267	-0.000469749101239758	0.0812097260756897	0.0113742269189341	0	21.4625796164228
-0.0211847977645599	0.0506161947076	-0.0766395959641191	0.13920279802773	-0.196691637931177	-0.0667049479392966	-0.0233637745728188	-0.0305945835704895	0.0399122926538211	-0.0959913356617557	0.0217015126320259	0.000442640253055959	0.0169805635632223	-0.00503276561971744	-0.000683653631444736	0.000665045710499967	0.000816613121787935	0.000209692629321356	-0.000398149737641296	0.00821232273813322	0.000247099458577482	-0.0294659094454244	-0.0141362302072414	-0.105372844239429	-0.00223803174317727	0	11.5978383544822
-0.197415444394579	-0.0933528153295233	0.0403906765284714	-0.00368239278726423	0.0431248897237	-0.0256458412066539	-0.00634167989825463	0.0291554724768184	0.0188027898449301	-0.0676762033286683	0.02408249044933	-0.000260880313629697	0.0371122182631214	-0.0078825464027843	0.000511221887235624	-0.000203908287056298	-2.82668833551103e-06	9.79994249130645e-05	0.000123937219637327	-0.01885961930297	0.00103536701582141	0.0539533035343804	-0.00562065042866167	0.0812097260756897	0.00219411818447734	0	-0.748946905770129
-0.145926143592486	0.110127732939832	0.0444959415927217	-0.0929234970133117	-0.126808048869722	0.00709296630530232	-0.022995817579072	-0.0193064589892127	0.00812910013843826	-0.0436254249828447	-0.00665439005960378	-0.000990534425974188	0.0225174732147595	0.00700021278443463	-0.000892109902007721	0.000160573300245659	9.16020419916563e-06	-0.000398508723234769	2.6352030424226e-05	0.0149524227155735	-3.07793631794118e-05	-0.0101474131030259	-0.00765344997969597	-0.190122548510248	0.016848549097946	0	66.3271913971045
-0.0412480701364931	0.15097123506574	0.0582659152688827	0.0951082086234067	0.152641219657092	0.057622392622841	0.0658701998004203	-0.0339919674780434	-0.00904085588783643	-0.0865034665281028	0.0106004520109864	-0.00112595150893535	-0.00889379675486635	-0.00347291707851904	-0.00250996803249603	-0.000161486394816612	-0.000217497210456163	0.000165908709342188	-8.59714278946822e-05	-0.00588307261515097	0.000751183280041756	-0.173492563884469	-0.0157879149071121	0.0812097260756897	-0.0245462356735511	0	23.6937125864501
0.108961563331327	0.0388638316192602	0.0817734625626114	-0.072274554316488	-0.0334541137550108	-0.00722561515520947	0.21172912651796	-0.0193482040700844	-0.0391090662288087	0.0455190310426687	7.83759444480392e-05	0.000267692352690752	-0.00141909346828095	-0.000811711694959305	0.000290785615543632	0.000235663740654202	-9.81709717061685e-05	0.000273276195855487	-0.000369375819819329	0.0303224126238764	-9.64833889930405e-05	0.0102506261875708	0.0021453352583527	-0.185598622363157	0.00821657489110539	29.4760739267582	-0.748946905770129
-0.0801677333557811	0.00174072629434119	0.1329302695875	0.0627804729920798	-0.15581743017076	-0.00757102107012597	0.0911193810781012	0.0705989692194571	-0.018870762169422	-0.100275251760488	0.012256804307434	-0.000289801555969027	-0.0141006385937641	-0.00103309339111968	0.000609720859887863	-0.000427874666073302	0.000778796494698586	-7.50139378835613e-07	-0.000184213315908677	-0.00356012738205591	0.000464523037539522	-0.000428721588348835	-0.0053880960039614	0.0812097260756897	-0.00311391642507997	0	16.0251425688817
0.19142151897919	-0.112236119023686	0.00938438445391054	0.209311808825241	0.0892201032958668	0.0230351447256529	0.00261242645511439	-0.0671380241439017	0.000566264411549833	-0.0909684573504457	0.00515213026552375	0.000473049246456858	-0.0187401111684944	-0.00505210822751045	0.000893446243569462	0.000366378649644616	-0.000360528312104313	3.92535062534449e-05	0.000221204640914907	0.011897543621795	-0.000497779296168566	0.0176802812840662	0.00804724689791847	-0.11416732331297	-0.00818139818246266	13.6826974725429	-0.748946905770129
-0.0345819997329869	0.0616136935061764	0.084615557526764	0.131036772427622	-0.0121264885770839	-0.0291832338932669	-0.0587625441931092	0.0504391483364899	-0.0405219809295155	0.225860491167892	-0.00787645736746512	-0.000270330054688128	0.0257910728247082	-4.8522676007301e-05	-0.00114582167995347	0.00085936950965837	-0.000635228282560685	0.000129789291180238	-0.000337164862788009	-0.0207210229065674	-0.000202660078789441	0.044202423898426	-0.002204828850359	-0.273530325548412	0.00444734099370159	0	30.0990219013399
-0.114262436395833	-0.116326002985293	-0.273665756591536	-0.0226507884968831	-0.225384158196249	-0.0113336489934232	0.00751967078433191	-0.120765848309143	0.00517686117662319	0.0847938324106512	0.0221534400036001	0.000743920519925334	0.00035554521251191	-0.00269559915991391	-0.00052913872584448	-0.000798512653695016	-4.69993407303804e-06	-0.000266679447849527	-0.000106978003547975	-0.0073084473262921	1.93942956645543e-05	-0.0295173429761237	0.0466177050508971	-0.0393983182209278	-0.01162762441641	0	-0.748946905770129
-0.030133109773405	0.239903505267776	-0.0383118562257098	-0.0160964503475965	0.107731575782288	-0.0170037698344863	-0.0754528085569705	0.0331953954667101	-0.0201040690702364	-0.137535224582898	-0.0567306678107581	0.000762859973605146	-0.0120717662593188	0.00371313164453646	-0.000813111631713825	-0.000865158949590383	-0.00138119541405324	-0.000260403185903035	0.00045253802579226	0.00627870911343642	0.000303194764170511	-0.0237510984224567	0.0123762580682487	-0.125770953449558	-0.00779624082618779	11.2534651306842	-0.748946905770129
-0.124278121305557	0.0658980621693908	-0.183562026837645	0.264310854547164	0.151506791283203	0.0141382026399401	-0.00760886860123533	0.0114623860737335	-0.0718880346195681	0.0529985812327578	-0.0230914637330838	0.000447609963132978	0.0193119246357643	-0.00076696939075982	0.000194955332455837	-0.000729742875598793	0.000648610970223729	0.000384490149546668	-1.23745891097427e-05	-0.0471727150068846	-0.000347306065597852	0.0106857465981731	-0.00178238723758584	0.043416459477807	0.00740647730364641	0	50.2303415296288
-0.283116139077814	0.0317509808976475	0.0217106629973174	-0.0241559039880513	-0.12965313903542	0.0198970964921485	0.0964943337943334	-0.0634507425286034	0.0296909367213596	0.0901755551931342	0.0760064798739923	0.000801146130574359	-0.0351161815242459	-0.00247911556745195	0.000692768957253787	0.00102131321933996	-0.0013362311830728	0.000283134246656269	0.000519876635615368	0.000375555233023794	-0.000201066946873496	-0.0187685261848842	0.0167106716691494	-0.135679073888102	-0.00826231256768473	0	53.5064705204344
-0.130491053609486	-0.0425339992729203	0.0127532517354756	0.0424595084655124	0.00325725296508605	0.013591893779936	-0.00762100488654327	0.0639428192193947	0.00781506254464936	0.0376685063079989	0.0224248094652639	-0.000289828454142382	-0.0210717665287783	-0.000176191129559577	0.000470389947939243	-0.000364536010881267	-6.65418692487041e-05	0.000331450232035291	0.000324289646163045	-0.0133155413140422	-0.000474457341993473	0.022555327241319	0.00704048399322033	0.0812097260756897	0.00215347102457586	5.56491353060528	-0.748946905770129
-0.0377586004207406	-0.182405348007852	-0.233168384550478	0.0459472822700415	0.150213364628687	0.0323493747730623	0.127129198895411	-0.0256762179344283	0.0253541387192784	-0.135264289888265	-0.0246600573255106	-3.87801542611754e-05	0.00893635467341047	0.0019178059661269	0.000492532526297218	0.000737054141765947	0.000703458018531444	-0.000224540300217124	-0.000219703754542055	-0.00815870231311777	0.00175914008672096	0.0243478191266608	0.0142870054463227	-0.103824117496234	0.0129016882121786	8.58730716251045	58.6893770998616
-0.0907553217959616	-0.114725268527374	-0.279704203380108	0.129261348424389	0.122481451433656	0.0151969141835859	-0.040700324836356	-0.0416546034192473	0.0381936472126962	0.182749274756592	-0.0368039097002395	-0.000609551810196729	-0.00219243522898172	-0.00431580784993224	0.000681621700349577	-0.000782289167929551	4.64917543729904e-05	0.000293661714638294	0.000971632171935077	0.00361506538722844	-0.000322579102721154	-0.0115032700721042	-0.00356600416990116	-0.212087230402734	-0.00603593405084191	17.5601856916152	21.8805519796599
-0.0602001010817503	0.0445263587555913	-0.00522488197394411	0.0303765392675761	-0.048118693957754	-0.0210449511020112	0.0413832847632747	-0.029966906293084	-0.0314647553974253	-0.113976241421618	0.0448120627431208	-0.000173673970260468	-0.0148629160165249	-0.00688308108035285	-1.15604896069321e-05	-0.000834278259380872	0.000397177463752785	0.000268083380833728	0.000682951977512003	0.0316371362321395	-9.23480506277441e-05	0.0750324448726623	-0.00193890720441559	0.0812097260756897	-0.0235001724771057	0	75.4596566950681
0.182304387891323	0.425941571398109	-0.331988495383823	0.0516001938323298	-0.0340172426026503	0.0659360481784483	0.0306919215754258	0.0362767511710591	0.0126090606346572	-0.116742612925467	-0.0747443928316343	-0.000384063233920928	0.0153606428819086	-0.0020154109546251	0.000234670506142454	-0.000902966361383872	-8.84167081329768e-05	0.000249730554922944	-0.000469252651011054	-0.0221221834480752	-0.000654656231667605	-0.0801296377878766	-0.00373713296513911	-0.322583070187468	-0.00491439117085601	0	-0.748946905770129
0.0586321310818529	0.0960453893432127	-0.0797535584689597	0.0454081280758929	0.0485954323256546	0.0517128103623374	-0.099572531155722	-0.0251811192674432	0.0408668221404795	-0.074611146319695	0.00142792629032296	0.000476005296624393	0.0427808572377397	0.00495391684850732	-0.00109983769507693	-0.00180595298590258	-0.00106990626059655	-7.85611435959455e-05	-0.000159616129481122	-0.00598242749166911	-0.000438212915896075	-0.0349891049160892	0.00103289796623152	0.0216087818750639	0.00355994538574023	0	-0.748946905770129
-0.172485090341603	0.0374103511696773	-0.0609541755485209	0.357852288912014	-0.0318168673574006	-0.000772019789619716	-0.0424810162710044	0.047758856362947	0.0263853917790704	0.0952985948685132	0.0468541232718684	-0.000526785703843013	-0.0102628492008894	-0.0001153628382915	0.000399359452646797	0.000929069699823648	0.000130459549578354	3.63881779070763e-05	-0.000236891321159782	-0.0103319157478434	2.15860149828107e-05	0.015429192471438	0.0134187932536842	-0.253082703984475	0.00881084324275161	5.25367326710562	61.4159413456722
0.00615725131821288	-0.057260579395596	-0.459544034012492	0.122549899853108	-0.0784605954766987	-0.00952722416130325	0.103961655194192	-0.0163146749960688	-0.0313029889931371	0.16449386876077	0.0147134618471754	1.50027668675001e-05	-0.00167921567281004	0.000431083130354004	-0.000769158413047255	-0.000316990454002242	0.0011507182349253	0.000519595781921511	-0.000365530572752792	-0.00828048616009258	-0.000348450850750748	0.0357227488345293	0.00111138418869006	-0.147622521299899	-0.000606303034904054	0	-0.748946905770129
-0.0823898104667312	0.0143278704053049	-0.295080147316653	-0.123834663349355	0.100473116777922	0.0276260637911319	-0.0842230559154229	0.0279676312607406	-0.0198368806565727	-0.132696004705833	0.0219993883867886	0.0003301766489332	0.0280248996530306	0.0101196322869868	0.000764038019023916	-0.00151680006897503	-0.000418570499755577	0.000147485097039324	-0.000427454802883531	0.0059181907429815	0.000154810847253994	-0.0159555093003421	0.023572096885794	0.0812097260756897	0.00598278980274269	21.9072936240637	19.6313097562736
0.140457357706196	0.129701009774144	-0.160679255858741	-0.171484798186543	0.0442144508889402	-0.0155452570938976	-0.0132112673348128	-0.0102390473234403	-0.00326809866630229	-0.0600613674140472	-0.0653455183069275	-0.000715979671520928	-0.0327923730631758	0.00122100446598972	-0.00215365452578564	-2.4904486845112e-05	0.000250269322420005	-0.000589985712564634	-0.00011541314200203	0.0136531243374833	0.000580042871273667	-0.122328277173752	0.00887903747181329	0.0812097260756897	0.00774815566137232	19.9139711360086	15.7116495929992
-0.00912005673059535	-0.0280431162205914	-0.0668156350487316	-0.226173779144036	0.0997520702358941	-0.0363517399610753	-0.0739504590928756	0.0403736667178567	0.0385298438485409	-0.0179098403906048	0.0638664166002874	-0.00044592681037392	-0.0125367851908509	-0.00273273606997237	-0.0001480640076853	-2.13396060709803e-05	-0.000182217206228241	-5.53324646442865e-05	-0.000303383869283969	0.00149061375785298	-0.00017861140478459	-0.0162537398849149	-0.00457647169937592	0.0812097260756897	0.00504043212733563	0	-0.748946905770129
-0.084913914489772	0.301807763790918	0.0796195769102148	0.251774511299226	-0.185459059443867	-0.0198009722359493	-0.0742890852127579	-0.0227754401557445	0.014131809948599	-0.0265182712621819	0.0269315527832132	9.97050465345595e-05	0.0012067756012597	-0.00305720131282206	2.24823601593371e-05	0.000499489724135271	4.81596014978436e-06	-0.000803214192014123	0.000329470626886597	-0.0184011031887803	0.000612075221515296	0.0516615737344861	0.0218331947944557	0.0171577525485964	0.0121363513143897	20.7778376367417	97.8245685217964
0.188591593124286	-0.116673896386704	0.0179431559426266	-0.11574195316276	0.173807530924368	0.0455963561705235	-0.0705133654963528	0.0250694816786907	0.0249541439173768	-0.0597217752943975	-0.0144658393803313	-0.000155797461405593	-0.0136307774066468	0.0082178605737302	0.00033089357325089	-0.00100018617763009	-0.000514303877458211	0.000212121841859814	0.000122291602345559	-0.0135501841020492	0.000616112994590967	-0.091495411953292	0.00195632972623438	0.0812097260756897	0.00173241813761948	23.9695896513509	-0.748946905770129
-0.049177450034434	-0.0407663499260277	-0.363571371838361	0.138497442845973	-0.222616333076429	0.0212587839075629	0.0827394175432221	0.0420219029549185	-0.044094173281931	-0.0535771271901977	-0.0287114375646391	0.000195314023479609	-0.00235093343619674	0.0011641551550079	0.000431671856464089	-0.000214354457681809	-0.000580126578148321	-0.000291013031112675	0.000136054956916931	0.0141849571200241	0.00102295230233285	0.0341719732396528	-0.0201705334388315	0.0772377716119528	-0.00248226363304671	0	-0.748946905770129
0.025663326439358	0.00607486249739697	0.251149929220275	0.0750599163003534	0.0785191158976504	0.0248532784312925	0.000580287681116953	0.0959205345390761	0.0177236769365892	-0.173759780908699	0.0500620083791785	0.000415387976368864	0.0143405360922357	-0.00354960244677549	0.000393113342444629	-0.00110796167681593	0.000163882861912157	-3.22289663269304e-05	0.000295666134102035	-0.00202517865745644	0.000305052028493735	0.038853303245248	-0.0128529830710622	0.00576903386459926	-0.00176175258364653	0	-0.748946905770129
0.131274164813147	-0.168715315796105	0.0930841729482776	-0.214144280938504	0.000281782317437917	0.00984670479269312	0.0350340599016055	-0.0260661511598089	-0.0266635484460678	-0.0968431848481297	-0.055925428752099	-0.000116972006144578	0.0390868664119854	0.00268242059098145	0.000291015571213693	0.000705653564033293	-3.53912706013704e-05	0.000130509328830852	0.000222675789229188	0.00625646683867465	2.14727749112686e-05	0.0120606697931973	-0.00109243200015974	-0.0533080005209624	-0.00249987093188164	1.53259959325924	-0.748946905770129
0.00530261377381436	0.0712338386294393	0.0291383070999778	0.275302961586774	-0.132958795967409	0.0195307131287217	-0.0449598134212237	-0.106348801179585	-0.0579075225136249	-0.0128251303299562	0.0443344834227541	0.000142764359184921	0.0101069460674064	-0.00296097533357653	-0.00132339646376078	0.000582321719843737	-5.87428761755771e-05	9.2718496002453e-05	-0.000168804225199604	0.0169720257180666	0.0011863055111363	0.0163040095051699	0.00244984415933636	0.0325643828850415	0.0079870118190879	11.1273504295987	-0.748946905770129
0.259033440496149	0.00905045497994394	-0.0238579806312607	0.0776394493050954	-0.102535217018533	0.0244974801740396	-0.0107930156104862	0.0281404171840922	-0.0440388320857901	-0.142577070126108	0.0292229820706134	0.000202162889277435	-0.00828907146873847	0.00434740749042217	-0.000494895254827155	-3.29923065134352e-05	-1.00298238235874e-05	-0.000546141837841518	9.43445527847864e-05	0.0124244267519871	0.00036334582057429	0.014934243092243	0.0139936454819731	-0.00783203175582259	0.00920967533791051	14.3581880245326	16.0407569275041
0.288652755426115	0.00939297951987239	0.227734312599393	0.249186838599198	0.0471936615684689	-0.0549026283920391	0.0843145460326311	-0.0860948272734524	-0.0190207926777397	-0.271397111791729	0.0120895718904044	-0.000206209311276351	0.0229377395655472	-0.00411295849215154	-7.13637416749346e-06	-0.000154753273705621	-0.000678348899701753	-0.000236342390765309	-6.02134389997566e-05	-0.0281205118017882	-3.7105113774194e-05	0.0305098664327395	0.000624111723896092	0.0319159785817471	0.00965132100859134	11.4045392780217	-0.748946905770129
0.163685075857049	0.104071730483687	-0.0892949821726325	0.0482865921401234	-0.123426496954416	0.00967842718232648	-0.0931464263054169	0.00967190375843208	0.0323212818307006	-0.0369550842688834	-0.0328715814255248	0.000244690914716905	0.0236780823590048	-0.00612240873914016	0.000763195488391766	0.000655315178014648	-0.000442795267798224	-0.000365742893550403	0.000165093953826689	0.0150339883811978	-0.000187877468747821	0.0573960326010379	-0.00169278739191203	0.0812097260756897	0.0028296830865786	0.876397057961652	78.4353401287677
0.138270391436204	0.142681120447134	-0.126338988869281	0.0253429289136811	0.160721078689904	0.00442817005417417	-0.0595215488123105	0.0402111050391754	-0.0845272240956337	-0.143941152951033	-0.0209102273802599	0.000170846575917372	-0.0325187630583008	-0.00352508703556464	0.00118301777959351	-0.00030204388047772	0.000317244680914541	-0.000176843668281412	-2.47796690523439e-05	-0.00952964959781089	-9.82014690695809e-05	-0.023154499019986	0.00460729939092408	0.0812097260756897	0.00602526696123018	0	-0.748946905770129
0.163157159447316	0.105185025658161	0.132480880158088	-0.143860310238936	-0.191124770289733	-0.00830664744538701	0.105844005967716	-0.00442935352141871	0.0330133064887179	0.159037969999076	-0.000183567626739989	-0.00112401222056802	-0.016332297141916	0.000762117870133583	-0.00200445849559006	0.000209060541820572	6.64646101018462e-05	0.000491047912589471	-0.000338229967362436	0.0105246555042851	-0.000113540172612225	-0.0153572230268653	0.00325192087383774	-0.348722438590054	-0.00121882526178474	9.01583186028988	-0.748946905770129
0.236825055260469	-0.0500842762944206	0.0396715596539854	0.00531220673167443	-0.160903306274298	0.0505463155867822	0.195602892636516	0.0209608116054016	0.0183148283973928	-0.166925608829405	-0.0343239593262233	0.000943666552829514	-0.0173018383869222	0.000193844059837467	0.00012278719947445	-0.0011723819301751	-2.4759087925208e-05	8.58903175038339e-05	0.00085482625870803	-0.011313179261627	-0.000332298134280151	0.021705491408949	0.00919613759841043	0.0812097260756897	-0.0335741611748726	22.6168800737824	-0.748946905770129
-0.0407750008243924	-0.00531438623183622	0.165557609551867	0.0193598339928127	-0.00256818784417179	0.0332566248471722	-0.066650296113631	-0.0391857814329662	0.000467854936573531	0.0831143714926443	0.0186053778174489	0.000379389633902383	0.0482985180645683	0.00270977482201751	0.000118130028699204	-4.34333143137788e-05	0.000356687218058704	-0.000566113210488939	-0.000458587267744281	0.00584546090305915	-1.48208960681906e-05	-0.0452568142325295	-0.00703994866108471	-0.197259272219671	0.00773170993241035	0	-0.748946905770129
0.219571086269531	0.0429952257239232	-0.315823202823884	-0.213367481798041	-0.0561345991474093	-0.0136197380415094	0.0415586678752131	0.0423583593367611	-0.0231385639976771	0.0493928353302295	-0.0654288367665659	0.00059226058230788	0.0129595584362467	0.00186509410189895	0.000844926130791679	-0.000212173925182246	-0.000541472894422856	0.000203653578318308	-0.000211463784215327	-0.023772057756409	0.000297538260857211	-0.147234863701484	-0.0116120095958325	0.0739220545631656	-0.0026364062398998	11.524461976376	55.7414562318506
-0.0155837945537077	-0.119542512459345	-0.0618169004632001	-0.00267377632117949	-0.135991998428976	-0.0101903878477778	-0.0907703424310199	-0.00696387909354323	-0.00806690503703911	-0.0999564176476953	-0.00334429452752338	-0.0014434839395443	-0.0291501201411836	-0.00269489683688107	-0.000572317610636808	0.000622259664088576	0.000685772825799624	-0.000116556833474446	-0.000475648053936628	0.0266897713157401	-4.70660516523891e-05	0.00565355641534349	0.0262722368206429	0.0812097260756897	0.0112806081395671	0	-0.748946905770129
-0.111254397957514	-0.101725312322347	0.0384265964942512	0.0230433502877549	0.045313026579634	0.0338230796607912	0.0644036985839116	-0.0156975382972859	0.0211733821691871	0.0596725672192098	0.0555484384927876	0.000135225151711271	-0.00809614997112484	-0.000353343950557194	0.000695587569595757	0.00105830378265703	1.58886081984555e-05	0.000253139124856361	-0.000369692026520041	-0.0271183770098414	-0.000422932811077081	0.0520122927369053	-0.00325369613911519	0.0812097260756897	0.00396232244441941	28.9332189877972	-0.748946905770129
0.000314663755036859	-0.0459044957435888	0.130640757182702	-0.101972152657658	-0.0758158111643709	-0.0325260167153272	0.0120029123247143	-0.0068465402854242	0.0257063223358656	0.311566210167356	0.0298848458486438	-0.00110015942547415	0.0461286651684605	-0.000647821886118005	-0.000857186035484347	0.00135903433394313	0.00051209668754959	-0.000124817205626848	0.000581672327404359	-0.027196387338607	-0.000262521861500997	-0.0141835930985613	-0.00753294953919814	0.0379346402029908	-0.00528866492363533	12.6621238364361	58.811467027841
-0.0131636039729688	0.00903564004762059	-0.0157771026100818	0.057820916365791	-0.0955154833809019	0.00193831996384852	-0.0764855371488616	-0.0156285669808609	0.0368200030031849	0.28503126327116	0.0323242420016721	-9.93217906198884e-05	-0.0212931210577709	-0.00375400278223992	0.00152165640815394	-0.00205015114881935	-8.89960355906494e-05	1.9314895231215e-05	5.20606366283261e-05	-0.0194225577400545	0.000249074635854774	-0.0803801330394586	0.0188179768927623	-0.192562720453154	0.0143073364867126	0	-0.748946905770129
0.0532684974628534	0.280333725271223	-0.330023114118813	-0.170815781400424	-0.0516913038882491	-0.00411226159646483	0.0486830990688722	0.0217173742131356	0.010504113066325	0.201097721371742	0.0365360754566701	-3.38423826832246e-05	-0.00212537704380344	-0.00251601067574792	-0.000383251134305596	-0.000501364103349666	0.000120661582405868	0.000340511705074098	0.000197748182923396	-0.000888850259391116	0.000385422742942065	-0.0855685025313559	-0.000272305605097944	0.0812097260756897	-0.0109706009697683	14.7269543294988	-0.748946905770129
0.204784419247442	0.104451905445101	-0.0449980053306432	-0.0811667143970023	0.192419529540013	-0.00317208013629222	0.136318091031929	0.0688517705399125	0.00801129221682384	-0.0799020272091602	-0.0253450900903421	0.000555149252315257	-0.0252730077565715	-0.000988914534015284	-0.000161886605559269	-0.00141008674817111	0.000680198834337009	9.96350391597733e-05	0.000687368798795163	0.0153351244396309	0.000386136112997315	-0.0187596447374969	0.00642586179116766	0.0812097260756897	-0.0128800732721466	0	26.0667411257391
0.00619035341989238	-0.0474622659110304	-0.0583216370609109	0.01488338375781	0.0464050776745533	0.0159959111855752	-0.0135776374087103	-0.0185203424391032	0.00396770509871325	0.0729688825757684	0.0387620881280317	0.00051236218868711	0.0397963883014831	-0.0042779195646685	-0.000460907046501591	0.000112203526634769	-6.26197943921492e-05	0.000365226399996699	-0.000522398353369313	-2.41213489344805e-05	-0.000340012071426754	0.00823377938276804	-0.000370058387395122	0.0812097260756897	-0.00467863016724901	0	-0.748946905770129
-0.135664581446748	-0.0655957219131807	0.164015338373517	-0.08559561064968	0.263523418983523	0.053454037650245	-0.0690090971976512	0.0462485901649163	0.010501245193538	0.0487044474283047	7.15631116876558e-06	3.8208501581094e-05	-0.0217316353613952	-0.000283425351775168	0.000272581385290405	0.00100040488086539	0.000366029896063269	-6.33552638784618e-05	0.000145188710703126	0.00473997899285528	-0.000215784974565758	0.0811935979605745	-0.0163366181289616	-0.0402853366574604	0.00639472975942224	12.82305744254	-0.748946905770129
-0.24290946161056	0.228899388886949	-0.0267902172651667	0.0593893050154746	0.052919366430856	0.00380187141574484	-0.0830074535117604	-0.064988996308289	-0.0152098698953395	0.15678844674895	0.0043320687162598	0.000314050620403128	0.0100676464497971	0.00537162188246154	0.00154655105031098	0.000767790087690345	-0.000106283846613819	-4.47343395488797e-05	9.81797409973506e-05	-0.0180521944524733	-0.000499759217102436	-0.111001288739397	-0.0113695999760146	0.00268810557431665	-0.0151838123983912	0	32.6123168945396
0.0605649303455125	0.515095332159378	-0.135175214434271	-0.0513330252679265	0.108456143269706	0.0456425444392274	-0.0904757754139166	0.0159548297342584	0.00396978447259322	-0.2688836141969	0.0258985060529962	-0.00147125957521954	-0.0105878846250838	0.00039251951345709	0.000733927057208428	0.000793080894607723	-0.000594044609832922	0.000127600001360362	-0.000327953613865839	-0.00643146026987806	-0.000171662635008341	-0.00531269285584657	-0.0223050469222096	0.0812097260756897	-0.00123022203679402	0.604547663752165	21.9490862560425
0.223943288234457	0.0197616831046239	0.184783898953083	-0.123501022873145	0.0133108581273833	0.00478394330475429	0.0374547662412776	-0.0493541603582903	0.0158207766202327	0.035454981156019	-0.00396325347620163	0.000540938796024681	0.0451131453349414	-0.00814358007776617	-0.00341698817345093	0.00139253549083529	-0.000781495674914368	-0.000136210549372739	5.43425998502656e-05	0.00896431469482661	-0.000424859160691349	0.0189725914438852	-0.0110124050126554	0.0812097260756897	0.00507993887829095	19.4101909787769	41.2551495232127
-0.0235250124600382	-0.0510787870341819	-0.205591220078604	0.130190068793511	-0.0524502419693099	-0.00601636093867375	0.0316077613640802	-0.105371556960798	0.0077128065101022	0.117910724352961	0.0236853005868605	-0.00090471867187214	-0.0126801416604337	0.000979854227795895	-0.000960581084080481	-0.000584015888687284	-2.35899613455492e-05	0.000109234899039024	5.11711110844359e-05	0.0378301816522921	-0.000470759879224403	-0.00898583508723216	0.00232418886685659	0.0812097260756897	0.0100045221530551	0	85.3449439264706
-0.0532354486744301	-0.131430765766944	-0.536297994673725	0.0842972837911566	-0.115320217413445	-0.00574426444630327	-0.0612508339572886	0.017529891330619	-0.0556850777096601	-0.0378763741650853	-0.0787410690918705	-0.000243817788596834	0.0531908453308572	0.00491834753588827	0.000621903051796657	0.000656954052175918	-8.56327796101564e-05	0.000168366505687301	-0.000172788316169736	-0.010565280044922	0.000372422065284983	-0.0646297041778681	-0.0216047885952831	0.0812097260756897	0.00273064931868006	0	57.0271074572233
0.0320168560122298	0.131703987042449	0.204148263582846	0.0802991933360937	0.0198337346098971	0.0404100092584228	0.074968743885953	0.0303653349931596	-0.00187780315284769	0.227500288642484	0.0470509103115415	0.000177749193579491	-0.00760082424105091	-0.000829799673727316	-0.000444427598044972	-0.000240492639571599	-0.000228263947052221	-0.000125139365858784	-0.000241704818186639	-0.0293220046877648	-0.00072872828862014	0.0033020255851377	0.00638091033949695	-0.191228651746376	-0.00242741283715364	0	93.226281886914
0.159882066040307	0.0348774514659198	0.255443922195316	0.096131215468058	-0.00556982844448994	-0.0106308596230461	-0.0797562990019264	-0.0648676341051614	-0.0339755961496112	0.0764901981165689	-0.00980103418312306	0.000496068459894028	-0.000134563337275906	0.00189926607949187	-0.000426143395482192	-0.000115124877449801	-0.000127958994088018	-0.000356795094442197	-0.000292897053691177	-0.0210355046701916	-0.000121144708324361	-0.0174950659707929	0.00762488525246119	0.0812097260756897	-0.0105405932166664	0	-0.748946905770129
-0.281191535902668	0.162765886230291	0.0113657904978821	0.140864682388744	-0.140652225738586	0.0352682725385716	0.166128463788547	-0.0173291431224606	0.0104769535119225	-0.0145122611736752	0.017177541436314	0.00037120692716508	-0.00151460419057947	-0.00365564383290296	0.00157124256490548	0.00047763825311975	-0.00119941307906801	-0.000146420951714799	-0.000217715970127652	0.00890233316191491	0.000316272458050104	-0.0647003643301778	0.00988670157497862	0.0812097260756897	0.00525049299187641	23.8430597139481	-0.748946905770129
0.317656591675829	-0.0908976430142857	-0.131918525597427	0.138324135308212	-0.17956625274944	-0.00730133248854825	-0.135597273171551	-0.00199053731274978	0.0186882911793456	-0.297525010511912	0.00740495130617047	0.000339586886245025	-0.0206517587133856	-0.00522275712586429	0.000264164752293405	-0.00116929851915437	-4.95491109595569e-05	-9.60789879966839e-05	-0.000299350048739266	0.0185155877151379	-3.66401380158532e-06	0.0458999373659275	-0.0208720233082516	0.0812097260756897	-0.00415607760988812	0	25.6576278602898
0.0717252938103901	0.0287309729899512	0.0127707520046592	0.00476005423213066	-0.0302223045127569	-0.0174748006162287	-0.0231619618039011	-0.00766221641727538	-0.0461453288099877	-0.04376712334833	0.0527663139219581	0.000623681384209762	0.00948682744612017	0.000376802005629173	0.00135976599505949	-0.000252630032511747	-0.00143592880302224	0.00018990949152875	0.000166640121796569	0.0229106189868338	0.000106223033008002	0.0246617966762932	0.00107621881488118	-0.297407413277139	0.00828150420628893	0	45.0451340893683
0.183232946594698	-0.0679428625265748	0.0245488206105182	-0.0637089088637326	-0.119645961117587	-0.0460514341098396	0.0748887556603111	0.0368304792125618	-0.0187003089896086	-0.0459179249151181	-0.0328214178975523	-0.00100905898668047	0.00967242415434466	-0.00429172638258402	-0.0011699159366686	0.000984405381757147	4.44748733878786e-05	8.25111840963011e-06	0.000876977194938844	0.0195039506496306	0.00016291331995455	0.00191011438702904	0.00541834154880272	0.0812097260756897	0.00911170590144206	7.54586938286635	-0.748946905770129
0.0893173729206116	0.18156593737835	-0.00102730820418895	-0.0156463311720239	0.10032824176091	0.0599079290675291	0.00108596410007733	-0.0609605026702777	0.0162430072341972	-0.113648176053259	-0.00795222981979571	0.000401041466472352	-0.00464650849206538	0.00143732324362444	-0.000928027376383089	6.7226466034187e-05	0.000198100082517749	0.000269244355356912	-0.000617861188640156	0.00551479652151654	0.00206239546224563	-0.0384102732087985	-0.014837309178292	0.0618996686054452	-0.0128157362383143	12.332563978977	-0.748946905770129
-0.0449679759285645	-0.0581518814170457	0.147817991510618	0.171946794748006	-0.218780778244513	-0.0239987118802887	0.00436628239524084	0.0235028367983199	-0.0454883374902521	-0.151261532027016	-0.0437171926348465	0.000571201651899722	-0.0335058914462044	0.00214980684402932	-0.00156467237896962	-0.000240072334494301	0.000783743413852234	-0.000262820831358646	0.000254114481057943	0.0214423493860327	-0.000264115483104677	0.0134815769592425	0.0203145141507892	-0.0455139367180725	0.0107355089941377	0	58.0646051827186
-0.0195207930237202	-0.00990598685969757	0.213281141278777	-0.168763006846522	0.0912030089075815	0.00471093937370792	-0.0414793702309495	-0.0647660393030753	0.00661201221037899	0.0784229111583836	-0.0237361137776263	-9.23256601370603e-06	0.0110213597381614	0.00600026874424553	-0.00233089239872186	0.000366688442640317	-0.000441627101446684	0.000135406696799345	-0.000517641727287965	0.0128322373666896	0.000295455360827424	0.0545070806823345	-0.00742213037225203	-0.0985834807651276	-0.00944471732592989	4.19904186769268	17.9323456153454
0.0996834392696195	-0.0378522928723835	-0.305729298350969	-0.0798454227031454	0.105432475652434	0.00218731267569572	0.236885517210957	0.0247865667746643	0.00188980426938734	-0.0522758750646791	0.0265742482075915	-1.09468040869753e-05	0.0167009534864293	0.0019354887292482	-6.96671978600572e-05	-0.000272412757687523	5.29780229039378e-05	0.000236723386170867	-0.000508788726118703	0.00711269827218231	-0.000471568996942784	-0.0640589689138711	0.000867228752761573	-0.0337346064839247	-0.0136984841680149	7.07925899794688	-0.748946905770129
-0.109837565533976	0.134710444148029	-0.0479391249964491	0.145499751312117	-0.0748032861680823	0.0163580461703234	-0.0378309983042018	-0.0872273764094175	0.0014376833183134	0.244761755393599	0.0391584824434019	0.00063656228126252	0.033227851397208	-0.00614210077778676	0.000424833331526875	-0.00117388493215309	-0.000383020192204819	0.000167253009709656	-0.000321289525533008	0.0170745690169525	0.000521527392694399	0.0321708796917406	0.00938737460050509	0.0775468174933795	0.00397284515913787	5.47923924157854	-0.748946905770129
-0.0880351613457072	0.0527627047239758	0.162515358447668	0.118404546536747	0.00905729189661009	-0.00679356151854804	0.0687860950527477	-0.0162209332603649	0.00437653707566454	-0.0694623140909063	0.017541096660306	0.000243479129572899	-0.0383953948708236	-0.0012063992447493	-0.000265150126232738	-0.000366086739819527	0.000485084138942771	-0.000265215764204685	-0.000249075812402078	-0.0174198328643479	0.000372091777159245	0.0220142953619864	0.011452478261059	-0.149295304949832	0.00495362149707712	7.31426930667623	-0.748946905770129
-0.0915626201445741	-0.0990561093791655	-0.194732487381909	-0.0701113729601309	0.213969160407411	0.00751561636065512	0.129478345244327	0.123855197343737	-0.00837369223908857	0.164948056139506	-0.01966896807715	-0.000136455926426637	-0.0171728951792339	0.00276481605249823	-0.000195056775026292	-0.000994299414926902	-0.00129367897524479	0.00015887066683451	-7.75994652210121e-05	-0.0144847073315821	0.000521509134749465	-0.0629410097403152	-0.000937194158996513	-0.205013024318739	0.00997975757900904	27.9607030344826	39.2649744350156
0.0599240801721792	-0.0659351248004924	0.175257358619014	-0.0292534393600191	-0.14949594972267	0.0180000788473618	-0.0284504577459265	0.00956363016372008	0.0353383834147933	0.0237603426758257	0.0358179092150275	-0.000825259311669435	-0.0100097162522741	0.0025680252425051	0.000140327367020188	-0.00193650229603459	-0.000614340775993538	-0.000199880221817605	7.32625664123798e-05	0.000461756457484919	-0.000176712798081957	-0.0498874491065902	-0.0114412328614524	0.0812097260756897	0.00537505802371196	16.2695589236687	68.3956262121069
-0.147947634779653	-0.102531456433416	0.0189486507107237	-0.0220329068474633	-0.096626957727215	0.0156648190561368	0.160810036583252	-0.0743699518426388	-0.0166704969143618	-0.0302097886162608	0.00862633840494853	0.000182878309357815	-0.0346049414538404	0.00202255226358106	0.000152215293464764	-0.00161727733759598	-0.000266352025823036	2.09540381024276e-06	0.000181614369593186	-0.00796651823306271	-0.000187580889662087	-0.0113437687614045	0.00479978697422845	-0.13651697624147	-0.00796704482286703	0	-0.748946905770129
-0.0934433517478294	0.0630803703696441	-0.128430806808574	-0.0389605596705791	-0.2271237985131	-0.0178527211395051	0.0420273341746558	0.0165015395652905	0.0546019468948811	0.12357060779832	0.0637446073847252	-0.000563887348286385	-0.00540853065301239	-0.00377707847992748	0.000772432463133965	-0.000286442474881965	0.000242858778041644	-0.000168936374972395	0.000273752000593319	-0.013060323655308	0.000459376732578232	0.000662530006280804	0.0117222585232237	-0.122201398306302	-0.00865150390712788	0	-0.748946905770129
-0.344022591057305	0.0402381641182976	0.119886182080386	-0.33569432054543	-0.0409650129211867	-0.0142492676074706	-0.104405511856053	0.0326863388041843	0.00048865364148587	-0.185062239127533	0.0322876131928351	0.000724669997861582	0.0160651097369879	-5.72542708295876e-05	-3.96221468245139e-05	-0.0015786245854208	-0.000286360658342311	0.000268893750791754	0.000250556286436998	0.0200945841227524	0.00024902564514484	0.0708360008314124	-0.0123568923115974	-0.188934150239727	0.00130485295189198	0	28.9829705516097
-0.150026782898445	-0.147496136300108	0.0528833375814075	-0.060462426621688	-0.0979840536113401	-0.0318069511655172	-0.038664340726691	-0.0248181477744518	0.0286565747299363	0.0755131921683625	-0.0178476029116704	0.000210207362047354	0.00878069527203507	-0.000807535232654866	0.000981381322185726	0.000987093235516934	0.000111156638620269	-0.000714308784300344	-0.000549547359826708	-0.00743973524334884	0.000876239624192587	0.0348356368471059	-0.00116366905051235	0.0016271009118074	0.0105991178877745	29.2249109448242	-0.748946905770129
-0.163062219242139	-0.165701037882132	-0.00469811656074737	0.0435687130280866	0.156968188047445	-0.0105250103428252	-0.0125344819763029	-0.0877645289117066	-0.0137473028443997	0.0925025810260445	-0.031766497959369	-9.56095016036995e-05	-0.0159863254459388	-0.000712240554939125	-0.000235528515009409	-3.07589465546876e-05	-0.000969507349510623	5.92347282351025e-05	0.00106955061480263	0.0129983548447865	0.000430129207800833	0.00629679486567114	-0.0166739104733777	-0.0564304856191833	0.00366328208235078	0	-0.748946905770129
-0.0074886271168183	-0.00461244339698497	-0.3963957269677	0.329034868477902	-0.255402546844419	0.00423830721864871	0.0622721303956679	-0.0420298836958579	0.0260609465956771	-0.0990929146646766	-0.05697599534049	0.000988055128029908	-0.0471492534266951	0.00047887230101118	-0.000578504425243209	-0.000533457543031246	0.000688743195262909	-4.78465086340973e-05	8.3979425383518e-05	-0.032328443986376	0.00171906237060426	-0.00119963115443822	-0.00626477968096339	0.0812097260756897	0.00410929396179971	16.2621497069562	9.26693917757315
0.178757514829298	0.0898018055537715	-0.0767911088512766	-0.205356285318215	-0.322038042057418	0.0331613295464683	0.0703990731714277	-0.00608806454623756	-0.027238267091411	-0.191008140855921	-0.0157498921237137	-0.000125662094622947	-0.0169453751094097	0.00676946524069044	-0.000630956048135123	-0.000277142779293249	3.5124132997888e-05	-0.000383478436772444	0.000166352505578393	0.014971842595916	0.00082926864441446	-0.0130970112811244	-0.00502478446402521	-0.0806638015808162	0.00568030012529741	0	-0.748946905770129
0.0522954268072953	0.0199269833345739	0.0600592786085428	-0.0898947134516188	0.0526867885425892	-0.00913010209235621	0.0686839124939209	-0.0286468773878267	0.0187201902106462	-0.0260107207909175	-0.0134764762053713	0.000314233387930907	0.00617945106176543	-0.00592899653696455	-0.00087328260984032	0.000204450681800639	-0.0011105927859395	3.89567895859866e-05	-0.000324567038866519	-0.0104531896796569	-0.000530403778929101	0.00260965052862216	-0.00048425968786614	-0.132540620094553	0.00460677164484524	5.1665206917301	-0.748946905770129
0.106206060380882	-0.141016520520042	0.0346280765242404	-0.0545405196160663	0.0955573895681889	0.0089108270301097	-0.102173792387372	-0.028827503572148	0.0244962310318493	0.153500202918215	0.0321058123024387	0.000528236736897947	0.000153213531288499	0.00654816805516223	-0.000488741962884953	0.00126388195072247	-0.00179513094812511	-0.000128862708203559	-0.000100880090023292	-0.0417477259598327	-0.00057907574968119	0.00881665948719323	0.00290957579531947	-0.254943588502461	-0.0228964134446266	4.23052455375563	59.4585446977041
0.0792642807377781	-0.141589762083641	0.0427738557399862	-0.133068786336243	-0.138835191874912	-0.00642715125526772	-0.10645348850019	0.00943746846558691	-0.00803430272171934	-0.151579468284778	0.0588917435348029	-0.000742875270349552	-0.0101161933831657	0.0104637069051814	-0.000852861729518262	-2.85744124829401e-05	-0.000105540369551904	0.000293351906518469	0.000432482509932886	-0.0113154286403828	-0.000208694559887368	-0.000795039856745339	0.00158121990785798	-0.0309159417646899	-0.00158665002457614	0	66.5811082837802
-0.0785345102684343	0.11496476851696	-0.243683245574915	-0.0952904424250193	0.154818849435979	-0.0253045451425882	0.146931147205722	-0.0218908365372437	0.0100557745604701	0.110310265991712	-0.0393245648867858	-0.00016618005811897	0.006863120899679	0.00190404353690621	1.11314064925594e-05	0.00083168265544864	-0.000315759283988526	-0.000793704089054326	-0.000438355192401652	-0.00485542889221013	-0.000510418478770092	0.0419015914126706	0.0234511477548198	0.0812097260756897	0.00425644068354614	0	-0.748946905770129
0.0782610812555005	-0.016325727893732	0.0433766268898892	-0.267894622800009	-0.021328442493976	0.0143321622342267	0.0827744349268635	0.000687405209541581	0.0142856085017136	0.290540955141609	-0.0204038534812702	0.000373642877778302	0.0354657733851007	-0.00313725317439306	0.00031425872322699	0.000445143722676233	-0.000149046543976405	8.1164484798002e-05	-0.00052005964149282	0.0181749262298254	-0.000126078022058995	0.00694033571369612	0.00605330102033608	0.0812097260756897	-0.0261245226025688	2.26320391927586	-0.748946905770129
0.125166048815766	-0.0417861627446922	0.113562463495204	-0.0158955000275393	0.0186787052561628	0.0140238731893447	0.0388291606705189	-0.0396069595795376	0.0150130310581935	0.14501844935796	-0.0167511877762879	0.000191424974969934	0.0174064447375861	0.000135967443613438	-0.00145166990125045	-0.000722059485861681	0.000710017887138426	0.000159591158308103	-0.000109428655664767	0.00738464099164382	0.000617213214053614	0.042854698763916	0.0325409553291582	-0.0171180516988614	-0.00209535754891577	29.7327773314362	-0.748946905770129
0.0576393791888279	0.188829438643211	-0.0391650878749322	-0.073359752014973	-0.1148514414468	0.00753233635824491	0.174324129245748	-0.0348379948167334	-0.0265289229250369	-0.222386431004553	-0.0250781370354427	0.00065874994284032	0.0164373678893299	0.00112434667869499	0.00126338756132505	0.000594366041944516	0.00043824217782884	-0.000886545384422788	-4.63132496407725e-05	-0.00968159592045581	0.000662947774520584	-0.021626590795319	-0.00627531654972535	-0.0839588479735827	-0.0277353459171814	4.45951331802298	21.8862189592243
0.022709643136688	-0.0809997253943066	0.0147771815546922	0.0752225560162614	0.262597543844699	-0.00616857166965223	0.218460004468491	0.0667774939187349	0.0134172587485395	-0.293480699905474	0.0151454149164443	0.000503871397581124	0.025037776591577	0.000662114547985482	0.000830149751677389	-0.000733546734515755	-4.27900296755546e-05	0.000237443507081769	-0.000143792902774442	0.00335947829208783	-0.000281958176699848	-0.00836845959529975	0.00495656418841905	0.0678979004884672	-0.0137550825147257	18.7859449000219	68.9450627810066
-0.0579149054206276	0.015903161389373	-0.138449996647906	0.00810978281128683	-0.0171361645925273	-0.0584959505448829	-0.0604742642086719	0.0277340094387404	0.00320558093485657	-0.0315982187128853	-0.0449055383907716	-0.000884984014925982	0.0123906699650196	-0.00168046826546375	0.000620008985407816	0.000542704442233255	0.000330425451755767	0.00034741057556853	0.000190222883653446	-0.00463488835789982	0.000731009841852925	0.0559392034240789	0.0467118484598676	0.0624054231286679	0.0156427647703679	5.48793918830089	-0.748946905770129
0.133073157055114	0.051363550513746	-0.171062329393082	0.148573893232502	-0.0363859168490969	0.0254100702087847	0.00372435193302589	0.0586234944034474	0.0160557242430539	-0.0135551081657036	-0.0378354584182926	-0.00141554059495508	-0.0013524178278117	-0.00171293537144313	-0.000546163870195793	-0.00196873067116077	-9.67090093773049e-06	0.000219355891596607	-0.00046648713414954	-0.00126003508262174	0.000293778641117237	0.0250817581341309	0.0100131120614382	-0.159862561321584	0.0122538708408744	15.7792187657949	18.8783566213439
-0.044892400677195	0.107830843796867	-0.197037200738454	0.223088420985111	0.237632309975208	-0.0386688953050356	0.0407289285612711	-0.00515517842895641	0.0049700431389883	0.25667171938963	0.0101235889024713	-0.000454610782704368	0.0226083873382363	-0.0033859446165474	0.000993228354416287	-0.000937089586035778	-0.000469790320124175	0.000435332328367233	0.000938913593789614	0.0147280613624075	-6.27345416974734e-05	-0.056274427174538	-0.0155671465508144	-0.114006619088746	0.0127476746935822	0	59.8317211866144
-0.0110296072686289	-0.0861468187491716	-0.110874442847194	0.0172059757783807	0.0220017504528851	0.00625978215335765	0.010830540814919	0.0983510211462564	0.0208147397938343	0.258954187800464	0.0209369014380143	0.000366294777397691	0.00706062308667432	0.00319690115447235	3.78619705623251e-05	0.00075399316348479	-0.000628549048052762	0.00018746419898874	-0.000490343087299783	0.012311708891608	0.00041580892557791	0.0427460158681978	-0.0220489555579456	0.0812097260756897	0.00807546853554819	4.1141611719376	-0.748946905770129
-0.186299789920033	0.0434929795575514	-0.108169044714609	-0.174344173319766	-0.0874576010332956	-0.0259761443046936	0.0184861547891402	0.00621778653160421	-0.0156059733291067	-0.109505670525576	0.0018163460401428	-0.000195074814743346	-0.0209478597857682	0.0039818325358596	-0.000461860876135423	-0.00063589483855353	0.000737558154982221	-0.000822939034291315	0.000340715499422384	-0.0287327360066834	0.000758208801427518	-0.0950988040579751	0.00244134905463023	-0.116691091011473	-0.00165641916465953	19.2417427355953	-0.748946905770129
0.0300765020520515	0.519501904469664	-0.383910608709257	0.03443607220593	0.173422227419278	-0.00173335162306953	0.0176736155362305	-0.0614832814573943	-0.00780001275510911	0.0366124632479661	-0.0256870740591055	0.000276120556302661	-0.0119864392723021	-0.00357602582744176	0.000275952781943811	-0.00240220570857397	0.000286367840548474	-0.000385274267147295	0.000362297937043898	0.0223087462558884	-0.000140225995029275	-0.032062263925573	-0.010817074790615	-0.0839259188049298	-0.00265519479804199	7.21751635642102	-0.748946905770129
0.0189859839242472	-0.138797131563072	0.159258379801616	0.193526766014902	0.0414972972799008	0.0155368379781382	0.113873854261418	-0.0240993254325124	-0.0265313642790388	0.114122241024927	-0.046106629167123	0.000351696880829477	-0.0106721415026496	0.0013308867032189	-0.000636584577039523	0.00149078347545228	0.000173380447117566	0.000365411852788711	-6.28635450397041e-05	0.0175960359463874	-1.09793219058574e-05	0.0560947678440922	0.000583575745711107	-0.0648628750113117	-0.0120982202774275	0	56.1903849436059
0.16292966130797	0.0534942106785625	0.0525701169939239	-0.0134986205454823	-0.0273385098831462	0.00753251797183818	-0.159826421535096	-0.0842847628654739	-0.00745937122615481	0.0764947128348397	-0.0391063499753421	-0.000609683005366235	0.00369148411278841	0.00296685099372529	-0.000596657977668502	0.000356589761927317	-0.00104767571617614	-8.92753942494107e-05	-0.000129966999318887	-0.00192678589223172	8.27315241869186e-05	-0.0871600715619864	-0.0125342336730211	0.036384393192038	0.00589212268695682	5.00517745932521	-0.748946905770129
0.191775427714027	-0.0254658160087085	0.218621353816924	0.0545987861631392	0.0720668667957511	-0.0277316069830829	-0.000519762270745239	0.000776645252105412	-0.00969941361565085	0.069267351413661	0.0568103763792678	-0.00140448320881525	-0.0119678258578342	0.00480903520523723	-0.00286098915844868	0.000848861773347753	-0.000249813694556233	-0.000398737493535806	-0.000203630396335752	-0.0164646255758338	-0.000162191134086553	0.079838054346683	0.00797124232412605	0.0812097260756897	-0.0114065524307148	14.7388426803551	9.07525957682569
-0.0439286226828924	-0.0837337315608575	-0.163080234481644	-0.136438466080639	-0.217103360283624	-0.0365742196493382	-0.0212644597901847	0.0272929525536942	-0.00557726290010774	0.018195462370769	-0.0109215375062268	-0.000155215928595021	0.0165884924760908	0.00434884096377086	0.00101689248296499	-0.000274985671814498	0.000581940449514207	-0.000886628349068497	-0.000223423416680024	-0.00382868749903276	0.00023576490252819	-0.0464313768216263	-0.000998438429116622	0.0404953004700892	-0.00145685195572565	0	-0.748946905770129
0.0351893021800338	-0.0841685174743091	-0.00341032679536679	0.208322286734152	-0.106925172253688	-0.0277934075143462	-0.0384687203326803	0.0826131287789231	-0.0520630663063533	0.159291776789925	0.0821102985027926	-0.000605856019042395	0.00298615649973133	0.001619051354252	0.000430726399408554	-0.000768637058517818	0.000362306901078968	-0.000446462366773259	0.000633589314288585	0.00378060994907581	0.000244635649946146	-0.023847537219893	0.0052823797228676	0.0812097260756897	0.000857915976458123	0	-0.748946905770129
-0.0712693126710711	0.0620260237420422	0.0455757712996174	0.0568715348349944	0.0797471465869255	0.0163975828734102	0.0130061947587292	-0.171285098276256	0.00359207931423033	-0.0306380005804482	0.0493855018092579	0.000347724439125674	0.0509903442804065	-0.00245708339352435	-0.000961855999822014	-0.00015602693293848	0.000437737863198118	-0.000243959823677753	-0.000255776547802067	-0.0274560205869603	0.000690358544013892	-0.0223708612627777	-0.00908367446465297	0.0812097260756897	-0.00236777351874062	12.1692418663729	-0.748946905770129
0.124828556800833	0.401055946348461	0.221304918173092	-0.0597292909501326	-0.0460813735953275	0.0375592812072572	0.051301544817443	-0.0158653796306828	0.00993261071340412	-0.0407807590236123	0.0281331701545591	0.000141031032357741	-0.00758729124883006	0.00459555602798023	0.000127224522437963	-5.77607079532694e-06	0.000245391991478883	0.000171840739169538	-0.000249493825981273	-0.00750328798080357	4.14476536896302e-05	-0.106505089540393	-0.00139141120802599	0.0812097260756897	-0.012123310813593	2.81583484106023	69.1092823496094
-0.26578803463418	-0.0807629563954479	-0.0296444433009823	-0.234219099337572	-0.156558838563072	-0.0116229989611243	-0.0240647134550732	-0.0619521406340692	-0.00826515986542165	-0.120397751200862	-0.00160048796759993	0.000176762997137647	0.0453169223984584	-0.00662611234291	0.000212969224145487	-0.000269913801533961	-0.000690915917281321	0.000181893492098073	-0.0002568543165683	0.00010197056128658	-0.000322519148542533	0.0366251821663863	0.00598938793753723	-0.11312757674416	0.00286477834932164	8.21318893943061	65.8657973347404
-0.0172830275731215	0.0678745931504616	0.0397375302939995	-0.0972452939826044	-0.0344810541935505	-0.0153005925200463	0.00160573212179971	-0.0298090657887452	0.0110132318616913	0.0735830412782204	0.00206858900209661	-0.000855127481524054	0.0176428293261264	-0.00647086797293384	0.000555591160120938	0.000724409646714719	-0.000106882877288772	0.000430583327674317	-6.94058556119925e-05	0.0109680745556571	-3.82013844720808e-05	-0.0190005184736123	0.0126433553052301	0.0812097260756897	0.00656182158591934	14.2642689629621	-0.748946905770129
-0.147731331386941	-0.0589121154792723	0.181785684375614	-0.144960861559491	-0.0774166243706053	0.0735405300674556	-0.112971470376961	0.01992376269805	0.0330677646725384	-0.228959845265869	0.00437004086153125	0.000230411662550223	-0.0314706999262049	-0.00541077985224536	-0.00117598480342784	0.00069345771000684	0.000310388848401955	0.000283245949741939	-0.000114256816035163	0.0169825824536185	-4.62837590161636e-05	0.00225999886388406	0.0244907778073344	0.0812097260756897	0.00326531527073204	12.9362538503852	-0.748946905770129
0.0320125949588157	0.320476117299372	0.158952174578345	-0.0696901397702006	-0.089397485175992	-0.000703534694000418	-0.082781186396709	0.0165403697953299	0.0160396735583184	0.0485873212307739	-0.0411683027461842	-1.28089283941701e-05	-0.0401646959807147	-0.000449209288861163	-0.00073739296134212	-0.000669606648953103	-0.000454418127572631	-0.000266621781678134	0.000373784403996158	0.0212900588687241	-0.000193891944917923	0.027524096059901	-0.000817666940146955	-0.168109990708758	-0.0167915219265742	27.1204938686271	29.8667854845795
0.0229373328058655	0.0683811020270724	0.109689338570057	0.04887124917786	-0.102724327386963	-0.0601509890931498	-0.0310971475950884	0.10648112759999	0.015080471815379	-0.078533675094285	-0.00427454417044559	-0.000354882517464628	-0.0375676470121782	0.00181315417349537	-0.000845395712541053	0.000392639959381436	-0.00045335201554253	3.01503645798729e-05	4.42105870179788e-06	0.0299808019853074	0.00167100906427953	0.0706729270335542	-0.0124747509255535	-0.158596159834357	-0.00734662175176204	0	20.0538644149619
-0.0975833489612427	-0.0155052503037465	0.0383386770011673	0.116106715515991	0.179606371236186	0.00547491489770491	-0.0146490337284546	0.0489423652899077	-0.0141329507328903	0.0670195127872895	-0.0345078392893299	0.000221835896932587	0.0253351315044901	-0.00456023020941809	-0.000176543773677151	-0.00143577725857758	0.00117468780705443	0.000115576739564638	-0.000287910909003819	-0.0160281290701687	-0.000156749879630214	-0.059034757099155	-0.0232699401438967	-0.00752180468050712	0.0083818606374586	0	-0.748946905770129
-0.0786218768098371	0.0788096297931142	0.213790208366591	0.021969902171868	0.0931111080625613	0.0187411004217244	-0.0798435179597604	0.0217459040154715	-0.0161331966038823	-0.245401491567383	0.00272563209838017	0.000450774913890895	0.0178751455840802	-9.43044846722918e-05	0.00123313243473611	-0.000903418310502335	0.000144783425892969	0.000160942928648655	0.000719825720522982	-0.0192801869109889	2.81489370146382e-05	-0.0231996653875776	-0.00603520710033245	-0.197327089196095	-0.00397333387411791	0	9.59936110622469
0.155985179825525	-0.000640926888072268	0.028110433041278	0.01182381273686	0.0487756556902985	0.0293466075801478	-0.0868236836076882	0.0331855497148654	0.00584207731279829	0.069846492646553	0.0301969120845718	0.000116797234462673	0.00327188574254222	-0.00121507384985919	-0.00245565299476469	0.000661686298386366	-0.00196587742404974	-0.000451443098258175	0.000164174373745718	0.02330728448775	-0.000279696929915474	-0.0265005625316103	0.0103914105848699	0.0812097260756897	0.00737889152795645	0	-0.748946905770129
0.211431095383597	0.153057603625266	-0.105060405143221	0.0527743176102988	0.215380401971346	0.0528573211263323	0.0595953425496565	-0.0411681902392245	-0.00684309607474254	-0.135239861044533	0.0381519833675117	0.000357424057014777	-0.00100016854847995	-0.0046266317829502	0.000621067705175671	-0.000302830701325307	-0.000269539767801197	-0.000259473819192668	0.000624769706304207	-0.0272886500881527	-3.65181387684821e-06	-0.0558537345078919	-0.000303534401061456	-0.125467278138982	-0.0183745972671518	0	-0.748946905770129
0.152936659516945	-0.0207115436602797	0.0568109772552143	0.353551738263395	0.189982591428401	0.0142329368536842	0.0121595098627572	-0.0252646356708549	0.0232764420106715	0.0522422792161161	-0.0483212205616153	0.000276595330123142	0.00231265242358147	0.00729045080656721	-0.000518247813132255	-0.00062196426583494	0.000486101053581933	-0.000119928310046147	-0.00045135039208688	-0.0150641323205755	-0.00016363131958097	0.0116055239017163	-0.0061933019773317	-0.239575463780885	0.0137337274622564	17.3921664720553	101.610939965716
0.195858862062617	-0.108756854301688	0.101258919144742	0.0468919666543772	-0.0497012923284448	-0.00874319184080674	0.151111591656933	0.0257611214027664	0.00278519811285238	-0.13765438805794	0.0144142798219722	-0.000531498799473562	-0.0186130746380707	-0.00503060614663686	-0.00170379360179684	-0.000155274515478143	0.000207286083848457	-3.49363103231415e-05	-0.000171325216247964	0.0187849104226265	3.47916398282244e-05	-0.0175046767210001	0.0142359433077803	-0.0623887172915606	0.0117084094742201	9.67754849636334	15.3319505176535
-0.00842066277368925	0.0294605929935061	-0.0498964190352646	0.0198742537943675	-0.0498771254698438	0.0286500140869026	0.0525039609637337	0.0566786122090916	0.00848414248459095	-0.15864152354802	-0.0182609807864573	5.98163258878071e-05	-0.000270454894814809	0.00216964075533199	-0.000131796331029665	0.000425265457679513	-0.000795776020112382	0.000453696413079463	-0.000439868833012724	-0.029332153333431	0.00012328461058031	-0.0377692870933806	-0.00184709689115325	0.0140868260413021	-0.00859163682902564	26.5204499933964	20.6698518004334
0.0579089356750062	0.23413190011493	-0.199931085658548	0.21742313217603	-0.128407534131046	-0.00735332129982269	-0.0859171386904662	-0.0444317602802635	-0.021339142863253	0.0234266574487165	0.00023467664069754	-0.000495799079497483	-0.0248890235146918	0.00707512487263329	9.78097826955793e-05	-0.000929111772643987	0.00022388687148589	0.00011794297049228	0.000154730392665003	0.0133263221532545	-0.000131389116325931	-0.0111447483763817	0.00734524097330502	-0.244446935656313	0.00452697776315625	0	-0.748946905770129
0.0518449417371321	-0.114802161753082	0.0667873029084136	0.0126472774161424	-0.0508075049851437	-0.0228082217262319	-0.139486386867074	0.00424800034193296	-0.0270992131125408	0.0489605306675911	0.0179626602683609	0.000628362634560009	-0.00895974692486501	0.00114947925983588	-0.000675713600612471	-0.00371170346631677	-0.000420819055581778	-0.000360232975833097	-0.000206664856514105	0.0188098112970487	0.000139333126208063	-0.0756019307960304	0.00455284563670011	0.0294855453115892	-0.0038629256387025	9.58563977437451	-0.748946905770129
0.18851755344246	-0.0268073707613247	0.0696234018826534	-0.0951790702415013	0.1053305397775	0.0172580217005356	0.0125657360056513	-0.0182998927513435	0.0148621667133273	0.0823106447306536	-0.0173392081939362	5.23661102116435e-05	-0.00646801858250767	0.00387784453224715	0.000282449545553787	-5.55758981917176e-05	7.97250746369382e-05	3.43401498483775e-05	-0.000222260456777312	-0.0204207570481412	0.00175897610538001	0.0546522019019942	-0.00102330013543195	0.0812097260756897	0.00454081669136186	0.94594058812199	84.1998360906819
-0.110198576853093	0.1364407291332	0.19084201252292	0.130231234400181	0.00218070404220327	-0.0142659477373881	-0.0193569609405507	-0.0189693745225619	0.0452735544934546	0.0279783383583025	0.0280139383995217	0.000581587071427414	0.011112847607762	0.0036865434700748	0.000567420675822383	-0.000434946423748195	9.88165216386783e-06	7.21318570340301e-06	-0.000360145515593269	0.014838418304989	0.000649021429296237	-0.0174171777300112	0.00294402048242537	-0.180639480106289	-0.00144840808285529	28.6514717184683	11.4510512250887
-0.0621702792828948	-0.166555586989023	0.137161525687927	-0.0506368959806892	0.0985102201433454	-0.0163848291319615	0.053426860136419	0.00629327025767901	-0.0017526712147925	0.0633871848105794	-0.0361460053081638	7.1803191223907e-06	-0.0108956436815044	0.00403017541097328	0.00145668782685915	-0.00156260498405048	0.000189546288319686	-4.61647442139279e-05	-9.51670021592799e-05	-0.0326542620511862	0.000401918478107888	0.0446456682355216	0.0106640222393679	-0.0261398709401732	0.0141731937817435	0	-0.748946905770129
0.0126572679824979	0.0795922127074089	-0.103261098562639	0.028518802132081	-0.120462749287078	0.00124311603608351	0.0932002811634047	-0.0404876860529896	-0.0378362481681765	0.270564723118635	-0.0518503489681496	0.000553770942661513	-0.0214653557446762	-0.00266184574271866	0.000175188919038005	0.000335582018201164	0.000220602145005744	0.000380429563830997	-0.000196539994690159	-0.0120445334866078	-0.000386543312027254	0.0533634131775196	0.0157452717923252	-0.000856439746754645	0.00620177021717838	0	11.8345123562425
-0.144116042050491	0.0979061023762224	0.0177034639747944	0.122574905981184	0.204191656955542	-0.0562201655561981	-0.0171314977440692	-0.0123709305205181	-0.035872528186097	0.039787932881026	-0.0773841174394079	-0.00018221125210216	-0.0326955643506771	0.00314906262615988	-0.000134425709089281	0.000594414508115815	6.41131469798495e-05	0.000493991610302169	0.00080305732651853	-0.000479570947151675	0.000345469554718925	0.0376060263861115	0.00808296976367906	0.075053321125456	-0.000663397836061619	7.87592852655669	58.2076668866569
0.12225564919718	0.0253839524582036	-0.13295802959957	0.113150172394107	-0.119395485694877	0.037073207865449	0.0134477585924584	-0.00249301601218455	-0.019196508150312	-0.0426923893582474	-0.0259610989449458	-0.000501827426098611	-0.0136712230920513	0.00242693255420834	-0.00159884042033698	-0.000124570579066341	-0.000545620970526572	4.36301114201676e-05	-0.000419568501681788	-0.00547603325989754	0.000602152443822668	-0.0355267465140925	0.0117508234197945	0.0812097260756897	0.0108946725942023	0	-0.748946905770129
-0.0586741449125683	-0.0786374614657902	-0.115100230095667	-0.224606418089688	-0.0692375253842824	-0.00797931308701383	-0.0569318688589759	0.0515083885559484	-0.0315414394268219	0.110092551393123	-0.0367933131847945	0.00022048108067807	0.0357153697638941	-0.000621246928436237	-0.000655673750375119	0.00129257759346002	-0.000744443436145659	8.81593892192445e-05	0.000209179625247469	0.00625057636899773	-0.000806154556154959	0.0526786336064271	-0.00746040182026264	0.0812097260756897	0.00192991699713829	19.850354814258	-0.748946905770129
-0.0492975492804423	-0.000818886398512464	-0.0622105524829244	-0.325291354226325	-0.107432401658409	0.0269814506954156	0.128210259721917	-0.00212860575308427	0.0242263436334251	0.0942653866792467	-0.0305902075203893	-9.15524899393061e-05	-0.0444443710320368	0.00570117398441616	-0.001030539190091	0.000594268270568188	0.000438263305738484	-0.000451205579734215	0.000295068454535308	0.00285322800612642	0.000128897318709464	-0.0591275777235329	0.00504512674858981	-0.0132644000061918	0.00248795545173075	19.1626872252838	-0.748946905770129
-0.0494126449348282	0.010867849587908	-0.13335726974261	-0.0992297003865913	0.0797279916789797	0.0210021637735429	0.00461880816505289	-0.0526790891486528	0.0316084283986982	0.0888443100197656	0.0329911990806067	-0.000520099183576983	0.0130702343353981	-0.0038504956337444	0.000180416958199814	0.000628270047400736	6.55815568704199e-05	0.000287542458676349	0.00082048769536458	0.0153422114676778	0.0017086465699041	-0.0118408690070588	-0.00820881152767206	-0.177451279143187	0.00524526229743794	0	75.9131029786152
0.102250921770827	0.12546948643985	-0.292264639688221	0.227193145513752	-0.0273777575255355	-0.0127838003868449	-0.0432806838339032	0.020985190000252	-0.0138116028864812	0.00585718581399286	0.00411315045316485	-0.000387136724297243	-0.0168909439461558	0.0105190246524851	-0.00144884487024965	-0.000906582304690207	0.000260991255011778	-0.000299608179166078	-3.85899626303976e-05	-0.021689346280248	-0.000400192592585835	0.0369133224005787	-0.00799598713036753	-0.123497449082052	-0.000418208153471489	0	-0.748946905770129
-0.046240252379313	0.0849797700048658	-0.0979452670296533	0.033161819271172	0.0056898928061242	-0.0315850377111007	-0.0376110158162779	-0.0220885991407764	0.00434841453386725	0.119632692395907	-0.0157207663563854	-2.54412615136035e-05	0.0621888033791285	0.0016553436239477	-0.000900029169587202	0.00037418553548485	0.000507046000692624	7.7053552570483e-05	-3.06753595820108e-05	-0.00902767308485386	-0.000445351089030877	-0.0573087404754709	0.00423102708982426	0.0812097260756897	-2.17353071404469e-05	8.84424687116742	-0.748946905770129
0.0724113149321794	-0.0381006747566585	-0.0709659127066331	-0.021460762782047	0.204178532402693	-0.00493637076961428	0.214086382095743	-0.035657522886835	0.030042422817504	0.181099231716713	0.0369137832772903	0.000738044063018917	-0.0589245737253983	0.0025529181195334	0.000285588064926623	0.000627189523026095	-0.00123628092918049	8.50057153485295e-05	-0.000133339471717231	0.0245940002759746	0.000737808119189998	0.0261500458403288	0.0289738672769693	0.0812097260756897	0.00656104530216717	5.43436519649306	-0.748946905770129
0.125349528254288	0.245605053235437	0.00674579821365784	-0.0220459883782601	-0.0673861064932776	-0.0376646263888755	0.048578961931711	-0.225368862681999	-0.0217813291223272	-0.222594473188002	0.00788831230643927	0.000230961465637725	0.0270347977836976	-0.00307559988031492	-8.26816358086013e-05	0.000374206177109038	-0.000109901166598037	-4.92215281931996e-05	-0.000234983166639724	0.00822591952532092	-0.000593193070979381	0.017570693647498	-0.00925108802883834	0.0812097260756897	0.000472118618243478	7.20844338189194	-0.748946905770129
0.167256372093271	-0.00579420515905626	0.168903399116877	0.144796709433649	-0.0615182249017407	0.0270803065749479	0.0396584031012921	0.0358726967276692	-0.0456548730454113	0.0816301496412224	0.0445397715256006	0.000853859371577892	0.0164996104213755	-0.00175549763789751	0.00104394512595007	0.000403403851951589	5.75704564427237e-05	0.000144883419114006	0.000124407387665393	0.00459599220398843	-0.000202350799607287	-0.0155654369398117	-0.00246372763875768	-0.0775157123303162	-0.0111741446170633	9.2821040236924	37.8664668128128
-0.146442693618598	-0.0824522028219304	0.0749789611211222	0.0465787165073555	0.102120074185859	-0.00980717247513863	0.0313660474632877	0.0106630005989639	-0.00768300765091123	-0.079235005028731	0.00922435587149928	0.000194815299511708	0.00797644931609187	-0.0025727187011535	0.000666342455829749	-0.00112571160219177	-0.00172318166410357	2.19436509862891e-05	-0.000373830044429369	-0.000212097582356185	0.000174073421827625	0.00400320216504158	-0.00233520521680541	0.0454718077750822	-0.00971585500644445	5.78823724205776	38.9824656641168
0.118390478669264	-0.0470538708617114	-0.0536072304950878	0.0669516055258139	-0.171814447979704	0.0154401998073856	0.0430844716179901	0.0220296585017865	-0.00827011846139458	0.170647660978237	-0.00840101345525446	-0.000536463459494652	-0.00730291089487101	0.00214442839580542	-0.000323093175625511	0.000267592447476872	-0.00019163745179418	0.000531590517047098	0.000190498513473081	0.0251322696615865	-0.000152087280011148	-0.0906297517717328	-0.0214037618858839	0.0812097260756897	0.00914645925161905	3.75726566060786	59.4851195145185
0.0244049268488236	0.113676600137232	0.153464939088312	-0.289936633402086	0.236871991564028	0.022040012347466	0.0449109040410649	0.0710071115785742	-0.00360614116845404	-0.282234809357726	-0.0125094455561733	-0.000273545695616995	0.0246175469806542	-0.00805947850209043	0.000630471016043188	0.000673448830514012	9.43796223107363e-06	0.0003988276615845	0.00056114890299952	0.0354533805712434	-4.77887129621823e-05	0.0248235340890435	0.0176501850442687	0.0812097260756897	-0.015918615226832	0	34.6248607571073
0.167985543386411	0.0231434319938082	-0.0784141571006699	-0.0246138463695736	0.0567651897638821	0.0770699245743292	0.000563579320402852	-0.00993200297232177	0.0188408969197977	-0.00135793080420943	-0.0262691512549702	-0.00181324626600476	-0.0237705377811067	0.00201964949412603	0.00017022528139421	-0.000619551434180798	0.000129858270238259	0.000532126581001435	0.000172472695839421	-0.0228075685734864	4.61638527122776e-05	-0.076821745940069	-0.0179629853127747	0.0812097260756897	-0.00530223516992723	0	42.6795916350251
0.0418894209747225	0.118295495561719	-0.0530529116548758	0.00271129399354053	0.0539942638932767	-0.0220068335010974	0.198125570303955	-0.0178078349649623	-0.000587406106860477	-0.169175616460676	-0.0387308848838492	0.000102466965632209	0.0457423805077137	-1.48486235388434e-05	-0.0012504772653662	-0.000327890060422331	0.000159780586122427	0.000276489661112711	0.000300783457424014	0.00437802603877047	-0.000221416315078882	-0.022069047272241	0.0136793051911579	0.0812097260756897	-0.0212851633077102	0	-0.748946905770129
0.421020107438864	0.00804211222403928	-0.0159974683108463	-0.121521413621582	0.0981305592139761	-0.053909054302972	-0.020365025179908	0.0186849185848139	-0.0268065966476665	-0.112589072440662	0.00761362213625838	-0.000420917965181178	0.000661050794319218	0.00294062822140018	0.000547970947733178	-0.000660793376556223	0.00061289166030476	3.53041325085179e-05	-6.20217614616392e-05	0.0219980086514049	-7.72103158530602e-06	-0.0266634598822358	0.0176584448728279	-0.0562741102621972	0.00235691655352044	0	7.93635892050706
0.151449884373046	0.44566664159781	-0.0494387790197295	-0.00324355516283437	0.0913625662215771	-0.0144810466528527	-0.065323906456038	0.00238298661980685	0.029081838060518	0.00121978967344671	-0.0378937633439147	-5.99576108670785e-05	-0.00251607056910619	-0.00553870692730074	9.62043194676632e-05	0.000432554527443285	-0.000171058343445329	6.08898408478442e-05	-0.000161457559501588	0.00769532335600998	-0.000450073323523981	0.0161353187968782	0.015404637614612	0.0812097260756897	-0.00558331088584441	10.9705372612743	-0.748946905770129
0.197284036592676	-0.149596141172522	-0.00377449517737316	-0.0852031350795468	-0.0671445231600137	-0.0397103420859599	-0.0341722949188334	0.00540012531785883	-0.0301935921902367	-0.046114817132809	-0.0410731966624281	0.000454817739155233	0.00729430697999844	0.00401621114416129	0.000808921869075663	0.000896226683320123	-0.00153256601326313	6.27040414715729e-05	0.00051768010694242	-0.0493472872366543	-0.000749998579511302	-0.0618166097748144	-0.00807323760330814	0.0616546943647649	-0.0298326453842878	20.334350936355	-0.748946905770129
0.141545632852223	-0.0447936348097365	0.00347444606747005	0.121700105118071	0.119797373468049	-0.00171226957115989	0.125887386290215	0.0156624891280299	-0.0410251775984213	0.0910646272307087	0.00557392232993914	-1.706981549221e-05	0.0413647699133994	0.00593728230451851	-0.000697570439470163	-0.000220517654659802	0.00119939831146043	0.000260284873490058	-0.000112680387221897	-0.0141674393510068	0.000575670636417946	-0.00996861397000359	0.0115294359131541	-0.140887668314749	0.00191622872973118	3.03017600656728	0.355128337187168
0.0300901205165918	-0.00954990403710809	0.00138197348923041	-0.0807523972315924	-0.00955894856616279	0.0358515656602991	0.0780406564821792	0.0420999427421425	0.00245211830494108	-0.0165709435550603	-0.00403632728065806	0.000289151870762394	-0.00779302268952653	0.00133193951506239	-0.000514137186132024	4.24840127788428e-05	-0.000798417461524648	-0.000102264981402644	0.000216987221220544	-0.00836890808643642	-0.000719215615761715	-0.00637593257059821	-0.00871084662287025	-0.0590713713509466	-0.00339730592149634	14.0633609786123	94.5422101755257
0.0458551125028606	0.0104024313993614	-0.165079434566827	0.180962628319885	0.0587055995529409	0.0253977251788147	0.124498665608547	0.0359118159744161	0.00325514271180904	-0.124814748031336	-0.0356838337890304	0.000448188508404224	0.022269659127758	-0.00892898000040321	0.00107191593097133	4.07139551314994e-05	-0.000604465081464833	9.78838691183537e-05	-0.000321891940108565	-0.00462111701530277	-0.000229744160137768	0.0238563742219389	-0.00126903345564322	0.0812097260756897	-0.0203298365885226	20.5458097438227	63.0933348160384
-0.270574936473959	0.214253213507365	0.0141266374045954	-0.00602775279497925	0.0177853118744695	0.0233613694425021	-0.0182870880844583	0.0449675563462528	-0.0453020334545865	0.0784346110638505	0.00236719738584545	0.000304531946347053	-0.0157179834045845	0.0011401419783057	0.000665489401860286	0.000346533560616757	-0.00101853220234371	-0.000280984372690085	0.000318638130282212	0.0221656462665825	0.000919246552569364	-0.0481814473303807	0.010500853210144	-0.226537702398476	-0.00862188282492893	0	-0.748946905770129
0.0803527852386619	0.0261189995623501	0.306083319037279	0.125230083410377	-0.265044388457357	-0.0318573972829295	0.0136466409629517	-0.0394542863921331	-0.0142742247589018	0.0834472208907802	0.0244403674169664	0.000106415605762855	0.00561742766040108	0.0031764099785172	0.000445164357678163	-0.000289189127721357	-0.000269782318721545	0.00028568825816766	3.47857021618658e-05	0.034518118423069	-0.000803412964550443	0.0578254993503973	-0.00860138225175355	-0.0969272324928357	-0.00168085254989603	0	-0.748946905770129
0.0352657439179356	-0.0129628442520964	0.0723520670440099	0.30839152979865	0.0747037680409606	0.013968576700202	-0.121183725928817	0.00137406178698352	-0.0133501748930916	0.0300367335361436	0.0174609294129715	-0.00203508889942927	-0.0195152940639918	-4.60324160372894e-05	0.00165183162371596	-7.41372243944216e-05	-0.00014717428015576	-0.000166481573216082	0.000214900740198587	0.00856583698077684	6.59599797321331e-05	0.0353160579128806	-0.0113904061179932	0.039635779432148	-0.026537389175338	0	-0.748946905770129
0.216283311892588	0.00796936863325848	-0.0317202429354168	0.00943984361675465	-0.123003728545149	-0.00265437888727016	0.0969093496771802	-0.0179558917744093	0.00422708729186483	-0.111020629983693	0.0218140800233526	0.000269578496604472	-0.017165267891489	-0.00097095959086313	0.000931034145555287	0.000138869051470092	-0.000661098235497204	-0.00049961290186662	0.000106019251276512	0.0163861478505709	0.000521097492212297	-0.0332796580653499	-0.0152153068720374	-0.156636739871814	-0.00772401281537538	0	-0.748946905770129
0.0671688545357205	0.0976912020497407	-0.171118944410362	0.20638162209797	-0.00525413040624589	0.0388557276978163	-0.00933278868455112	0.035059074750597	0.0214891290462604	0.143761345226955	0.035213750954735	0.000345697481159757	-0.00619295194342673	0.00125297431557181	0.000613371134690288	0.00026669945016522	0.000467191322140792	-9.17093372712063e-05	-0.000195356157290383	0.0216413442898946	0.00103998062664679	-0.0292145885707999	0.0252562114813129	-0.0741279819917391	0.0144401873221345	11.8557188569739	60.803079373475
0.185431123827422	-0.0712398992690132	-0.259889428049909	-0.151289474815511	-0.00436746800970955	0.00531875722363817	0.00499178493811581	0.0945346266145062	0.0123447219009596	0.153272377302653	-0.04980288473378	0.000360255639306084	-0.00580351912062382	-0.00208407706901137	-0.000510519659533082	0.00140296092923875	0.00139279553957916	-0.000178916007544161	0.000321179564451768	-0.00936277774873007	-3.52060440249602e-05	0.0101549212285628	0.0103155765271195	0.00124299697940811	0.00144978735058698	19.5864557029176	-0.150249118623228
-0.00428229499051591	0.0557240121705489	0.13264711371855	0.249602714749471	0.25428118368081	0.0474272288680482	0.104991520993089	-0.00266027513212785	-0.0125068184592964	0.0426462165364709	0.0614099564988566	7.20525240804903e-07	0.00578939523491417	0.00637486514388352	0.000191086851820677	-0.00112602149793828	-9.21827447336598e-05	-0.000305078417735638	0.000656541303160063	-0.0126151537042052	-0.00010853057720539	0.0312859799615464	-0.00115392657705848	-0.134149921072704	0.00617810918489736	17.1024579041332	44.6890724904424
-0.120541698312684	-0.142533526559706	-0.132253422666601	-0.170231947982867	-0.141685079406378	0.0204383930561043	-0.0231294157761587	-0.0351342666878925	0.0239067188037099	0.0388301925775481	0.00329398153431559	-0.000722824331064742	-0.016725689258282	0.00594427896685357	0.000848133732124223	-0.000655253838500292	0.000299111427499943	-0.000198966648219723	0.000442159854423307	0.00252566535749965	-0.000742468923836115	0.0645466576394966	0.0163389009556716	0.0812097260756897	0.00820260281122054	11.8546647785309	47.5749248010964
-0.0571959571630982	-0.008942010352749	-0.0387128088113624	-0.00924415931749489	-0.021455487249746	-0.0219869336232378	0.0407061149875421	-0.066893373187291	0.000878768237162708	-0.10082762154362	-0.00473159802788015	0.000548423687752875	0.0209808732673711	0.0135882077786798	0.000216488140472704	4.56317280523866e-05	-0.000900713952627696	0.000186478144444058	0.000636663543440719	0.00964845595836739	0.00012761518342419	-0.222232843770504	-0.0141222721945116	0.0812097260756897	0.00554263393956278	22.2125041047338	-0.748946905770129
0.0982797979942105	-0.0937515214274686	0.0320813981928258	-0.0462415441243796	0.0599267202457874	-0.0492185191240014	-0.0566856256800529	0.0821243711302211	0.0195424579723806	-0.156671298849262	-0.00758469881098567	0.000998807822671255	0.00339828521269681	-0.000347020923454511	-0.00070654785848534	-0.00246251606898806	0.000928354039267276	-2.31014917339012e-05	-0.000177744442798056	-0.0219542328728778	-0.000334866057671968	0.0343403385195429	0.00104374504690763	-0.239695164807857	0.0033593835822987	0	-0.748946905770129
0.224367585549497	-0.0678318308561958	-0.00391999685228095	-0.161985215744342	-0.00519288327600675	-0.0140703371886325	-0.0432247728198454	-0.0162072185358252	0.033429715208839	0.155502190327632	0.00754265925200737	4.60854949095868e-05	0.00276747091038954	-0.00626964025924592	0.000111508728936727	-0.00111605188853114	0.000679122230956564	-0.000613126828045263	-7.89048949585425e-05	0.0139271542228174	-0.000322756188127604	0.0099004211368674	0.00628182432144953	0.0812097260756897	-0.0137880982419044	16.6089839758479	-0.748946905770129
[truncated: 250 more rows]
