# Supplementary material for: Minimal brain PBPK model to support the preclinical and clinical development of antibody therapeutics for CNS diseases
Source: J Pharmacokinet Pharmacodyn. 2021 Aug 10;48(6):861–71. doi: 10.1007/s10928-021-09776-7 (PMC8604880; doi:10.1007/s10928-021-09776-7)
Supplement: Supplementary file 2 — Supplementary file2 (ZIP 144509 kb) [file 10928_2021_9776_MOESM2_ESM.zip › Model Code to Reproduce Figures/FinalISFResults.csv]

Kdeg	FR	FR_B	Kon_FcRn	Koff_FcRn	kCLUP	BR_kCLUP	Vp	VTv	VTe	VTi	VBv	VBe_BBB	VBe_BCSFB	VBi	VCSF	VL	QT	QB	LT	LB	QB_ECF	QB_CSF	RC_Tv	RC_TL	RC_BBB	RC_BCSFB
-0.0944645424917858	0.0866471160962794	-0.116721096312837	0.155561204264684	-0.221608636849258	0.0124238815998796	-0.0970377139392572	0.068116880245997	0.0174799999342594	0.151647756722781	0.0580172086468884	7.48883448906668e-05	-0.073919072791031	-0.000377943054214236	-0.00984034813781065	0.000631562755211368	-0.000692899650331702	-0.000524957029189865	0.000125784499216852	0.0128864734781797	0.000283151346978316	0.0188806754527786	-0.00790166625202215	0.081415967440942	0.0073893945673309	0	-0.396429398174617
-0.308852017541527	-0.0694912690003646	-0.531008417371962	0.058928507635458	-0.168642875290498	0.0168346024122743	0.155382809337754	0.0474029048102853	0.00812561690770797	-0.0680262159705863	0.00471009618706786	-0.000250685691199237	-0.0604011315282899	0.00160457375367251	0.000340588863220193	5.33959905884007e-05	0.000675702954319179	0.00021477675722914	2.39668653698732e-05	-0.0350229300153945	-0.000398948626778139	0.00780611144489574	-0.000660502928526485	0.081415967440942	0.0103698512766033	51.0610688580241	-0.396429398174617
0.399095406707923	-0.0433067303363599	-0.475251313252867	-0.231336084115171	0.219750357275695	-0.0267624226524104	0.383567053902411	-0.0192418681986589	-0.0321291303219846	-0.0410988070993827	0.0259898607437399	-0.00166076503893486	0.0330574128184384	-0.00533885073695683	-0.00164577067215632	0.000267979142219543	-0.000901889455925509	0.000258807082889945	-0.000295123759622151	-0.0129063533690957	-0.000301400794650797	-0.158415229462357	-0.00904729757300449	-0.11940168752711	-0.00197354306392095	0	-0.396429398174617
-0.150245288210358	-0.0697424419271635	0.130376583054298	0.275960731936058	0.0314910433566491	-0.000159851261461563	-0.258502173786032	0.00549389580163129	0.0160201175665822	-0.192753571847082	-0.107246381581232	0.000238652994338562	0.0373882786201714	-0.000990134551998478	-0.000347266495855481	-0.000641773556841585	0.0001504567162538	-5.73516366640936e-05	0.000132766404463247	-0.012024333216072	-4.00857059686954e-05	0.06454904437986	0.00156843617691593	0.081415967440942	-0.00376092874375256	0	28.6304607788634
-0.0562627915895136	0.0728215033387818	0.0485667373887428	-0.108143514498204	0.130668393608947	0.0184386814859139	0.492273371264524	-0.0375280538965093	-0.0529396731718448	-0.0552692715445359	-0.00283096746146094	-5.02958889579963e-05	-0.0895636853699399	-0.00375748191697634	0.0013827817693024	-0.000156567535185226	-0.0010143491339768	-6.38757525479594e-05	0.00109995418840492	-0.0256051754257354	-7.80020968673689e-05	0.065072692114019	0.00240245735780453	0.0199496067839304	-0.000519472113763464	64.9379961389059	18.1059418806653
0.233483022360687	-0.079505123955529	-0.305586109229478	-0.122266773153331	-0.0406406793732792	-0.0248156836235114	0.334496988109383	-0.0683655535086782	0.0342268763023015	-0.205958298067719	-0.0141541368558403	-0.00201829644436602	0.019404990365649	0.0014799915970678	0.00170589251751374	-0.000187529208298454	-0.000823118294859926	-5.53151503499549e-05	-0.000221444807979809	0.000729973200206624	0.000428901018815209	0.0557874630695141	-0.00405520766285483	-0.0134739279998273	-0.00285569034986755	0	-0.396429398174617
0.0773144381637951	-0.104211619225636	-0.0463938852545608	-0.243667770366321	-0.345878382187778	0.0139661948377379	0.020252053232793	0.0455619314584408	-0.0668462548239979	-0.115753603222147	-0.0149337525794222	0.000502295956386511	-0.012560750581469	0.00215089536490831	0.00205300841289136	0.000153686146141307	0.000282581545546945	0.000176157995976256	0.000507649598576521	-0.0154332344006272	-0.00013173719152515	0.0404105646488746	-0.0058101291773357	-0.0787149888743942	-0.0084607452867469	0	-0.396429398174617
-0.0604458974095544	0.0696912143947148	-0.49833443115285	-0.0194228226975948	0.154107910149598	-0.0429172514366462	0.431769210442348	0.0478734034810822	-0.00524686329917512	-0.232803501697141	0.00404991033096569	-0.000143584247264128	-0.0750947325891481	0.00233795988272067	-0.00268792951599783	0.000344197152846837	-0.00153296239729706	2.68017654625474e-05	-0.000148266101322014	-0.0189537355324202	-0.000432821004819228	0.313884403660202	0.00220645875032566	-0.209765211063353	-0.0171428909758684	0	-0.396429398174617
-0.547915954151031	-0.0456443137379718	0.239892176556276	-0.0181988290741359	-0.322897285275642	0.0182902504113669	0.0542032365041183	-0.025478400531007	0.0501420087402569	-0.0187638791271844	0.0557988829322487	0.000141759056656143	-0.00211457396897607	-0.0012834546644942	0.00120478400985458	-0.000124986668013305	-0.000881744989305044	-0.000261598274850505	0.00023381598417016	0.0195306670138822	0.000166678456209324	-0.104791669939446	-0.00691608337814609	-0.0991539198294881	0.00821213194900627	0	-0.396429398174617
-0.445428013484334	0.0441472463656638	-0.190033169083263	-0.0569579097242074	0.081695119701902	0.017258811836941	-0.185777941864001	0.00642692512720933	-0.0220270563619052	0.29552856784853	-0.0916244178618386	-0.000857033639662053	0.0600492843862375	-0.00112782854805937	0.00198673800934546	0.000178421270601969	-0.000197842509040203	-0.000278401285139784	-0.000367769817168462	0.00163214916035392	0.000124832905035399	-0.00197210759471167	-0.000160639259118356	-0.0982305102881145	-0.0225654704564798	0	-0.396429398174617
0.240966614890584	-0.0383519086640982	-0.113524522619504	-0.146404854169099	0.114562039225831	0.0182699588730026	0.286911000880327	-0.000694117643809	0.0511931617867796	0.0938303498432116	-0.0135111206621296	-6.22526046083482e-05	0.0174238144838736	0.00187797562516989	0.000396334468469206	-0.000718675189583462	0.000267195314213042	-0.000164334667595023	0.000716570609792244	0.0200651830808605	0.00158244493188997	-0.0362377179189334	0.00154341433019312	0.081415967440942	0.00695893046029283	0	44.8138572320959
-0.48074291710578	0.0324170944445668	-0.630980384115778	-0.281670461771256	-0.105461913402175	-0.0103219945304475	0.676618425913655	0.0440203064508904	-0.0102373807491412	0.0365771341159149	0.02679286363845	-0.000822098866087639	-0.0750267387725991	0.00429221207961894	0.0014393199992051	0.000150891709517209	-0.000220101492490854	-0.000204271060680772	0.000289675123434918	0.00547426368056958	0.00076774447199579	0.00377124619669544	0.00286459015990026	-0.307153626788123	0.00421452822533763	13.9562111110664	-0.396429398174617
-0.126872759965139	-0.204630300812962	0.434634786496051	0.523705767654028	-0.12239612212083	-0.037641554550546	-0.146395586248938	0.046884512683488	-0.0820046708213735	-0.0276417896263512	0.00809458098989113	-0.00023832812025093	0.044509363390711	0.00303796531820533	0.00025926946106436	0.0003098750838475	-0.00134046865551396	-0.000147559154332733	-0.000140077662020066	0.0317608493204513	0.000293218462397604	0.0941555885211518	-0.00531868479858044	-0.201927436915966	-0.00104571809611376	0	74.275447567556
0.011199105601007	0.0578664818726784	-0.000283920847604424	0.267672156633646	-0.0487147197845292	-0.0105946333964787	-0.182879604832057	-0.0249395746223723	0.00472896468317763	0.0678728294781337	-0.0669740793811298	-0.000458470091095231	-0.0739455591506712	-4.53641572524255e-05	0.00343352292219667	9.13902239707554e-05	0.000473442889987519	4.59553375373734e-05	-0.000242699877381902	0.0110465303223031	0.000567313014411486	-0.0163098631736367	-0.00688561028929657	0.081415967440942	0.0108485827389575	6.59377766430426	12.6282744378843
-0.125042083783926	0.294510261880876	-0.0204545228637932	-0.0633151325682556	0.257312368593269	-0.0223312066423947	0.290058220856171	-0.0950116701866901	-0.0148350275723323	-0.0770060765831984	-0.00572982988269599	0.000751576718231339	0.010108847364511	-0.00171675447290687	0.00238410451234738	-0.000535658854404764	0.000545855490075908	-0.000207317253950623	2.67491813390475e-05	0.0116296271180274	-0.000111083789554933	-0.233949314024778	-0.00648512997030126	-0.259881383233551	0.00704726126931798	0	-0.396429398174617
0.036467792191339	0.142348756553146	0.674853185141265	-0.0203506694249191	0.121499214402766	-0.0362169912205832	-0.00508597866774807	0.0180738054685146	-0.0208967378463399	-0.0355473856080987	-0.00660777489490061	0.000368415349766282	0.0608656302700554	-0.00405588665025036	-0.000142271850032016	0.000227179298072588	-0.000240795223445223	0.000244390764322588	0.000210840694313097	0.0165805971619846	-0.000660352542682818	-0.0585493190049243	0.000259792552434357	0.081415967440942	0.00778940276217654	0	-0.396429398174617
0.0220666426297944	0.122005607283513	-0.55532614362135	0.0639586366796692	0.152582557862706	0.00372439049772888	-0.235693082958795	-0.0652270449411134	0.0104435422459097	-0.276269182640913	0.0119010096588692	0.000619457134195089	0.0562083528067114	-0.00160011992512132	0.00162376521527641	4.05856669889459e-05	-0.000308507342489217	-9.84327127573348e-05	0.000533822869528189	-0.0160597600689735	0.000595821659273188	0.0021834883321965	0.00167019879269592	0.0336154666499831	0.00960647425393679	12.9923428126927	-0.396429398174617
-0.254355908829354	-0.0265859110068193	-1.53927830591165	-0.00215351374502615	0.0900121719395177	-0.0274140773738621	0.319941004399201	-0.082245359451964	-0.0258677713502317	0.183860528335474	0.0479214326931969	0.000692162888748626	-0.0588645464680904	-0.0017367237198963	0.00137644047609231	0.000530331739013512	-0.000580295652495622	0.0001140325108	-5.7878261474742e-05	-0.0193576561995846	6.03048093503755e-05	-0.182586544446083	-0.00656701539164739	0.081415967440942	0.00756794432340824	41.5430556580464	34.2898193000489
-0.241296575388171	0.0214577129120426	0.0857070295067139	-0.100136683188709	0.137475034360464	0.00361304516439231	-0.032061689172908	-0.0629211049829973	0.0104413541464654	-0.00108397147248329	0.0241243756486333	-0.000562352174763414	-0.0213982428647677	0.000419383178587474	-0.00551705076485587	-5.33462867482459e-05	-0.00040260261806957	-0.000137230855432602	0.000594974663436165	0.0189477379799696	0.000904292965603792	-0.100875508831119	0.00248627488138053	0.00759020809851219	0.00812662347672699	0	37.0779343213731
-0.242622046903872	0.0292547168041508	-0.112990105682764	0.166907017571603	-0.0739379604895776	-0.0602286872307378	-0.149875601990336	-0.0920526025358084	-0.027862209647592	0.0527894782487528	0.0290275931880397	-0.000655212982873632	-0.0174196732871883	0.00161370924694926	-0.00353335470814986	0.000157047490218831	0.0005950524095093	0.000195500487089273	-0.000690315117659934	0.0159936075708895	0.000528629379144885	0.032696917367337	0.0048751191796732	0.081415967440942	0.00426931573724487	0	0.0941084395105769
-0.11760384116663	0.0112729687121949	0.166705732332597	-0.19674561743729	-0.173234748408846	-0.00754403362817135	-0.113272973276084	-0.0198806479886396	0.0260541842537971	-0.182288172837817	-0.00261828488983329	7.4043927319245e-05	0.0918594369649335	0.00427030992003186	0.000503206636371489	0.000182532234176414	-0.00189316073195478	-0.000477193327658054	0.000100158272926532	-0.0150055216794539	0.000436253239445739	0.0775115849982444	0.00692076766618066	-0.0840197422362297	0.00319938302159684	0	14.1209511393433
0.215679107534753	-0.0842001692391183	-0.153142806487704	0.347421807202392	0.0439439621157522	0.0158483990356644	-0.0981929511777125	0.0750494133170736	-0.00205554494860904	-0.078061093257775	-0.00574537391603069	0.00048233009666343	-0.0774091534968789	-0.000873867512205528	0.00239783605749566	-6.33337873655604e-05	-0.000535768090206723	-0.000589680401578252	-0.000205121225935523	-0.00193648839904548	-0.000153387692964024	0.0962528351936698	-0.00717206601138987	-0.0557502850021873	0.00555233340107852	0	38.1671151521931
-0.125470743263955	-0.0383893174447462	0.137699496970717	-0.297840859832493	-0.0959936881614206	-0.00291251966113282	0.231416525195956	0.0411778156686651	0.00816375263864244	-0.116792726433327	0.00651567035255662	-0.000655588585346534	0.00838855295254093	0.00295140420807294	0.00193796814396685	-1.16804693204298e-05	-0.000277079983463602	-0.00025478887751218	-0.000216679454869029	-0.000258400979847084	0.000454369410485267	0.0813642589508512	-0.00722146527854917	0.0677026773251628	0.0132987809685301	9.92006410964776	28.2247589945874
-0.276854465992574	-0.0195798987003478	0.0381766502400582	-0.0570662523386182	-0.130828540152223	0.0213037917671595	-0.20614293900109	0.00819795644418675	0.020788385020732	0.0162017261534941	-0.0284611573533207	-0.00126950448800045	-0.0268140727977136	0.00562396366033768	-0.00696681038367841	1.09010073567894e-06	-0.000367818935796072	0.000542300659728268	-0.000298606392441281	0.0103948096448241	-0.000174159133517482	0.286728458894467	6.16514199154317e-05	0.081415967440942	-0.0223267502572886	0	-0.396429398174617
-0.0859888504281833	-0.0513617937218982	-0.755633401668501	0.155917911175049	-0.0233570419626723	0.0443894065281782	0.1076162568063	0.0685275666038423	-0.00258830690382383	-0.131995531434312	0.0122361834765439	-0.000422534504220695	-0.0870365148285461	-0.00280259790746751	0.000298416929885637	-0.00194441751996322	-0.000396999687401034	0.000431501267460499	0.000199619397639905	0.00616718288739815	0.000129710399011662	0.0607992638935717	0.00194176559267856	0.081415967440942	0.0119063696599755	0	60.0767433889412
-0.179408592120103	0.110664052315584	0.290298949894313	0.0209586494097411	0.0477913864694985	-0.0101347404282397	0.250584124211064	0.0269158649789987	0.036622701420379	-0.21839511032391	-0.00871867713696695	0.000408557806663268	0.0727763041589058	0.00018401082850894	-0.000643998882431607	-0.000515775979047395	-0.000636227061591721	0.000208329065879198	-0.000555223231034518	-0.0271113461233043	-2.96253095806165e-05	0.140683573982583	-0.0037250580893371	0.081415967440942	-0.0135001631022723	0	47.8318147296393
-0.12712695251008	0.46136909859677	0.203866539440215	-0.256514640735878	0.0953161776463203	-0.00674986424674617	-0.160459093729596	-0.0759931569698062	0.0400584532905592	0.10035571929925	0.0290617442993861	0.000233614357869616	-0.0276241410828717	-0.000932485659080884	-6.76894712811071e-05	-0.000907930180063077	-0.000426639246613236	-6.07047925722526e-05	-9.37264479730082e-05	0.0168486521745923	0.000156601572594894	-0.410517222338697	0.00404421686289091	-0.164461125431844	-0.014983174407287	1.02363329191455	-0.396429398174617
0.0540447347438351	-0.124916839316824	0.0285656863001196	0.164725710552309	0.204333668787681	-0.018926070462123	0.0750889945324107	0.0391661201032147	0.0361920607286983	0.13055263869369	0.0325440277148485	-0.000422401750643231	0.082743745202345	0.00257970233436966	-0.00304995270377362	-0.00089262960302261	0.000283063189889576	-0.000158602003656028	-8.14427914923588e-05	0.00174051103976303	0.00146451797508673	0.245003216389541	0.00247663915873297	0.081415967440942	0.0040880178416709	22.6278706708421	-0.396429398174617
-0.0518936595970287	0.015086375226927	0.0495021647041203	0.0290318260590541	0.0479593911834986	0.0245674904972002	-0.273524877500907	-0.0111012040526868	0.0214012329678244	-0.0102315702854774	0.0103885200908058	-3.44665038499725e-05	0.11751112217739	0.000491636807014917	0.00161769578295146	0.00011926912155813	0.000485062820485771	-8.13483747302834e-05	-9.89587406398096e-05	0.00358557362556344	-6.55703849765654e-05	0.0313409354320926	0.000856548173726601	-0.00987895920804294	0.00930716941578935	0	-0.396429398174617
0.140643118011578	-0.133881107292578	-0.656547831688489	-0.142156144775586	-0.02782454427058	0.0234068930949503	0.165642903689448	-0.0154855763104302	-0.0266246209194571	0.0997938511548577	-0.0323729816270213	-0.000642809133155176	-0.083627532932212	-0.000294060299881549	0.00156063641945381	0.00019707127904911	0.000827611655755955	7.5850430910851e-05	-0.000393594529854768	0.00550159579152254	-0.000176920593093266	0.10366884625741	0.00302678203622508	-0.0396154074870656	-0.0162463421944917	7.78387157984307	-0.396429398174617
-0.154701681264983	0.186929549449978	-1.00189332571711	0.071971837840872	0.032711640262383	0.0142563117602688	-0.201189037765883	-0.114695959056329	-0.00145093101031613	-0.17721724524309	-0.00719307882967157	0.000478685087020647	-0.00491288685783109	-0.00520695071306887	0.00331857619223186	0.000585572938520684	0.000579130153002705	0.000394936515023758	-0.00041161116779187	0.00368421256439833	0.000718424234047887	0.0213933773596644	0.00482260582301741	0.081415967440942	-0.00573447484553513	18.9456995124033	-0.396429398174617
0.20492336414907	0.206307701807808	0.329982454451297	0.135076895086399	-0.037977582235203	0.0292527586538291	0.194995255249294	0.0132442216820801	-0.0411065697225477	0.0398911056039728	-0.0111371544444678	-0.00102851889320565	-0.0277905181805173	-0.0015374283824523	0.00292438553118202	0.000371699944760495	0.000432306347027733	0.000192748454669767	6.16804832616058e-05	-0.00497825521427686	-0.000287697839455037	-0.0393744627605908	-0.00796309510794113	0.00346945061649984	0.00845755220158795	32.5324149852989	26.5350866495323
0.190981678117496	-0.149648603404203	0.225149077358481	0.386451606725632	-0.0080790595745911	-0.0767821833157035	0.0988838489802426	-0.0366151325959676	-0.0316578446083303	0.159270538379876	0.0241471386445364	0.000152674417056353	0.0631135065631871	0.00161663929676448	-0.000647334861632376	0.000118587263379322	-0.00127940554734196	0.000380485068086411	0.00103112458316534	-0.0183924110856459	-1.62133452482616e-05	-0.160003840351346	-0.00904150403291804	0.081415967440942	-0.00079594183608267	5.66102765827414	-0.396429398174617
0.144619915566833	0.314181602602934	-0.210985460931133	-0.0166190256280345	-0.115803637426496	-0.0107641487464669	-0.0822615858701591	0.0593094256472846	0.0132532499473541	-0.0118014562076044	0.0234342440088555	0.000358231570808165	-0.0227986068127256	0.000679005284834888	0.000201218603476327	3.91960021510762e-05	-0.000709539583675256	-0.000427796550991677	0.000396388181555407	-0.00537382321909363	-0.000493480725827111	-0.18096098404268	0.0161782173243101	0.081415967440942	0.0119696243142182	0	5.27021887841643
0.51270316970319	-0.105957431499541	0.138001123878563	-0.051954298895498	0.110790875483634	0.0189811179517003	-0.251296050698441	0.0436348758584704	0.0342143902916296	0.1137988913161	-0.0219826861033373	0.000559775544477059	0.0497709751007873	0.00251564766345225	-0.00197626004226414	-0.000145854519654209	-0.000482761804516452	-0.000932704958487074	0.000867481252190494	-0.00762617975623103	0.000154361403627234	0.110752774286755	-0.00251817749069694	0.081415967440942	-0.0239425759523514	17.6149462142621	52.2327518007561
-0.246059668586599	0.0270901812624751	-0.977926838397837	-0.0887593804859472	0.0207309256775656	-0.0122910818943954	0.349824994796598	-0.0180459929077639	-0.000805014003161575	0.210088238483966	-0.0168856755636619	-0.000524225370972853	-0.0312045700546879	-0.00253135819207506	0.00111370921574894	-6.74586654653142e-05	-0.00106823956744106	-0.000118258681695349	0.000680773765958875	0.0147347679867706	0.000254182048765816	-0.0186338288683839	0.00235681922139341	-0.213748326015011	-0.0067908727497108	4.17433402277903	50.0427388092082
-0.0573897370712337	0.152102617709421	-0.765690166797278	-0.323238645788061	-0.0421718913361602	-0.0354780118539882	0.0333307277948558	-0.0294566556326542	0.00971481538891483	-0.0576241126920619	0.0424811494796362	0.000177231584330029	0.0544202400629079	0.00090045075189793	-0.00112421043352717	0.000443009125397076	-0.000645736045653544	-0.000461356026946635	-0.000154376138420509	0.040179974827339	0.000282973815236121	0.0805528265010451	0.012131838838163	0.081415967440942	0.0103977029755526	49.9312737984783	19.1076882501089
0.134850506846741	0.0173545954461689	-0.227715949161552	0.0930312621016636	0.0659970796122986	-0.0196068685384883	0.465446277097217	0.0243561135463313	-0.0402235785364382	0.0818689704091868	0.0472474878579465	0.000145658402675997	-0.0241511121010094	-0.00311275404903788	-0.00191922685259094	0.00013630983130497	0.000255156578478966	7.40914720591679e-05	0.000396432687117754	-0.0128301698995714	-1.85991449219713e-06	0.121435275354426	0.00147235734543916	-0.0994823742229867	-0.0195152943599954	28.6015480230855	-0.396429398174617
-0.234988675248133	0.397424653888625	-0.229731499497888	-0.342649741276705	-0.0488270677163275	-0.0264943227940043	0.0018279776649619	-0.0151166930749119	0.0196859331386179	-0.0549161899910255	-0.0405852907656711	0.000197907718391344	-0.175174444875884	0.000670882131633688	-0.00581542866112683	-0.00094024434698059	0.000652337070193409	-0.000515953160246552	-0.00045495567697118	0.0149607761634825	0.000305643932233757	-0.16090271316874	0.007234195272104	-0.0512246903073156	0.0123989047716384	46.3361239962102	65.4916832631409
0.304666408121244	0.522776675391444	0.123300923265768	-0.0476727829647886	0.310157419786873	-0.0139223356321023	-0.288724924189368	0.0340875872036421	-0.053809605944166	-0.168673218580038	0.000998533500208287	0.000503383329830465	-0.0538346404157317	0.000247680236332926	0.000198024570032374	0.000125361145218328	-0.000450817105754786	0.000130473087898819	-0.000230593278720881	0.00773881122252895	-0.000214017284048795	-0.17174547611053	-0.000382074390367082	0.081415967440942	0.00893376514413968	0	26.6006814160032
0.0181685309155557	0.0162853524710482	-0.319256683068202	-0.0485858216040524	-0.0795809554162649	0.043891957364282	0.469939683814569	-0.0323920444106446	-0.00756031370059451	0.00665883859268201	0.00574981327632673	0.00035689535879091	0.0298125264615616	0.00244675807531958	0.000416837245146517	0.000354176044078169	-0.00130030409980608	-0.000166632571343195	0.000284620519780177	0.00278777006864273	-0.000652602928086554	0.0221732825206258	-0.00105918557103934	-0.178213944256968	-0.00568271671498533	0	15.0924110707688
0.0429758174952501	-0.166004048348583	-0.493868760891485	0.151006678309789	-0.0801389751427332	0.0220897558897022	-0.0593572691000406	0.0354938955974289	-0.0141125935069207	0.0920910103196471	-0.0142800387522746	6.45417793210257e-05	0.0150073379850721	0.00183428017954279	-0.000206959935858397	0.000106446001187921	0.000903146042511516	9.5183725046466e-05	1.58401640055761e-05	0.0133447660067754	-0.00024137460422935	-0.00124912935151988	-0.0031016280863192	-0.161558515507328	-0.00923594939329786	25.0069151281234	-0.396429398174617
-0.0563402371288397	-0.0396998368549338	-0.0547271795282032	-0.445671703789648	0.000207614001478396	-0.0306105143386147	0.227732489423537	-0.0137999956825338	0.0192235923331698	-0.048133207010937	0.00385967927896935	-0.00158112162198853	0.0939218539546864	-0.0025777431480889	-0.00017374755206645	-0.000151241976455663	0.000595600910881844	-5.35760026902921e-05	-0.000331810209478811	0.00846605653131349	0.000410430423965602	0.107873183607111	-0.0105447869106062	0.081415967440942	-0.00139868635063567	37.7562540506734	8.72841480035932
-0.0552265353032596	-0.0857647881003523	-0.938054512461384	0.164053294837415	0.0619249001540569	0.00574977550623967	-0.137657586868409	-0.0195174221359423	0.0264706567358335	-0.127600070252023	-0.00789981392007921	0.000197575313642062	-0.00701944405993871	-0.00238251699150394	0.000387590739523658	0.000159407297579461	0.000925854360786182	0.000370665864628306	-9.91797579481535e-05	0.00209363319970035	0.000841436976598997	-0.0655852721605846	0.00861891521075187	0.06497555167046	-0.0281851376412969	43.4696114456742	47.8467710484256
0.154530660267308	-0.0782972209494494	-0.277074909318048	-0.0912704901637544	0.0760122477144982	-0.00751274882195385	0.143498643314461	-0.0864455091306032	0.00500536279688646	-0.060768193016571	-0.0177896404421893	-0.000485671000316046	-0.0685165363280595	0.000172752989625158	-0.00561764523594099	0.00017491058554131	0.000504423218346872	-0.000401383477101835	0.000304878038248191	-0.0238044520215679	0.0004775899674474	0.151475562378749	-0.00188263778889486	-0.173293138714938	0.0032956116616536	0	-0.396429398174617
0.00533496365618324	-0.10947454249761	0.0412599525664827	-0.222340047373521	0.298225241743372	-0.0160656875527724	0.20282911695617	0.0540381248891886	-0.000618059810598592	0.00589381258774258	0.0503353916338807	0.000461437698856537	-0.0749652234341006	-0.00272494013866065	-0.00339252533173473	0.000142244352541399	0.000636630719397013	-0.000106856659493837	-0.000538289998102459	-0.0143069582822409	-0.000241358799396019	0.276521221036401	-0.0120323600816088	0.081415967440942	0.00510266340664733	0	-0.396429398174617
0.0293218149838703	0.00911740724483789	-0.14757323392786	-0.00154691605100521	-0.187196268883149	0.0297108804828059	0.253094300933896	-0.0117013689232308	0.0363532557718698	0.0101953762887048	-0.000536967188747961	-0.000536045439324173	0.0402544658515862	-0.000610041809619988	0.00112551248843906	-0.000600442340507712	-0.00136792371014216	-0.000553799333672056	-9.16084268806072e-05	0.0241651232751194	0.000168590030248383	-0.139225910316378	-0.0106053154912813	0.081415967440942	-0.00395921877137029	0	12.0338630655433
-0.110052176352239	0.351402664404072	-0.478447073185017	0.0415331668359233	-0.10992041523807	-0.00551160872193901	0.114993015456578	0.0794305080559445	-0.00323543254852832	0.14659527913634	0.00136912484527718	-0.000551723422303363	-0.0236773913185346	0.00304279081991421	-0.00214244886980608	-0.000405285121348187	0.000430001199465568	-0.000640727522032591	-0.000569066998102552	0.0142871234995712	-0.00044276384556996	-0.0578414384105864	0.00136356828584061	0.081415967440942	0.00950558626937048	0	-0.396429398174617
-0.189222952012761	-0.0738265366123232	0.144024694939505	-0.0747155411472792	0.191048805319651	0.012628754988198	-0.00864325224749607	-0.00689200461930517	0.020550350334464	0.0194387197289247	-0.0152566592977338	-0.000430476194394847	-0.0197208754061921	0.00209423515435714	-0.00340975117477704	0.000295497343391737	0.000569675179327378	0.000353740491285448	-0.000411369759080071	0.00842090109414473	0.000299676546008376	-0.00713945291276541	0.00609124081081736	0.0787784086043397	0.0027853908530846	59.0214087621189	-0.396429398174617
-0.191897143834606	-0.0309123103815915	0.0321212307920735	-0.251093674808198	0.259011134559629	0.0429278685473486	0.0314949680364065	-0.0450007976657418	-0.0127476756074412	0.00593044497808815	-0.0114281249465724	-0.000213983459429024	-0.00359776231786602	0.00176269232298898	0.0019218528949374	0.000294004204279164	-0.000496778543567	-0.000111081998199869	-7.63667989567285e-05	0.0231070564822995	0.000201315773525002	-0.116316812358841	-0.00941277534062024	0.081415967440942	-0.00455879480946864	0	36.0835728327272
0.154311116350705	0.163390627529369	-1.22557214094702	0.215500415907272	0.0676097220135941	-0.0113918878324095	0.0675543889703984	0.0521801943683824	-0.031275608265329	-0.0874120174284816	0.0401484682529927	0.000805901526197861	0.0446144741839065	0.000832284930089466	0.00217070046239343	0.000608433031838329	-0.000873840149293925	2.24456804422957e-05	0.000111167116155997	0.00803102940932554	-0.000589471669810604	0.0182701837590942	0.000323411643225358	0.0156957091822507	0.00368979271265024	61.5681291724209	68.9801438486629
-0.0137116730909271	0.171287548620582	0.169856372217725	0.0351097526647079	-0.117591167338938	0.0245420463985773	-0.140398899000266	0.0108332525702459	0.0450150545957686	-0.113264657436896	-0.00485730443995636	7.646320518373e-05	0.0457711037319677	-0.000467747572694854	0.000765998498557741	-0.000565425796064001	0.000715098500140288	-0.000218166071395798	0.000425107406616831	0.00139753667022147	-0.000138794570496481	0.163359596169538	0.00174812269094415	-0.145316083225149	-8.86500972365756e-05	0	-0.396429398174617
0.216858535643617	0.0605079918993321	-0.404985711057005	-0.12369434698331	-0.143283091841694	0.0146077971386793	0.127857006299626	-0.0729895302435557	0.0194868196992082	-0.0311887779573959	0.0330508353058903	-0.000356566257103008	-0.00027907405629557	-0.000423068907425272	-0.000549764323728885	4.58942997236811e-05	0.000442019970719354	9.31859145341107e-05	-0.000474978779989144	-0.00548228091385194	0.000931638106899113	-0.160530867732179	0.00163774288538066	0.081415967440942	0.0057325928072065	0	19.597642381706
0.198941123306482	0.140204693695568	-0.344434068371339	0.217269959111615	-0.0926306066291417	0.0389848853663186	-0.192525861085671	-0.101539847446341	0.00763195548078666	0.117252582503467	0.0124622420887033	0.000800343119882196	0.0266414724399597	0.00148185136626089	-0.000281481768832581	0.000101646794609778	0.000400154506935868	-6.21433000324023e-05	-0.000461707221572571	-0.00932275458637677	-0.000733400211565538	0.374336907632834	0.00478146419429604	0.081415967440942	-0.0146191477258387	23.3754976734858	-0.396429398174617
0.00121555279708985	0.115818998227841	-0.73916698089887	0.0654371146963619	-0.132375413711875	0.0175211029303826	-0.303522950373401	-0.000110167999755495	0.0516582755708701	0.199106432274435	-0.00388001250296677	0.000218619884205351	0.0272125919874895	-0.000724858269214756	0.000237331239974159	-7.93156732598055e-05	0.00025343898787189	4.51474019420584e-05	-1.44975633387112e-05	-0.00144320808836551	-0.000280858283572827	-0.0174669401203449	-7.56645064122763e-05	-0.0150046171093431	0.000877912791505953	0	33.4389803932052
-0.261263817499346	-0.0414163560332368	-0.213378831537	-0.21814555570529	-0.293080924593843	-0.0127308894409129	0.0364353533039048	-0.0899923719088201	0.0574810868688058	-0.0132080308513081	-0.037960375304922	-0.000766870574364087	-0.0343302197730455	0.00232394119866708	-0.000467175324201485	0.000479019923031343	7.38020192345701e-05	-0.000327554371039041	0.000237221486327543	-0.0278978040394815	-0.000604602691413603	-0.2669808598424	0.00854364383641015	0.081415967440942	-0.0206290250368817	0	4.95151333950087
0.137489188343944	0.0529489723514516	0.700652432480344	0.110880108763973	0.298146054072731	-0.0452495085773387	0.0434637500750348	0.00840683807611797	0.0411426638407075	0.0311009471132875	-0.0176602296335866	-1.86343052628324e-05	-0.0461759122440978	-0.000728337956324876	0.00195860887202204	0.000355487313722813	0.000129004066019789	-0.000111753917749313	-5.28396661166886e-05	-0.00521847962961541	-0.00042941613463654	0.216318997660108	0.0076373327254331	-0.191725225744662	0.00634201903858034	11.3034306707652	47.9870499947276
-0.0654812924687656	-0.0328686637587893	0.291929359095005	-0.302877197086393	-0.0814601990728008	0.0329228909696546	0.0486950482133688	0.0434879726682829	-0.0284478883315854	-0.0219257154885178	-0.00994921056709641	-0.000886802423786581	0.0035586062479307	0.00411388024130654	0.00182272238455017	-8.13573791137445e-05	5.65773130583036e-05	0.000393618891395553	0.000319929411561226	0.0239230622663793	-0.000630131792300093	-0.000901647048720422	0.00480888764148601	-0.00604717079488304	0.00452822904881556	0	22.5162771437614
0.0401454580986467	-0.0903070152597291	-0.207213680282536	-0.183297711483274	0.00950040931239293	-0.0100056337389852	0.499472445589398	0.00553205418788494	-0.0553578779580043	0.331662491169965	0.045168344447706	0.000178319016239437	-0.0199919891052039	0.000359300879415603	-0.000841844898898603	0.000133570184448928	-0.000140075983961818	0.000215971929418579	0.000160494124383348	-0.00310456854947516	0.000179090239843083	0.0916018746592899	-0.0047523122617481	0.081415967440942	0.00201340713949794	0	-0.396429398174617
-0.193246113539312	0.0811020099108073	-0.101102445306869	0.0269472019494126	0.131630831840184	-0.0151546323772209	0.318879339367854	0.0800546016702388	0.0172877001726692	-0.0899189342893989	-0.00408305707982259	-0.000797485534280162	-0.0809072230931595	-0.00211743119617014	0.000448502226725322	0.000692982927504859	-4.7773610631574e-05	6.01408969500561e-05	0.000123147797805423	0.00318972710080656	-0.000387669185394679	-0.204578723391531	0.00285089479471123	-0.00764544916681598	-0.00618585508576774	0	17.0485884956541
0.194583909693267	0.0078520872586203	-0.959115739607752	0.0733231145464008	-0.123692518722189	-0.0301544428465772	0.53273103875417	0.0412928007518352	0.0124772095253665	-0.0451214178576689	-0.0475108023887909	-8.95976548890287e-05	0.0370453723783783	-0.000333425401762399	0.000913639675915068	0.000303347848471525	-8.59749330706094e-06	-0.000305341136847437	-4.80580879893555e-05	0.00494004757998345	4.60819196343998e-05	0.00811050436587313	-2.90196764275441e-05	-0.00787112145883906	0.00343493276536022	0	-0.396429398174617
-0.00577465987000925	-0.0209224967455469	-0.638739462637962	0.0125227803207419	0.000963899967408421	-0.0363470981816544	0.0486070411634216	0.0316229607459291	-0.00524296200577357	0.0131947077269847	0.0627632235564883	-0.000406112839516193	-0.0238739883148593	-0.00324438525864101	0.00320747214019801	-0.000118492742932963	-0.00056588133176716	7.30683397596188e-05	2.3991250148514e-05	0.0370899642469114	0.00031562720300804	-0.062177169670529	-0.00354691688748532	-0.156262387305462	0.00769753386085004	36.9408187094966	-0.396429398174617
-0.0970424564378036	0.0352126406395052	-0.200801744495673	-0.324163923912437	-0.204385667273897	0.0321740564572845	0.223293471174644	-0.0828228572679475	-0.0256620967476012	0.0576418215476493	-0.0175557300299556	0.000665604540642128	-0.0323073974661539	0.000588609810638907	-0.00050037401239067	-0.000533176009078207	0.000337424174189582	-0.000886222050896168	-0.000373263495053622	-0.0193039075331541	-0.000143239267942463	0.0542453858077661	0.0105083732137885	-0.209862125547342	0.010276560796793	46.0703269157839	21.7434640102893
-0.190450345539946	0.13406795116294	-0.031786943809717	0.146277712886178	0.181732312968408	-0.00178005285324412	-0.114972103169314	-0.0121919325251658	-0.0279087586537313	-0.0862438304333315	0.0705715156380882	0.000680036528625472	0.0156045123843664	-0.000447089462441874	-0.00092737179764002	-3.8729540230098e-05	-0.000140677340613515	0.000276112572333176	0.000380271132839782	-0.0251378763570312	0.000314219577566721	0.0308312261771126	0.00274274929456109	0.081415967440942	-0.00294234451236441	68.255123678283	-0.396429398174617
-0.263122111327384	0.0482226494628062	0.488503879546738	0.225339283424346	0.148992464991349	-0.0355114016151415	-0.0474944575700839	-0.128819719195936	-0.0935836080500886	-0.0319954069771089	0.0107762739768347	-0.000285405862199939	0.0150195941222087	0.00102590188069662	0.0027103083682678	-6.39697479027923e-05	-5.28000005229901e-05	-9.18095988219347e-05	-0.000406578660474666	0.0114277660960678	-9.55537744681267e-05	-0.243120150086166	-0.00346854625106596	-0.115061343754737	0.00957397619801403	0	59.4345753401376
-0.0152289982023429	0.0231150967036544	-0.898657214674119	0.2085446683777	-0.0752523496873517	-0.0157820657765012	-0.285059519154449	-0.0248433740884587	-0.0143802250267063	0.103833911631678	-0.0150382341130895	0.000188588350794383	0.00125556689388162	0.000618315443207784	0.000454183965209243	0.000195600960222642	0.000985227226037333	1.22938801503381e-05	-0.000391090460425847	0.0145732041810422	-0.000128849232098438	-0.112158324524712	-0.00403914021662821	-0.255957061128612	-0.00898328082126543	34.1294578687209	-0.396429398174617
0.266025895188689	0.0337053874261146	-0.0517620841744362	-0.100131526339077	0.156016181242119	-0.0403550902184209	0.0150466599362118	-0.0195872012493128	0.0299586416279851	-0.00170672784080683	0.0526674907909606	0.000805894520131023	0.0477267446244829	-0.00160215606151037	6.0151200339309e-05	-9.33505650502209e-05	-0.000207143494616258	0.000521370522031273	-0.00021269615702757	-0.00996164562725166	0.000165289987507755	-0.210742938183602	0.00752286136174707	-0.0650551995076647	-0.00984646359134211	37.2759491896266	-0.396429398174617
0.132589662180385	0.00594696273375073	0.487863159349508	-0.0694225156392775	-0.0211603569191151	-0.0351043735326011	0.228461134790024	0.011795745323756	-0.0850209239169147	0.138072455277395	-0.0296430488627747	0.000235457584840004	-0.0954873593208682	-0.000895496029060361	-0.00209425959772502	-0.000251767892938015	0.000388155649332811	0.000168511617468781	-0.000117350849052844	-0.0168931247281998	0.000512658287993739	0.00687050680294754	0.000135659633412111	0.0479789949247416	-0.00882469143094233	47.9646898693422	-0.396429398174617
0.189681172779681	-0.0791771750736273	-0.173720219865209	-0.176513180271907	0.0705407388668744	-0.0670836702955973	-0.191570741906194	0.0442934346770651	0.0260505702429366	0.11273383963978	-0.00753682661710919	0.000186999972519919	-0.000329895747291364	0.00339167650322025	0.00156194022050515	0.000349125987152865	-0.000107653182601974	0.000312824461922157	0.000590893551838612	-0.00344498299482732	-0.000152293126514991	-0.0135193566049329	-0.00274520900231612	0.081415967440942	-0.00536420480617594	10.235339539991	-0.396429398174617
-0.386504866161774	0.103156016465348	-0.0396084200544005	0.044540849694521	-0.187355243946131	0.0765999670183144	-0.0458079721942156	-0.00924232733152741	0.0189732963894995	-0.218969225811391	-0.0381008944378837	0.000423103046149231	0.0482759670990538	0.000208828307106668	0.00136817002261558	-0.00052306325520024	0.000320631328051935	0.000274288388278698	-0.000276609873501421	-0.013101246085865	0.000938860908836103	-0.117737852593682	-0.0098614626098682	0.0754216210912748	0.00275466649599498	22.8384327343713	4.79948074159463
0.109899338517597	0.206123105657512	0.202041588654115	0.0448833672635571	-0.0758123144249292	0.00963618603753713	-0.137969453468697	0.0195678483801651	-0.0288564989329261	0.266133066780792	-0.0185349171726876	0.000588981211130379	0.0205790341139707	-0.00118179929796436	0.00170355250654253	0.000586470812225404	-0.000799916538567036	-0.000115335246854587	-2.46912669219501e-05	0.00890870199076743	-0.000497004579160021	-0.0683193620661332	-0.00363696040319739	-0.177102705856701	-0.00732948406807676	0	-0.396429398174617
-0.130761806723861	-0.0566107853054468	-0.19918264131744	-0.134774305787085	0.0714382726052685	0.00983333018393662	-0.152055400648901	0.0727840516711664	-0.00517712502003109	0.175927045869777	0.0155515368796171	-0.00012531095179702	-0.0945241283139787	0.00112531547845784	0.00330715800472769	1.97236418919555e-05	0.000547065766907329	-1.87084598983756e-05	0.00017484062425388	0.00363107231019333	-0.0007675224175554	0.106845680146618	-0.00435153238621822	-0.0939292081146105	0.00208672860695791	43.5093277257821	0.494765273015641
0.0342304221642697	0.310659167623411	0.246520956197174	0.164316260816213	0.112232932920733	0.0414506582784127	0.22154159215126	-0.0289052940003955	-0.00199042959921292	-0.368644208007173	-0.0122157179685809	-0.00019239372608415	0.109573567471939	0.00228758970031429	-0.000151055214327456	9.72671612555764e-05	0.000591152495422742	1.40238440542451e-05	-0.000234454985323151	-0.0609794970746361	0.000107420540016223	0.134130254356598	-0.00133101652663914	-0.28307492279388	-0.00436987133134437	14.0370666423155	58.2375453589271
-0.154738150682399	-0.0197403111747639	0.435321182013413	0.152261609024236	0.0710645470801148	0.0151431166868026	0.0144881604188873	0.00874331867417011	-0.000171440967040248	-0.0137967540605024	0.000729848904955199	0.000399732597540003	-0.033662552071178	-0.000501844639566706	-0.00075487338204705	-0.00088700315247725	0.000370636796891199	-0.000121167557084023	-0.000251962558680208	0.00224137615876852	-0.000820284843740193	0.0115379465866208	0.0204310505131082	-0.0152543946576461	-0.0156557499334802	0	4.17117148890819
0.136626811544336	-0.0270147169739615	0.540426240039436	0.117341526732169	-0.388694911158571	-0.0409909734664503	0.176980275887289	-0.0144004829378256	0.0337549167398417	-0.0575355007137393	0.0572794595277155	-0.0008618144391912	-0.0550935471131158	-0.00163315590446589	0.00168180560253472	0.000130269506104064	0.000271466482907545	-7.52699008389479e-05	-0.000646063510572725	-0.0181498371610609	-0.000961196103696049	-0.0503339719794635	0.00521887753778971	0.081415967440942	-0.00681260891836521	0	27.1385943135225
0.25024321969092	-0.0901094868552923	0.13215003903424	-0.131689277702318	0.00868101691965872	-0.00171974580198331	0.0899732086948628	0.0267293305900727	0.0325729729756361	-0.195047904006208	-0.0127066115006523	0.000252244572360061	-0.0481846901660389	-0.00231114149308176	0.00195981894030228	-0.00217939698461678	-0.000385991906835637	-0.000754743306723316	-7.82485568051605e-05	-0.0137957098756563	-7.36472909504959e-05	-0.0407406285465699	-0.0130554967847933	0.081415967440942	-0.0208623628251553	0	31.8051207052998
0.253800068215047	-0.0807893824027185	0.22062684478491	-0.229799429970481	0.0354972287649757	-0.0277580789654789	0.230952975065755	-0.0390131310057802	0.0408009855094507	0.276068609399885	-0.0126850745266489	0.000859076109142043	0.08534264880028	-0.00575518230946148	0.00235669396687643	0.000114335792825049	0.000170682060940619	1.87639547293283e-05	0.000774153724581117	0.0040179670573921	5.36828305217618e-05	-0.0460825859898021	0.000976116873401711	-0.136099903738439	0.00589554530539904	14.6547246375263	13.5996627904799
-0.0858670728077002	-0.0948938214004359	-0.176626406159449	0.116463711713223	0.0346120513666341	-0.0470548724490411	-0.341267410267594	0.0305298919662225	-0.0236723825544535	-0.25097207327846	-0.0160624901577242	-1.26233902636441e-05	-0.116144262517828	-0.00258632020611038	0.000447047083490748	0.000283659626291399	0.00100230049095407	-4.91312712851411e-05	0.000757922362189856	-0.0113738448284265	-0.000184514221295839	-0.219827522673586	-0.00906648788866871	-0.087912709074951	0.0119149160025607	0	26.6565962707597
0.0315487652602744	0.0431548774754078	0.47657511129164	0.258205000604023	-0.255520448681962	0.00842778536238509	-0.186065071185425	-0.0197097883084921	0.0236345793725461	-0.153021366186896	-0.00415043575127472	-0.000495702985682023	0.019443668925339	-0.00111563613758403	-0.00284986658339825	-0.00138043026140577	-0.000911225776975111	-0.000628469300676948	0.000584898118327404	-0.0247229388279133	-0.00015984037197081	-0.201460939433148	-0.0103594678001946	0.081415967440942	0.00251342699919443	0	7.43737614761242
0.0348785225755093	0.241841159261282	0.0770926139205814	-0.221865720277701	0.302927897581	0.0118968522945777	-0.0356688862033619	-0.037980818621549	0.0419635020867211	0.151179984661156	0.00425535050768988	0.000830890664337058	-0.0186538942806921	-0.00132132243930716	0.00465176503119658	7.99196388112655e-06	0.000223670997784309	-0.000193728369776491	0.000595596791330033	-0.00360877641955037	0.000222651866596424	-0.15826277053154	-0.004264936045554	0.081415967440942	-0.0127915507093316	35.5785590551497	-0.396429398174617
-0.242965958125594	0.0661937957212377	0.477225130056266	-0.365654811703951	-0.189964738277759	0.0383394449327594	0.0782917929038731	0.00666555568209626	-0.0145002995395234	0.0395234042107999	0.0753884152047153	-0.00131556079841633	0.0392330985867904	-0.00190353599759352	0.00397647045929128	0.000107447697515362	-6.78803311049414e-06	-0.000501879702200614	0.000233425904507589	-0.0137040240799799	-0.000208806579064191	0.0112330045763842	-0.00509518250305718	0.081415967440942	-0.0157708922101828	25.9820414844884	-0.396429398174617
-0.051492015771843	0.113298258243584	-0.866734919046328	0.256241668124857	0.126421990226117	0.00805085333264977	0.29310070634065	0.0456064213424912	0.00716333293617799	-0.0634221034201121	-0.0648103047430442	0.000154099911187533	0.00311647365646794	-0.00141193577078746	-0.00276756778788323	-6.43101474019359e-05	0.000313742251349503	5.46113486803446e-05	-0.000334631929433393	-0.00793720378704565	5.57181084532843e-05	-0.108960764668582	-0.0126604199270668	0.081415967440942	-0.00951238361255879	12.6766173146349	-0.396429398174617
-0.0349917536292086	0.193943946187513	0.0437939487309154	-0.0109342924608127	0.0479327083756644	0.0207735060342624	-0.123470420827418	-0.0130908537776525	0.0329611732366006	0.125293016829545	0.0307901901923715	0.000408884392648412	0.0852822816582157	0.00062624975233283	0.00151966334883102	0.000383109123159198	-0.000271699306449769	-0.000380247340337592	0.000259679590233874	-0.0310784320247411	-0.000184589713964955	0.3046494102448	-0.00317022473004114	0.081415967440942	0.0101812441588136	0	22.4384178199435
-0.270079790399524	-0.201132472694936	-0.544041748448026	0.210407778914362	-0.117007627312913	0.00636554593055361	-0.1174020138812	-0.0632515593187073	-0.00866314064956364	0.0928067343440877	0.0244724860606498	-0.000161565590206747	0.0232648573400751	0.00384478571500368	0.000147387390651676	0.000528137009024654	0.000176090476457169	0.000124310042853404	0.000320772791876589	0.0158200553239465	-0.000211703794771978	-0.0669615013508709	-0.0033322934549096	0.071605659720938	0.0134589062252364	12.3605479419735	-0.396429398174617
0.143719072021272	-0.0187927539129402	-0.199989943762789	0.176107766256718	0.164611706187298	0.00654847663889591	-0.0581435742114097	0.0960581163383605	-0.0133269462492051	0.0753601711666538	-0.0327545287949316	0.00027743320271667	0.0507053268230209	-4.30284168293493e-05	-0.00320025929655521	0.000257491556278078	0.000446114721488922	-5.06118383692966e-05	0.000792981099121848	-0.00426313551426094	0.00101214181480458	0.157997221573348	0.00256789451542705	0.081415967440942	-0.0017310477451653	0	-0.396429398174617
-0.121928126589582	0.0430400437873584	-0.386955160777312	-0.210068011478317	-0.0739255064430423	0.0211715876591008	0.165205717811097	-0.00618816981964654	-0.0153596666521797	0.0215798785865466	0.0195305092388145	-0.000588891434557204	0.0174362413100468	0.00329729652673327	-0.00434145033465971	-3.06195745574112e-05	0.00033173541119158	0.000147994826999787	-0.000161437718107393	0.00207464711982852	0.0011053331019395	0.19925327601618	0.00285044086439123	-0.228072863263693	-0.00935070430958262	4.61163009759504	-0.396429398174617
-0.145633699039876	0.0929324694081644	0.381324267815226	-0.0760564446719902	0.0130443515494914	0.0333060829987986	0.0230646222581596	-0.00767861876277076	0.0165813679715721	0.0943713551348404	0.0330411538611013	-0.000864994709779854	-0.0218994033962058	0.000418604052090377	-7.04434257324804e-05	-0.000575090323078675	-0.00218004597057631	0.00021029307087006	-4.25648408364232e-05	-0.0222275300207798	8.54379745125478e-05	0.0825324563564491	0.00608297024208126	-0.269929062812261	0.00519627945578249	0	33.7715634748404
0.0433805789847412	-0.123496331122812	-0.560222741757393	-0.145613160827704	0.24540721301141	0.010968544738448	0.286270169981725	-0.019377229894193	0.00987967676323764	-0.0869651993266746	-0.0247633777264946	-0.00025397113346215	-0.00385418421946626	0.00116100944391917	-0.00166319721816344	-0.000616062688580943	6.5276395561531e-05	-0.000401028708230555	0.000144055903884999	-0.00286386684843987	0.000407155267355686	-0.218183658054996	0.00184999540571162	0.081415967440942	-0.0165302433274821	0	-0.396429398174617
-0.0381389514535817	-0.0993894845719095	-0.663725315925954	0.0319609040261233	-0.0335297869039975	-0.000424270116840098	-0.146009726281599	0.0196954300762067	0.0119638347665492	-0.0136759541186279	0.00902033189169438	3.02625123982381e-06	-0.0616060990492892	0.000395591873820322	-0.000448462407932615	-0.000222427174740303	0.0002714263377257	-5.42178700828622e-05	3.99466514910962e-06	0.0224425221513955	0.000679669715494935	-0.194061118323954	-0.00963412464803259	0.0620387029352558	0.00148835510079515	70.760041672246	-0.396429398174617
0.208267130554539	0.103736773012328	0.616630284746584	0.208359387826724	-0.100467387655247	0.026045270088803	0.0934389879013171	-0.0187069792717494	-0.00484540394421962	-0.19837206529885	0.0366563252970604	0.000762759211561104	-0.00689040943690611	-0.00372183268165438	-0.00116814955939359	-0.000608426670215101	0.000385518462173051	-0.000668676504712029	0.000203131015614089	-0.00149778794944677	-0.000608792543293379	-0.0576199605837951	0.00449561606195337	-0.0523100397289841	0.00966368912255233	0	13.3324725224698
0.205080605049949	-0.0131792477267818	0.0655942995391332	0.00994304580730643	-0.110276109125524	-0.0102058971608546	0.0876675824667701	0.0283747882081393	-0.0155878679380751	0.109351199576946	-0.0695684670184257	0.000382236600714458	0.161770761805712	-0.00278477031470759	0.000817289654096109	-0.00162350825317981	-0.000298818396475165	-0.000310018160225134	-0.000222154866517998	0.0197692405599503	-0.000845982268050438	-0.23892581519663	-0.00788485862866184	0.0691792293805442	-0.00269566835394996	22.453411031914	24.9793394352509
-0.0185806556902155	0.069706578464491	0.2287281022106	-0.349525027478534	0.0994288922305775	0.00418291796405734	-0.272346910033964	-0.0140242685056126	-0.056320898541646	-0.139803712551097	0.0108387444721332	-1.20211816947435e-05	0.0312787189179322	-0.00459110413249764	0.00289165472951036	-0.000307639779552393	0.000210199424383273	3.52188626462357e-06	-0.000654124727179739	0.0101090651758109	0.000636733339543172	-0.0868079534486922	0.00581942443577366	-0.22192639901249	0.00825473978798263	62.577927346956	-0.396429398174617
-0.126331961909339	-0.0955502050350315	-0.0606240656029713	0.220636373044723	0.00282195013827469	0.00756737460836443	0.0661619153376323	-0.0677886277102101	0.0167102613322436	-0.0781939878255252	0.026159150307979	0.000864939250348806	-0.0724290321438857	0.000947840847680181	-0.00142159377307527	-0.000474304854332863	-0.000434765269381687	-0.000196650892062999	-0.000162933711862601	0.00318108652258142	2.09083630837714e-05	0.0951402434971644	0.00551010200715951	0.081415967440942	0.00417571144426288	30.0091664279566	-0.396429398174617
-0.420029171350527	-0.147647992443408	0.291221165934691	0.000474107040002503	-0.107627352814404	-0.0263528670791803	0.487561763293947	0.00484113821088328	0.0170541884379685	-0.093229931617003	0.0432681608283521	0.000509395981516336	-0.0679963662644399	0.00395316319279448	-0.00157548307554678	0.000125610006261434	-0.0002049584491568	0.000242685235565476	-0.000396111510352681	0.000311954410081805	-0.000562933044380043	-0.00892963204363317	0.000260465185552894	-0.0715161940459899	0.006300673430788	0	-0.396429398174617
0.119084928456061	0.0993669759948326	-0.109736641843575	-0.0808796961237477	-0.0924315249220169	-0.066028823930772	-0.212281516643798	0.0527109200438027	0.00502015394213973	0.0132537185073718	0.0114979737850303	-8.37161313161916e-05	-0.128514708170319	-0.00302166568363482	0.000886629503989766	-0.000609037303143323	0.000110571703785034	-0.000452562115760613	-0.000189400711396837	-0.00517960060079381	0.000348384257252254	0.00967283555946885	-0.00821543230911648	0.081415967440942	-0.00165733162302928	21.3892664587364	49.4346786091686
-0.033143919340699	0.167947293478191	-0.244400285217197	-0.349995843550758	0.0683296768159927	-0.0245080799915471	-0.123027787392877	0.00550726851603933	-0.0379135213948792	0.0120188115336246	-0.0650408959722367	0.000582962216171934	0.0468777010936174	-0.00110741599257924	0.00122615528169034	0.000424763393510608	0.000542799850336673	-0.000229255263310635	-3.85421778775763e-05	0.0173061933279697	0.000371059527105588	0.0147127244763756	0.00815753695467314	0.081415967440942	-0.00994480685006427	0	10.1036254844
0.0146555330210574	0.248755579494156	-0.0958243918798939	0.0666442962410099	0.223286896381821	-0.0185996808584151	-0.185240178841654	-0.0242051881633926	0.0110713184609073	0.192050208050762	-0.0242269954865025	0.000385612702304972	-0.0868606375194135	-0.000418887756548858	0.0028090113067345	0.000137539869581094	-0.000635476781188804	0.000402278363374142	-0.0006776314880238	0.00971481526822249	0.00111297071271399	-0.16624028524302	0.0187719646069686	0.081415967440942	0.00140424007666873	0	44.5631661808814
0.343212955911054	-0.140437266298819	0.0443008504435802	0.0436439102235142	-0.0474677886844842	-0.000136923970569081	0.287278861647547	0.0141891504094207	-0.0295949418326015	-0.169068103309824	0.0338869582345269	-0.00017194309746682	-0.0109603020592068	0.00285226936197902	0.0011618422183941	0.000334463812533325	-0.000534657726421028	0.000222684635975634	0.000833705858656941	-0.0245321200558657	-9.79719454972106e-05	-0.0258491004339385	0.00321897422755146	-0.156101830822377	-0.0030400673101747	0	40.9743302961773
0.0782760036111323	-0.125950847291381	0.419262717883593	0.0603259048258664	-0.0552378899702088	-0.00376344799121953	-0.108811916592101	-0.101916959142524	0.0197349237085425	0.0276319714270172	0.0072085068135832	-0.000106604869336668	-0.0456922478868631	-0.000180075041629091	0.00128510413860505	0.000225746022039175	0.00018786640739421	-0.000772769975234455	0.000210808524981232	0.0242916604879166	-9.43724699458137e-05	0.274159128866704	0.00124209972905276	-0.090170813072365	0.00842858044009076	53.101224638791	-0.396429398174617
0.319185733166964	-0.136198112325991	-0.0220214079019503	-0.186685708569148	-0.2526578134345	-0.0168311628072335	0.180128444644013	0.0228196117239443	0.0226786472415943	-0.0574536581181404	-0.0339219586831258	-6.61386473221892e-05	-0.0203884381087118	0.0019822874541604	0.000832578991823096	-0.00112822312815664	0.000659850961810982	-2.36794245154215e-05	-0.000459018991087023	0.000582070035047177	-0.000460499966574712	-0.229143485762307	0.00924894441966195	-0.234738762167262	-0.0033640482545354	41.9946204434023	6.00199368201628
-0.146534615835216	-0.00476636195007829	0.185644271921485	-0.127693455735567	0.272243732749617	0.0160666421234008	-0.272440681361636	0.0220185419769197	-0.0632342481519137	-0.10786723609561	-0.0652755013134253	-0.00184599523240347	-0.0278513115813551	0.000439013607250072	-0.00478223223671048	8.6505502079337e-05	-0.00142596066422174	3.03824669107833e-05	0.000102797487067985	0.0129886908623684	-0.00088739932342885	-0.0759062786269897	0.00345208239546002	-0.18390959162105	-0.00616574629466149	12.4952224833043	-0.396429398174617
0.158672407028876	-0.0644413151930001	0.416394367138824	-0.159444243666147	0.0621628936212553	0.0434655204919823	-0.293945213694156	-0.0997491242224607	-0.0272359550265686	0.0364175400018012	0.00466087447199737	-0.00040113221097815	-0.0145897037632933	0.00169864102599626	-0.000858580816729848	0.000175140578099864	-0.00103082993156689	-0.000433139458471232	-0.000199148190045184	0.00913883614025801	-0.000301873363638072	-0.189422383809701	0.00488503980353316	0.081415967440942	-0.00811326344847219	11.9879269923297	21.44900002882
-0.0177348043434257	0.188996359616457	0.0212094509293368	0.317961973024932	-0.0753910457743614	-0.0124295683438334	0.248547212867813	-0.0164651147153295	-0.0174414116754644	-0.0240339979687253	0.0275208629072636	0.000343549932482645	0.0279754605810716	0.00121039368703446	0.00088715951265117	-0.000514090761658093	-0.00081328586521634	0.00048027802264472	0.000182005898257565	0.0220101445952263	0.000607479080777296	-0.0553441470785808	-0.00483851334837904	-0.183382930932791	-0.00260857867392339	9.08172075038885	-0.396429398174617
0.0971717467430981	-0.134817912515837	0.0776137599750912	-0.143134306114901	0.0177631642002323	0.0204000461817275	0.138748863672175	-0.0300992624182455	-0.000192480857253763	0.0632028116675973	-0.0107843026552074	-2.68328740083978e-05	0.142981192617861	-0.00381591544209581	-0.000717998707090217	0.000131442158161077	7.43385995596313e-05	-0.000238090865099738	-0.000481340576635847	-0.0174857730800777	-0.000440036251042608	-0.0325121833094284	-0.00157850188766095	0.081415967440942	0.0112425380281753	0	30.2669552149294
-0.0535877785155338	-0.155115992108855	-0.0747294857525683	-0.0347991787906774	-0.334999289621881	-0.0114058887291676	0.0623607792874978	-0.0798621392289428	0.0163195737461019	-0.168719566816807	0.0369379712730242	-0.000739548372659549	0.0773220671490424	-0.00462331138593619	-0.000705081910322702	-0.000145273144540603	-0.00104836482667214	0.000221285735444665	-0.00031722939336587	-0.00342152189956735	0.000110686979210239	-0.212006250768084	-0.00678687113771492	0.081415967440942	-0.0152183512183049	32.4551695778391	55.5448047701289
0.107163670843556	0.0244352275365742	-0.42718312795033	-0.155003172772407	0.064435947137482	0.0241476099510032	0.239851220215623	0.0332506155647052	-0.0384246859891529	0.131513312729634	-0.0347832488824836	-0.00125573638987342	0.095619045269411	0.00122204456259811	-0.00315519015372034	-0.000257822737127822	-0.000927976676553754	0.000284841588441997	0.000226556714549853	-0.00563086422943493	-0.000576006936851337	0.257640807093092	0.00610869966543426	0.081415967440942	0.00175067945446328	0	-0.396429398174617
-0.0861752946497081	0.167883023541235	-0.235244614478295	0.162743129073133	0.40928019245874	0.0364794510354536	0.0145586696490279	0.0098230760759328	-0.0368210281069713	-0.187164360985437	0.0313906723852246	-0.00041025770728409	0.0304352831819021	0.00120053547773802	-0.00225434228033539	0.000337441699140406	-0.000174100304119018	0.000155156058745609	0.000112900945230754	0.0255979436723839	0.000805352409454896	0.10803893456635	-0.000316291297455473	-0.218319732684171	-0.0108985585813317	45.6810081164042	-0.396429398174617
-0.129267807902853	-0.0817313132288735	-0.585363470270278	-0.00217620196126211	-0.125913066200101	0.0408606297772276	0.0304764318463546	-0.050228621856139	0.0425038462287186	-0.150335472069624	0.0213172000050041	0.000388696278062151	0.147677789804306	-0.00162108022545993	-0.00263445422605746	0.00014700163243786	-1.71105162563023e-05	5.55502302270749e-05	0.000265709029737993	0.0389418457429827	0.000694765997685476	-0.0647078270516049	0.00967910253665116	0.081415967440942	-0.00416687622641421	45.1833855677014	1.3933476420824
-0.289771896275657	-0.120456290432312	0.253449519926523	0.0129347030796152	0.245444277763407	-0.00814686046767654	-0.162891456402163	0.039920179648185	0.0295939890305872	-0.211514517718197	0.0597900021927324	-0.000410863049755572	-0.0224845762791863	-0.00186429833483315	-0.000388216656518448	-0.00107893256344804	0.000331491616094137	0.000166804449316382	-0.000245945460184749	-0.00655835574608965	-0.000360054457333336	0.260176077268787	0.00196506785702399	-0.124086405402624	0.0131667877759112	0	-0.396429398174617
0.0345344147728628	-0.0167963168957084	0.295628627296149	0.167869146036584	-0.223113417090317	-0.0561232559492921	0.00202899424837621	-0.0131032535769989	0.0102650830066244	-0.041648432779542	0.0316243188975613	-0.00033554835936811	-0.0628897459237334	0.0035016939009187	-0.000887263610443112	-6.06743962829892e-05	0.000310243176566249	-0.000365006219936514	0.00128288006520583	0.00791275905091116	-0.000431378991513798	-0.0499210987225407	0.000577877235220292	-0.225224839235417	-0.0022982040332471	0	-0.396429398174617
0.3785534148162	-0.147832767267648	0.0356346259590095	0.120585308942411	-0.0701532618995047	-0.00581074275619076	-0.197923568405567	0.0563873552336496	-0.0500736810928868	-0.207458829277352	-0.00961467824021223	-0.000308429890879647	0.0923970384857351	0.00176697496707678	-0.00283775279930387	-0.000443964973007915	0.00074879133270378	-0.000368132448796632	-0.00031529424422394	-0.0258601969371196	0.000505031665854139	-0.0759957043738915	0.00388529588403075	-0.145582468478865	-0.0203603187016481	0	14.9827285416454
0.15000523949776	0.00200292305835936	-0.626356961777733	0.140414447256675	0.0603817349188416	-0.0142043707717978	-0.165433445029627	-0.0285765998588924	-0.0117953310663486	0.00872153667835973	-0.0486461905641757	2.93048638475568e-05	0.00769048536203987	0.00256689646917296	-0.000208372734791018	-0.000656030260191121	-0.00144689266598286	-0.000105643758923635	0.000818401564479654	-0.00220327405611731	0.000563084902560851	0.0289475488274591	-0.00483435351284356	0.0751769952074259	0.00804676044145425	76.6824104040161	-0.396429398174617
-0.232424713849277	0.10938786156284	-0.584261278094564	-0.354426583287042	0.172268391433453	-0.00416986507145289	-0.0944591118972158	-0.142710350104923	-0.0433355564290679	0.0230311130821415	-0.0446690485831607	0.000116545329951645	0.032380669557142	-0.0010724535428257	0.00297548634530242	-0.000270366736157213	-0.000567074348435281	-0.000975006784063703	0.00110226768760802	-0.0171404444035738	0.000473741790091742	0.0468992270188537	-0.00485871472553379	0.081415967440942	-0.00197936663174436	29.1600155638785	16.1869658365167
0.191567725283214	0.0259673510719096	0.0470522183389008	0.0391383001260333	-0.308918541703936	-0.00666983691779988	0.0302160997231793	0.00861514394779017	0.0157413930278472	0.0616871787391871	0.0502459222606768	-5.3931309749955e-05	0.0301520199817349	-0.00299579392041471	-0.000405191570213348	-5.55119602058118e-05	-0.000218910741955236	-0.000131874526453579	0.000113682907859403	0.00828092585748097	1.23907008280355e-05	0.154728255130419	-0.00250690269797471	0.081415967440942	-0.00423047391759979	33.6067531804002	-0.396429398174617
-0.166989104260594	-0.166144580765928	0.210762087262664	0.172671922283442	-0.0538655710078089	-0.0676910444963872	0.439562876967117	0.0208789624178793	-0.01451786402552	-0.0660075257955468	0.012544361709639	0.000305736342682383	-0.0517992461216319	0.000859104922990905	0.00193696810025146	-0.000660189208630091	0.000921590964320318	0.000576123347121316	-0.000440528626386771	0.0343482319117698	0.000150375933357649	0.0763653562367321	-0.00481961243074314	-0.0495105460545763	0.00252563500486347	50.4086167201121	46.9309485313931
-0.0219710961112035	-0.0568759233811016	0.481277062070465	0.0623663045797236	0.0858909252248166	0.0227122912482804	0.0853515561789842	-0.101903571351038	0.0168728327974281	0.0602364894316947	0.000313244092419174	-0.000352094018262528	0.0143884190125876	-0.00141014184406962	0.000172490709559714	0.000467890807617444	-0.000961515785136369	0.000104139389851099	-0.000541600886267979	-0.000605972491852236	0.000229633398047824	-0.073517245913	-0.00292434899095928	0.081415967440942	0.00894609260412338	0	36.7259055198123
-0.245786762434551	-0.0331726040751551	-0.277614643951485	0.16114542983448	0.122127017825115	0.00461152351068184	0.0922330919591128	0.0464060718240575	0.0447119015085722	0.00851094498330163	0.000530978024950057	2.76816761664023e-05	0.0363145544260899	0.00168186642282042	0.00105084623700269	-0.000615691888630088	9.67518534997769e-05	8.69104480887284e-05	-0.000460327254435122	0.00696435662132378	-0.000189142909858164	-0.0512985070398824	-0.000584416034083546	-0.0431323455308307	0.00132008300195663	0	2.92768313056106
0.348034299303253	0.285984389286274	-0.00870173927879536	0.375637162660025	0.0316031588415244	0.019580297309979	0.126056223804385	0.0195906353591953	-0.0092029249714809	0.0367840951586469	-0.00806085580267224	-0.000867868168426544	0.0689722482319595	0.00102430477559645	0.00146828906473506	0.000707784403034983	-0.000234793557022273	-6.63095763483446e-05	0.000678005683067306	0.0174976575274881	0.0011596825435698	0.161516542346111	-0.00391537981821155	0.081415967440942	-0.0114553607790108	60.6169052627441	21.6179996434152
0.0351717875661364	0.122619255099491	0.38803062591752	0.222998807550302	-0.213573753687876	-0.020658261396825	0.309889382346626	0.00175762888123354	-0.00113536093746069	0.0309811056362566	-0.00666778559818249	-0.000450333081097987	-0.00673601247649658	-0.00297854576242196	-0.00305831114544663	0.000469478672055157	-0.000841908667893132	-3.33778306299548e-05	-0.000328596087418531	-0.0174020310269857	-0.000386782686915721	-0.0554405623753901	-0.00159596080121915	-0.0281313195605746	-0.00431432515953467	0	7.92574280424097
0.215742896743037	-0.00651425951174756	0.121966435910964	-0.194223945911639	-0.317099627544742	-0.00739656382769338	0.135460772716884	-0.0343309384415316	0.0203792357204466	0.301227702682479	0.0180246537392561	-0.000127967117134031	-0.0188556066116773	-0.000460422767968427	0.000846679698816022	0.000176143667927287	-0.000546072843999768	-0.000250591732153804	0.000230576482242562	-0.0297310803830593	-0.000312988710567064	0.0650894333821479	-0.00756898185679777	-0.0999251535286846	0.00307569576943445	13.2946858816629	0.300897806222266
-0.464061324859588	0.188144836820721	0.558733245597588	-0.144785392679347	-0.00475253408942666	0.00950283357198223	0.0137062570480675	0.0531429401807575	0.015040414056448	0.0342249268178298	0.00852159346398684	-0.000867749692474162	-0.00682334346931024	-0.00129057346713068	5.60055554377215e-07	3.67475961484676e-05	-0.00119921891485164	0.000367282049833273	0.0013916499778257	-0.000650049704803757	1.3654348093306e-05	0.19801813927347	-0.00666868057659897	-0.0216246755587775	-0.00900092353833892	42.262197848938	-0.396429398174617
-0.143951198036417	-0.102647353613514	-0.172328595040166	-0.0215704721216893	-0.0741687901164881	-0.0214673065163602	-0.0862999141299752	0.0477497711557977	0.0208153444813595	0.244116343481008	0.023604134374934	-0.000532765633442955	-0.0227470492803397	-0.00204740655012614	-0.000169696816110454	0.000579777815268745	0.000845323819646637	-0.000121102360693737	-0.000391950349984849	-0.0158820411919384	3.81428206055467e-05	0.203929344197706	0.00397661458009146	0.081415967440942	-0.00470960492336536	0	-0.396429398174617
-0.236403118353656	-0.037978310562958	0.0646869893221813	-0.112624802802937	-0.0562579974669989	0.0292525908144747	0.139749977077596	-0.0167930565885749	-0.0159085694730972	-0.0468102127432504	0.0233462771170472	-0.000195033567255254	-0.047339385897567	0.00239330245750291	0.0027699653673563	-0.000373777196882363	0.00120748233148826	9.65220183395399e-05	0.000505872538280938	0.0235067621589791	-0.000440916437083216	0.151071672160605	0.00534457061944305	0.081415967440942	-0.0107460543263238	38.2893574444349	39.9687342482951
0.189074200505497	0.206794912207168	-0.763059334221555	-0.0139938398841887	0.288641062857974	-0.00346298786086396	-0.277240769351664	0.0100020875059696	0.0270508694228233	-0.107169750226612	-0.0369776887658025	0.00044772580003194	-0.0665797188257737	-0.00195908021563806	-0.00316775958188642	3.28523177071105e-05	0.000459136178015296	-0.000318971346236374	0.000586392744759801	0.0249074754821854	-0.000508492715251219	-0.0677101142932017	0.00163941644221621	0.081415967440942	-0.00730631446554875	1.22587678846011	33.826761497802
0.0835818293220465	0.22357879643968	0.438418037921608	0.21935892158464	-0.0244881965437838	-0.00581085023239758	0.00895284748646419	0.0774745385633167	-0.0182250638841203	0.101082072179375	0.0391634130498024	-0.000868581206557972	0.0373608159366112	0.00171489613654674	0.000335102468454807	0.000415684591495102	-0.000173792755138513	-0.000312742011327138	0.000851153046489639	-0.0124146360124413	-0.000311289308095763	0.237619506752402	0.00309870476120699	-0.192270667751051	0.000750794864140092	31.5965327846614	12.8090514816772
0.0485134039973822	0.0948439696034737	-0.416617755905266	-0.0933739128311801	0.0874650806049182	-0.0453163190809631	0.23306588370455	0.0793220802632912	0.00819282579241842	-0.10023679638483	0.0126855178005849	6.83479031247103e-05	-0.0056375106323342	-0.00228384142523252	-0.00206628840937007	0.000446579726727903	0.000615956007709029	-0.000207480613834354	0.000134618575342582	0.0224847744661258	-0.000163393322861305	0.155176312957561	0.00816668107981422	0.0317398504304944	-0.00299116258015075	66.5079064398789	-0.396429398174617
-0.190085172788097	0.0612104282387838	-0.0555411477413832	-0.0505314031418134	0.0750937077111453	-0.0155949256004101	-0.0468938501302983	0.0796511170004048	0.00667391211716395	-0.0621226731414457	0.0384124066617686	0.000185011626980369	-0.029462693108348	-0.00207658992931326	-0.000652325998734993	0.000370470653987764	0.000267630992275336	-0.00022718938155275	-0.000444609156956211	-0.0243017342442264	-1.07543799778842e-05	0.020471430566575	0.00730087584721706	0.081415967440942	-0.00771745795939849	25.4319126529963	25.8480529107393
0.0494780666475187	-0.0616378667747739	-0.031698948650754	-0.0402425589498973	0.0264238417183484	-0.000958972880468645	0.134544629323088	-0.00106664938049994	0.0231792100042898	-0.00180092383263064	-0.0249020258483355	-1.66286680761685e-05	-0.00341156345074978	-0.00314138700686695	-0.00304614865112218	0.00032742840633837	0.00018292484331095	-0.000571262484098556	0.000692911173525435	0.00693782148023625	-0.00051594671154509	0.397798124124753	-0.0108495365138487	0.081415967440942	0.00177018550515329	9.20515987501556	18.0161958143874
-0.122773546514913	0.096969333001294	-0.297827648848337	0.120457399233131	0.494591918026801	0.0390586696831527	0.0377527374633388	-0.0253065768431159	0.022214755210352	-0.250333238161308	0.0356957145059924	-0.000672690933699926	-0.02209380928994	-0.00101481905771439	0.00156399636988569	5.41615979476884e-05	-0.000511767980714728	-1.94099170336415e-05	-0.000588045729095321	0.00106672649904604	-0.000300734433322902	0.103939896159143	-0.00782798814012819	-0.123268224015658	0.00663375036932612	0	17.3943936119313
0.363708267019162	-0.0839943584903347	-0.52728201011408	0.185274548242192	0.129108220175994	0.0428326277483135	0.136635339390182	-0.0379135261185864	0.0181713920114523	-0.11174444642431	0.0524790894632976	-6.61400590428185e-05	0.0641764943827259	-0.00178378654893185	0.00321634261378811	2.33610147226671e-05	0.000311526132172002	-0.000556268449338315	0.000231955170737708	-0.000492900339578384	-0.000207717770306592	-0.240492184050953	-0.00327232193926219	-0.143659585156513	-0.00873428155393197	0	8.02771889559281
0.063052916410234	0.072667797713855	0.357347745064112	-0.0264619697043655	-0.130377435510513	-0.0170968676767275	-0.0974280213041814	0.0519507896657156	0.0242056463926015	0.00452413995026935	0.0414837764883997	0.000543968507913384	-0.0403108327507633	0.000989589325889995	0.00111583399763782	0.000236661579793074	0.00017299395491599	2.55975778864492e-05	8.60807552618414e-05	-0.0103135797362764	-0.000434969171873911	-0.0255163628268833	0.0073846634627508	0.081415967440942	0.00451599958991222	22.2224465437478	67.9254534931992
0.147141418824743	0.0339645129564614	-0.592253787754795	-0.0559694084636947	-0.0210837314003952	0.0203510557646553	0.463327251049992	0.0900882576288824	0.0190090684528026	-0.101614250567399	-0.0208861925075104	0.000149074253156911	0.0307634423930356	0.0032820638587685	0.00136542374806115	3.64235208940578e-05	-0.000104613223416372	0.000147250031284907	-0.000186524540726429	-0.0190188537189153	0.000521395846982298	-0.0698688642775885	-0.00192488755115083	-0.178628875562138	0.0037350271881047	0	-0.396429398174617
0.281081500383657	0.158819076540324	0.397133514502709	0.166828333033734	0.0906105134656365	0.00700186206127262	0.0899336015664125	-0.0334555611366993	0.0173929650771585	-0.0942037492259418	-0.0938830338306634	0.000401405495421558	0.0114639174245545	0.00116269977356609	0.00241564393562066	0.000259578029840446	-0.000311885648555998	0.000202019191017255	-0.000524053426044002	-0.00560823655974541	0.000254243086315498	-0.17607615650005	0.00682386157125348	-0.0330512495260558	-0.00364002256352691	17.9253615291354	35.6991924686573
-0.0893072684437815	-0.0458900821553438	0.358236780688452	0.129190207258303	0.0597998970978804	0.0252802314691949	0.0307223434156869	0.00449360298282242	0.0375882124855416	-0.240496868631843	0.0198681669059586	0.000144432657572358	-0.126189127853901	-0.0016007210853467	-0.00308246819718727	-7.86109111828859e-05	0.000516214744884946	0.000254782837256551	0.000375406145267432	0.00906879156871998	-0.000155202060781012	0.543847259969606	0.000487557475260081	0.0697095059736694	0.013814127795889	0	-0.396429398174617
-0.0498056506688229	0.081299282935237	0.235329805957482	0.0870883010366592	0.189789117976014	-0.00526505916226094	-0.211238663717339	0.000952490701731534	0.0421769328581076	0.199745014276258	-0.0324033387595005	0.000590793205411666	0.0052668573868897	0.00104447076968062	-0.00246558348279546	-0.000827169839993536	0.00035029953433785	0.000447473781893137	-0.000586916481777888	0.00580533227420799	0.00089651887861808	0.175343161676647	-0.00750807891119942	0.081415967440942	-0.0131411307594399	55.1549896291036	-0.396429398174617
-0.00593818582944527	0.104108478581569	-0.306827264055613	0.563912753395132	0.122568132202273	-0.00660565170867444	-0.0399493811078603	0.0210705475152053	0.0656974939700319	-0.105611673251204	-0.0678962832799598	-0.00020445793250512	-0.0195992929206655	-0.000284271781362144	-0.00213109574826187	-0.000419101553985723	0.000570254037692841	-0.000294217108225525	-0.000197889183926936	0.0182833169465624	0.000620557426710855	0.342460312745791	0.00696173226385732	0.081415967440942	0.001201781150586	0	55.6271194197507
0.238093144734114	-0.0901771306591638	0.357026900307614	0.00562814156956915	0.102425337860005	-0.0501768236124368	-0.246752240294293	0.0163007104759565	-0.0167231566098199	-0.0296114829089775	-0.0494430849442278	0.000181581636372163	0.148189738197032	-0.00250016787588714	0.00335991792544887	0.000168942689325213	0.000809378806979844	-0.000297500716191945	0.000660293986592064	-0.0116015020230971	-6.30032560802185e-05	-0.20294263235116	-0.0026154593641603	-0.196546303866343	-0.00665521144217252	5.39996277858192	-0.396429398174617
-0.194936497205411	0.0184492862204089	-0.132549649108308	0.0608077361345631	0.0326093598652213	-0.0522529263020602	-0.0588121678486011	-0.118676631374828	0.0255079050896743	0.130790530020392	-0.0679349436438436	0.000435974692938101	-0.0574456490059809	-0.00366692521203316	0.00323948367102544	-6.44703813306169e-05	-0.000348359957074496	0.000315688683417692	0.00071830448047594	-0.0170586334666413	0.000540560649681998	0.115904193280122	-0.00389931949326083	-0.188647319182491	0.00330366774547719	7.71564373009047	37.4794493828263
-0.0617695378536323	0.241885807021602	-0.164696296762962	-0.0148047613633604	-0.10176128766198	-0.0306619246398371	-0.216802416350268	0.00816080218151138	-0.00654908152385403	0.237231651785909	0.0206174068735299	0.000297390690390253	-0.104003742164988	0.00017726154657205	-0.00446059316713288	6.80365435463681e-05	5.57664525484558e-05	0.000378127246869253	0.000325374023117941	0.00318129591113636	-9.90477742948137e-05	0.00756478102411018	-0.00149299395084956	0.081415967440942	0.00916717303639158	0	42.6618099020622
0.0532632421954187	0.0131835287523963	-0.059671364728755	0.110051045734875	0.00367968587420409	-0.0313037553886729	-0.0134984619473537	-0.0286626318972514	0.0109581605073079	0.128897306031045	-0.0416380809550875	-0.000821347704320852	0.0722876470401606	0.00188262931673155	-0.000190218239414119	0.000175976347848161	-0.00039531047454977	-0.000148874272340449	0.000252778644951546	-0.00811719252761034	-0.000208373880458024	0.0351169352572778	0.00786936069251576	-0.115999793054084	-0.00213051918513218	47.1515323428978	13.761640492173
-0.00406050441865657	-0.033862110031606	-0.225776975883803	-0.0922683775521675	0.0139583309761375	0.0340352235872088	0.0332199085066303	0.0958215975249368	-0.0264620545028954	0.0139207204668366	0.00868922750509737	0.000568004766326347	0.0142754433228696	0.00160941873347764	-0.00130104323859048	0.000131039445987469	-0.000128112472168707	-0.000233857060304432	-0.000606554580188878	0.0167303019094838	-0.000355488175551533	0.0864010471815682	-0.00162070255380697	0.081415967440942	0.00535034733659523	0	32.1556786903271
0.0466434397900928	0.0566366419053872	0.386627458977156	0.180072321442436	0.146873073161909	-0.036802508336274	-0.0957985364257986	0.0699684200416755	-0.0114288431638462	-0.0593136381845365	0.0468484413180836	-0.000283975632426881	0.0468865149605509	-0.00438979341659529	0.000760492510215371	-0.000559388657662141	-0.00145335377529454	-0.000171862179082494	0.000725637850097938	-0.0268075156828373	0.000731932440234395	0.0103552735203769	-0.00374543749605438	0.081415967440942	0.010166915734946	44.0218897042279	54.4276612006871
0.311429096801032	-0.0303410863703863	-0.434601348925768	0.325198172035159	-0.167750879838409	0.0273830317969701	0.4499463313229	0.0392235297424703	-0.0498975615728457	-0.0976656423215991	0.0125290358374379	-9.48351436095285e-05	0.12226422628559	0.00406032193985117	0.00320994702262456	0.000221447201801173	0.000385889018876151	-0.000554051728850702	-0.000835923126934812	-0.00946267095831876	0.000869328411144954	-0.117564779647129	-0.00489045159853618	0.081415967440942	0.00230528948976483	0	-0.396429398174617
0.05086722275307	0.0548374156352931	-0.0437307531162208	0.0151529990254848	-0.0410287916753089	0.046591555373972	0.361755035884139	-0.00799013762063383	-0.00707029546444382	0.046100739938117	-0.0133335352453412	0.00056741179445563	0.0844815579085965	-0.000480433038660966	0.000128781782574583	-8.48065231435768e-05	0.000152435237701143	7.69660849111453e-05	0.00158111574907993	0.00167447250543584	0.000568065141808072	0.0293801564311151	0.00516470217239173	0.081415967440942	-0.0208913949056222	10.4187012836026	-0.396429398174617
0.148533801291133	-0.0151926629610274	-0.303908066969311	-0.0121125220473562	-0.0980148781092592	-0.0898851474511302	0.376318809716852	-0.0200449167884991	-0.016506226362247	0.0335988877341529	-0.0786963308238339	-2.21330063504555e-05	0.00282346749197693	0.000739962283567985	0.000595772112279347	-0.000290285385393663	-0.00117116054071165	0.000191277944515456	0.000113622227444043	-0.0103833537347084	-6.26821923279675e-05	0.0263752226584455	0.00413038592795401	-0.199956868060894	0.00794334613853076	20.6743623212154	-0.396429398174617
0.174972263526302	-0.00210457020848687	0.331564371555163	-0.0989420389794315	-0.0382183118220584	-0.00923432295383586	0.138090166000566	-0.163063718662659	0.0105445394477304	-0.0978549756687852	-0.0354818670073561	0.000454172346780135	-0.00134897806872369	0.000206139982126707	-0.00904150329226583	0.000394739960478008	-0.000800322542636067	0.000555074463911343	0.000159304906063085	-0.0181654003944841	0.000740204292666968	0.215852390034166	0.00244461955668651	0.081415967440942	0.00663711114754673	0	16.755805640096
0.206585555275821	0.057187980404884	-0.0198914187224484	-0.0833250403463595	-0.139079140661681	0.0192666937632715	0.187839892159016	0.0806205560755027	0.0240861191763746	-0.120298453523091	-0.00939925882638948	-0.000510727787571996	-0.0446595705052967	0.00391485762514177	0.00231352548710229	0.000543513690977493	0.00118138023818215	-0.000120987042759202	-0.000103051881971128	0.0188923361634974	-4.81058079131458e-05	-0.118435976702097	-0.00833284218852115	-0.159154310759539	0.0064281315862742	0	-0.396429398174617
0.0952072220125719	0.197631540242647	-0.372274278310532	-0.288462341486512	-0.254916481226875	-0.000229920270564454	-0.126528128887839	0.0794976473897957	0.0417562781315428	-0.173159353908577	-0.0391971521390805	-0.00032477220508409	0.021816968497721	0.00326088770364241	0.00084602201420636	-0.000370258124586131	-0.000689632397093076	-5.22612906553865e-05	-0.000161791192021976	0.0157993114782105	0.00010040141311185	-0.304843809386669	0.0015376916533083	-0.00474164339383754	-0.00589691090049649	0	-0.396429398174617
0.35523918409475	0.0559987581129384	-0.437797319701091	-0.00952555900121266	0.0757732319942808	-0.00200148382234566	0.0286777128227036	0.0147503236415685	0.0344400894091939	0.270198708299575	0.0178285859169138	6.33848329441022e-05	0.0212291465049192	-0.00369160217775311	0.00198190562858347	-0.000176346518528159	-0.00127947431852493	0.000111808336779928	0.00039625311147562	0.0291980188117675	-1.5121444792654e-05	0.103070002759052	-0.0111089553899817	0.040109196905973	-0.00904017815191027	0	25.0760734413577
-0.167542262529254	0.252007269466629	0.03170683481231	-0.153508767569142	-0.0939946031915623	0.0603852742849924	-0.2012199118781	0.0432811702794196	-0.0610863101732458	0.174014454322393	0.042053254685658	0.000481819368695957	-0.100804913890559	0.00386722841813847	-0.00603550129407682	0.000216933634062055	-0.000115398295546854	8.61395997149295e-05	-0.000156678479086181	0.0114085454643262	-0.00019181982638572	-0.0804445020166407	-0.00568695868388358	0.081415967440942	0.00111839251176682	6.47277213718269	-0.396429398174617
-0.0914073692705509	-0.173693888188031	0.564526208097602	0.224297010788669	-0.117329904753	0.0207984694531591	0.0530690084648642	0.0509144565618651	0.0328536601043417	-0.0415679086504475	0.0234228363299858	0.000267982406270129	0.0461054906815341	-0.00353407643677561	-0.00180008139289689	-0.000570025891735715	0.00016919564461948	0.000546153173094144	0.000853190492028588	-0.0101349934516252	0.000133650185725642	-0.258484272905325	0.00346488984002402	0.081415967440942	0.00893463389614557	69.6933164196079	31.2077815942126
0.00355501584374252	-0.04823745048632	0.364827683480693	0.0277127339274141	0.00153290824911467	-0.0153260136902698	0.291210119498875	-0.0554111984981134	-0.0156369079283409	-0.151742179293193	0.0385014031956687	0.000257457407462081	0.0509994809222445	0.000716647029033624	0.0024203269320846	-0.000143470956045388	-0.000229274430120885	0.000102596292364421	0.000378789249508626	-0.00502398766672718	0.000123938541500612	-0.177955490312909	0.00388508396118503	-0.0178787046039734	0.010269310760169	48.9257395411814	42.6139241471312
0.00617326674719854	0.0282279249279218	-0.0853302324461045	0.00975584810248442	-0.317282542094834	-0.0010308891309081	-0.198005800493016	0.0220983299692628	-0.00199083255867205	0.129588781400221	-0.0391261098657282	-0.000198236517136352	-0.0326186219851893	0.000556657503633762	-0.00077792989808001	0.00016817593855234	0.000654460668758405	0.000501507521376787	-0.0005002420658623	0.00645859177289099	-0.000416868615997212	-0.0654205695845268	-0.00421962109941343	-0.230066054309099	-0.0185985680335641	0	-0.396429398174617
0.142590924891687	-0.0846182295915214	-0.333346860543631	0.249598826281897	0.172014200863587	0.0484480924170934	-0.0430982642618559	-0.0261993257007832	-0.0214440773300024	0.042141272559975	0.00486188983827263	-0.000803148912527085	-0.0360651623326027	0.000840917832105159	0.00253995087813674	0.000181307295188393	-0.000360107158665302	0.000249299190569818	-0.000330469015212609	0.0206649952374338	7.20707569101808e-05	-0.189831142602075	-0.0088427820996394	-0.0936689959614558	0.0105352125410314	5.2585062649064	-0.396429398174617
-0.176718461271388	-0.121259677345786	-0.186383932474671	-0.299783976609653	0.0853673592316371	0.0142778799283456	-0.249473988108488	-0.0111270974936464	0.00633169270761513	0.0661862782401779	0.0386328560378166	-0.000458979392674919	0.002164509521696	0.00208430854593722	0.000710243077609141	0.000204715658422838	0.000744005091701139	0.000390835857779104	0.000470785931374174	-0.00348049275982232	0.00171597068526674	0.31109442715241	0.0109043850143244	0.081415967440942	0.00935723875672756	8.8965394402175	41.5081475050739
0.0236820672191491	0.0786043605859565	0.215914597863915	0.0587307677320972	-0.0136049583326634	0.00435535366220829	0.14207218505698	0.0745117036475169	0.00770483324575344	0.0097827299367419	0.00739633218370161	0.000231547334468729	-0.00116051211481516	-0.00162975266108567	-0.0108072685734539	0.000414699167410326	0.000128426956474526	-0.000352404036893073	-0.00050300207288112	-0.0310469107908574	0.000244441556188191	-0.0116795137261237	-0.00520200271115412	0.0500520990310414	0.00671425574955609	0	-0.396429398174617
0.127616589054618	0.0779954242381924	-1.13906861423378	-0.183308322336393	-0.00457922848374015	-0.00235879126471872	0.31824507014997	-0.043877174274727	-0.0194776407359897	0.0657370473758574	0.0283815804061571	0.000825903306741704	0.0431155100604892	0.000778741370280889	-0.000819884834554196	-0.00172188024858289	-0.000526552771003219	0.000403257696912407	7.39130868763205e-05	-0.0185545149061025	0.00081658110294236	-0.210214870009356	0.00903958794502624	-0.224587662848696	0.00165456790453034	0	13.5030403437676
-0.231900398857298	0.0349160566626638	-0.027727925153145	-0.11275904546079	0.0390457765656445	0.0489129779772259	0.291600101683865	0.0134746944512991	0.00887545033909953	-0.1097074708792	0.0110999182296834	0.000369515349199379	-0.0793481202152235	-0.000884165091521227	0.00217845312677367	0.000749058730382224	-0.000326892873361628	-0.000312582615951795	-1.67589843167448e-05	0.0115291689472421	0.000138693742681495	0.135671395486565	-0.000464878762521992	0.081415967440942	-0.00490510520761833	7.14064370167375	-0.396429398174617
0.04000035550595	0.0485339697799554	-0.366580639932785	0.0460108083779873	0.0842363201812688	-0.00740081634487988	-0.186608992486853	0.0335834327651856	-0.00717611494023085	0.222192787376272	-0.0589812138017576	-0.000202594501371722	-0.0133429601110262	-0.00223562958127521	-0.000563799024471345	-0.000122977945053449	0.00117330734384091	0.000356243777752674	-0.000177964316804058	8.59876746841515e-05	-0.000170113425016605	0.18412795050147	-0.00474003715404003	0.081415967440942	0.00488804463457782	0	3.39043829177874
0.105140439776698	-0.0877439959446542	0.150046343116628	0.159335136158957	-0.141924776272343	-0.0440394473702393	-0.13541528828898	0.00812609621307003	-0.0474791559057353	-0.286358632680588	-0.0621243053746322	0.000512431352631681	-0.0486634409182449	-0.000788099290898514	0.00143173037978128	-2.4589765873495e-06	9.57151807894352e-05	-0.000428096834695246	-6.68656866361639e-05	0.0165149129683675	-9.33440840970023e-05	0.131836779341334	0.00604386464772966	0.081415967440942	-0.0062793598209816	17.5282827634673	60.2843323500623
0.0523143463461124	-0.0530442870807399	0.370060128484242	-0.145899651856694	0.0105682725021763	0.0463948503053437	-0.0214304591010962	-0.021858790898943	-0.0191170851182856	0.196076535771543	0.0252182320130228	2.83610795448475e-06	-0.0726759771418999	7.17292399479152e-05	0.00208133367287178	0.000474808253553283	0.000378802896217501	0.000627422753294304	-0.000696868619270097	0.00769366059194043	-0.000556296400005984	0.133516070991843	0.0175934917344087	-0.275381267575363	-0.00229829854951213	50.0308925420201	53.632827723405
0.151497202155642	-0.0120788466953229	-0.283638918289542	0.0987195333397819	0.141816396146943	-0.012709430779589	-0.0792061354649725	-0.0650218511245174	0.0161910085782135	-0.145690804962292	0.013146361233439	-0.000977722032149186	-0.0458842967891647	-0.00303080290273638	0.00191488574770626	6.21606750463854e-05	0.000270780601289156	0.00020279885091834	-2.68933253265713e-05	-0.0261722594357138	-0.000327833606990846	-0.0344119500705953	-0.00513582180162808	-0.00344715353290759	0.00525077230349003	0	-0.396429398174617
0.200122512607188	-0.071234922088333	-0.449314526362579	0.260182462699186	-0.286528796469807	-0.038744891887778	-0.10361142130449	-0.00553579323196318	0.00777259668142283	-0.166822733844995	-0.0160536655666002	-0.00110127397249882	0.126025931251213	0.00263927935360297	-0.000273884329050844	-0.000178222650286886	0.000131130036925109	7.32407918193623e-05	-5.37180702500084e-05	0.021932901962453	0.000429030098478611	0.0666466657394873	0.0152152179302005	0.081415967440942	0.0114041494477475	0	33.7604589619047
-0.41165559041454	0.0403232806631255	-0.874149745727821	-0.149043335265568	-0.156640616876403	-0.0110191463719909	-0.366976823158296	0.0793637874712108	-0.0474688460730532	0.0242076183910658	-0.00419670320584986	-9.87758355482926e-05	-0.0698670500526963	0.00220156435289587	-0.00199182950862686	-0.000510281063083484	0.000427931066035114	-5.31540270856112e-05	0.000118648151901546	-0.0231018958241785	0.000283791826622748	-0.0435464360838126	-0.00485550894391751	-0.173473422137433	-0.00183723429429661	22.6979756920574	-0.396429398174617
-0.280863317792183	0.415173663368551	0.18833116438804	-0.172252265181588	-0.251136313833197	-0.017051629904239	0.149908738289148	-0.0480624316273273	0.0429475100991217	-0.0261484207433212	0.0177144710417438	-0.00122234228187679	0.03418585137577	0.000421383431196132	0.000166255864238574	-4.97269028516545e-05	0.00022138930442317	2.11293560656856e-05	0.000684407934861575	-0.00149803775848356	-7.99199653832572e-05	0.0677810083568064	0.00475983082680664	-0.132494180542934	-0.000390469153102591	0	0.0840336432339421
-0.0542923685998864	-0.0515179525382573	0.508871334801417	-0.00207582441924326	0.00467798601351599	0.0137992974607621	-0.0481765411198801	0.0280040026832673	-0.0095264959990089	0.0651660992960603	-0.0408629709004664	-0.000336494168186152	-0.00628852997219875	0.00405701266606528	0.00254706642205793	-0.000272466529567583	0.000360411169489927	4.13808076680233e-05	-0.000146526513377099	0.00237453739938309	0.00183270662941504	-0.0815548954335606	0.00101393203246447	-0.14313355817955	-0.00512889453442777	8.11518303351618	-0.396429398174617
0.224503395585665	0.0829024515868335	-0.755152802555982	0.1119297758622	-0.317875370811199	0.00537524746132045	0.164715818378627	-0.114693026879138	-0.0525189396603576	-0.113670321545163	0.045057836244484	-0.000426154832914194	-0.0109434883352416	-0.00137488208319669	0.00160178666067656	-0.000961115150728831	0.000263882495219692	3.96974566998498e-05	-0.000205878945749083	0.00755726160055592	0.0010175206648857	0.0741945566871973	0.00587207161586534	-0.260359917930289	0.00663131541261763	0	13.0900240704166
0.154635880768768	-0.101786788514276	-0.103680042322885	0.000266056582992835	-0.157900085297221	0.0333070352115816	0.0587564546391184	-0.0345113673799736	-0.000330090707299724	-0.0465533147821641	-0.115692535665015	-0.00032810479073786	0.105343176365924	0.00132599014543966	-0.0052337824646822	4.66495959601243e-05	-0.000583208841551275	0.000101419016822035	-0.000203053678938137	0.0250895888403635	-1.27724162274356e-05	-0.0475602741282688	-0.00641232397696334	-0.0241291202175108	-0.00610971446480202	0	26.2451705678772
0.031398863885904	0.193532661579405	0.37357267907193	-0.142438727474616	0.315905068743138	0.00352614144876773	-0.405362212150853	-0.0371401203910373	-0.00587674862741594	-0.0335586763168638	0.0125894076839617	0.000254984767659616	-0.0984866645285075	0.00078038856954965	0.00139836868027898	0.000231495225106793	2.73590485737607e-05	-0.000383728899641445	-0.00022809341210539	0.018458444068095	-6.32231705032238e-05	-0.0641245742549904	0.0105346980504781	0.081415967440942	-0.0148876365348386	22.8746509412196	-0.396429398174617
-0.138180029340569	-0.0962754477902119	0.198352389046779	0.0204659656220121	0.222178113451021	0.0160561006317099	-0.0612845994704	0.0177960855196388	-0.030918289198246	-0.124385500849267	-0.0151590660681435	-0.000110404154460841	-0.0199117260811591	0.0013039177076235	0.000994769600628942	0.000519993172509281	0.000376715433378028	-0.00013847042336379	-0.000352083829428085	-0.0181832016337461	0.000337242833134743	0.209375952920082	0.000583018028210924	-0.0864106293023078	-0.00209618176077297	0	28.8415476536127
0.237796392436907	0.0248549238770133	0.278422368860945	0.036844282976864	-0.101021334438249	0.0191239413796049	0.18948600118327	0.0420775726597484	-0.0845285615317124	0.0123408133506968	0.0240225718483569	-0.000303715423335627	-0.0451801269573358	-0.00462895157508614	-0.00344768976248921	-0.000412147485317593	0.000196308942285173	0.000135832701931182	0.000338736549775343	-0.0176806814677556	-0.000231043192479574	-0.0999727542592188	-0.0143795914263768	-0.0776560482490695	-0.016103646018012	24.4457852790169	56.5863000057537
0.411130324369884	-0.064734301531678	-0.510781194551481	-0.0782690933766533	0.020341373720228	-0.0417054463755316	0.262432969979504	0.0367951948464564	-0.0305336594670852	-0.173060779809048	0.0336823949206349	-0.000757982651475309	0.00892300889075526	0.00138351617857624	0.00260537666125793	0.000207326575055067	-0.000457720467907374	1.51315608172276e-05	-0.000206967544367886	0.0180330089209635	0.000576382908344497	-0.0396102620272016	0.0032211278401546	0.081415967440942	-0.00164908670798969	15.3779087498508	49.6091831620048
0.258523409693673	0.0640889915505722	-0.242205405462359	-0.19377430070217	0.0251851345854686	0.00339699381263747	-0.0643609576378544	0.0620795397206872	0.0154488183284829	0.00339072186859202	-0.0457772598226862	0.00104325964786267	-0.0336701106895873	3.70576388117883e-05	-0.00179563024149554	-0.000745789537380359	-0.00047930133048113	-0.000130533852268688	-0.000222549303440456	0.011223100469268	0.000114556638002083	-0.150003138814398	0.00269542969625003	0.081415967440942	-0.0173906426869198	0	-0.396429398174617
-0.0588485759891767	0.0013099284029332	-0.0950299931146955	0.0776337824665858	-0.183730241397176	-0.0182315232730876	0.120343902241133	0.0411735879349748	-0.000163536457767455	-0.100507644599529	-0.0014075161603877	0.000422757003092356	0.00212996340730465	0.00113824927367601	0.000957764763578783	-3.16457655420432e-05	-0.00048583184728046	0.000204904150896024	0.00018613043360749	0.00325359451132679	0.000244328595236709	-0.1350577001451	-0.00894548837666198	0.081415967440942	0.0110648565663376	0	13.514266383108
-0.0689753141451436	-0.0050305574771059	-0.0941145825468709	0.00303328729488839	-0.284864792339219	-0.010873324817173	0.0526409309352673	-0.0699652039158747	0.0184973046585413	-0.0111479294350272	-0.00858527359706129	-0.000910274178205883	0.0172999677593275	-0.000375231232654039	0.00153151785429473	5.74074826724669e-05	-0.000432767829405267	0.00025588426101919	1.08930244326899e-05	-0.000800920356888501	-0.000479399973684846	-0.223465074689036	-0.0095815303714063	-0.213855827017115	-0.00257348029026161	0	-0.396429398174617
-0.0795074061026714	0.583591651759951	0.282350510078625	-0.0640144496307974	-0.0679821470529675	0.0295203514003344	0.227019886565331	0.0305164544197185	-0.000314342087555208	-0.0747339939764722	-0.00462899557122509	-0.000389033752247081	-0.068916442865134	-0.000106616014704963	-0.00254340208065729	0.00022779136140727	0.000264316231775696	-0.000108825208668173	0.0003580715678837	0.0105929647526513	7.31143936134604e-05	-0.0784429299672516	0.00868653041553324	-0.266867275943563	0.00331303755900003	39.2186890748338	-0.396429398174617
0.0231598557438075	-0.0658192011058799	-0.427561686435476	-0.110665323242438	-0.0222229103118012	0.0550972137404653	0.570228003727406	0.00318580101068777	0.0549015651161839	-0.0263238035415531	-0.0270233814302879	-0.000123012363993702	0.00419937830647976	-0.0017146222378952	-0.000332321427736315	0.000209657767242799	-0.000800338336264361	-0.000356245477218908	-0.000147159668809294	-0.00854733239213945	0.000158947667637355	-0.151248267551223	-0.000592802197074027	0.081415967440942	-0.00414185958844027	0	30.4439375411565
-0.0325016054948343	-0.00535869362253749	-0.137375878316302	-0.0879802881398317	-0.367983935889744	0.0417467911569858	-0.168748021540982	-0.0948243612313866	0.0262468456149205	-0.085397700764259	-0.0740061011696181	-0.000306746259602586	0.0684716690833831	0.00266794792693315	-0.000799470417352177	0.000468356893779553	0.00117178982669297	0.000294723080556114	0.000141298807836199	0.0363350266163649	-0.000537490887410064	0.0864590689853391	-0.00333374548127685	0.0164060212172885	0.00958690638568171	5.24405940697998	-0.396429398174617
0.0849308712194619	0.502305829695678	0.0960516807023652	-0.151103644690352	0.00186709802082596	-0.00799745025905929	0.623175694211414	0.025664817920898	-0.0171807729639761	0.060928901644498	-0.0257510953487974	-0.000756323183742968	-0.0366773129038911	0.00079291631540257	-0.000815461490651592	-0.000281456632128863	0.00023592534797201	-8.34129634321723e-05	-0.000603867582280149	-0.000795853160101223	-0.000485753353863028	-0.164194643930628	0.00248086299053796	-0.172749316506462	0.00971005564554028	0	-0.396429398174617
-0.150219481959435	-0.111013969869618	0.0685818796668589	-0.180320549822624	0.07910309585652	0.0087456588959518	0.0472650504033278	0.0106414376666861	-0.0145475251771038	-0.172610304302984	-0.0266623513035279	0.000462853130665408	0.0487489121746172	0.00399447954806265	-0.000516782853436593	0.000172849241320439	-0.000121654166934659	-0.00020408200359856	-0.000174510676361983	-0.00057771270235063	-0.000452615868496875	-0.200361624855357	0.00381281918581844	0.081415967440942	0.00403360049415191	17.4482200940271	4.74265689517033
0.243058951858721	0.0696940292588211	0.0381606388462963	0.22599210132962	0.104547902613359	-0.0219687709785876	-0.150508620957842	-0.0393702388699855	0.0335663314305845	0.0490490409731805	-0.0504826346174602	-0.00023787390703478	0.0389542443945747	-0.000610557865235672	0.0017782325347433	-0.000301539445649368	-0.000769866801487606	0.000449861975043042	0.000125906412578702	-0.00678481780011553	0.000371599298350622	0.0893935765827878	0.0117401129364321	0.081415967440942	0.00923466977077547	15.8933500911229	-0.396429398174617
-0.0800913832792171	-0.105278175812232	0.302498702827867	-0.0426810921888678	0.129306674729104	0.0110342502414904	-0.152373498047168	-0.0109027097996939	-0.0156399839336829	-0.0534018370756663	-0.035523336055543	0.000825201937231901	0.0349301538039197	-0.002181423867746	0.00232007634268094	0.000595779399646945	0.000112603704503833	0.000298663729269233	0.000316085736556504	0.00421150409511006	0.00036256780974453	0.0457533216898574	-0.00221963646172918	-0.21371628445749	0.000588006354917514	42.4174819421425	4.26251898028978
0.151637335907993	0.140950405568793	-0.309068252949168	-0.292475827402461	-0.0142673732320828	0.0384908163713247	0.0255657745902733	-0.0258556332999207	-0.0059372360219816	0.163849393773916	0.0374810650508925	-7.38008035494619e-05	-0.0722940938511608	-0.000945576729311393	-0.00130133408776156	-0.000156293529675944	6.39822110632959e-05	-0.000321844931103099	0.00150479267223869	0.00257143491233625	-0.000670261003666295	-0.225667770514631	-0.00675237955358332	0.081415967440942	0.0046935972984008	0	-0.396429398174617
0.0596634493871073	0.0397662718277101	-0.631169489328579	-0.0858781862136153	0.151328894785261	-0.00279365923926511	0.0300575744301015	0.0196795001614478	-0.033713453906789	-0.198287203945874	0.00937459898354209	-5.34905109109696e-05	-0.00907417428729529	0.00189433608279055	0.00117569972855547	0.000353777126290478	-0.000333761507763652	0.000444859497596095	-8.64595783999222e-05	-0.0166715217609754	5.77395841292461e-05	-0.0390038962909259	-0.00232795151825882	0.081415967440942	-0.00252822441171341	0	35.137500393244
-0.0970869057239145	0.0835672001662526	-1.29502625963871	0.189476955487251	0.324481607983682	-0.0317935594122944	0.0933852009027665	0.00936438814972695	-0.00591221034646283	-0.122429685823853	0.0505741584447679	-0.000813472069670418	0.0695121428316923	-0.00119010500134786	-0.00487964229221638	0.000559581215038518	-0.00129863853218193	-0.000660099950532844	0.00034380383561694	0.0164662149896175	-0.00062066139022432	0.403436768966812	-0.00211881092861987	-0.0659259633703491	0.0055012174300495	45.3954031241813	-0.396429398174617
-0.180147037286604	-0.0307378710979276	-0.203847573385031	-0.0945522218909376	0.225590843483929	-0.00769278281431451	0.200638021462535	-0.0990812126977521	0.02474940139891	0.0435638273736103	-0.0223385947863177	0.000368988396516778	0.0207448713740574	0.00120837900175053	0.000661294850481831	9.89677086096208e-05	0.000397248447034038	0.000172627871118269	-8.95419784315843e-05	-0.0124691635104675	9.83808695353972e-06	-0.280505918435027	-0.0113272305750324	0.081415967440942	0.00722637943758886	28.5444580190188	33.5452233630631
0.19967874639281	0.0293720472839467	0.28265423272818	0.316180683938063	-0.0757309776756759	0.00539750259921257	0.0815448774929077	-0.127195514069922	0.0236577717895956	0.128240937929406	-0.082056741294052	-0.000321086877568377	-0.0383407284195684	0.000369046486228708	-0.000928770633610965	-0.000289358566389453	4.83463752929403e-05	0.000291702516823644	0.000725234933257379	-0.0162820252510673	0.000193893933063904	0.0913878594921398	0.0036629393340224	-0.223777800386586	0.00282347262359295	0	24.9494043590479
-0.217010057050771	0.217939233899634	-0.0782706291506774	-0.136149983246131	-0.18646307235862	0.0122258733207812	-0.186431634222569	0.00184146329483181	0.0315117528903641	0.0548585915464845	-0.0663192110944512	-0.000593121275697106	0.0114135063563059	-0.00112682265779906	-0.0056269975994746	-0.000512465863997114	-0.00026319077408099	-7.97955410020146e-05	-0.000281936429827989	0.00847697220078247	-0.000723894589527929	-0.224719746187148	0.00766096981098063	-0.041975017478545	-0.00211875257657557	36.6097265936946	-0.396429398174617
-0.115647709224508	-0.188526310055136	0.33855220309191	-0.13160489979917	-0.204793541373184	-0.0365834314943055	-0.132193484495216	0.0388668727694133	-0.00708283806275223	-0.0554740282972257	-0.0364808091592171	0.00035611602456842	0.0308977076441601	0.00360557053658805	0.000106819536807023	-0.00062908604973555	-0.000368657943992878	-0.000626764978308603	0.000288079402845254	-0.00860783325923919	0.000727419187886991	0.0447712533764275	0.0001625107391654	0.0282811230616278	-0.0122210860965306	0	27.9373129460846
0.0120543031744618	-0.147612221733388	0.216091330375169	-0.179151826816909	-0.377008210871871	-0.0264269246504377	-0.143830444450678	0.00484424405034267	-0.0267304616649138	-0.0622902019685245	0.0311998711480688	-0.000178093121003142	0.129948489564052	0.00201261459859992	-0.000866211677003959	0.000156471547809955	-0.000151754446096053	-0.000220934123403516	-0.000153150594344953	-0.00534817799663856	-3.13244836944726e-05	-0.0748539814038255	0.0103114331250496	0.0602699316761095	0.00195966512746537	64.2754170563207	-0.396429398174617
0.0347301248027514	0.0511780562794961	0.230950215718345	0.207920600738205	0.190487487688128	0.0124793811779267	-0.114845264626396	0.0295084364973837	0.0117862757353084	-0.0978485571424638	0.0250021555935818	-2.69627221802793e-05	0.074685665954594	0.00101882115163177	0.000434687078274987	0.000369067763606568	-0.000499922608664605	-0.00018858573448377	0.000334692961066807	-0.026944901533794	-0.000483735733321833	-0.21590548778481	0.00346614940209178	-0.246641355515757	0.00388895120246735	0	-0.396429398174617
0.0387222529704909	-0.0681481203447559	0.285980139483379	-0.101824727028489	-0.231156816371306	0.0391944208617867	0.0800118305582522	0.0362600372621424	0.00906137313891087	0.0800135248518157	-0.00665236099317668	9.34923989119874e-05	0.00085525988866042	-0.000613126679639975	-0.00436881956944835	-0.0019923440723576	0.000702773661559464	0.00018847360850005	2.80200031981259e-05	-0.0116964130364088	0.00153957911839098	0.00743348888272188	-0.0091782309899594	-0.266159725686962	-0.00247941060570522	21.2013937632127	-0.396429398174617
0.0539851945369392	-0.0325769885780123	-0.150580629324251	0.0744033415687377	-0.0142647846186295	0.0265663118460293	0.0765860757469616	0.0887577585785178	0.0150081533920476	-0.0060520555591731	0.00473716119617995	0.000257516747631303	0.110950735677244	0.000517341764106227	-0.000613158810238934	0.000222366818137587	0.000111126716738408	-1.35520802538869e-05	-0.000414148763366762	0.0111497917694272	0.0011317884320059	0.404411064967513	0.00520462060167715	-0.192938734665759	0.00308311631587066	18.2257963841962	-0.396429398174617
-0.00408813856671963	-0.137883291760237	0.37017668021927	-0.279701034315158	0.0821370381381432	-0.0096585972997143	-0.04681175893031	0.0724975228664029	0.0507494493029637	0.024362380025734	-0.0342134249956664	0.000335540058282735	0.0304055573012416	0.000362930227047586	-0.00315662087071289	0.000279653129684032	0.000310988314356164	6.02472820965261e-06	-2.69012677822644e-05	-0.004040951743013	0.000186412059990593	0.00503437345029756	0.0169404109390809	0.0259729261149935	0.0105113389806164	0	-0.396429398174617
-0.00909471493302383	-0.0907390672229164	-0.275552758974169	-0.100537840845943	0.0748484483573406	0.0317863699830929	-0.182473992819952	0.00157504211165516	0.0320815803427148	0.0893258885669936	-0.053911611906731	0.000556907027404741	0.0326126268873781	0.00110162070498321	0.000793881546574227	-0.000218839501697432	-0.00070990327239151	0.000270374330020084	-0.0001232606250261	-0.000892510251637835	-8.88018609520591e-05	-0.0178053212289246	0.00800706257421591	0.0241053042017243	0.00568151755187074	33.5991714455131	-0.396429398174617
-0.144095108578039	-0.0436982891770853	-0.333849347714357	0.117718695854511	-0.152862130025638	0.011237857330328	-0.0660236885851404	0.0328637101688334	0.0115474126027155	-0.121087975118723	0.00892218956117441	0.000240481107663726	0.0433834130316499	-0.00426576924822264	0.00305612418938983	0.000407327614310393	-0.000125597124531529	-0.000222431280400559	-0.000426027331886569	-0.0184172938992599	0.000521829235072158	-0.0326511013181658	0.0101376236684763	0.081415967440942	-0.00621143678844127	45.4530034246392	-0.396429398174617
-0.260355874773305	-0.0747416106674277	-0.449225508109972	-0.220266667506292	-0.112301762045364	0.00355311452496565	0.139705816850684	-0.0791145718846684	-0.009792507456022	-0.0523062887005353	0.0025932687028527	0.000456219727404727	0.0592118199437515	-0.000740932169379538	7.03454686186156e-05	0.000265714600462319	0.000724874782339402	-0.00028523617281162	0.000186288952384484	-0.0311807830570306	0.000457838527488263	-0.0333364627609081	-0.0017991707759637	0.081415967440942	0.0147776657232896	0	-0.396429398174617
-0.0821622961694449	-0.0873855430151849	0.00774099585361254	0.0089012693323256	0.315577326830008	0.0191747305425027	-0.0270725526815122	0.0841857719676298	0.0223904435648019	0.0493362587430997	-0.0440609591598921	2.52215060012606e-05	-0.0545601721915424	0.00218815734288458	-0.0032775326576151	0.000547967145074768	-0.000372455765237922	-9.16411061981925e-05	-0.000172249248310274	-0.0153361993815895	-0.000846993023383424	-0.0346130042354266	0.000107060776548318	-0.195624582753918	-0.00115655603458931	36.1495004152721	-0.396429398174617
0.0373144296346031	-0.0454847968357368	-0.254050168793749	0.0978697905106491	-0.17542258242384	0.0181472328535797	0.384963297641423	0.0459840826658953	0.0309960944736982	0.0579230802389124	-0.018632426725652	-0.00105186285089942	0.104214305870242	-0.00096833358634163	-0.00193602003681481	8.43099282830106e-05	-7.11016944503484e-05	-0.00050272355419323	-0.000371290180348427	-0.00983204343186594	-0.000379907710260086	0.0219144415838441	9.79694868303849e-05	-0.0104267623548184	-0.0105287941979851	0	19.8437042947535
-0.109617532216893	-0.0940092563047114	-0.862774065665537	0.316374108864737	-0.142033465178017	0.00656966314835916	-0.153697890000585	-0.0281934229742172	0.028555840674922	0.00408893943345623	0.0520057311867153	0.000156961351878371	-0.0469086152378509	0.00464509139812508	0.000505082393134737	0.000423891526424303	-0.000359045967913807	-0.000433392370308705	-0.000393516961781692	-0.00801729980502808	-0.000563383518189742	0.098163057652586	-0.00392105904502282	0.081415967440942	-0.00744521070387483	0	-0.396429398174617
-0.032420147450829	0.193950623529209	-0.0202615086389156	0.114468848376534	0.0414255172634543	0.0160043976194102	0.0656459859026917	-0.0262273523591863	-0.0250561652795627	0.100767362773542	0.0273270828548422	-0.000604183064508601	0.0189711966254626	-0.00211754134784403	6.90212313947391e-06	-0.000177046809239911	0.000392620198079507	-7.7442562618546e-05	-0.000232383889986698	0.018720674437168	-0.000226160646781937	0.244210069072512	-0.00845338515566041	-0.0618078515052131	-0.00365826190761975	0	-0.396429398174617
0.18400274778635	-0.0979156383994664	0.0661040166511675	0.169171848264194	0.172479265831924	0.0390738284395675	0.29398735603856	0.022772016125667	-0.00826682186216265	0.12933558690008	0.0254753037413296	-0.00028517013911622	0.0173217255822937	0.00469189962488703	0.00191826630627956	-8.36607996090866e-05	0.000562915714931611	-0.000266575512671507	-0.00077397516376676	-0.00551382393414868	0.000588801409198814	-0.17546399350046	0.00582427710908884	-0.140994889135067	-0.00686499145088348	0	-0.396429398174617
-0.165006752400686	0.286908442737257	-0.84471693144894	-0.062485622588304	0.135275911576396	-0.0213082252705268	-0.160527572687963	0.0493487755194655	-0.0042197424731748	0.0102080691160156	0.0424800283641102	-0.000882326650985976	-0.0407584037710611	-0.00138573712989265	-0.00178942335696164	0.000284427367960305	-0.000491125164484796	-0.000302626835676278	0.000594785709411072	0.0226800007295589	-0.00058241382525448	0.123014351699656	-0.00628468022950912	-0.152324455059834	0.00483355228083915	24.3587322595592	-0.396429398174617
-0.0542093131495073	-0.0406678509072015	0.709589460945445	-0.101601546361198	0.217087484013461	0.0267411332575649	-0.0118520374360047	0.102692719906594	-0.0245025731064139	0.0572598444812598	0.0064906966220728	3.55715732380801e-06	-0.0317208413818263	0.00370843814005606	0.00169693853898245	0.000158286647198969	-3.11083849159344e-05	-0.000127665358811702	0.000372320081614808	0.0262892256453053	-0.000194889782378027	0.205307629276956	-0.00335100203533811	0.081415967440942	0.00265820551595519	0	-0.396429398174617
-0.0239371611837979	-0.134572680976068	0.16398931265499	0.0100296693949999	0.00878458950841865	-0.029898064191775	-0.214732992750486	0.0245368230075838	-0.0271357680953901	0.0423580229195799	-0.00484075857050359	5.39690267762349e-05	-0.199770913452189	0.000500819308393519	-0.000804670544465425	0.000230129337333018	0.000228207422626525	0.000345604257993681	-0.000112212086825436	0.00268496189889778	0.000339055162424051	-0.108971003041638	0.00408962860045436	0.081415967440942	-0.00219414931082496	0	-0.396429398174617
-0.0905710373226972	-0.0647426950666561	-1.26477155163021	-0.155542808742688	0.0682105865968472	0.00997208407636418	-0.171871270109964	-0.0262585329639503	0.0169772583301675	-0.0649384888804109	-0.0575676608522754	8.15983147195443e-05	0.0868959221720755	0.00293381160181361	0.00227555755782705	-7.46684045558332e-05	0.000689785152265143	0.000338510993267871	0.0001905146611072	-0.0097198247208099	-0.00098584871859031	0.0681268993719957	-0.00435568648495221	-0.234926612589147	0.00393054805343596	0	68.0700111037735
-0.0461887414356444	0.125679950040667	0.169022818528124	0.200480123788604	0.0547149632832284	0.00893962947826576	-0.246976355181166	0.00643488011239723	0.0417296227462589	-0.250094255025756	-0.0274334946119662	0.000577115881855494	-0.0510046019132239	-0.000525665373265261	-0.000207666814643126	0.000261281075702779	0.000541661246267422	7.30729985694012e-05	-0.000183519415140498	0.00194418392618112	0.000830294796143383	-0.143945502544958	-0.00904984750111848	0.0534289598295357	-0.0116325612029361	73.4262882443943	-0.396429398174617
0.16823092648659	0.145050358864101	0.198733541892506	0.138599064392511	-0.0385785652728216	-0.0373692363096485	-0.172447960931651	0.0651176985180923	0.0362885539178381	0.118111163411498	-0.0470636700999892	-0.00145415233818647	-0.0709656847190369	0.00152804675660967	-0.00453826069425234	-0.000121564452060685	-0.000732632280571188	6.60762738819987e-05	0.00065126475335564	-0.00769478046173055	-0.000760335195114203	-0.169060521822469	-0.0103918166271255	0.081415967440942	0.00489647095387391	27.2067914420359	17.5321803582741
0.0288689909092452	0.0189316860078994	0.40175780609383	0.171994591090088	0.0521443776769857	-0.00756739361880054	0.0829849599384926	-0.0555901790799161	-0.0286361774500786	-0.266087015525802	0.0255212509947755	0.000659937333325589	-0.0442020840288052	0.00101532742993249	-0.000285143182422121	0.000330164306856728	-1.40950133225015e-05	-0.000265548580325348	-3.12511195433851e-05	-0.00410203131311404	-5.29686001770058e-05	0.340476643990476	0.00706020306197308	0.081415967440942	0.00253784845705285	25.019419501515	32.6307264539481
0.0259682250385442	0.0346658442809722	-0.332748146262948	0.225166392570903	0.296924961969296	0.0116832978116144	-0.0493100689063238	-0.0421236194039089	-0.0143172233695453	-0.0195562522399221	-0.012070915837354	6.71009753774321e-05	-0.0132774216778903	-0.00402594546747148	-0.0010000292709782	-0.000273889692103735	0.000183671109734718	-0.000368793021167768	-0.000305308396618131	0.012696489606248	-0.000106889269788857	-0.105335273632862	0.00994189088226638	-0.1236932932676	-0.0091111490344058	0	44.9249052736072
0.0949304639959765	0.080841856350149	0.624117876731527	-0.0191197194643254	0.105192390840601	0.0240431233583405	0.13612838715327	0.0100657614008011	0.0349206536123099	0.0980592783648173	-0.0689805423321713	0.000192485927724029	-0.0402460674988375	0.00227757256278527	0.000608686403494429	7.00364983470259e-05	0.000673304057194679	-0.000231862616079326	0.000456082608313979	0.0138414461790535	6.45198898598931e-05	-0.189168744746746	0.00336369234511147	0.081415967440942	-0.0158753408891844	0	6.71652265792786
-0.285073473845945	-0.135110711780927	0.275481066201449	-0.101314145858491	0.0919208538247052	0.0150261819629802	0.257349248685977	-0.00444995538323567	0.0115020555710534	-0.0941499920295086	0.0221599907080396	-4.0846639580816e-05	0.164667144531232	-0.0019736913032532	0.00249222791161907	0.000690530700088843	-0.000531768868801796	0.000307013219359442	0.000141431339813369	-0.0237582408085171	0.000344844176715542	-0.116161586539004	0.00427273430756792	0.0196693707217819	0.00149181458154102	16.6629737466318	7.37185848666186
0.156471658250857	-0.0612142678212235	-0.231189386051486	0.0937925581125569	0.300120929281124	-0.0115850050161558	0.0817745598040558	-0.00398397284957108	0.00184260497974664	-0.0569454772751546	-0.0260750564286606	0.000661544565688343	-0.0511696867476303	0.00173786104791596	-0.00355319763151696	-8.46027286159901e-05	0.000701783267152756	0.00026745042122589	0.00104439626870967	-0.0207012757542627	-0.000598777721150023	-0.109105670910754	0.00508497559615662	0.0514314133978935	-0.0129590033022188	0	15.9470453357421
0.0863022907597191	-0.160984964988573	0.000547972545384523	0.205804821135043	-0.15219973693884	-0.0244934172600516	0.186618345771925	-0.00973557351070831	-0.00346010378634831	0.0785791294132303	-0.0520499447779913	-0.000472204978345103	-0.0241709097570153	0.000915276104266338	-0.00423108794779214	-0.000462500194379545	-0.000129111719938346	0.000240231692609116	0.000367858660258458	0.0220029721669781	0.000663079120933885	-0.0809074710584727	0.00588003443653595	-0.1925860723943	0.00784625888338475	0	-0.396429398174617
0.12716430457219	-0.048222077278914	-0.256252171461305	0.153374840544694	0.376514554387955	-0.00139255918602987	0.181100369623684	-0.044241092367776	0.00175979801085502	-0.0183968299324481	0.0342507872564077	2.36093348653377e-05	-0.0607264581516754	-0.00295937555704606	-0.000841815856074679	-0.00064569024803518	0.00040099825041362	-0.000124265552095659	-0.000116576845490268	-0.00909103586823679	-1.61137020582292e-05	-0.0650675564436568	0.00366605982734303	0.00370329647599554	0.00324913472531319	0	18.4796310948836
0.209757169165133	0.127994551529719	-0.0487863523742945	0.16897035144247	-0.0733071512307286	0.0143194961924351	0.728795528711824	0.0187711089587652	0.0220742508124021	0.205891975230732	-0.0185794874928962	0.00012231558836806	0.0212667631060521	-0.00110794479779852	-0.000936575465254275	-0.000102140194186195	4.87368498292007e-06	0.000276951537523829	-0.000437999152151258	-0.0101504764713903	8.35252665816189e-05	-0.163788732192865	-0.0111899166681713	0.081415967440942	0.000931902429158971	79.2541635784206	2.93612280079367
0.0341985097106146	0.0929597504438995	-0.281667102387082	0.268605135761256	0.051702066578811	-0.00971967219123726	0.181697034671424	-0.0969723729352233	-0.0358168186751002	0.358618751806918	0.0302545646509307	-0.000937637241589684	-0.00409331098025145	-0.00102540457992251	-0.000789894613648534	-0.000777081518326894	0.000374006829869655	1.29663876553554e-05	-0.00042699030408988	0.0263468892570011	-0.000478014202306087	-0.0288844501505009	-0.00246405995246146	0.081415967440942	0.0021008613979685	26.1963850572721	-0.396429398174617
0.0487992341106143	0.395453033818095	0.418712893851605	0.0525995455680268	0.0639150748486985	-0.0194227372552446	-0.252892217168397	0.0555772905088283	0.0137432027508706	-0.0441825112064342	0.0165104209660538	-0.000403787311983095	0.00514882591640364	-0.00268835951030322	0.00270990578729968	-0.000327139865896053	0.000846734006046068	-0.000406779464115159	-9.86874573860597e-05	0.0138580803792516	-2.27459473362002e-05	-0.176487954017812	0.00689726198758933	-0.176652583047659	0.00716016276653919	30.9087826331098	37.7491602984189
-0.260853114210037	0.0197204159846212	-0.0851126229133443	0.21508703079556	-0.111945132993257	0.0122470760169031	0.0660170547458894	0.0168288302892587	0.0249115254360046	0.156374424087022	0.0227457366994299	-0.00117905565292609	0.091296192816553	0.00133844234672731	-0.000313500075857065	-0.00120606625238684	0.000559385565861659	0.000297423096218496	0.000258652457965525	0.0217048380339144	0.000167623543396722	0.145736982671221	-0.00647957711482117	0.0103383257400513	0.0104207069819227	4.78482038926092	-0.396429398174617
0.0443281861473492	-0.181528139353548	0.493174272857136	-0.00210179366694652	0.0532357092970488	-0.0415876770315179	0.157905557870392	0.040116124722225	0.0463538618728878	-0.0920342146112171	0.0174149420814786	-0.00085473740194697	-0.105321484428504	0.000382425770572015	-0.00185854105931582	-0.00011892592000029	0.000624466450446226	-0.000234123051997659	0.000683923284062971	-0.00942895015523293	5.04877980396223e-05	-0.16459049554457	-0.00480681120818782	0.081415967440942	0.00248838308279642	0	16.063753856398
0.190150754857385	0.260259101050825	-0.328285885570357	0.141046746943036	0.0397578105661767	0.0105788248492316	0.232898919783983	0.0337545391957859	0.0323575635112447	-0.08743317616615	0.0109145026213178	0.000281113379136722	0.124725080448688	-0.000917363752269806	0.00244503050755629	-0.000220547663919657	-0.00238429285508879	-0.00020225052871492	-0.000284620127548818	0.0281973931124393	0.00023294462818324	0.00482446454726526	-0.00354451261876698	-0.266335305333985	-0.0176662841960792	0	8.33579831613815
-0.272593159763486	0.183359586524587	0.113546978770528	-0.240416259111084	0.153214029242221	-0.0259659740393584	0.197936287343989	0.0765331118448198	-0.105458739057031	-0.147036720777107	0.0281127273151032	0.00013622499501964	-0.00278119942679811	-0.000520810744100264	-0.00295119762565121	-0.000199321844868483	-0.000663726124481845	-0.000201359705003457	-0.000143110634693744	-0.0081434765774332	-0.000490619731830622	-0.19816316592096	-0.000637906554324608	-0.0486113850204845	-0.011651785654942	40.5568873238622	-0.396429398174617
-0.212723689955318	-0.061302675810781	-0.270222329669711	0.274945370606847	-0.192157509336869	-0.0279811742604364	-0.0971432028147671	-0.0689210054018359	0.0162545366058076	-0.093657709997137	0.021534150953229	-0.000803868056094559	0.0473213196946294	-0.00213303127520259	0.00180532141617973	-0.000259013306642131	0.000491631694058414	0.000318631096201338	0.000239274304715043	0.00215116017711914	-0.000802749321650698	0.188087149583493	0.00297371553322678	0.0387581115100193	-0.00211391929991955	0	-0.396429398174617
0.0408666000911004	0.0265698824263745	0.191153446107323	-0.29966802141508	-0.16991775706269	-0.00164243435445333	0.00592759125398512	-0.00412726630389204	-0.0500504883537413	-0.11170898578783	-0.0190954866336047	0.000217738241044874	-0.0479136141329479	0.00387740001648607	0.000233642300834447	-0.000400447112260616	-0.00123540994351634	-0.000454941951336996	0.000100323921773171	-0.0157334282200933	-4.28291985583584e-05	0.0607972829141006	0.003372531117386	-0.11607048576114	-0.0100987149117139	0	-0.396429398174617
0.268595702745013	0.102066986498309	-0.130046203037603	0.0365924359818246	-0.118543119985262	0.00245677320698956	0.0776474405876622	0.00674801880248266	0.0142851529736352	0.0403660806178989	-0.0706451846706337	4.09310492639481e-05	-0.00477018150888198	0.00204997630578552	0.0018000291494138	-0.000529280905448348	-0.00150276036618457	9.31532193457763e-05	-2.82047152777576e-05	0.00283544311130068	-0.000452619616513217	0.151590245288224	0.00644182451734499	0.081415967440942	0.00148044265647451	0	-0.396429398174617
0.0792890660365049	0.0471490020211269	-0.457380088448202	-0.0610763064265181	-0.0920576063659578	-0.0252096338136909	0.0475550326030938	-0.00521464452729326	-0.0328944211983169	-0.31560374734843	0.048368569619273	0.00023344477508247	0.1315846792648	0.00282207772886078	0.000729301699261553	0.000376714789656063	0.000305836661245174	5.40299641009767e-05	0.000334784373063224	-0.00530376272939381	-5.06542818700106e-05	-0.00832096619744027	0.0054442906809653	-0.0251518925754667	-0.00249730495188771	0	-0.396429398174617
0.0277293299733807	0.0899070184773463	0.594323120532457	-0.200184603603689	-0.125333043791551	0.0525703206858132	0.59537159887884	0.0358917215172883	0.0161804801286325	-0.0389063627042177	0.00964522447676774	-0.000241713330132787	-0.0892744015024057	0.00343149543639476	-0.00254061374325265	0.000476353458209289	0.000466869638624967	0.000199393720270447	0.000294252798444417	0.00832754712901895	0.000175359024440436	-0.0777269713600863	0.0166350939606026	0.081415967440942	0.000961025634303558	11.6270300785403	-0.396429398174617
-0.048766156697003	-0.0127510609324515	0.567844543876781	0.0598338812042281	-0.119871224090811	-0.000978676838265136	-0.267389034258117	0.0192565523983157	0.0191235390066384	-0.0580213138195959	-0.0128338976302108	-0.000677672809618168	0.047633070462165	-0.00136405198591272	0.00186843478773091	-0.000687853642372338	0.00123895910698013	0.000174669598632882	0.000116696599088195	-0.0211813209829723	-0.000564343024008207	0.254139181215172	-0.00402445453021527	0.0102441037973515	-0.0023726122306319	0.7136925801568	10.8413544488432
0.0464949509366486	-0.00444352903619083	0.559432956209274	0.0591934640728911	-0.0684763618531401	-0.00200522989384322	0.208533193580939	-0.0519541981362491	-0.0106532924726175	-0.189700343448706	-0.0184369651076139	0.000310502257547807	0.0895616178442868	0.00101062344264902	-0.00104758464750876	-0.000473564366847423	0.000189578389782286	0.000283374478816656	0.000241627322659088	-0.0212391157572475	-0.000671770977395125	0.199302209097648	0.00521651058120809	0.081415967440942	0.00653043114513752	0	-0.396429398174617
-0.0780675873605156	0.0102880939135017	-0.35863647113793	0.25183846937897	-0.109213391159103	-0.0105920967815181	0.304618890244375	0.00355778649627547	-0.00469799108585378	0.150693869501576	-0.0378421151405181	0.000259265882638804	0.0487928465410632	0.00237678155991583	0.000449754893673715	0.000328863308988625	0.000354771938379406	0.00029274929745382	-0.000464862774278707	-0.0170355695038357	-0.000398292557775015	-0.241374098404043	-0.00102245137043566	-0.157864516113038	-0.00659093963574087	0	-0.396429398174617
-0.0690698322520882	-0.0805480853502725	-0.161882778815513	0.0243321996106851	0.124630392566526	0.0257302143079396	-0.114871135566217	-0.0286762963662937	-0.0216089447579503	-0.416084064220248	-0.0048383215081319	-0.00059167420945605	-0.0390091840266196	0.000458448902210806	-0.000511456781162378	2.11117503450264e-05	-0.00137510983023681	-0.000126977523174587	-9.00588382788392e-05	-0.0139140408174979	-0.000364460536563693	-0.0928278660433891	0.00474126199301739	0.019263336713252	0.0118032743489445	58.777169906151	25.6784740648906
0.223359098262307	0.208711455766447	0.244907762511076	0.103103391549221	-0.00512879253703125	0.0410577172469488	0.114150443405749	-0.0372129948340943	0.0138661701050391	0.175240078136154	0.0535939955168494	-0.0011718209344187	0.0224763786219222	0.00383366421797304	0.000920513915368737	-0.0010211142134412	0.000486085491924637	0.000299313324388484	-0.000213271490900113	-0.0157407881288147	-0.000101714179324919	-0.0524566168262777	-0.000566744518516904	0.081415967440942	0.00851121285123391	0	-0.396429398174617
0.169388390997455	0.000729901470491789	-0.689160075019227	0.0432704551476641	-0.0953330518799993	0.0771434609897821	-0.0187086917652707	-0.0601421428687496	-0.0171346776620215	-0.204775183124535	-0.0258489823994854	-0.000590752283570861	0.164872354303131	0.00274000945783115	-0.00332187400642237	0.000432638918476336	-0.000682064412329986	3.37553046931838e-05	-0.000660729992946307	-0.0102161792234102	-0.000127606613825826	0.281277492567868	-0.00456213917228088	-0.190632683170818	-0.00615505080080303	0	-0.396429398174617
0.132375551048838	0.0884823018495366	-0.0532423568364668	0.261818231832916	0.127513621338654	-0.0157819488240403	-0.187798425503347	0.0274424617479099	0.0188438167906664	-0.191951939540266	-0.0355016653887618	0.00063895442722961	-0.0937846363786149	-0.000722311595126812	-0.00433985224279743	-0.000148294228697443	0.000916002967551455	0.000334136538300944	0.000153687446739159	-0.0296928622844265	0.000534818509174695	0.173366082680957	-0.00210501271996055	-0.189720484744563	0.000123707099510817	21.822882769353	-0.396429398174617
0.0905989387463744	-0.0863677198778815	0.498378840939641	0.201990833371303	-0.00013363554605561	-0.0311320916726555	0.0217962855329827	0.0375177017947703	-0.0260094621894916	0.0967908187411055	0.0189695314878082	3.72781591158056e-05	0.0214797244282194	0.00381609811058903	-0.000145432563247949	0.000504111338411883	0.000287794328841962	0.000362976741802301	0.000121238511193944	-0.016450865716249	-6.75667498332144e-05	-0.0782124248703315	0.00121587701962333	-0.229200805729442	0.000497062237251766	10.7625356804228	40.351140041172
0.0571059952201081	-0.105177208145525	0.342126053398587	0.00189079729011588	0.0328526224845773	0.0129062344152562	0.462230448670298	-0.0210620338386908	-0.0205779895985023	0.280199475563438	0.0112096933194261	-0.000179808246397073	-0.0641729566964137	-0.00350558419790226	0.00352196902073176	-7.65151271663322e-05	0.000276466455005453	0.000256473420137127	0.000618733342990119	-0.038523574639851	0.000374153114287568	0.0409769751278655	0.0135488466603115	0.081415967440942	0.0109591238658393	22.1489650260225	-0.396429398174617
-0.00221226750509473	-0.0103260899182326	0.445394155976101	0.0221012429932836	-0.211147321156367	-0.0680790214559673	-0.0799629450206126	0.0466243824473387	-0.0088645798728334	0.132183002481534	0.0200578974886179	-4.03957721878401e-05	-0.0702369483217493	0.00293745440405369	-0.000145655437804315	-0.000138303677058582	-0.000162564850501701	-0.000112127107626314	-0.000175661008481542	-0.0302065956435724	-0.000119673470308612	-0.140802602256969	0.000910380702139557	-0.00764788745250566	0.00698272420626833	25.8053147145763	-0.396429398174617
0.526343593131664	-0.0279752741143876	-0.409091135897392	0.316545791859498	-0.0819723885687504	0.018627427262722	0.147540371364619	-0.0695564925989911	0.0274294600451817	-0.0232576310360685	0.00588265215292427	0.000272356111862493	-0.029753997791674	0.000126661036550457	-0.00383832578443177	7.68549513840977e-05	5.20876319693997e-05	7.75917354260969e-05	0.000205252085254681	0.00763803743324876	-0.000519018386232695	-0.219530146908092	-0.00137903390249206	-0.0865198519530973	-0.0123827714526541	0	23.4703603015826
0.0815056608780171	0.168206103795055	0.212152744258973	-0.042331633058188	-0.186990531940374	0.0381689569506927	-0.201059735980398	0.0524517020874282	0.0402662597242724	-0.0674607931896569	0.0311160746468715	0.00078149804474803	-0.00619102730591437	0.00164454817912674	-0.000373420724148477	-0.000460442718075327	0.000963223848285732	2.0909998812435e-05	0.000328458886983407	-0.0212226847721352	0.000356975049039754	0.446431415608278	0.00550530650737069	0.081415967440942	0.00112807798630965	0	26.4152370085417
-0.214006573973269	0.0770643926883365	0.386356192477816	0.153305702101578	-0.107686624821377	0.00422821370487725	-0.170374045845556	-0.0641702211134522	0.0163309547225523	-0.0458730823905795	-0.0481935800126891	-0.000773835943900236	-0.0926770881766101	0.000389953069261262	0.000803483046703191	5.78050280599651e-05	0.000280522373869774	6.62549843728488e-05	-0.000239001256304272	-0.00245202575268388	-0.00031192363571042	-0.137497954546495	0.00893534265475027	-0.00717829944641646	0.0152073844133727	0	21.2233863919963
0.190594676976352	0.0679786321788625	0.204270647343402	-0.153000900447019	-0.172850927966086	-0.00306771776192261	-0.218220770074797	-0.099529023774902	-0.00364313131046667	0.0683435177406078	0.0392845737650034	-0.000667855422066932	0.0890582379040175	-0.0009536943893943	0.000231401478249849	-0.000598976906477922	-0.000103036305289739	-0.000221249899745035	0.000654039815485508	-0.0135794290219093	-0.000609235931366636	0.0453012820180454	-0.000711269626712085	0.0550351450001347	0.000543379218046702	0	38.5264887748467
-0.162386166338846	-0.134070434622143	0.286968948570179	-0.133142230291667	0.0165399176094081	-0.0197440577429356	-0.245292770032051	0.0617369680354241	0.0379432649460514	0.00847673355058931	0.013376520696428	-0.000435579723634394	0.0416381230861014	-0.00285015838665093	0.00484060213042059	-0.000546689969749048	0.000833521507849655	2.45861007670545e-05	0.00143963852128537	0.0142950680522562	0.000234021766316372	0.115911973746534	-0.0106285385296856	-0.191248461704955	-0.0110628769829676	0	12.0533336058896
-0.0617943405232587	-0.0961520916682904	-0.360688269153161	0.154162818231965	-0.020100938262234	-0.00350992050253751	-0.173675674423518	-0.0699772432327794	-0.0156770399719085	-0.254988421863148	-0.0542897102559408	0.00019815582859728	0.0801731566467101	-0.00283122597195229	0.000496624586826533	0.000114961753352016	0.000624220743576487	-4.16318339147015e-06	-0.000543018230289904	-0.0434057482463338	0.000296811355475102	-0.140067671146226	0.00352179706503009	-0.0485105198493383	-0.0150311927468871	36.0667871409625	23.4546691782057
0.00514927659330588	0.0240353486068472	-0.192445723124783	0.11576162811817	0.110378118616503	0.0221983229974685	-0.166865783737022	-0.0291422355605486	-0.0551183839981138	-0.0623579166304903	-0.0145342365884461	0.000616012028836321	0.02996699194951	0.000973417016712164	0.00101481187247909	-0.000116391837171825	-0.000791488613642422	0.000361026917527818	-0.000449838737419661	0.000244630822929137	0.000224210268638281	0.192082008470685	-0.01189615715457	-0.157654682841216	-0.000247687301379806	0	-0.396429398174617
-0.0322834330139607	-0.0379381828643748	-0.119236115031552	0.189067923243262	-0.0673502718091198	0.0443562154461994	-0.0879749018240437	-0.00627876156960505	0.0129719287471217	0.0306488161183933	0.01272069980143	-0.00034519504649877	0.092015608591226	0.000411952500635637	0.000859723416860136	-9.34718645650978e-05	-0.000364040981555958	6.80629270910504e-05	-0.000245707824942043	0.026826690790613	-0.00031693583775938	0.00540855018255404	-0.00263023991170364	0.0378518027314707	0.000608594364885695	0	-0.396429398174617
0.278970305934895	0.184734554011174	-0.166334608160674	-0.111002635938831	-0.481405993011362	0.0170476051540891	-0.27228834723592	0.0125305262101734	0.00414056921067041	-0.00273243915163002	0.01489824079117	0.000425987787100235	-0.0857235594164062	-0.000564501292902309	0.00014521340226703	-0.000473920904615177	-0.000821236052105379	-0.000686827472182294	0.00092775144452939	0.0160202704415595	9.32570260969712e-06	-0.0992241626175026	0.00151959163662752	-0.0859557559383165	0.00582836313642532	53.2798210286007	-0.0115263136608735
0.0150192504899802	0.193819606694005	-0.0164106420607143	0.181908738810818	-0.017038847507058	0.0397012125071257	-0.0998643007433057	0.00982313191437112	0.0267779409732709	-0.138303179534921	-0.0146042367454616	0.00012790170020649	-0.010972937083912	-0.00386848370531034	0.00269880553791868	-0.000632961265233711	0.000408004896041092	-0.000317520006414829	0.000169221412342324	0.0119393726414432	-0.000332050710506904	-0.196675812319711	0.00178056226718826	-0.131354895490369	-0.00726074549290379	31.4470799020348	-0.396429398174617
-0.27267109435872	-0.0611267182305506	0.321201804755177	0.030578784355954	0.0079759100779242	-0.0209335535442339	-0.146507462368542	-0.0510587511694349	0.00168460700823125	0.046126843686344	-0.035699177927719	-0.000805739064726696	-0.0346230680572563	-0.00209199216876843	0.00301448934898829	-0.000380327076611398	0.00106218291549243	7.92772459432545e-05	-0.000690511488945278	-0.00748227097455001	5.33841498298049e-05	-0.096600134876227	0.00238750395587939	-0.0827132690919968	0.00868408799295728	0	-0.396429398174617
-0.0174260930175171	0.116494051147169	-0.220138815983963	-0.00841883364359053	-0.147592626009118	0.00300714148291181	-0.149631547550172	0.0328450228278034	0.0233021198320913	-0.121085969727141	-0.0279119992094469	-0.000597121701924719	-0.0388292928054135	0.00362547859612428	-0.00148649055242178	-1.20436587992545e-05	0.000163197261187742	-0.000430490014408424	-0.000293606913185362	0.0538289962450336	-0.00020022102860473	0.115090564141486	-0.000651711952573741	0.081415967440942	0.0101987248311335	5.18003284281282	-0.396429398174617
-0.00733739582848791	0.203656412021177	0.282235174917453	0.300768422363661	0.27393834922559	0.0540167107465432	-0.064287081764977	0.0310729282000823	-0.0333150664972596	0.116291166285011	-0.0738405602954867	0.000173660746881854	-0.10928722237876	0.00166385377427258	0.00147219563752232	0.000342877225326221	0.000215042955412859	-0.000106957553406062	0.000313082653245811	-0.00176936578968423	0.000346306230867288	-0.224917016187003	0.0098597052535081	0.081415967440942	0.00440564443821101	13.4378287779316	-0.396429398174617
0.131133387209798	0.0389299321362391	0.357593333649021	0.256407191394498	-0.19256469612279	-0.0105923252410164	0.300160254930093	-0.207817963361479	-0.0241532490445703	0.103030534622866	0.0333301041490432	-0.000210747321645277	0.041688196186396	0.00252735520152991	0.00106140000420996	0.000473191044207288	-0.000228436365387608	0.000305561170217628	0.00023817899627776	0.0181969808337803	-8.92920969948197e-05	-0.0555240681543738	0.00587231939438171	-0.0954621339055983	-0.00995312162261452	80.933289316012	73.3698515567731
0.00547037562194319	0.247035424750496	0.358230008297577	-0.3719862529276	0.148993159781861	0.0268244648511893	-0.00102184296855912	-0.0971429514282411	-0.00691394818261193	0.115946720825464	0.00644002255811249	0.00033577774480209	0.086310962819667	0.00212226361591683	-0.00180494962968392	-0.000548767694156571	-0.000776297403943027	0.000179633781561384	0.000150234691226769	0.0295348004226239	-0.000210788488240743	-0.0498836582308917	0.00912591408316943	0.081415967440942	0.0070799608270895	0	42.3326258847993
-0.0410758648954812	0.146110478487229	-0.368481382045392	0.0635274168937596	-0.0982645258104778	-0.038937253317978	0.0958360446460906	-0.0638923022157973	0.00793583692240518	0.258998827078749	0.0606457431734146	0.000391485370479394	0.0699091831795144	-0.00166375057819745	0.000709494747483941	-0.00112555195578168	-0.000524634934091828	-0.000129123158838174	0.000125705130704201	-0.00483869299867068	9.56735174200141e-05	-0.0673685058674138	0.000884684799456137	-0.0777789248623287	-0.00252475375395433	21.575611563223	18.5553395547543
-0.0750955381611993	0.0255190312668656	-0.421715162193828	-0.148219366819855	-0.0481603358376815	-0.00151398014566628	0.433615134059152	-0.0557310529657764	-0.0558362742501249	-0.205066074924161	-0.0154577710423616	0.000106230736791835	-0.0354317991542067	0.0010711468764697	-0.00178311621610394	-0.000121307359746914	-0.000951873717135343	0.000213787532115761	0.000442517026020273	0.000492442179294228	-0.000512464435718618	0.209550995011081	0.000478580631943615	-0.0480252344328768	0.00660565618379128	22.5768477906112	-0.396429398174617
0.0664424362803	0.116749600073124	0.541537912545818	-0.0528928082839913	0.0117277678596091	-0.00664485229108946	0.162411295487521	0.0013609494679212	0.049986544087731	-0.178402310526911	-0.0285986074025358	0.000605066037892454	-0.0111113542056963	-0.00372999049400191	-0.000563324334351245	2.92312895022739e-05	-7.60198649030208e-05	-0.000202231606464598	-0.000623747649084461	-0.00657095900237847	-9.88791147936707e-05	-0.0645466949462774	-0.00272965051637797	-0.108037888490927	-0.0220773582820811	58.8925996565427	-0.396429398174617
0.0420849288604517	0.0230974050344885	0.0552344212120366	-0.111185130113817	0.126069441284958	0.0228902864314453	0.0281389427163337	0.0799371981271502	-0.0105805222140578	0.0992803680648038	-0.00300534619596027	-0.0013250709347683	-0.0179943003597565	-0.00121896274262656	0.000683595796880043	-0.000456985454423409	-2.09366591522597e-05	-0.000332478076321752	-0.000343416018988574	-0.0186585421218886	-0.000473378363877397	-0.230927329020172	0.00185776120750325	-0.0514956552508662	-0.00503188148231015	0	25.7702953858309
-0.337991314139824	-0.0447826391172205	-0.0987426061078235	0.289430064439181	-0.0724776063035176	-0.015143905171386	0.274453782028126	0.0101002029632791	-0.0208503626580706	-0.0765052368720252	0.0521703524293533	-0.000295051396325796	-0.0143695912452053	-0.00074272321849278	0.000261678692546896	0.000590421962154641	-0.00041558971735578	0.000206206660259722	-0.000144961530202492	0.0129976369426426	-0.000231767966067831	-0.143056852294085	0.00231207860217619	-0.219317315588159	0.00926136725731896	0	-0.396429398174617
0.399011689849655	0.043742798585684	0.215181549776712	0.221662719842439	-0.191959632637921	-0.00188241144145262	0.675552535266504	-0.0436082690805142	-0.00132390197399535	-0.194649079890153	0.0614869600084496	0.000381587183895915	0.0189870694776741	-0.00487765476059232	0.00202331437340053	0.000108294799719966	-0.00067873540972152	0.000278115327277728	-0.000504404811259462	-0.00148704730343607	0.000574014438514459	0.0475814432110828	0.0143954242470707	-0.145795885780954	-0.0119470381634174	23.6306104027154	10.7665713761578
-0.368790637491499	0.00419559574302619	-0.318033344764586	0.0991013694148577	-0.117898271826448	-0.0062663882501478	-0.101697690164445	-0.0381825172818833	-0.04389435160741	0.123771995292308	-0.078005446876714	3.83959651095722e-06	0.105837926159735	0.000891585032972486	-0.00156131280970662	0.000676465757841749	0.000188221422859236	-0.000769986230227948	0.000423201333979328	-0.0350322156919984	0.000110233362469181	0.0851674241048499	-0.00794240356316034	-0.162061498931038	0.0100957925720151	2.50108737421765	-0.396429398174617
-0.0595589909960441	-0.039662691341691	-0.0997486253183584	0.125632352409859	-0.23625080615664	0.0092997161403694	0.206515008875974	-0.0980250133137435	0.02090149673708	0.141400852557943	0.0403193737444731	-0.000596376947181732	-0.012775333183964	-0.000853369989503361	-0.0026999653477191	-0.000195317081489343	-0.000618652843181522	0.000213066071181434	-1.89217810544484e-05	-0.00084064904128256	-0.000195803541043205	0.333050509444224	0.01532719036342	-0.195676397205859	0.0115538131833028	0	-0.396429398174617
-0.173584389125822	0.277039599248827	0.0569682167039465	0.0817148051856138	0.243632747697383	-0.0186195688225285	-0.152974877127802	-0.0725703223633551	-0.00177079444325368	0.0601699432743148	-0.0371373158108896	9.34639605654208e-05	-0.104018823666396	-0.00142050411553252	-0.00176758097234475	-1.26826996752483e-05	0.000434574726082548	-0.000594839730676533	-3.99788110756472e-05	0.0193931119823025	0.000190157538738189	-0.108878881964228	-0.0118979434917679	0.081415967440942	-0.00602712201109623	30.2678877135397	15.4807449980287
0.296375501082463	0.0264040330898214	0.197768532496688	0.122151847505617	-0.00336686710812029	0.0712551861764026	-0.21956529176537	-0.0253467914283958	-0.0454986293508468	-0.141055075130081	0.00614160118386042	0.000122776283598025	0.0740299387158985	0.00146199973306183	-0.000910501020917609	-0.000148132724127503	0.000222046096902018	0.000114988315886633	0.000539793185638349	-0.00357371552783925	0.000138447157490562	0.0885243536729483	0.00449458436235828	-0.00204493394488447	0.00440362414257778	0	-0.396429398174617
0.105320514739037	0.516189011952947	-0.27993741485253	0.0447342829529969	0.236987470867177	-0.00480368514291107	-0.130006065975722	0.0282597931887532	0.0236291155199311	-0.0415817095935037	0.00283036220011734	-0.000471695814337925	-0.0654557312506129	-0.000431052424265777	0.00148443261855991	0.000174943461636934	-0.0002241938692229	0.000428246289368994	-0.000245994691046469	0.00780940358896398	-0.000179336659395291	0.136013881698343	0.00803014687704495	-0.256747069353922	0.0080614946568538	0	18.5948642608517
0.0495123925502421	-0.0325578018118785	-0.358966923987488	-0.0315881385006235	-0.020010787311903	-0.0302763071043926	-0.0155357524974352	0.0148265675456842	-0.0415575658229049	0.0232607992513691	0.0209548774882999	-0.00098082746296102	-0.0893050100316448	0.00315790801153071	0.00312031556567671	0.00064106233465222	-5.83591445729725e-05	6.94586049811985e-05	8.03689250450379e-05	-0.00309366315624016	-0.000502982276123776	-0.0925261941374108	-0.00350820888364423	-0.141874158025697	-0.0119565322515716	24.8519127776099	16.9002645775586
-0.0744545688787788	0.0712523273585479	-0.189019454664355	0.090586528282272	-0.0938355179050626	0.00553432703583701	-0.309884377838544	-0.0286526461182953	0.0426028808918664	-0.158878981056552	-0.0218226850193504	-0.000533071523450168	0.053009536111533	-0.00240586634475692	0.00111283221467673	-0.000488688372719759	0.00121249490809761	0.000244290621449483	-0.000432385101960198	-0.0377531913733626	0.00104255820273291	-0.0494061776009409	-0.00772982948430889	-0.145341878544459	0.00946198142130572	1.9129370705653	-0.396429398174617
0.297433315126593	0.239022309008774	0.0884289002499703	-0.0547091966410976	0.134937641869742	-0.0167359916142142	-0.266639704746951	0.0242987891183457	0.00647155633780505	0.158264563575338	0.00563513541937088	-7.59073014826583e-05	0.00170482893274548	-0.00442282554260987	-0.00340807432816115	0.000259990884651673	-0.00120011536567111	-0.000204529236149886	-0.000253600930746778	-0.00964949861924169	2.33215737333037e-05	-0.00402278365955044	-0.00590778184855756	0.081415967440942	-0.0352686241271888	0	19.2453402487879
-0.0829843811754669	0.515849687421366	-0.39285540835094	-0.0695051497436274	-0.217900273961178	0.0173037585787552	-0.0120553789850876	0.0229978825691188	-0.0479139057508761	0.15144002991377	0.0350983340143673	-0.000311724439073791	-0.0168690310521796	-0.000712087381798288	-0.00155888402431437	-7.94295021023794e-05	-0.00062938128395873	-0.000337471552180557	0.000244945523098172	-0.00375023210419234	0.000938491162786104	-0.106324347343986	-0.00292020348992239	0.081415967440942	0.0010633053381055	38.5745926953824	36.1211815824908
0.216632658260059	0.0367123099178741	0.308532815134816	-0.0476553852869264	0.0833825419956793	-0.00500848756012673	0.14060614133132	-0.0878823225839773	-0.0168834395645776	-0.00273825664340721	0.0110391654335982	-1.27984423007321e-05	-0.071233084615502	0.00475086745840891	0.000949296000401612	-0.000464906341886673	-0.000523060210172344	-0.000605837727541081	-0.000477237483018311	-0.0279741883904416	-2.16983097650614e-05	-0.0915996012133682	0.000313733225874024	0.081415967440942	0.00477489603760262	0	18.96454436717
-0.0117340251615118	-0.0806023318254415	-0.0558563561121908	-0.0156187754777373	-0.107816405423442	0.0169685691342361	0.189314765331108	0.00710863824707841	0.000150536776256649	-0.0541416699909977	0.000621989528208688	0.000233108186029174	-0.0709635904337902	-0.00438405193328473	0.00198696979469926	-0.000266522685946291	1.35796345344108e-05	0.00025042817076204	-0.000399395231649224	-0.0352549319711857	0.000668312494436663	0.143399215849308	0.00517588689871107	-0.174380121811253	-0.0270002306151194	0	-0.396429398174617
-0.114305305753267	0.105631852291205	-0.633421120790576	0.00142503820138429	0.0610028777617502	-0.0330554779420172	0.099803884137486	0.0737407103291066	-0.0076675229275649	-0.0455798415527908	0.00475496700464539	0.000333749240318149	-0.00825375181205124	0.0028625136701963	0.00212872974372669	0.000321798775855475	-6.61548337499429e-05	-0.000155832166809811	-0.000320676789872576	0.0133707907738603	0.000296478333547956	0.202749581639088	0.00060284837752711	-0.02499645580177	-0.00809957919376958	34.3203407778985	4.03556523315635
-0.0577175598745417	-0.124653694663213	0.0703899624017268	0.445062526140415	0.133293746861133	-0.0136100793939773	-0.0372665361593236	0.096573232431219	0.0238898367692029	0.136511131559305	-0.0168646620706345	0.00039192975086233	-0.00873794866904642	0.00283949169827347	0.00186892103790526	0.000108419569757379	0.00061884605474094	0.000268396997989306	-0.000312436063034105	0.00696578621907396	-3.42672213060613e-06	0.0263545150054705	0.00022642311927612	-0.18522011453779	0.00585842642787515	0	8.67181428762794
-0.187444850507756	-0.0302085473819173	0.289253367005951	-0.210839461365304	0.129569901108113	-0.039667753320992	0.122723090422531	-0.0134577708941614	0.0371055253184571	0.0594096708549972	-0.0151755258071248	0.000419661835337592	0.0344587186820027	0.00194816569149925	0.00057026908252622	9.06324535558944e-05	-0.000173848729149939	3.13663914581763e-05	0.000159778326845883	-0.0143827838607956	-0.00061359590817367	-0.172654207513354	-0.000389472864814944	0.081415967440942	-0.0105454283244133	50.133754130645	-0.396429398174617
-0.174597284254118	0.0327092597878347	-0.947426008308742	-0.185628547240102	0.254467378561904	0.00121159032335494	0.787510709760232	0.0246965731749746	0.0486903776525509	0.0369697844125474	0.0717489858976765	-5.98478531999014e-06	-0.012200433011886	0.0006163336024958	0.000860299923363117	-0.000487097010420934	-0.000362432005345692	-0.00041766067792981	0.000704849435674726	-0.0314941376371721	-0.000312992186617955	-0.049237977859658	-0.00520812315612429	-0.082304631008802	0.00311732846239576	0	23.4001420602808
0.116222453783414	0.22114932772004	0.09098236769932	0.0438006366693795	-0.256227482830278	0.00172084729499877	0.57527043202125	0.0206362318904263	-0.0186593006605753	-0.0275493288002485	0.0266104760389612	0.00072085701003477	0.108604715621367	0.00309526453528131	0.0016952938142778	-0.000657624098537979	-0.000363283747895626	0.000240434372432707	-0.000243528918046132	0.0189676201984172	-0.000155711366162881	0.143742596975642	0.00405345972939353	0.081415967440942	-0.00731489670648988	37.2605608906966	-0.396429398174617
-0.045423728291012	0.211336049221596	-0.177248624409601	-0.00897477637106758	0.423020520338203	-0.00907908669694624	-0.012539955535749	0.00741513326993415	0.0455958573304007	-0.0221200424379798	0.00410395187879575	6.92561944584114e-05	-0.0339448265123373	-0.00702947287827282	0.00222673459851652	0.000401651754205812	0.000433935108379968	0.000137276995724411	-0.000313440622984107	0.016962192075177	0.000514374959269315	0.0428225249625882	-0.00658160269305907	0.081415967440942	-0.0114704247387344	8.91688990838656	28.8094570960752
0.168747903533999	-0.00316015061537578	0.276794250426186	-0.127691446705507	0.226489849839054	-0.04173798771834	0.376491926236042	-0.00200777495860205	-0.0118967918118578	-0.0319277323645775	-0.0180305561773246	0.000692788234154529	-0.148891445286283	0.00210357675300643	0.000159581579465495	0.00038646051168012	2.23585573078111e-05	2.45820281616904e-05	-0.000354003897361288	-0.0109424121903279	0.000473160538884576	0.406856838980435	-0.000963377351548056	-0.092681664942791	9.49946654167366e-05	0	-0.396429398174617
0.235984581756534	0.124031040278016	-0.11322553191181	0.0582541601085369	0.34588925038954	0.0698076558296514	-0.120146806797992	0.0500481547198479	0.0434677984467209	0.108086984724359	-0.0265545825033777	0.000142678278214126	-0.0729561808073277	-0.0020570794664817	-0.000505339819991346	-5.74676070754787e-05	-7.55328502888286e-05	-0.000296683386235563	0.000475692856449994	-0.00130713322633735	0.000131647701254733	0.065378916484675	0.00967907638990018	0.081415967440942	0.000230639802711208	0	-0.396429398174617
-0.160879103751423	-0.0351817346023691	-0.188043252291453	0.134509900295029	0.23569925639012	0.0488479047036574	0.0789777292387639	0.00135951288836633	-0.0153331042157918	-0.0815301923132804	-0.0206508992661315	0.000451954934987953	0.0923784694556367	-0.00158975253113414	0.00040573189965154	5.17736188143658e-07	7.22483086266212e-05	-0.000498382212074766	0.000249577191709927	0.00861761569829977	-3.5013859761901e-05	0.239416947488175	-0.00392459567083703	-0.0284432179126166	-0.00763684623679239	69.2694638805216	67.6647400696122
-8.8458574337702e-06	0.0848493941595347	-0.00173365892140964	-0.19930964967787	0.478845472540874	-0.0365442329140188	0.0314827074282116	0.096675012067702	-0.00819856971101285	-0.151522990965553	0.0133518472294658	-8.16200323430216e-05	-0.0842349588990071	0.00191515970833089	0.00339942654386349	-8.92432621907302e-05	0.00105798277508917	0.000283041311951004	-0.000289201622634461	-0.00475338325286856	0.000253873851527198	0.0467943355160236	-0.00571636440505896	-0.0465150264035455	0.00122371452716452	34.3626103521472	21.2122287207549
0.009753014592222	0.307916308313216	-0.12899467186019	-0.0718639117724207	-0.104191125619857	-0.0543969623124642	0.183334638003984	0.0462190276376502	-0.00488698131033249	0.0288892384648092	-0.0598561856728635	-0.000605239983770267	0.102554792342947	0.00207760327447604	0.00310840247842092	0.000397407157007867	-0.000427181591212356	0.000222078711030527	-0.000265905882253725	0.00288776485000253	-0.000235982192599127	0.145268827447313	0.0101372647214617	-0.189054186843366	-0.0103290298322152	37.7891057041216	-0.396429398174617
-0.158558144019753	0.0185116060917343	-0.532953041037742	-0.221500868132067	-0.00706696276448671	0.00594404683756822	-0.214760578985635	0.0204730561771433	0.0106154320648026	0.0500183941817149	0.0272579520754699	0.000754334742473883	-0.0822066256932679	-0.00392074209298543	-0.00100896109000648	0.00049038108186128	-0.000269207816662509	0.000522903466546154	-0.00030509334973372	0.0320781033754574	0.00054145325513355	0.0329811882631061	0.00111567519954359	-0.238001946523787	0.00822213840843267	38.5345933674286	-0.396429398174617
-0.104327062538781	-0.0330159600676928	0.450470362470302	0.0148487844938463	0.18118888847607	-0.0390355092228594	0.146698054524129	-0.0152661343072054	-0.0414212344123448	-0.0732617169131513	0.0464744778771309	0.000375341138862728	-0.0035676909974145	-0.00168384722533332	0.00080884577806084	3.37613707666051e-05	-0.000340407050897773	0.000303748120515257	0.000386913511380316	-6.71432383221315e-05	-0.000306790282446734	0.229571507719443	-0.00530691687512364	0.081415967440942	0.00187945323437844	0	-0.396429398174617
-0.0617733501695733	-0.0532753387963122	-0.0801006808289015	0.0291306123287181	0.228393720637636	-0.0622075299790777	0.0368979447397828	-0.0152901026441463	-0.0266693962265735	0.119723337430766	-0.0161054069137635	0.000375505110848273	0.0924112717377474	0.00247486147129661	0.00225493647151676	-0.000627922376684853	0.000307209389006413	-4.64363729755224e-05	-0.000298056530953161	0.0221034717178907	-0.000574203324435696	0.0329457863527061	0.00492474928629605	-0.130066001367678	-0.007549624839715	0	-0.396429398174617
-0.215294113220594	0.0928187689670021	0.596992091076378	0.121899445286537	0.231354489020649	-0.00549953293502403	0.0737602253958403	-0.0754742008953548	0.0314783997256443	-0.247950456076945	-0.0383388230514033	0.000239202516604697	0.0688187001524829	0.00064131080943608	-0.00775267967535509	-0.000296730122622879	-0.000558090025989388	-0.000608442666084286	-0.000149092050390043	0.0160244278354635	-5.8275899019633e-05	0.0122938476932306	0.000107825115498006	-0.305971908930947	-0.0081302165101983	52.9707222439016	35.7347538159499
-0.161719502046242	0.193126371503925	-0.0108288571892592	-0.188074860924094	0.0488273144835401	0.0132318466843901	-0.1870607860977	-0.103364496510915	0.0142931777350579	0.114063004087098	-0.038607840378821	0.000103991928445346	-0.0128592029796237	0.000259206079599617	-0.00294826028954476	5.03330865131435e-05	0.000238397612546404	-0.000144849911876688	-0.000262613595129801	-0.0137618349802253	-0.000579911710718028	0.0242466387015448	0.00437242055648523	-0.0719803684913251	0.00677412479085526	0	-0.396429398174617
-0.0423812924201002	0.35589878145985	-0.939510408943819	0.0529843835584327	0.352226978335644	0.01386199859468	-0.0789148952690844	-0.0248333256537897	-0.0125531194688552	-0.00324867480594582	-0.0199509672791999	0.000455780723827681	-0.0622252344641434	-0.00148002198041297	-0.0015822217920205	0.000157611792045209	0.000571426367939054	0.000495830226803884	0.00135312448703284	0.0221135889693351	0.000149313396272222	0.150354208673788	0.00833515618638492	-0.124979492373168	0.00291903312373853	0	-0.396429398174617
0.12328829835649	0.00627784910016471	-0.402489833173776	-0.0253749734426232	-0.0706539584735268	0.00743585601869112	-0.259678955499844	0.0413076179393361	0.0105556660472943	0.113462448728355	-0.0345048559649946	0.00013644529029011	0.048794600111997	-0.00227338154378076	3.86174841382481e-05	0.000421501599725538	0.000550646301815449	0.000130868873478684	0.000404276618498178	-0.0112703255669228	0.00067916231213716	0.0983271921510145	0.000902494109443985	-0.0930600713095144	-0.00261530501127649	69.9308610066176	-0.396429398174617
0.116338133012595	0.0192722730375043	0.00262793005243722	0.248430818817197	0.0157214847902296	-0.0230975899120068	-0.139623137953011	-0.0299789552875944	-0.0347768498689677	0.0652093937090776	-0.00583700473991189	-0.000619361665664231	0.0705031615854088	-0.00233415353871647	0.000324190067908292	-0.000437017124263139	-0.000987351800508129	0.000131101698301439	-0.00050703539456598	0.00791598142519279	-0.000550063765672237	-0.104911866728112	0.0124209820847074	-0.0672720838965114	-0.00325500179432314	8.3634717729187	19.2019444578257
-0.205677699740657	-0.0660706811057237	0.123246786974018	0.054637710465931	0.0600468561481806	0.00495294990498429	-0.177973249792216	-0.0745564372138073	0.0319960296647031	0.0226660406898394	-0.0656334296906016	-8.0600658567076e-05	0.0421959411038626	-0.00226896226437423	-0.00649424906763196	-0.000412793975653414	0.000387329534861314	0.00043289498244059	-0.000386192693884957	-0.000540580043870253	-0.000639325006136171	-0.0371599208610378	0.00283295938507933	-0.0380132799088442	-0.00970988409509266	26.1175355401262	20.0461242126226
0.287193247352997	0.244784601059061	-0.214354088047253	-0.0943839121756671	-0.112723350179619	-0.0584618794501185	-0.0705811143073771	-0.0665122560134355	-0.016038750449812	-0.147621918595449	-0.0556716556002236	0.000257907328313767	-0.0477372558881951	-0.000688282283571207	0.00191302974486462	7.00187355586745e-05	0.000461068296103928	-0.000307379249728235	0.00083106487258644	-0.0065077305687351	-0.000109879805860524	0.19908979933465	0.000140881155276329	-0.256154190399205	-0.00813676218658377	34.5796967465066	-0.396429398174617
0.00434235288934914	-0.00858551840585886	-0.458774126945082	-0.0404761486039166	-0.0601276593857137	0.00986378114434538	0.0370360880425527	-0.00555707191527943	-0.0226163912938828	0.0595530449655619	-0.00339592101703856	-0.000174414252059329	-0.0578833044140573	-0.00392217909984471	-0.00215813448342583	-0.000176065455640972	-0.000597579951429061	-0.00016126109714687	0.000321787257076878	0.0198164319289373	-3.90434879016244e-05	0.0712192003082917	0.000949166147462099	0.081415967440942	0.0105650123141077	36.3887318075645	23.9403750001626
0.345950626631441	-0.0506265281682099	-0.00560929552422706	-0.0942166299404535	0.0604731092328501	0.0208073777291371	0.206400731163081	0.068676840206098	-0.0103628146041453	0.00467299205213334	-0.0306094144630672	-0.000320125300278251	-0.00501861156582062	0.00190349352607733	-0.00130334897772322	-0.000122040487165576	0.000697882125093141	-0.000423705972860455	0.00127724227229775	0.00911309043322461	0.000624118095613913	-0.046487023779664	-0.0021331459521915	-0.243576236596258	0.00409466702410421	0	-0.396429398174617
-0.177023262525026	0.369915807751011	-0.753714417106249	0.256756610220678	-0.00538022845834218	-0.0157651360433841	-0.193220420894181	0.0617461903918111	-0.00734642823021103	0.0233911888615546	-0.0447158504056703	0.000788864778574316	-0.0940715390263871	-0.00484676323649336	-0.00153022373801248	-0.000452044459257173	0.000167925819904102	0.000328447783542796	-7.49349720552406e-05	-0.0028719413292827	0.000154235666238289	-0.0128661731387597	0.00532986225765608	0.0173550170853378	0.000311129622868833	0	-0.396429398174617
-0.150167546872111	0.106605260388026	0.280599709433099	-0.0898534933895253	0.023349953645404	-0.00682088045345042	0.0655159789049755	0.0190626780776519	0.034125654147025	-0.172852426284214	-0.0625227870194935	9.40316030315635e-05	0.00765433968263718	-0.00157675334140162	0.000199082356044045	-0.000880733636256403	0.000177177379790949	0.000459769045414227	4.81868426414067e-05	0.0149911870686101	0.000208523755686363	-0.274999518747685	-0.00785674977478557	0.0252752999601524	0.00409324388203558	0.274264768255839	32.8864379836808
-0.00020621164597634	0.0928000854249056	0.598512391622431	-0.273137887139257	0.110004859680399	-0.0133956821432588	0.274592451286891	-0.0292380049344726	-0.0571677380315744	0.285498217710663	0.00475669045927196	-0.00141265253869038	-0.0404250611313465	-0.0034001579608024	-0.00534791240888111	0.000612694228445898	0.000481669846498667	0.000307502716230479	0.000301602404848111	0.0114076743749809	-0.000327822798186994	0.199334571412661	-0.0013612535295292	-0.239450752054813	0.00802228087429957	5.39555931181157	5.17589327223795
0.012582629839357	-0.0993643730805269	0.259423648114092	-0.0355980376975167	-0.189794201639283	0.0610859729183779	0.238208451276793	0.0300886730581693	0.00399523646740207	-0.081924677947149	-0.0513348912466209	-3.1749474732834e-05	0.0595094695749521	0.000507340178014015	-0.00293384895090543	0.000127618501081006	-0.000720117159453415	-0.00050398555159159	0.000394107311267655	0.013153509395551	-7.59409013928458e-06	-0.142839318523187	-0.00920732945952174	-0.181513499613495	0.00436818627398505	0	-0.396429398174617
0.437434583562877	0.0536229515734976	0.0738669536019596	0.204298315234715	-0.204722078503084	0.00435348505306932	-0.2661139555931	0.0732463684367115	0.0321481130172021	-0.0113072609527388	-0.0439763855777024	-9.81828840366239e-05	-0.0180936501156873	0.0017535182367896	0.00292233560644295	3.44369436184877e-05	-0.000119426258527011	0.000215328992424269	0.000381342358298564	4.97459138779632e-05	0.000560328234896712	0.114088191480924	0.0160938740843271	-0.0707150145129765	0.00939838799941706	18.310024081391	25.9131982898143
-0.10200594700914	0.0651946300500692	0.135253771502376	0.118445689756066	-0.0126425327481108	0.0534456961626877	0.174959044619994	-0.0790294881525335	0.0258593627224109	0.209299098893305	-0.0388157128067701	-0.00106100980528645	-0.015069944401486	-0.00124867682998797	-0.000765349666202675	0.000470748685047706	-0.000560422459482623	-0.000155949961104462	0.000882702744098962	-0.0343592585678775	0.000352186724913217	-0.151399759451578	0.00659754079507979	-0.0349471591031484	0.0105962090038094	42.6847192010308	1.9250457530623
0.387791998579307	-0.106578001699489	0.290342454014191	0.0291814085573847	0.180457700059987	-0.00537329229562511	-0.035038857269685	0.0233853033373739	0.0360317435685449	-0.0041988869673546	-0.0487399732492814	0.000572018950512954	0.0290416320481059	-0.00110415635655337	-0.00145400420397757	0.000120845504128386	0.000497782081550602	6.24304023373323e-05	0.000677735100479415	0.00629677033207887	-0.000117130912603791	-0.176526682780586	-0.00138561814047955	0.081415967440942	0.00555290235322148	69.4161542195004	49.7902773731523
0.409339839615681	-0.0250947533883867	-0.60192188867109	0.317587551691519	0.206058306299337	-0.0221268991741894	0.365784990201468	-0.0583896397876981	0.0245656157011429	0.010661884708006	0.00386405174468574	-0.000522380298420333	0.0229039668849307	-0.00113549062021523	0.000394235115001251	-0.000390141153674528	0.00023554617174848	-0.000193530857153346	-0.000180591897289362	0.0206031877491251	-0.000142522845930082	0.00590422799732093	0.00769825494892795	0.081415967440942	-0.00995945294479539	0	9.49649281960792
-0.0141674473094192	-0.0437733470703091	0.505911465522488	-0.103141331982915	-0.0437229008575419	-0.0340464121762138	0.229116983830956	-0.0243790097966409	-0.0188561315591057	0.00395678208613215	-0.0238751931327301	0.000162593747893292	-0.0427242932291166	-0.000475228794927673	-0.000448557694317064	0.000297556122433429	-0.000649617854436735	0.00024388628055938	-8.47861038926201e-05	-0.00820086517121676	0.00151203194823446	0.0217489435027562	-0.00515512169213728	0.081415967440942	0.00296786323379439	18.9969751624144	43.4305756584395
0.16948135029766	0.0662469074213283	0.175888227551867	0.0461171182363529	0.0463960937147758	-0.0217803948802804	-0.0704319352162562	0.0624436776756065	0.00924158096986849	-0.0893993941268489	-0.0438738237138756	-0.000140606484151484	-0.058611352372845	-0.00157926459548352	-0.00360489610103065	0.000703021210282539	0.000814115870953813	-0.000350624123004906	-0.000385621886579979	-0.0115275413449951	0.000185037281390743	-0.0387343104747166	0.0191682658161803	-0.212746639188054	-0.0154164871630952	37.4519182391783	-0.396429398174617
-0.072494388047324	-0.0994817021521887	0.327326426505375	-0.151892593033123	0.142946888091408	-0.0140186444242503	0.0598892841547753	-0.00297816640775661	-0.00562819035225037	-0.00217689499942797	0.0154222807347897	-0.000357376612794558	0.0731754972549279	-0.00115867099482414	-0.000535411672951902	0.000387744439587445	0.000173031396593526	0.000118253073710273	-0.000194142405625874	-0.00176996418457309	-0.000267499165630958	-0.220998647574691	0.00581401692072414	-0.0381712891984585	-0.00124007768278223	12.7498781207867	7.61531127168205
-0.118547603549491	0.150469431962958	0.169919503404948	-0.137586116109112	-0.0230390256052758	-0.0224280320027708	0.117930671442604	-0.0383210216618732	-0.0254495668002309	-0.100087565278731	0.0412144876320519	0.000111253660512345	0.0342201959776056	0.00174429946683063	-0.00496839010166195	-0.000128804268496152	2.18055667200456e-05	0.000427218130582663	5.38800784117832e-05	0.00938717453857296	-0.000190261926893642	0.163625676865951	-0.00650984291792989	-0.183733727381087	-0.00287508684853599	0	-0.396429398174617
-0.149489782499045	0.279936532444631	0.233271364670878	-0.0607486221490994	0.208099718171026	0.00164400449942526	-0.361103065120985	0.0347058427546727	0.0180269834848483	-0.245273903486196	-0.0254805534956981	0.000323246908139563	-0.0892442554183063	0.00304895674142003	0.00186975243006993	0.000299135198538636	-0.000375686316117285	-0.00037094500447632	0.000133046677522675	0.0060963507624292	7.97288883478409e-05	-0.100828553918205	0.00820824648732432	-0.026445003772673	-0.00970443852090264	0	29.8552509271689
0.123431215121258	-0.0333528638594636	-0.192891801808367	0.115638393871005	-0.0592073685848106	0.00111704021736725	-0.118990708683632	0.0351133227650475	-0.0237208088471514	-0.100780470712694	-0.00745340093863145	-0.000382635271270693	-0.0391158777065491	-0.00106206138691034	0.00100700016838107	-0.000462848477086331	-0.000242967727510424	0.000364609935609383	0.000644853346628338	-0.00764244080077359	0.000749315870563594	0.0969832099900219	-0.00222853144580848	-0.133985899332051	0.00866227691059063	0	-0.396429398174617
-0.0791061133308223	-0.00100013429839108	0.348574662307999	0.364127301729399	0.278849370892667	-0.0294788227915532	-0.0792670167312429	-0.0176928407714267	0.00527800250838584	0.0175670259296148	-0.0170753709655869	6.66068877299697e-05	-0.131331164860376	-0.000397737875246107	0.000590857497552832	0.000224560021011788	0.000658032780293416	-0.000492956397283972	0.000272456382789832	0.0263956812486963	-0.000124401478139413	-0.0373385990484458	-0.00616567159583303	-0.0349041777701162	-0.0123650315311575	0	12.8684952916535
-0.0178304214249732	0.0633586875933596	0.282089753305707	0.142736961443467	0.424091450706753	-0.0313984525634824	-0.204527101298656	0.0508817027953605	0.00832474969437524	0.102575861337214	0.000474906844792233	-6.05538803215566e-05	0.0224386625036694	-0.001148286576651	-0.00116717589231841	-0.000102915133383785	0.000963517187965168	-0.000480816473823809	7.04181194530751e-05	-0.0244613375503286	7.66100360505284e-05	0.0789783424332466	-0.00926540699713407	-0.0859947683308536	4.67680023505945e-05	0	25.7959256314493
-0.14409633777496	0.169646766962469	-0.0388976398642369	-0.185515819904466	0.0364707668775572	0.013676910596039	-0.338752961495234	0.0345138445137585	-0.00989679492087148	-0.262070462896192	0.0284083013523764	-0.000353420813134497	0.0112836263549663	0.00329840679423943	-0.00101097003765183	0.000238901779387124	-0.000263044483567842	0.000233354403586628	0.000149143023210119	-0.0256942471559675	0.000974570218793991	0.107578928877997	0.00242797382483539	0.0315715461333097	0.00368837141022249	0	25.8508476124711
-0.094202458799801	0.0654499853391202	-0.472175581961238	-0.0362876281163345	0.17259579444755	0.0523835066114546	0.20421783494688	-0.0793466206753376	0.00494677780330477	0.0554422047289855	-0.0183714226375663	-0.000555367069077661	0.0130455434567482	0.00146982053524036	-0.00246705216931364	-0.000295952076640571	0.000277764017377002	-0.000134355551933862	0.000915715619457913	0.0414045539631427	0.000571875686272261	0.303158023057686	-0.0123342825541727	0.081415967440942	-0.000376730005915205	32.586632606323	24.4365909132609
-0.156312913338955	0.0487602654257926	0.564765026813195	-0.0973779792241248	-0.257877737250103	0.0670125649365683	-0.118955218089812	0.0179379161582964	0.0157873000338007	-0.151422331831877	-0.0369999542966174	0.000132289254982876	0.0101658960009154	-0.000461410841925525	-0.00151561002086731	0.000578896049469924	-9.93750613752509e-05	0.000438095069594358	0.000373666345680368	0.00618419949407278	-0.000206899267748084	-0.179379220056077	0.00322058139033254	0.081415967440942	-0.00512625416363366	0	5.24706831467052
0.0234542185954247	-0.0515753676765099	-0.860812618311493	-0.0517325016881104	-0.232471441124499	0.0472682414605305	0.300279208404655	-0.0253949335710089	-0.0586286651125951	-0.123754080215569	-0.0109069411558035	0.000474955538632527	-0.0746843279170568	-0.00313435693126896	-0.000782016618777748	-0.000880278165940607	-0.000819474244716178	0.000164602427849658	0.000500535636667188	0.0185246711975025	-0.000384545490749288	0.171527285837585	-0.00922760270421741	-0.0708381296282538	-0.000788679795872049	0	4.58612452412107
0.0261724934458256	-0.0257057017639508	0.299852605925213	0.210839597929474	0.107553673144939	0.0290883834231523	-0.176147577350082	0.0251775584195169	-0.00141031005667536	-0.0979707040248013	0.00760900354724203	-0.00024708403342788	-0.0670979894521514	0.0026848005171427	-0.00178048653759499	9.18256760769065e-05	3.71130088401284e-05	0.000272352984287627	-0.000127599366209319	-0.0156131738734031	0.000670803576703793	-0.112235427892902	0.0126923407021	0.081415967440942	0.00412834608207713	49.3118973201322	64.6089244871675
-0.174882785796243	0.0780914383874671	-0.26683475199969	0.0672654031767745	0.16992926543875	-0.0129502039375569	0.235874512562562	0.0722398482199198	-0.000631868833707583	-0.0566170232866794	0.00147534235919822	-0.000851771386823685	-0.256513436466691	-0.000302331406008993	-0.00372388185510675	5.85162998045785e-05	-0.000117470675620512	-0.000334541856860771	3.11351666111293e-05	-0.00276544691139502	-1.18375874548216e-05	0.0634871385521725	0.0085388431051292	-0.178204456860228	-0.0131740001332105	0	17.0421729518551
0.376037031116065	0.258933562368115	-0.455160143900091	0.177190605361216	0.037923828588728	0.0225542174325915	0.16737676397843	0.0246660849197409	0.0112199725257027	0.0825009395073248	0.00811954825649619	0.000315719795634273	-0.0872490968027699	-0.000506503847160222	-0.00209932491318565	0.000516311318564666	-0.00090954447259195	-0.000226918943140642	0.000233753196149822	0.0300815901236564	-5.13253996501373e-05	-0.0698328097004062	0.0112018950214838	-0.0654302442914779	0.00853224504047501	67.8778034356979	13.2158859496033
0.0900204982818502	0.0718190450742948	-0.59445985259176	0.107728254192769	0.05544249293245	0.0024761595111813	0.130250628521466	0.0287370629694601	0.0365293079593594	-0.111408554668394	0.0440114627008119	-0.000292297420686372	0.128597059889204	-0.000660195762892113	0.00308687696153864	7.02935466057042e-07	-0.0006888890414396	0.000514577477991107	0.000475029574324992	-0.0014165022300342	-0.000540643463945556	-0.060469840140271	0.0173821432674801	0.081415967440942	-0.000908744910124382	0	-0.396429398174617
0.226897498398304	-0.11576656824079	0.184450496352583	-0.138435611089801	-0.234513281998288	-0.0107021611216639	-0.188497412867958	-0.0109955661397138	-0.0412413895235592	0.0167066518643422	-0.00988643747245488	-0.00093180753435107	0.0420388563646852	0.00183536479837088	0.0018180288166314	3.00747379315958e-05	-0.000468687250301136	0.00018032828640524	0.000458945446312642	-0.00955778624143322	-0.000904168571658315	0.189330452427625	-0.00330480919963128	0.081415967440942	0.0104084098629547	0	-0.396429398174617
0.0681905437600838	0.0535003110820207	-0.00926362291282257	0.166331892420513	0.0611080630861522	0.0403575414862807	-0.0369664590513386	0.0258780467098532	0.0252237790878618	-0.00286472110752911	-0.0426020340455731	3.96596424903084e-05	-0.017396542052773	0.00184895235525118	0.00351830311361678	0.000448201058404818	0.00049362606229697	-0.00057608687063293	0.00120988594058957	0.00114043698196142	-0.000367158001407075	0.0198259184786695	-0.00273402919404708	-0.104224030892849	-0.00220306468806242	40.6360452533609	28.7874778338684
-0.113671294853542	-0.0104551261041982	0.0604507886154151	-0.231743401208033	-0.205270316612084	0.0247217678557625	-0.0931203640709524	-0.0590206811940248	-0.00332789812564827	0.00471206661162338	-0.00214196169808367	-0.00018936743592024	0.0447690079288514	0.00124933068130106	-0.0056575233305074	-0.000278089205045462	9.91642683694227e-05	-0.00057688663194988	-0.000458934722864179	-0.0411069036305319	0.000785563334467998	0.179718052533798	-0.00191551811207924	-0.144646306088155	-0.000997601088277511	96.6206702313601	23.2604827207359
-0.144037872329888	-0.0270471908980942	0.213638138548873	0.142888718417133	-0.210464071659588	0.0217836297437037	-0.176405786507493	0.0917149917840225	-0.0016466095829617	0.065715849348901	0.0194688326585872	5.97845407921405e-05	0.0208604091884192	-0.000158304750546012	0.000747306191442032	-0.00113544174015079	0.000335397961492179	-0.000669738684864307	0.000438204294636479	0.0159086889751574	-0.000215499585296874	0.108047690565592	-0.00140347752008585	0.081415967440942	0.00113933206936956	80.6135474037348	-0.396429398174617
0.181355853265956	-0.0243856896502553	-0.106753663585113	0.107045091862805	-0.406589102538705	0.0233100203639407	-0.0885237915544363	-0.0216089487485283	-0.0374248130413275	0.171691196425507	-0.0256391896128698	0.000453913665878325	0.00578908822404434	-0.00112753499374763	0.00019183877441753	-0.000600516940332585	-0.000288180205509025	-8.31747483797107e-05	0.00136704447601366	-0.0104245261861141	-0.000357301498547735	-0.0241142148139247	0.0145371303686763	0.081415967440942	-0.00841789723270137	0	-0.396429398174617
0.0840210944000339	-0.0885514120360834	-0.142452254767602	0.196620444708475	0.0665892624591857	0.0127584803843284	-0.269488323971189	0.0273080590546511	0.00713879207252499	0.0607723464042755	-0.0491349211242982	0.00039900812191207	0.0283267378708658	-0.00481543859146827	0.00329981286460468	2.69526441121215e-05	-0.000544819865754165	0.00061193251722047	0.00015955416378044	-0.0185243652302207	-0.000156686867761158	0.102814982718636	-0.00714062801773241	0.081415967440942	0.00773455442345927	67.9695888406	-0.396429398174617
-0.0242640120888087	-0.0351321852796399	0.128154539182703	-0.243042218308145	0.083455110236698	-0.0227663981478444	-0.0327354713788897	-0.056143475921196	0.0217667548986435	-0.17817851979986	-0.0172652242157127	0.000582490871926744	0.111118503304934	0.00354051797746413	0.00162447532708976	-0.00025871663488175	0.000742799024127105	-0.00073568541965241	-0.00020973721427886	-0.00893350128889892	0.000353775149044777	0.160775459189267	0.00621424080230271	0.081415967440942	0.0118347199277298	0	-0.396429398174617
0.051976737551634	-0.0800758201493026	-0.0511077997845715	-0.0360198398798854	-0.280721300459574	0.0147426708445526	-0.0408134326018712	-0.00368986257296533	0.0154419453615138	-0.284069828597838	-0.0188032656662568	9.04871182054734e-05	-0.0015300959871587	-0.00230663901526573	-0.0024926005251934	-9.5051740884089e-05	0.00017649222471916	4.34503978332668e-05	0.000391493579346092	-0.00592111336113177	-0.000327733658295859	0.324087894364119	-0.00258620832665424	0.081415967440942	-0.0155935230340017	30.8177234239456	36.1876346654993
-0.0532889695039519	-0.0396967093904784	-1.43804889121251	0.00317966394699254	0.129781791445744	-0.0200890035965249	-0.155824047031437	-0.0998989375846911	-0.00403002605948044	0.00581087951979997	-0.00823265519061889	-0.00125069382450071	0.0617844889547343	-0.00242858965010528	0.00217837682586186	-0.00019161791883715	-0.000165866194348108	0.000480897470530373	0.000113509572841508	-0.0127613697671685	-0.000837577225597075	0.0452902111754836	-0.00341064740370722	-0.055836884189813	-0.0560735815701773	0	26.6190031499977
-0.0704746713130199	0.0137606222705597	0.00287120789364548	0.0178327795937652	0.317168622577956	-0.00986118385870216	0.150078971538098	0.0211916269637276	0.00541323047419473	-0.0917950238216149	0.0197960929530974	-0.000132259905278098	-0.0193578284975765	0.000231598549723655	-0.0051459466189353	0.000693489043930517	-0.000206541235503011	0.000273223474426709	-3.71625922519492e-05	-0.0371301372544525	-0.000308261963405165	-0.177550967607864	-0.00130251958553784	-0.0223679146755623	0.00412853943143432	0	-0.396429398174617
0.166170686078442	0.0206461219883201	-0.294945432212055	0.156591387954253	-0.0151453234333703	-0.00556210848536376	-0.190114567349174	0.0166032078266172	0.0365784259438686	-0.0629006466726206	-0.0048726334554331	-0.00110341759407273	0.150184709999009	0.00213855958038711	0.00285963615647056	0.000349466030928225	-4.55265081268363e-05	0.000532129445053764	-3.22036950115567e-05	-0.0148021644272213	0.000592244585565505	-0.167684028679056	-0.0044793539197947	-0.0998661805729021	-0.00317688472480249	0	-0.396429398174617
0.0314516475458642	-0.0240059342979831	0.166006367974766	0.125144606797683	-0.0867416374433357	-0.0281734840660218	-0.0508958481500643	-0.0265905422197285	-0.033320189670538	0.236652406164202	-0.0455409512656215	0.000442204387804512	-0.00923315670767511	0.000792818165184395	0.00245929641720433	0.000118378458179746	0.000926306294924739	-0.000692328249484286	-0.000390553999002563	-0.00130793432270171	0.000730214650422223	0.0314426341435923	-0.000811492121682633	-0.00200291557167687	-0.00561216162336642	0	19.3886632033724
0.377481950516577	-0.0171564234102511	0.187961052437131	0.116426222430464	0.0636915510593437	-0.0613619802388979	0.121444346861493	-0.0617453971359818	0.0131969656142075	-0.0273466118728156	0.00202697073461211	0.00025811234151929	0.0111325838803351	0.000769305859591007	-0.00105502236048027	-0.000297072678540067	0.000192605128467749	-2.44205721680046e-05	0.000723716323525192	-0.0180026460759796	0.000618415934199534	-0.0605441002445861	-0.00302179716546247	-0.121710624891071	-0.00807995154328323	0	3.09915662238101
-0.197913091256613	0.00390045871847944	0.125880179240581	0.0317559692415679	0.0615296719879872	-0.0422787392196081	0.0469826276590668	0.0583068133726161	-0.0943383290337733	0.131895418633625	-0.0274356632927009	-0.00119215952765372	-0.0234462635728931	-0.00134097780345244	0.00291532684270845	-0.000165087392916208	-0.000551203624368335	-0.000231081530783883	-0.000423880479218486	-0.0105772963884493	0.000229482925546698	0.0303466005468995	0.00552349463087731	-0.13774974965237	0.00638809045553757	19.9660853837595	-0.396429398174617
0.112315118202403	0.0568531730612183	-0.230133335508097	0.298467898797179	0.239170669588361	0.0461405571370452	-0.355052342655242	0.111783513778028	0.000432123189662903	0.227956861667205	0.00219052482879656	0.000633518513886155	0.0338280411764931	-0.000563915158237394	0.00423433295560849	4.34958379220696e-05	-0.00167193039102398	-0.00017881133120401	-0.000483755446804124	-0.00632127684241879	8.49364338466607e-05	0.0971476318188249	0.00861783751969147	-0.119629727124321	0.00435069997591242	0	-0.396429398174617
0.215032054556803	0.183245361701154	0.276148991852867	-0.0573754674410123	-0.28808440303739	-0.0153431290179863	-0.146090905446699	0.0100682581050373	0.00717649684732757	0.101626668671822	-0.0226870111052614	0.000611755576403361	0.0684424190871802	-0.00166350485842848	-0.00123750171117976	0.000717555697882899	-0.000544746779592264	0.000348265366565625	-0.000201996929387827	0.00270809320935705	-0.000434933839849161	-0.0366482864105488	0.00311239957764653	-0.147459665683812	-0.00296688945851009	0	-0.396429398174617
0.0452063289666342	0.0790341551663332	0.564385912869383	0.0179744860669444	-0.0351055132686453	0.0362875733485675	-0.081269030028178	-0.0136660183739509	-0.00250405172885104	-0.240081599119819	0.0212531841208352	-0.00142159098380767	0.0104465821324138	0.000183828582450696	0.0023895473962452	0.000516128762994894	0.000852528739662572	-0.000201440455607216	0.000410086210758109	0.00130397317637887	0.00035934567098117	0.0378054053394616	0.00682042060510701	0.081415967440942	0.00609289340312169	51.3999832525214	18.7074586019792
0.25490890652639	-0.0315607775746014	-0.0203472200911764	-0.101233561002126	0.096207101353716	0.0586457358408927	-0.108240654530378	-0.092509674519042	-0.00655707716344567	-0.0132581140009419	0.0386397510090297	-0.000613245506489446	-0.0146094131717718	-0.00135875120654538	0.00109580414269916	-0.000688853721527383	-0.000277580355282803	8.69235500022825e-05	0.000563709825983416	-0.0112488148330908	-0.000323518662392441	-0.0915760643479322	-0.00275064118142687	0.081415967440942	-0.00792167803317811	47.0426515722734	6.72290657415343
0.00370234563043415	0.0759382892214315	0.157128353636577	-0.0109087693662729	-0.0698062046095462	0.0352328101448964	-0.23420047944538	0.0137002994778956	-0.0167846505576073	0.155111817726392	0.0700343924223847	-0.000133132156754145	0.0562459771422907	0.000224173937811267	0.00105766760270432	-6.0433067400445e-05	-0.00077377177851623	0.000328051299008036	0.000204352354224335	-0.0218095854409663	0.000232495180616521	-0.110279596356083	0.00227520579680696	-0.084550922144156	-0.0135062154424982	0	23.8910394046541
0.100061109167263	-0.0272047036108124	-0.110128023557312	0.129602754552546	-0.143577113089413	0.0636742297122659	-0.00912821142156217	-0.00497424786235945	-0.0992525633679563	-0.103759669174772	-0.0285022574462255	-3.52651148444183e-05	0.0685937516442008	-0.00417776518738067	-0.00339339894580648	-7.54398949187607e-06	-0.000389950950489992	0.000155764258048974	0.000180450397934351	-0.0227177267823915	-0.000538951267738508	0.0380496777185129	-0.00129657683480122	-0.154346989389255	-0.0184105798684069	0	20.6074335394849
-0.361136074305089	-0.157700605731912	-0.0324753956946423	-0.211517063501749	0.184235506348288	0.0329149067424002	-0.0348090957838906	-0.0381175750184244	0.0460079234259219	-0.0713589583971123	-0.0130341923508277	-0.000706776994807701	0.0280896066166112	0.00159993257689073	-0.000362051053330759	0.000139531191852837	0.00055862572775256	0.000375856583326506	-0.000110905785663307	0.00700533884903609	-5.42601411450683e-05	0.0948203335602968	-0.00277182821593547	-0.0501086397488204	0.00854158360296386	0	10.5612062917688
-0.196764863153249	-0.192667075379539	-0.303484181072782	0.0339665412606593	-0.0392555183564853	-0.0390493345580312	0.333413246006222	0.0314908262621116	0.0263871156860811	0.0449574765723986	-0.0283395755999217	-0.00038783302070311	0.104842083163184	-0.00170247707665427	-0.000132170733721959	-0.00186010363798272	0.000330229628145107	-0.000212884249596867	-0.000330441817437466	-0.00874274311193179	0.00068069182607311	0.181267228706731	-0.0036644918155303	0.081415967440942	-0.0162772939712167	0	18.8851715778636
0.439207196844155	-0.153160868812352	-0.383230325455552	-0.128492347736559	0.0847054149747108	0.0138414362452746	0.0243400464852661	0.0498204647784009	0.018449565932763	-0.0811395537285133	-0.0219148995501709	-0.000454588227302821	0.112131858278516	-0.00524547518177065	-0.000434566315365648	0.000271194421316512	-0.000245485926820721	0.000258711880689377	-0.00033864337891043	0.0108232742417764	-0.000137926314891956	-0.0578837712042446	-0.000751860919646075	-0.186313254768005	0.00587036299370802	27.3861474699907	33.2240363515555
-0.0777022024159101	-0.0263077915244437	0.429215775468267	0.140846982136281	-0.276794738463265	-0.0764868042687432	0.167914606408961	0.0121154445019822	-0.00920945631574643	0.0413106007255721	0.0545015093268333	-0.000948957951113827	0.115391636541516	0.00132313563970277	0.00369231504378642	6.01456620346053e-05	-0.00103043792846769	-0.000580053281169501	-0.00035511191368387	0.00967591765560227	0.000198347451171532	-0.0426794491821095	0.00114164002885553	-0.120746842397298	0.00763639709802955	0	8.04788814526112
0.249512163946467	-0.0648322609277647	0.482301218666359	-0.329118990524782	-0.0277239362434146	-0.0113220045289376	-0.0272344295515299	0.0813597266708759	0.0104621331998225	0.183511257462489	-0.00379801817377967	-0.000832990037021974	-0.020631745954534	-0.000162700861189635	0.00131352112206518	-0.000248340670781388	5.10989285835706e-05	0.00015272323346216	1.89863184631989e-05	0.0165175608632193	-3.11169254796351e-05	-0.0652301207785109	0.00356854887914948	0.081415967440942	-0.00523349655322913	0	41.9364272332366
0.0454045479124794	-0.0742235020234401	-0.203208387562956	-0.327611399668046	0.197613804605032	-0.0290060928167858	-0.294286635032951	-0.0283561677466873	-0.0172656527844908	0.181151900023549	-0.0836770844207947	-0.000135695034033545	-0.0111063247996108	-0.00178721965602258	-0.000151783927101246	-0.000679567654853774	8.05604065878818e-06	0.000124835061326101	5.99427310556955e-05	0.0111689431603497	-0.000185327662097001	-0.200175526572536	0.0119824453973745	0.081415967440942	0.00352955227250606	7.84897957279317	-0.396429398174617
-0.0290989293754823	0.00471256861794989	-0.120903483589281	0.289397789566765	0.019443118049981	0.00423709406636075	-0.250426335408492	0.0508153692334479	0.0348526781544232	0.0198533287123024	-0.036894773720805	0.000629747683081217	-0.00379302863855868	-0.000208302377981862	0.0008353431026209	5.54407465362949e-05	-0.000873104721781703	-0.000132945958922215	-6.03338204167025e-05	-0.0053492765946942	0.000121859953938985	-0.123822197757734	0.000451104782593248	-0.250623913759201	0.00606360145359108	49.9493049123184	4.66728533580307
-0.13070305549794	-0.0685431896532472	0.318287790959284	-0.0264544708647126	-0.0779422437129386	0.00811714709916589	-0.142575716327622	0.0727182739900005	-0.0376812441389518	0.138552151833471	0.00541031203176612	-0.000897613597191094	-0.206216052553634	-0.00221964447098466	0.00148832342219873	-0.000473201930766387	-0.000875744233155618	0.000178510788773067	-0.00016871427831433	0.00114872352291528	-0.000219002206948038	0.0840031779405792	0.00328354065203262	-0.207503772751259	-0.00350320133555848	83.6678413148701	17.1153056423504
0.0486165242166967	-0.0658635316479413	-0.549805270223688	-0.329559978870042	-0.345764760652911	0.0227734501459804	-0.0864276834467632	-0.00316256240343282	-0.0078860394183794	0.076068852946616	0.0162943370980781	0.000487103586266358	-0.0290531620872816	-0.000684605361886748	-0.00026996900971854	-0.000488911716515439	-0.000248790486346961	-0.0010210064423517	0.000453050219486162	0.00526830132183465	0.000284486359026115	-0.071090232502683	-0.00262753726202869	-0.0550645586636573	0.00607491168523699	0	-0.396429398174617
-0.268259094126588	0.0775636668165869	-0.0125905881603687	-0.285717301026877	-0.00691410446655027	-0.00466274295789448	0.134425544638569	-0.0267734610396446	-0.00988498655559089	-0.00770685619997546	0.0128382737260115	0.00102043372902028	-0.0410687746590981	-0.00318621732278157	0.00429975773309743	-0.00011692057327628	0.000662616976499164	0.000464008749286871	-0.000246017319491809	-0.0015516726682876	-0.000298282565569852	-0.083698486923736	-0.00383725571104176	-0.106775709876596	-6.23822842825694e-05	0	13.0731196786539
0.0857871697712942	0.102495061535444	-0.0476609881264488	-0.0154048966707162	-0.0989598545731837	0.0431841928657437	-0.156328894957684	0.0123534273016612	0.0313466460627507	-0.0210444260394539	-0.00962175929384579	-0.000219182665811224	0.012160980833869	0.000495871280037363	0.00375311002794154	0.000482122251298511	0.000322205995265668	-0.000333714323342171	2.1172672296732e-05	-0.0185461489149765	-0.00033883304291582	-0.106254376414248	0.00353862911805702	-0.208301357868367	-0.00130422339793956	0	-0.396429398174617
-0.0577968454774885	0.433858795125319	-0.10765968271029	0.0547518205213837	-0.204485981844284	0.0247164264453559	-0.121582718968529	-0.0298406320990744	0.0162080351785001	0.224324579203407	-0.00686237946584589	-8.34205505263474e-05	0.100141044635323	0.00381215389934453	0.00052430701717654	-0.000384972232437386	-0.000448641030537877	0.000128620328458284	0.000888205117148377	-0.00860929227311991	-0.000189443644928233	0.00134424903422015	0.00796789508389617	-0.00258467697536302	0.00180443496113436	0	14.9600755312916
-0.116438830860345	0.03656548748629	-0.314912112348575	0.0601411683055628	-0.0882026817389011	0.0311049062467248	0.0567521658073111	-0.043167327956448	-0.00483719024026696	-0.0454955720681725	0.0298830263253853	0.000300807938662162	-0.0848824238678126	-0.00183427699588845	0.00330193203085716	-4.54829628133702e-05	-0.000713380486397353	0.000179290669938492	0.000262191257884181	0.0309847241946311	0.000510238954482434	-0.113629518972235	-0.00292091260920135	-0.00599844003487182	-0.000608534792223225	53.4527824936736	19.0093459654234
-0.0150975789554574	0.00677894532388712	-0.703201388718693	0.190656004076236	0.152894265653052	-0.00488070524252859	-0.109800471944302	-0.038801141594427	0.0204721573426021	0.0135308458612411	0.0158357962153928	-8.35282797054804e-05	-0.0754974629942852	0.000823671007813331	0.00132025308504891	-0.000821434876059013	-0.000379983377179371	-0.000635671282867456	-2.99634740925647e-05	-0.00790909565119757	0.000239890931112763	-0.0232530950101112	0.00153287611570496	0.0537211265925586	-0.00220692767352537	0	34.9376468873054
-0.153437631224552	-0.0604862949423172	0.0963515402910478	0.0593182929569032	0.0282115193322248	-0.0436644738922288	-0.216699053204985	0.0109771921674244	-0.0257034449153469	-0.0933918089535916	0.0100250267146755	-0.000909181222595534	-0.0291422798909788	-0.000108572091903514	0.00108885807365278	0.000326082396729266	0.000274512729696808	-0.000158710094149361	-0.000165258371686239	-0.02144578421208	0.000473405373183189	0.06738604446625	-0.00801257124265464	0.081415967440942	0.00309319251274931	0	-0.396429398174617
-0.0570429506532945	-0.0217996747587327	0.534602103757501	-0.0130260481448088	0.115602284115654	-0.0618510405486563	-0.108369684491917	-0.0145886896930345	0.0172239384213166	-0.123752498914692	-0.0441180479789132	-0.000197923635868236	0.12401346456223	-0.00146459259735843	0.00076275905081391	1.49786757375203e-06	-0.000167183915360192	-0.000643891325265766	-0.000227471569968274	0.00235446712450171	0.00132638759055759	-0.139837215031126	-0.00566108452205782	-0.18050888808896	-0.0163202074172509	0	3.82801257225797
0.140081596311044	-0.00577279400416841	-0.437467094573225	0.187223294181942	-0.121993480968966	0.0511654672638684	-0.130498647112283	0.0282862537689759	0.0210410487767305	0.189466036886478	-0.0406649865420704	0.000152486641661786	-0.0443808706558022	0.00424826183720506	-0.000673817338368798	0.000203921378574723	0.000764248449264482	0.000223248020722044	-0.000135253975953487	-0.00705771088993601	-0.000159456436891525	0.190196942590718	0.000683234201491967	-0.161750236661412	0.00522808880722603	0	61.0158569893763
0.321048883741717	-0.156023246082668	0.314844187150623	0.36494161938467	-0.259340730708697	-0.0100469753328829	0.164137258000853	-0.091599153491947	-0.0142031923838936	-0.0920373553900377	-0.0113242189102806	-5.82975190855928e-05	-0.0216673294584099	0.000821583673983772	-0.000165671263899769	0.000634101969634981	-0.000602575146742668	2.45064997277389e-05	-0.000276432078097577	0.0276667223273621	-0.000237527063523424	0.203852458181289	0.0123794089898819	0.081415967440942	-0.0143972868856107	0	-0.396429398174617
-0.312683408123547	-0.0284625027330604	-0.553044960185053	0.00473879646122932	0.00383716287737035	0.019009503951382	0.0489693506314157	0.0363271016318669	0.023631857343261	-0.0229025654629691	0.0406535567316153	0.000746733098854646	-0.138017910300722	-0.00136270480277767	-0.00207138561269271	0.000397409818761574	0.000354554004306173	0.000330485849306728	-8.73091560142925e-05	0.0105666532274771	0.000439863792486728	-0.0535164796331066	-0.00157336139922837	0.00677106489230139	0.00280724653402786	0	13.2323540885794
0.107916476292739	0.0976508327589343	0.208340127574118	-0.0425167892944596	-0.180414479198649	0.0314622954841446	0.126724204131495	0.055916824119933	-0.0310464969567522	-0.187112313651576	-0.00893644928724413	0.000683605534515186	-0.0040672818612032	0.00493439883369295	0.000365393545816994	0.000665388079931439	-0.00146134105499429	-0.000355163028002869	0.000172426790937985	0.00880756698538865	-8.31821075234496e-05	0.0387365649686295	0.00465164931827844	-0.126463231504103	0.00496432499858557	14.6189041058258	-0.396429398174617
-0.018312688188437	-0.0601619496020995	-0.685003875716034	0.185566464849349	0.12245702912646	-0.00299800353210067	-0.0912444111001279	0.0318610167212405	0.0374651209710364	-0.0273780254705411	-0.0306477325809099	0.000515823659050785	0.0437561750061084	0.00250897902422298	-0.00291420655378793	-0.00091265236318594	0.000268306381866701	0.000253043327509639	-0.000369270175856751	-0.0118771168898835	0.000294182012300137	-0.0385597212605423	0.00293383804540026	-0.178144511705045	-0.00500821198115453	42.2711810380653	-0.396429398174617
-0.0988870012486497	0.0616803184476105	0.277530729758951	-0.089180043790244	-0.0277893070511186	0.0137069886585255	0.629831875590637	0.0351107159571735	0.0196613851103189	0.107039696086891	0.00689585201002929	0.000547152726962485	0.0590149240609465	0.0018483944362937	-0.00211475403895245	-0.00010765289017578	0.000225262338449106	7.66537252094857e-05	-1.98250812518674e-05	0.0175302480146169	0.000373899767715846	-0.0156907859375046	0.00387531811643815	0.081415967440942	0.0188582725767956	0	56.8259273038249
-0.0201231596271162	0.134664291698252	0.36938591296339	-0.253294688803458	0.0309147601418687	-0.0014826877176275	0.0236523400817494	0.0613164426957735	-0.0725349309820822	0.29034223386577	0.0419511878562606	-0.00161718600003435	0.0193776217437189	0.00110697758238643	-0.0005162695204739	-0.00028013141810701	0.000278532707636225	-4.95514784571993e-05	3.20619762887997e-05	-0.0145252435306613	0.000424801464671942	-0.233911693920134	0.00633711159112904	-0.0489023051249708	0.00644936553159292	7.7054478129516	-0.396429398174617
0.161658250934879	0.148516224109837	-0.410078785472141	-0.0188666956038065	-0.273575484139546	-0.0222282564442354	-0.170082911184698	0.061248516029478	0.0225171491274778	0.147211658611833	0.0258948983548808	-0.000337196253002214	0.0278468464702384	-0.00154372327863339	-0.00585802431248872	-9.13171689453929e-05	-0.00171507015021655	0.000307929740373192	0.000534618668637465	0.0215022883367841	-5.65931826822519e-05	0.227895315622353	0.00930350106660827	0.017909120363619	-0.0190066723629317	0	-0.396429398174617
0.0834205747801189	0.101679916304424	0.439400303407188	0.0436588001239449	-0.0511690863434757	0.0272054715738208	-0.230140251601462	-0.106611976949236	0.0128708893274341	0.174082971820528	-0.030610678703529	-0.00061581469764882	-0.0698171565167095	0.00296632077696679	0.000226164993393452	-0.000559148021947786	-0.000340651389420299	-0.000585242166035727	-0.000288867757827882	-0.0407146700322265	0.00115988674326384	0.189401175100444	0.000185485888789305	-0.155415653058423	-0.00399312147886954	53.3084515202256	41.1094548894816
0.022199380000854	-0.187639238804151	-0.28153998339458	0.0259226820989373	-0.132322747166821	0.00443211623483042	0.0213517495795996	-0.00362944016319844	-0.008280693437419	-0.022480323840984	0.00248207559576685	0.000153399962722567	-0.14628371998214	0.000289753561412143	-0.00122278182537094	-0.000797929659319463	0.000845869504821017	-0.000188225667651976	0.000334923429851974	0.0258209186460792	-6.32874642864101e-05	-0.223236258277977	0.00155201475821709	0.081415967440942	-0.00571258850895628	0	-0.396429398174617
-0.252623274383924	-0.0595461836858798	-0.175641322195164	-0.193373225224439	0.0598576238365343	0.0495447444154982	-0.0813696840237531	0.0457607141254004	-0.0107019842751923	0.193684040180694	-0.0144510539152842	0.000367662826964654	0.0765521228360579	-0.0014687467202561	-0.000271846306518997	0.000166010617536738	0.000732322979515976	-0.00013484798418173	-0.000307742540896605	-0.0129170038196729	-0.000583727485215957	0.0797277558979965	-0.00880258907012255	0.081415967440942	0.00903941897115823	0	6.75260696830703
0.153803505573576	0.120549658479256	0.0534653433986785	-0.104738358174899	0.111301844730702	0.0111303330590424	-0.23405263896185	-0.0626102341303891	-0.113889468111966	0.201027014577579	-0.0116659795502689	-0.00048458511929772	0.012144264613773	-0.00108876044447859	-0.00365043006952948	0.000368639032343854	-0.000828726269918478	-0.000315282111295168	0.000601348411276792	-0.00336007185035603	-0.000270681333782274	0.0745086961397323	0.00418117277701735	0.0305169900102635	0.0044058351543399	24.3006491655148	-0.396429398174617
-0.137026451479469	0.0484502070295854	0.124395919058035	-0.118983625811315	-0.0685802501498367	-0.0285707673933076	-0.0930976976707459	0.0473295045325977	-0.0468236747007785	-0.0206195362093171	-0.0293364506539829	-0.000236905798167153	0.0135967345565329	-0.000146336671230318	0.00255552685903337	-0.000550899454768716	-0.000180257725381661	-0.000167121325827746	-8.89049264257702e-05	-0.00261451337251806	0.000403861803156991	-0.014331782624654	0.00534636998982618	0.081415967440942	0.00400745305805272	55.5486077855857	-0.396429398174617
-0.0544833069567434	0.000559474901153267	-1.01859046039403	0.170664611435072	0.143869919654342	0.0508724627750743	-0.270346585638144	-0.0932565418967242	0.0139286805395813	-0.270799188133474	-0.0380365472972674	0.000221222341788341	0.109696762472189	-0.00128982631148289	0.00185963884222606	-0.00130880865309702	-0.000478696001076973	0.000547622079024146	0.000167303577545352	0.00561409804286206	0.000774247154119223	-0.0731325228030885	-0.00118124678765763	0.081415967440942	0.00730004095467596	0	38.4841302040556
0.0416219726310898	0.0540114211259253	0.135868407181693	-0.0231650717662322	0.238965497042547	-0.0113229854486782	0.161837300631077	0.0152844208577241	-0.0206108634154309	0.1255617031629	-0.0167390833805724	0.000794534028041083	-0.0112716774005042	-0.00367304702646554	0.000695874392620865	9.19948084618927e-05	0.000673887931315287	0.000165883522042831	3.59999685757284e-05	0.00525147757376043	-0.000158242761001515	0.109844944267771	-0.00520481035998699	0.081415967440942	0.000236748253984009	0	-0.396429398174617
0.18885871876166	0.157274995130519	0.0705727687204467	0.115958471388821	0.0529869545990083	0.0393581697200025	0.56266916252425	0.0386140595670121	-0.0476518819827105	0.228614721896118	-0.0211886479396368	-0.00150549474350026	0.0320425683917527	-0.000289725919678796	0.000301821586131013	0.000297745174260067	0.000416516351595675	8.1601989618818e-05	0.000664624482755283	0.0279399197446601	0.000995212044287763	-0.00939388323091528	-0.00763773741477769	-0.21961412502324	0.00276403107763246	0	-0.396429398174617
0.05059755517641	0.018149903515954	0.318158939876979	0.106844076407253	-0.268670524095229	-0.00634827968165608	0.177152509777491	-0.078984133195527	0.00141921563086167	0.327000615383819	-0.0138260745153832	-0.00144312970433336	0.038734897406254	-0.00378959223665154	0.000421659404141073	-0.000150159363507263	-0.000230546052510827	5.96837317234922e-05	0.000238440164503029	-0.00149382234687256	6.69157846866497e-05	0.260116150161868	0.00345412163158798	-0.22251101613857	0.00990617072517641	0	17.4386277865408
0.0154017955377079	-0.0777408611809808	0.279856961506224	-0.0340567662571195	0.0688541448758484	0.0130795936924237	-0.0655093138968097	0.0285507913961998	0.054714523647829	0.128144813436994	0.0373245794644634	0.00051632169719884	-0.0765932267190378	-0.00419459936211575	0.00107234445071547	0.000361190466390715	0.000939978768876859	-8.57096951669689e-05	-0.000338065179259162	0.00454633557353179	-0.000229605874851213	-0.0410648545987478	0.00210287604521908	-0.119885903214795	0.011790342372108	0	10.4632476719581
0.262108502888186	-0.0201665026573283	0.206411898812665	-0.331472958927896	-0.0384854397990458	0.00808664728299524	0.358785299677455	-0.000481157098471297	0.00861303575490413	-0.0785113858799966	-0.0367578098655427	-0.000804354394915996	-0.0426051370054512	0.00109803643558548	0.00177523698965776	0.000304392281652799	-5.94799282971348e-06	3.36971380392459e-05	-0.000694681073944881	0.0100449279389871	0.000537167418152018	0.0793289000189497	-0.0019283601232678	0.0181914731060313	0.00822983595568827	14.9419112527578	37.5363513199224
-0.0339993752988821	-0.0231586475839854	-0.807967604626107	0.0646804221074309	0.104314086488434	0.0467214045580091	0.0649113276572226	-0.0415303531343219	0.03287196430408	0.0251569155120086	-0.0419731918229376	0.000156174897206762	0.0459671129837493	0.000897047852648436	0.00292436448676026	-0.000318471904667716	-0.000313080892418882	0.000199405929114826	-0.000252843774696143	0.00470886956951544	-0.00015555604006523	0.00169481822685857	0.00015396460004502	0.0288271605751236	0.00983744763670269	15.5140336372467	-0.396429398174617
0.146909958273196	0.119816679874164	0.141357007774053	0.125727627003832	0.356998378627044	0.0264939840077052	-0.337389823128482	-0.0159986381105502	-0.0179922125874482	-0.00315809194846672	-0.0123480216545803	0.000315417942908791	-0.0561392762338522	-0.00140920565075175	0.00307056595388544	9.20276817655274e-05	0.000576572782946316	-4.22476833991103e-05	0.000935651153647354	-0.00445416897505102	-0.000485378151951044	0.0206482872347939	0.00384666053974247	-0.143459485454292	0.00586445919915457	0	-0.396429398174617
0.0167448658311846	0.0507621487944403	0.240946693293293	-0.131540643815457	-7.46691888137141e-05	0.00560271248476663	-0.0301398289528126	0.032478607310878	0.00310444434971635	-0.0982749695270998	0.0085247939965909	0.000502788767800189	0.0235369903720546	0.00170407360865688	-0.0020068082059681	-0.000243358922345949	0.00021305288229656	-0.000566136621078739	0.000196902462817672	0.0107219636195581	-0.000962794509813625	-0.110294752660597	-0.00410699966368666	-0.220887842071472	0.0101644470018185	0	30.4846847882203
-0.0593223047159146	0.0689403185094402	0.161147438245636	-0.00300143290519372	-0.283530637375867	-0.00207888776608023	0.0169808624058618	0.0935227365984392	-0.0338577293077301	-0.209979808242346	0.0195743471187146	0.000237581116104169	0.0392334274568384	0.00365997864930723	0.00374656442576926	0.000203445876572061	-0.000887057626306254	0.000183912984092593	-0.000157180093547704	-0.0170125682955833	0.00037483823611173	-0.194377162158745	-0.000792058598744094	0.081415967440942	0.00183014831238237	13.5843575277655	-0.396429398174617
0.161645347004385	0.0174326131239702	-0.296790582326404	-0.0777637223865111	0.0581588526874277	0.00555310982464596	0.130838724844413	0.0392422403720927	0.0264439531097542	0.274229098625683	0.0489771971303004	-9.33213191278703e-05	0.00100532106964923	-0.000627959275905976	-0.000741142182493215	-0.000272487425649892	-0.00115773985669354	-0.000555379147197388	0.000298505253008452	-0.00704041914591214	0.000268935360584921	-0.173729446097531	-0.00494725753591529	-0.0774121116420049	0.00363371099079646	0	2.72956361978473
0.0513325234983266	-0.0394198951148294	0.426503038732695	0.302902155028715	0.20206753527923	0.0186348265129066	-0.0341301998919764	-0.0388389998985489	-0.0376292044361325	0.0625644644840189	-0.00108427785625975	0.000662954318130904	0.0637251199994684	-0.00100833304266834	-0.000159249462511224	-0.000154645407231979	0.000608650058612881	7.93930582334568e-05	-0.000638533938222663	0.00907494982227375	-0.000406266643026232	0.0977979781097924	0.00137716195708637	0.012678348559114	0.00380730081689862	0	24.6411373661519
-0.0617491034371878	0.00711010854757776	-0.25766979992276	-0.00542237954512403	0.174129867049832	-0.0383130633248854	0.300748020530139	-0.0632021535097387	0.0298277120042103	0.105849315282742	-0.0233739454891052	-6.39667941056965e-05	0.0257839960000683	-0.000455261084896796	-0.00113953401275813	-0.000238890244872669	-0.000265201402966597	0.000209365790495131	2.42023628915788e-05	0.000548874876515226	-0.00048145471081007	-0.116561818186209	-0.00460417261537083	0.081415967440942	-0.00430274363012062	2.91579343529173	-0.396429398174617
0.326354814821639	0.0258398521854366	0.430761657169881	0.0362823405748212	-0.0633142383211311	0.00564459485104463	-0.230805275840855	-0.0134824417475397	-0.051196673092594	0.0985524650174763	-0.0381702805873565	0.000701483429359717	0.032813797013846	0.00216992876309186	0.00217132792566921	-0.000590230752964271	-9.79633022122339e-05	-0.000159474069803767	-0.000435825166160253	0.0114601481401855	-0.000795365239784296	0.0786632145787485	-0.00443862662550598	0.081415967440942	0.0014790540065821	3.48916764045767	33.6355418184331
-0.179624040575716	-0.130585533425569	0.0489052856271524	-0.18161569458527	0.07378382908966	0.0225558472906873	0.772733634718738	-0.0538024867398378	-0.00530120316269667	0.360256551494706	0.00451368547154107	9.23226507374419e-05	0.0180474550071426	0.000896283659881592	-0.000574461913810165	-0.00042158584313734	0.000635513485620187	0.000140252496200199	-0.000109361514065265	-0.00928187343179276	-0.000350563478151544	-0.0118153564014957	0.00165535470382894	-0.261166234572436	0.0023542954771274	28.9318623821993	26.9041585981058
-0.397187560242529	0.0211981781200246	0.558115481902866	-0.128587042161543	-0.168584884067863	0.0220534628071452	0.35640196954359	-0.0178339913796343	-0.0390809751052514	0.187941332244614	0.0167712088768852	0.000467996421059658	0.00773113039281603	-0.00239827359955369	-1.67380706109777e-05	0.000549723255130141	-0.000695193316068154	0.000444852272089236	-2.87281365735081e-05	-0.0151113200376789	-0.000249225038053247	0.27436818536332	0.00934393018619972	-0.0200961699099608	0.013460704101341	33.9324582072504	9.95407265283241
-0.166726733647892	0.124600246857347	-0.217671339821148	-0.232752312831117	0.0483544602532371	0.00219359166911448	-0.0506177815622534	-0.0877404624812543	0.0356396119270752	-0.173013172841017	-0.0730770540798785	-0.000809812617639016	-0.127827752277431	-0.000415394624854071	-0.00213012714097849	-0.00100158012130336	0.000324174664961818	3.49388339142553e-05	-0.000583214828385636	0.000598729486348981	0.000474700625903823	0.0338208382643495	-0.00281353377667237	-0.0133962051310679	0.000433501906110578	18.2540211437761	44.6636163462918
0.0562477235038663	-0.0124689705956705	-0.287067319294483	0.13013960547774	0.362910508116617	-0.0268497558842301	0.064208915017455	-0.0908875453853096	-0.0273433229575746	-0.0995625250409893	-0.0726497077968921	0.000354197780539023	-0.0498930025374082	0.000443356563184505	0.00129795243374997	0.000459421926684689	-0.000441764574712011	-4.0339385501742e-05	0.00055727977018516	-0.0037538727909161	-7.27465720025133e-05	0.0685710607156453	0.000459280686258001	-0.0667574481436953	-0.0297713828902029	1.1799443875555	-0.396429398174617
-0.0754856500662008	0.237030557028122	0.240141013283132	0.108397184170675	0.0771529333624865	0.0123315509306812	-0.162533695024051	0.0297938330574903	0.016178669674964	-0.0132443638807861	-0.107353155936216	0.000120404741902558	0.0311930660062993	0.00130687340212887	-0.00556308738087963	0.000613098937646051	0.000706190465417311	0.000336820407138561	0.000210125585621057	-0.0267672863833457	0.00126450851268078	-0.055122570085009	-0.00706186875400727	-0.00533615008665822	-0.00528392038351155	0	-0.396429398174617
0.185112683014381	0.0707268228995279	-0.125492527571464	-0.144478556774807	-0.122871384495804	-0.0251968281905109	-0.171816215478751	-0.0010855999430166	0.0379820810723652	-0.103363317934138	0.031179896113624	-0.0002479218111473	-0.0609209353009381	0.000830447896781994	-0.00286387393212917	-0.000467173906870344	1.42026632650172e-05	-0.000205508136896015	0.000763649306194436	-0.000511507883746432	-0.000287094509145214	0.0492416926036365	0.00168418188748776	0.081415967440942	-0.00723246838336644	54.1489598696818	-0.396429398174617
-0.315664120830692	-0.0453332617228629	-0.0631168542332329	0.503580024938753	-0.175718387337077	-0.0065663938272672	0.0164252870692909	-0.0339915969624563	-0.0416277057567715	0.197317014113742	0.0413003538472956	0.000111238276162329	-0.0532722599172751	-6.84856625051689e-05	-0.000444109118309055	0.000305383085718036	-0.000496665653448969	0.000429254004273849	-0.000106148523138172	-0.00142698992952217	-0.000451940920225824	-0.0631420298585722	-0.00245276725013688	-0.222146122302902	0.010206686466242	0	-0.396429398174617
-0.163566491528171	-0.0173027593059831	-0.509825887177343	0.164242935618682	-0.218243715767242	0.0163676633384147	0.245181312743128	-0.0765576520176076	-0.0124148661749851	0.0226650154635428	-0.00600683307986682	0.000295510889216866	-0.0617442567304149	-0.000703075920558849	-6.60119193311992e-05	0.000648638098800669	-0.000340419979237172	0.000477280525813084	-0.000161848400246578	-0.0285843035184168	-0.000115871131131762	-0.136533728386131	0.000405791857422289	-0.260084768909266	-0.00297934542190326	10.3010742635425	-0.396429398174617
-0.137484230039636	-0.0303514082116434	-0.0495496725371636	0.0723437154080502	-0.171433767644752	0.0237595741231793	0.228139378818115	-0.00803749260376263	0.00450109445212821	0.0541146719600263	-0.0146781954571185	0.00078506956701796	-0.00317922835651585	0.0015937635390646	0.0019460755834988	1.85155563117156e-05	0.000309371150142512	6.85190767850674e-05	-0.000198065371146194	-0.0385515617291315	8.63112583693315e-05	-0.122182574900205	0.00393222449907382	0.081415967440942	0.00606382433121944	7.35743267259042	0.578530299899951
0.1564975827792	0.0288652488970962	-0.450190838706583	0.340317120883627	-0.18350200101036	-0.00514165322264948	0.635724779822183	0.0264566442200469	-0.00676694021244095	-0.108535153257269	-0.0265577543241909	0.000206285619077651	0.0835687288178353	0.00224416960515983	-0.00152791278314823	-0.00101163201633558	-0.000381664174183172	0.000178268991298358	-0.000370161802203284	-0.00962793879806556	7.73639541835625e-05	-0.0272579205402753	0.000157864542078556	-0.268632055676662	-0.00469885225251732	0	-0.396429398174617
-0.0564704609153155	0.0984072969580689	0.043719620105612	-0.401667153353813	-0.314544794999321	0.00299841688095115	-0.0660204828697086	0.00160331280547976	0.013332582501121	-0.212377410546372	0.0170777588138102	-0.000725286541664927	-0.0400776386876419	-0.000100949831749242	-0.00136024942470092	-0.000433729200428501	0.000449038900588006	-0.000359580591127617	0.000603509787264755	0.0281483593213661	7.88485390967875e-05	-0.0666125444862175	-0.00288616885368764	-0.058652169081168	0.0108829655212646	13.9402619792956	-0.396429398174617
0.0996365922727886	-0.0321111566237503	0.227504122479532	-0.0161378680011585	-0.258404881007204	0.0263168530395201	-0.0459131031885721	0.0636071510522975	0.0342320959952696	0.126463293212581	0.00709850523796507	-0.00024262082598514	-0.023477441664376	-0.000376200673113836	-0.00221237460985191	-0.000326947384547971	0.00064471658433729	-2.63250655831992e-05	-0.000476681497395104	0.00758240761241247	0.000210046243267925	0.118032431226311	0.00178909060909693	-0.142094587817594	-0.0135484962731003	0	-0.396429398174617
0.055471861283509	0.0568749546063707	0.0143591915421275	-0.0043781384090934	-0.0306229144347451	0.023093108841497	-0.385497854270276	0.0273070363211478	0.0491496352330838	-0.156603618606995	0.0108945722518337	0.000553377729098248	0.0626234283879668	-7.87015786605227e-05	4.14419858860704e-05	0.000403324457187715	-0.000216306139881994	0.000445413815259643	0.00093211274828997	0.0340271215681949	0.00028786389583213	0.116382345634105	0.00353306280589538	0.081415967440942	0.00944142798266112	26.4359174415389	-0.396429398174617
0.10173451398098	0.273767654843612	0.0738744733142265	0.0355722805471907	0.0836046319496926	-0.0156093880176973	-0.0626858687779038	0.0428270628877476	0.0415990963163346	-0.00819577787651271	0.0593036043313508	-0.000593060354998953	-0.121310518468588	0.00140049663641784	-0.00237526910090879	0.000314261303765662	-0.000534968768139299	9.15279831898985e-05	-0.000201012900180153	-0.0181435684545479	-0.00014758538712023	0.241796411765412	-0.00402575521210691	0.0745306265113723	0.00483172114683117	61.3287243679965	24.0255800953225
0.183282528466103	0.125209723089977	-0.374195853893361	-0.180021956561616	0.0490546129183129	-0.0151048275832442	0.0318585303287799	-0.00995307101485854	0.0129489399427152	-0.184024561800902	0.0276557819456111	7.46912236311292e-05	0.0220751956040859	0.00366964939421321	0.00130464580059497	-0.000448284235687657	-0.000293188002229439	-4.71152666683405e-05	0.000987397429142112	0.00144624571389929	-0.0004378547567081	-0.0476465624970098	0.00627660232041172	-0.012045095106076	-0.016495956215509	0	16.0787925009374
0.162377058890405	0.108917105385826	0.0211782993611624	0.0944611745355268	-0.121293790467501	0.00904185180112815	0.00808964402105494	0.0128483317868913	-0.0208688376072388	-0.142353011647628	-0.00246502691514949	-0.000446474711375489	-0.0540042229147351	0.000394086001274996	0.0029781565355016	-0.000680184356145141	0.000567887145666468	0.000470418381909088	-0.000290449621175748	-0.0207065085192936	4.42102233269015e-05	0.00405209912450588	0.00987884972565301	0.081415967440942	-0.00621651167664894	14.4923732064243	-0.396429398174617
0.0373472452786465	-0.0828040983782197	0.288452711431081	-0.366976115918925	-0.20570684443489	-0.0238884510873905	-0.124864801398347	-0.0676296008638688	0.00300708416804762	0.134884145647482	0.0145375871844549	-8.49965399307706e-05	0.0637851456972789	-0.00201306479355978	0.00207608308679474	-0.000555070171214034	-0.000424653343335413	-0.000143032911636531	-9.48751207019427e-05	0.0293291261795248	0.000609314008614303	0.0637562928463105	-0.000714043252207808	-0.186645590301804	0.00899618806651481	0	-0.396429398174617
0.302452737476433	-0.056621070358432	0.0577032325314584	0.0190899756419991	0.0433978814857783	0.0101619825337069	-0.225078946047206	-0.0107371578524625	-0.00394428899269461	-0.272023082571571	-0.0331052741623094	0.000968175965484486	-0.0912419660874425	-0.00422000875975759	-0.00418969372094447	-0.000257715237552913	-0.000102534460982184	-1.95543242869078e-05	-0.00041221446234363	-0.0224870129665458	0.00132151081006948	-0.00901867808143497	0.00822002469431782	-0.0932859492279845	-0.0192568438433192	56.7247659889702	23.1537999262109
-0.106578213302993	0.0290433374891828	-0.524789665190052	0.0782692605980948	-0.25493939687451	0.00335186170801616	-0.0821896138012548	0.0550896315153722	0.0125558951708422	0.206671822771328	-0.0228190696037373	0.000514638224305752	0.0172117687196369	-0.00119761242833816	-0.00163178444714995	0.000387442940936511	-1.92106135091796e-05	-6.81459779927618e-06	-0.000247461547583594	0.00321198818998125	-6.55123408573877e-05	0.109442842830512	0.011044103172277	-0.142580046436235	0.00749948368884445	0	-0.396429398174617
0.0209369606381642	-0.0114075634273447	0.149775866664866	-0.00727029116983369	0.127419362330118	-0.0356296666096947	0.663564614325108	-0.0245036609040545	-0.0093537278636534	-0.0312231333878683	-0.0111878033800658	-0.00107781470191992	0.0336989867509514	-0.000777291906031596	0.00247272947223109	7.79106123327544e-05	0.000184081576285022	0.000401505499419752	-0.000436862361344659	0.0087162556070024	-0.000536568814562877	0.221819636310436	-0.000671403540266957	0.081415967440942	-0.00574491345297856	21.7652277045595	-0.396429398174617
-0.12236417595201	-0.147035263641252	0.230838371262128	0.0649255306586636	0.0817054974653433	0.0156866872521146	-0.171545659716207	0.0489811713382	-0.0256517981040306	-0.226344349508992	-0.0239088715334124	0.000102051427689043	-0.0550455079768597	-0.00107206922077963	0.00055400141523454	-0.000623805700563529	0.000165501415077207	0.000205706822315577	0.000254401858920117	-0.0194305678488151	-0.000618072238531941	-0.0994481521369515	-0.00346055672969126	-0.142764644976314	-0.00554872799222517	0	-0.396429398174617
-0.0476378475700238	-0.139154120338801	-0.423138385486427	-0.133442188837648	0.0679091259734632	0.0595900608372604	0.000568119682035295	-0.0113425366462558	0.0199719981859046	0.215878982161712	-0.0897463548596166	0.000311844998724276	0.0149532608056819	-0.000249064700038382	-0.000818889544082047	-0.000733088217041322	-0.000754396135602908	-0.000143875830415086	0.00077455375422697	0.0204032672906369	-0.000300373433979817	-0.0315912209632323	0.00400469823791538	-0.0611289481445452	-0.0331747326009189	0	-0.396429398174617
-0.0869271486437438	0.140232562755207	-0.0389357643012507	0.0980705470583199	0.116328686756719	0.0375148229659465	-0.206421280705303	-0.158224568601937	0.032176121744586	0.0485478286076102	0.0089459246056558	-0.000154949765170942	-0.110392768915066	0.00183947898831538	0.000601228087113936	-0.000183204866542663	0.000333100210573312	0.000215532404644003	0.00103396546377899	-0.012162648472667	-0.000513685735602398	0.0421394674047453	-0.0027383309592407	-0.220962280295205	-0.0122449032070021	0	34.2654397684682
0.264531445681272	-0.0776954359864223	0.131767060658115	-0.0660538852054097	-0.149550190141328	-0.00842905757279167	0.29796590402	0.0226442347053359	-0.0166561372006605	0.0562269817479517	-0.122099633760663	-0.000339356808916946	-0.118932545513408	0.00138660829202375	-0.0045180921212159	-4.97508540003855e-05	0.000455713202865304	-0.000168169040581923	-0.000630896049739871	-0.0244657776480486	-0.000149457816521315	-0.0923045269808295	0.00968080703260843	0.081415967440942	0.000420510568324373	0	50.3765146615124
0.182305975070955	0.344783928173808	0.256465136687044	-0.281449962955287	0.0327779509489339	0.00626408091536956	0.18958108970465	-0.0110281042413877	0.0174476556863266	-0.0232421755613933	-0.0798319625731033	0.000365434551229171	-0.00779005473071026	0.00257643379143002	0.000115039472464495	-0.000158104159086792	-0.000116435495676415	0.000471552807659759	-0.000391398702291323	0.00218163155881368	-0.00053830821177403	0.334423509757614	-1.24614747246676e-05	0.081415967440942	0.00264565841194142	33.8658768141402	-0.396429398174617
0.079712652004418	-0.185422047727622	0.470591128546899	-0.0547670170989681	-0.308025629270294	-0.0784470615389065	0.0350398173618931	-0.0676391482575249	0.050996869474897	-0.0845938530360913	-0.0516483438972125	-0.00017474557027819	-0.160023741974492	0.000334583184248727	0.000709880908173366	0.000190015298521917	-0.000356415704032442	-0.000951222041065014	-0.000275521407623658	-0.0040689196641448	0.000205428905122984	-0.0450247144855129	0.00818579911521455	-0.232148559929915	0.0177551256483939	0	-0.396429398174617
-0.0194267232406911	0.0555845806806283	-0.0593760572864566	-0.108714757100703	0.00107154687245181	0.0412009305170473	-0.0100575547652927	0.0498693166924575	-0.00732139418719124	0.0413538542981791	0.0592511690003734	0.000597266982753863	0.0378888768311558	-0.000424745234629431	0.00120552214548275	-0.000416687188128595	0.000116890755373245	0.000125882111921882	-0.000195577758095755	0.00081629272480721	0.000928416914463881	0.00171005207947217	0.00656380142477397	-0.0741069968588249	-0.0107747154370476	0	44.7111096821109
-0.195143888072871	7.21116178807879e-05	0.115812993756592	-0.177716510201745	-0.310290967916722	0.00707966784909186	0.397681419192295	-0.0746628149560499	-0.0184283481250785	-0.0636667146359481	0.0194791080784622	0.000345322456237751	0.052781418842808	-0.00195410471428203	0.00096222548920788	-0.000104450340050799	-0.0012939722482106	0.000306336001743457	0.000440568965992538	-0.00856670396364489	0.000650514073143649	0.0237471536767797	0.00639209637545957	-0.0967005098276383	0.0114220245026246	0	13.9110412984815
0.0516373325284425	-0.0775237229820313	-0.126044220684012	0.0900982581419925	0.420184278842384	-0.00116750193384463	0.134786719265774	0.0208069107915301	-0.0219041773428752	-0.306904933850989	0.0422368240312108	0.000318353814180661	0.0795552582146224	0.000933471691695997	0.000263905027822364	-0.000220536254461057	-0.000675493545722272	1.07347482072306e-05	-5.34272618136766e-05	0.0192500469651169	6.99545286388936e-05	-0.0738559768898943	0.017429491313075	0.0543008579031756	0.00277880949179576	18.6023867711384	42.7029254861087
-0.217157053856467	0.0497137855978222	0.464441590152175	0.00718645711135779	-0.0629043949555541	0.0399958304065469	-0.000752334521603726	-0.0479621955734763	-0.0111574694660213	-0.222542246494354	-0.0074942698910262	-0.000106114574129124	0.0774354448005006	0.00216252589848653	0.0036797760231011	5.86577435115476e-05	-0.000905085994746813	-0.000436407594365473	0.000109396753753765	0.00138410336179629	0.00018561633387737	-0.207658197961828	-0.00445814940933931	0.081415967440942	-0.00995358380500366	0	-0.396429398174617
-0.0836444444689368	-0.0809257453562179	-0.593796991168752	-0.0450162842862152	-0.0493536400171082	-0.0311659995367229	0.0297555508616327	0.0273850458539293	0.00227791380334663	-0.24685534994004	0.0348004386345504	-0.00135000536164687	-0.0271769877039397	-0.000755790720344152	-0.00225224231024512	-0.000148199499768631	-0.000878933897105916	0.000263284449403711	-0.000170639292943586	0.0108295177770767	-0.000104600463775362	-0.0958494622742212	0.0127828248099042	-0.1899731474801	-0.00352669411137352	0	-0.396429398174617
-0.202693605093671	0.114148081899607	-0.196670750951246	-0.096214753854022	-0.320827850030969	-0.021519892822307	0.417803806536272	-0.106707055456711	-0.00361945079984516	-0.0793737676104413	0.015353272565982	-0.000353429440965169	0.0262342250279131	0.00319741838665433	0.000380049446388808	0.000243021259445975	0.000162487126477373	-0.000174951472427409	0.000241050356330819	-0.0271386731770628	-0.000451245825592639	-0.150114306244932	0.000195809180291384	-0.0369266243886558	-0.0025842497184454	17.6457390172847	25.2201171547007
-0.0224831823596443	0.00778333348867122	0.493189516779653	0.298570130832008	-0.0455820867898015	-0.0444331428772782	0.113947555164194	-0.0706934191887317	-0.0683285158367926	0.100004983713606	-0.0614860008198248	0.000448063621974804	-0.0491902934000109	0.00234761225065427	-0.00476730493445832	-0.000865352712521528	0.00132162014341142	0.000214103055966142	-0.000730882236135377	0.0205066364078998	-0.000502840173637442	0.203807074217298	-0.00206375372045131	-0.111830213081877	0.0048813257407867	20.1237828980361	-0.396429398174617
0.117280588385164	-0.148038086981823	-0.458853054237802	0.209552524154247	-0.296849529817861	-0.0198931922636907	0.0597588848399204	0.0347246126152458	-0.00134627728171755	-0.0538877619012731	0.039726018330408	0.000753805286580089	-0.0196782327315601	0.00355480330615743	-0.00305963428968359	0.000111758216664981	-0.00097551144229413	-8.41874556687383e-05	0.000580123372904362	-0.00998143233292037	-0.000289243944347928	-0.05248710940817	0.00636968186878506	0.081415967440942	0.00611430805226454	3.36327516519689	-0.396429398174617
0.264227544844733	-0.19702170298681	0.207712720250766	-0.0334502982056233	-0.314346351778411	0.104420197248176	0.132449588751232	-0.113570946234924	0.00981523138636553	-0.0984185701022733	0.056240459064294	0.00039126499037212	0.0400684370918287	-0.000135990436389011	0.00232840009297886	-0.000339535559930271	0.000317059552738641	0.000175157207957799	-0.000282298596552932	0.0214729472807373	0.000111322429533489	-0.00966765371301737	0.000235116094501775	-0.0565121175268251	0.00188533207644426	4.06064795824578	-0.396429398174617
-0.0275251290961646	-0.0312614625589005	-0.119195814026334	0.0153814865391995	0.108997308990007	0.0281257775335464	-0.0206935419006828	0.0146611971735131	-0.0465219536723556	-0.149264108881997	0.0253300788178117	-0.000994680719520913	0.0283038546806214	-0.000756426463581539	-0.00140352374977948	0.000660280835316218	-0.00166466683982747	-6.01807896822848e-05	-0.00024046115092502	-0.0199778491498881	-0.000655641338461299	0.0244686482239513	-0.0118817866393819	-0.0560990447183685	-0.00900248036133089	28.9582196681043	-0.396429398174617
-0.14281388765743	0.159908958549053	-0.085664962069271	0.269738884627144	0.209148911301177	-0.00903527387359315	-0.180672845499729	-0.0463628596418174	-0.037765363266418	-0.109760250326893	0.00910204402557979	-0.000306094903346765	0.0539737045311819	0.00227231350802803	0.00216859652783508	-0.000494362681515037	-0.0001960975460088	0.000253699800983664	0.000115546603122185	0.00195220261062667	-0.000171956158826703	0.0420435611459833	-0.00610762787402763	-0.26594213977227	0.00554836099277156	0	8.3371388421493
0.0521061834442866	0.0214786045579325	0.299799678728332	0.318958580456415	-0.147582256762675	0.0236968480688635	0.0829794023866885	-0.00970767073401835	-0.058946856393461	0.0872065136459099	-0.0265137885429945	0.000523478175576741	-0.0134920920166218	0.000535445010737323	0.00211022812511841	0.000146562965200658	0.000644965821487764	-0.000206249876323783	-0.000847953970816828	-0.0456023829278397	9.17690928896597e-05	-0.0674432201000479	0.00289751793934556	0.081415967440942	-0.00144598252930317	3.82101328029502	-0.396429398174617
0.0965016315842979	0.00630180277852821	0.778401989411979	0.197011258746703	0.143278658088087	-0.00821255263787923	-0.269629802650893	0.000261802850650694	-0.0308938447006741	0.185891414811348	-0.00434904376244349	-0.000868679296741837	0.0152492254007595	-0.00150377321177619	0.000796803206210228	-0.000295562552027673	0.000740459884220002	0.000567521027834195	0.000183029646557031	-0.0115284614458073	0.000199758359604285	-0.0882292358048934	0.00495089100446267	-0.00263495603200614	0.00355172406903637	0	4.28140995463675
0.0549738429309758	0.0886654690680022	-0.217512121029444	-0.0575069981020856	0.0275253063923082	0.00192192116491907	-0.132875925587496	-0.127876493323881	-0.0171417060140345	0.195690591137104	0.0123987408840263	0.000419063115405516	-0.0535172954470073	-0.000537376624294761	0.00282756677178875	0.000169811361528049	0.000341328641840999	0.000345893230049965	5.18343248496755e-05	0.0138729242461753	0.000306966898597105	-0.0677225448057966	0.00184964566083368	-0.110577052171874	0.00683193904050783	15.8505736299736	-0.396429398174617
0.195926609137015	-0.130231860371731	0.124572108824739	-0.10229373323087	0.100352943498496	0.0159070991458969	0.266177137226241	0.0720374550063128	-0.0464591154689046	0.079484474801311	-0.00872562626517426	2.00082542924918e-05	0.177445043499428	0.000636947545202382	0.00228900911685836	-0.000327247979010403	9.28091050351743e-05	0.000221732522363904	-0.000667521191175413	0.00472422145822637	0.0013058571488731	-0.0864941713538777	0.00667351296818608	0.081415967440942	0.00754473181569493	0	21.5671636634556
0.0879481502205532	0.209155685321764	0.211084808720467	0.134258554281633	-0.0176010114062984	-0.00197384508177889	-0.132949533111003	0.0711858055529073	0.00471942305668782	-0.0735319455222934	0.0371366258189285	0.000353842126079584	-0.118548368137634	-0.000145533367165829	-0.000351009574471872	0.000210675288460305	-0.000358773047562044	-0.000221322102883836	-0.000547633364306632	0.0203238638987675	-0.000251910117025189	-0.0356711516189456	-0.00317913154608851	0.081415967440942	-0.000114213978375299	0	6.45674784622757
0.0321484022522278	-0.0897826102859619	-0.16765551042547	-0.15051540535152	-0.103207261683801	-0.014853729205021	0.0600491709084101	-0.0466856181728683	0.00816651532918233	-0.221590694199462	-0.0112656183723732	7.08618466815913e-06	0.0703641780625845	0.000391506657393403	0.00255321554184129	0.000171457416307419	0.000547515180927771	0.000223047771536811	0.000716642005442969	0.00859356173015291	0.0002757254080199	0.0590654252840976	0.00239533945091952	0.081415967440942	-0.00445384132103732	0	-0.396429398174617
-0.00812913480783439	0.00437528234955065	0.240823535422285	-0.185482011099779	-0.122918777637894	-0.0330001195595995	-0.0443720774612002	0.0955497786154489	0.0214556795626553	0.0137506402668888	-0.0414901495946975	0.000346336369919875	-0.0535864959726097	0.00286847346897279	0.0030167731628612	0.000365486130341264	-0.00111472340752083	-0.000106862025465837	-0.000386216459020039	-0.0229320072367247	-0.000616990412548368	0.0486017390517908	0.0189595985062321	0.081415967440942	0.011148370037726	0	50.4364748215699
0.0113285596516319	-0.0395536529843314	-0.277322913453033	-0.0626575772852458	-0.0236703020685148	0.0259949677926818	0.0617527033479739	-0.0472846195186728	-0.0600057108625459	-0.133497417587043	0.000735494691645355	0.000372465874015182	0.113748635371893	-0.00117477341086325	-0.00398093009138323	0.000535444206851032	-0.000673961217958818	0.000447750113604206	-0.000160046022181226	0.00772103241817024	0.000488566099127175	0.00773265992738725	-0.00797769071233445	-0.105949082832116	0.00610920844591933	28.5806358806852	-0.396429398174617
-0.107223771973141	0.0176404972556359	-0.0584001785330657	0.170812094214099	0.166448147649638	0.0166134329628154	0.0964603517981968	-0.0781110023187191	-0.0863687510853949	0.176513309547877	-0.0480826214602801	0.000372569121596333	-0.0426596594609063	-0.00180311715027071	-0.00276920178500417	-0.000198384021125375	0.000246536097425309	0.000214628624710222	-0.000201428000374038	-0.00076447782432254	-0.000223583723198972	0.156089024238469	-0.00119191532082241	0.081415967440942	-0.00639081351064474	0	30.3435079441983
-0.0193664372425131	-0.168407436996338	0.333886353847816	0.0283256468823816	0.14887992736345	0.0209467643680532	-0.0987863337773195	0.0699303221139687	-0.0327260096131206	-0.192389559859905	0.0117266820444257	-0.00145583207411681	0.07540967109373	-0.000584558348362019	-0.00306199081995118	-0.000557088758089574	0.00107519423441116	0.000371071654075683	0.000238145186587602	0.0308802420407883	0.000393046213342796	0.0368454566267062	-0.00522084864421613	-0.0366318257314943	0.00570706921152042	47.7106688426132	-0.396429398174617
-0.30576277860678	0.227676900052264	-0.353134233941573	0.0436013083743627	-0.0508813847807599	-0.0245153528824095	-0.327580515902732	0.00174350178548499	0.016059231083962	-0.0111862691308688	-0.0407563746373931	0.000867502489752869	-0.151220950919419	-0.000813081822009343	-0.00131212478785014	-7.39687704932601e-05	4.7144750211503e-05	-5.70538196308368e-05	0.00061972467556437	0.00948352424179366	0.00181472419966511	-0.0341285396633031	0.00175108388812806	-0.244025257534498	-0.00479754649376218	0	7.24219082559063
-0.0550800628344972	0.0687054307075761	-0.191239857730721	0.200956350757483	0.379466355403419	-0.0452814355117489	0.255434285247589	0.0305407733222482	0.0307483690787191	-0.178921460645716	0.0430389919266634	-0.000640447197956084	-0.00233167967840331	-0.000914710919101003	0.000162534511532586	0.000257847591831117	-0.000180068493661811	-0.000159841659413296	0.000647485075095489	0.0174054697274666	-0.00034772979892006	-0.0148802381446022	0.00355818326179769	-0.0951231721378181	-0.00869561658983542	0	-0.396429398174617
-0.304279835271107	0.329050572715752	-0.557431704622212	0.0417607185882281	0.206315969981197	-0.030492138161159	-0.109063168517707	-0.0541492933689524	0.0237781301280036	-0.0923639339353913	-0.00165338220024325	0.000240458356614459	-0.0064019152974425	-0.000792026921125788	-0.00365813792033953	0.000425981221354954	-0.000594938647546117	7.96326470013931e-05	0.000542325365673557	0.00875136310743541	-0.00015048099698356	0.0473094709544422	0.00393140783587453	-0.208744516085905	0.0081592203495473	76.5661730113904	5.24989783701052
0.129155087038554	0.207551437795493	0.30419880048894	-0.196786536302792	0.274309365687738	-0.0386694516753548	0.0634606561365234	0.0322014184638701	-0.00166938618727031	0.093655604035126	-0.0218594263767227	-0.000324693013526223	0.0501574441094323	0.00103731067287072	-0.00485997414945172	0.000370337149988575	0.000325086986925793	-0.000144778975038173	0.000259989854340947	-0.00810141205549864	0.00101935379716767	-0.00915423575584939	0.0182951787606904	0.081415967440942	-0.00676295586591091	0	-0.396429398174617
-0.0925340548724013	0.00132454871206922	0.305005920618372	0.150460661826622	0.0575289492121274	-0.00722530521568143	0.240565306536454	-0.0461903847237807	0.0325918425236	0.140739966397869	0.0344943818641366	-0.00064847615953656	0.0243293498399668	-0.000926804156159977	0.00112194560765322	-0.000976499029452405	0.000471751247521857	-0.00024643363068777	0.000544639795732715	0.0127690768404749	0.000791054284833281	0.0731659724847995	-0.0034838803177768	0.081415967440942	0.00112090094815054	14.1260947580062	39.1807775853153
0.0463320054983227	-0.0936982236450215	-0.12374728490849	0.0849684005747344	-0.0841600209197811	0.0233075857869689	-0.195233526149113	0.0384106045365551	0.0382374023883845	0.325386219032987	0.0466183994956544	0.000675190980886198	-0.00213052633482913	-0.00114766779090669	-0.00622080750394505	-4.72887490410301e-05	-0.00049842011030532	0.000356369536416601	-0.00035332380389741	0.014075359636134	0.000215062852541914	0.0712997068708838	-0.0128876153932264	0.081415967440942	-0.00343224290162281	0	11.0841869633929
-0.105288612988933	-0.154882900922137	-0.275459500979968	-0.0156647040625737	-0.384509759154639	-0.0196689243725511	0.326099790068816	-0.0632646319356891	0.0373340213332285	0.0166863162020017	0.0203333574984121	-0.000446980473229996	-0.00152567790252334	-0.00320921364876103	0.00313675051000439	0.000404916907117858	-0.000666338999561034	-0.000359348415129301	-9.49402535224131e-05	0.016510549845252	-0.000184106103801596	0.00652496988550744	-0.000615358041285985	-0.206706343236912	0.00849970147219925	0	23.658656794178
-0.104214105149285	0.00195968928354984	-0.349068473303058	-0.0727667934209629	0.000721569660441901	-0.0496558706288633	0.17740038172179	-0.0206824338149426	-0.0136486608425722	0.0216831775468258	0.00919559274460702	0.00013564375186248	0.0110827181198856	0.00373397059397806	0.00302865972435229	0.000417686152212049	0.000284358582633759	7.27495980921145e-05	-8.66846564652191e-05	-0.00423159874314671	-0.000331674730211562	-0.0186355620823577	-0.00357305153948984	0.081415967440942	-0.00301582132459755	0	-0.396429398174617
0.386697976412205	0.0261428113319166	-0.00247447490561592	-0.0956678501895448	0.187624924529831	-0.0146539316636364	0.0265860417389072	0.0573584416654804	0.0478270425731215	0.0573891196673701	-0.0558594086469738	0.000499505387807853	0.0829968846395341	0.003400193604292	0.00125804732662438	0.000289897015770757	-0.000324704342363313	0.00042577427679702	0.000565432463455418	-0.0262833175195086	-0.000417169378534088	0.0392428092287365	-0.00700759240572324	-0.183228530426926	0.00437644598670572	0	8.57484945052308
0.236916566421099	0.143407339115712	0.0870359692591982	-0.00425872948511585	0.0796311728774466	-0.0268557188146201	-0.0723282508535344	0.055853315555489	-0.0149919296620632	-0.13224153678238	0.0332351798945141	1.74651080928623e-05	0.0731677453824267	-0.00152174723928866	0.00113232040078137	8.81146767846008e-05	8.48737480165784e-05	-0.000415388864295596	-0.000264505999834741	0.0113660258231694	-0.000345006544804183	-0.00104124960449536	-0.00194888854623332	0.081415967440942	-0.0025986038310688	35.9126404041763	47.2181917523356
0.257094950611017	-0.0947230994205936	-0.26910459249146	-0.139738906816241	-0.0795196384364752	0.0449549446274315	0.310357439471685	-0.00305987501790927	-0.0128065279271538	0.00176972150972143	-0.041819375407207	5.00171473194477e-05	-0.0278512400000801	-0.00263819354937389	-0.00126587501226427	-0.00115245483156889	-6.43412956641276e-05	0.000318656839026321	0.0013878837538126	-0.00953019036438407	0.000134488694281787	0.0376280865219187	-0.00639906052717443	0.081415967440942	0.00636880083353453	0	22.5492463425842
-0.0708090860088219	0.10434993128556	-0.960401302592532	-0.0900430507992815	-0.174948876016178	-0.0165315967527704	0.101865329256643	0.0888921491126551	0.0274014787557708	-0.099846195677695	0.00920642838063457	-0.000175923253059929	-0.0275908039227741	-0.000731125897235452	-0.00182603012112637	-2.20781436349737e-05	-3.5026048236797e-05	-2.93681387778522e-05	0.000276922186886575	0.0214343866793838	0.000137297036801431	0.212210265740017	-0.00796094001103287	-0.16164661619353	0.0108424590520604	0	-0.396429398174617
-0.251209016715233	0.00832023991211539	-0.375572805180532	-0.253874783573931	0.08060402538745	0.0044672892277402	0.123304970038364	-0.0530951495522834	0.0248302126892954	-0.110199732938354	0.02124011524436	-0.000233381361743557	0.0531604132564263	0.00268409719812168	0.00150371168030183	0.00045828675660009	0.000536931361034831	-0.000332839646234429	-0.000219448804446909	-0.00908463626643141	0.000950945207466081	-0.230386073302392	0.00786741929114521	-0.183567183891907	0.0022724635898177	4.30448005851652	16.0320485013992
0.0582207923935225	-0.0791066657527894	-0.0324486596999424	-0.0911640883042335	0.000805997020087545	-0.0160195897256634	0.878255835220802	-0.0893630873269478	0.0157851567615459	-0.039370482134406	0.0123534449747862	0.000161625630135331	-0.112117754972386	0.00130300599547439	-0.00250396925092622	0.000283391378905318	0.000559721338813546	-0.000435249730362353	-0.000624532901827735	0.0243390106536552	2.26657304152056e-05	0.0503628809181773	-0.00354968536246947	-0.136695212810776	0.00647312809221146	23.0451740296164	-0.396429398174617
-0.141751023994568	0.10128277172832	0.203415529206717	-0.121348099009688	-0.202047418512102	-0.0368314478271143	0.128921098129502	-0.0375709307556793	0.0172821590482151	0.128152980916608	-0.093926848606808	-0.000452146824344468	-0.00155510415257132	-0.00235933344913575	-0.00177542740832703	0.000373767079215659	-9.38997179171785e-05	0.000178283902940057	0.000173348389095551	0.0307074787416755	0.000262274128185913	-0.0547489546358492	-0.00682773875686937	0.0254238128170257	-0.00332666991412889	0	32.0839115555317
-0.0958306153438455	0.0319295151095835	-0.202054977973511	0.103107625678541	-0.038990926443234	0.0185819314125288	0.301603478516942	0.0556960360465357	-0.0267763898388936	-0.0832570947327886	0.0211366563195512	-0.000175811320137109	-0.0949005026899559	-0.00287087440617084	0.00280836040712162	-0.000699733740765929	-0.000271821862813493	0.000656420746436348	-0.000309630042285236	-0.0184374846385555	-0.000295115490812403	-0.0410976995088632	-0.000357673585508311	0.081415967440942	0.00400292689277904	37.4097586989635	-0.396429398174617
0.187905658377439	-0.0260917064615765	0.1732918815849	0.259574362552179	-0.0140400847916667	-0.0433801972418502	-0.0107178091951357	-0.0131941438100495	0.00409351686158388	0.0618334808356031	-0.0631821200314193	-0.000824125378402263	0.0440876666795376	-0.00164345197171623	-0.00146694051043461	-0.00114699875122182	0.000704542652375739	0.000214057856305905	-0.000681444731493119	0.0101158604880731	7.64117485476667e-05	-0.0745573272719201	-0.00206580450084815	0.081415967440942	-0.00928227520619507	18.7196330317495	29.2844524767758
-0.0700440246048637	0.29962888428838	-0.0932957103941872	0.18503261783822	0.0580778194448335	0.0274361148079603	0.510137809005021	-0.142860346089596	0.0225709101506084	0.208188185197912	-0.00313791158130627	-0.000939266241550163	-0.103892265774339	0.0032731550283549	-0.00288546368627851	-0.000825959895996209	-0.000441240019283806	-0.000137078389266798	0.000268598875136972	0.0174694767462613	-0.000496814930141753	-0.0291176543110523	-0.00534522005956672	-0.0734033137801128	-0.00202429242462676	20.8948639219832	-0.396429398174617
0.134307338318055	0.0775095683987512	-0.325966882461512	0.187056697911739	0.0675004060643118	-0.00118435185085375	-0.0199711302814515	-0.0748817910431996	-0.0153894781869273	-0.140726508838326	0.0174340946607376	0.000253779404603804	-0.0165731590122848	-0.00104824484275579	0.00207473796647362	0.000138348763556007	0.000508654918710549	0.000514687797988245	0.000304415986235096	0.00611851670741825	0.000365197474698098	-0.0611586475417595	-0.00681857094469485	-0.159687261445552	0.00391507963674864	22.4401174272954	29.4426092123556
-0.258634493882153	-0.0124796400756635	-0.394423894773044	0.120759612447565	-0.180952064956002	-0.00889532579988028	-0.181878858071394	-0.0307154461102588	-0.0314113193075674	-0.342467612177144	-0.0274174453498535	0.000146894949236476	-0.0422633962503536	0.00425536187182574	0.00119501577055336	-0.000619769660414327	-0.000896804592359413	-0.000242862186442983	-0.000696552346727497	-0.0170119362270682	-0.000573617666596915	-0.0514746555186755	-0.000762055294553199	-0.109884024941196	-0.00147194739441137	0	4.69253378073362
0.00578168848279415	0.0334123140037037	-0.240461733610518	0.0975459775120089	0.0933846901150115	-0.0308109728085403	-0.00353808338617734	-0.0505142100312638	0.0417874926408077	0.115684687864695	-0.00440413927764305	-0.000673984513976378	0.0795291443611852	-0.000522411326885575	-0.0026464350529205	1.5042561906764e-05	0.000146578430212152	-0.000107753762810581	-4.60793852044006e-05	-0.0246828207009641	5.89919641298398e-05	0.0181124463929538	-0.00360775642998223	0.081415967440942	-0.00279276859449695	0	-0.396429398174617
-0.277770174322563	0.0101646138200608	-0.623536871751953	0.133972309558207	0.00826923361302057	0.00938321119902996	-0.28122077337676	-0.0805070451229185	-0.0394794997839575	-0.00234521816819622	0.0030927921457744	-0.00144937269643064	-0.00542444446457391	0.000276214010184628	-0.00689071730829915	5.13376154656076e-05	0.000352021907446654	0.00025949286227811	-0.000393556199012823	0.0214755703218605	0.00054348465286802	0.228310191810318	0.0120481888655595	-0.0197460097937558	-0.00763075153831894	44.0590032804515	13.7688656315704
0.0757876767909083	0.0205552225719334	-0.891476790863442	-0.127637964896644	0.18169763455657	0.0272169439669603	0.326544169614552	-0.0104951460952896	0.0267951511424447	-0.177421687598731	-0.0183449190672473	-0.000841762029704429	-0.121837283388892	-0.00176232898996453	0.000769296664087094	0.000406204381107056	-0.00069789768047257	-0.000907569642380812	-0.000117520685925632	0.00667243973661047	0.000191036342869433	0.161181399098594	-0.00372235813032484	-0.284931430676586	-0.000112370843452281	0	16.407607952837
-0.103435899285644	0.056227478001029	0.575055463162533	0.148869447039479	-0.104457312693133	-0.040830459644372	-0.210301625516466	0.00567326356564668	0.0460430740846327	0.301828659806797	0.0165525095823693	5.0761016834322e-07	-0.0015376258496268	0.000293690368641686	0.000720925400671257	9.96519608851276e-05	0.000132346838693564	-0.000375595640474624	-0.000271067218582055	-0.0291999364533327	0.000295252590810868	0.0343384223957932	0.0113445404222425	0.0296373376533046	0.0182749042308898	30.6259049915381	-0.396429398174617
0.011152239905758	-0.0633004048461927	0.546403200394859	-0.20675219387547	-0.0434057725378406	-0.0105069217724337	0.0627259182379145	0.0141661910379556	-0.00218459009656025	0.273731980156841	-0.0929393635144518	-0.000119447247596827	-0.00524989264112341	0.00233186284030729	-0.00131639828739816	0.00030193965216152	-2.28684408114521e-05	5.32167318205712e-05	-0.00024051885537113	-0.0207381929258134	-0.000211705886007052	-0.194027037410896	-0.00189850020626414	0.0315853640425177	-0.00813908838824262	0	-0.396429398174617
0.358569457954947	-0.0812107729140031	0.313305314057392	0.110472363826153	-0.0766504180724261	0.0557957947654	0.224900016051728	-0.00880340486215314	-0.036809487658883	0.0358333791200556	-0.00363664704678712	-0.00108810921715619	-0.0609339650601718	0.000688490950166987	0.000577535929562112	9.34350438939191e-05	0.000986744460979017	0.000126729996007269	-0.000164204296948078	0.0180527833797237	-0.000913386026132113	-0.108858801565148	-0.000307385451938869	0.081415967440942	-0.00832694177157733	0	-0.396429398174617
0.175494907708751	0.0440259027616907	0.598551264407094	-0.145182172260241	0.00470915321357523	-0.00927065051517673	0.110952885444398	0.012237136637788	-0.0402147868749938	-0.151233008208293	-0.031623124100473	0.000538154077350361	-0.0455506211965945	0.000281701294801762	0.00178772187665155	0.000250128460770771	0.000817291200618131	-0.000345336933281648	0.00160413486539945	-0.0113773489099324	-0.000210673795532301	-0.0604259509948236	0.0039000824482831	-0.0159158089537613	-0.00232127974862306	0	39.5878857840574
-0.107427042271992	0.301320633620103	0.129819266014787	-0.168604933693178	0.13043816301954	0.0495514655280203	0.0843993001712982	0.0384017670976244	0.0109292860225401	-0.458495749352325	-0.0406267288759262	0.000131108285061243	0.00559458007534119	0.00332587993402189	0.00247358435776235	0.00013496720394679	-0.000308829141581035	6.66363984627161e-05	0.000225652834571877	0.017144554798721	0.000192417918585708	-0.0154561149319434	-0.00216586065245639	0.081415967440942	0.00501241838307909	37.1248268650739	13.9813204125156
0.00974718805385133	-0.0336736695694004	0.122603560269239	-0.0798294136747235	0.0149311799638323	-0.0228740641741534	-0.161209292304675	0.0460279796018279	-0.0214510531597566	-0.437860128028167	0.0310635479314216	0.000394938915165621	-0.0192630099586414	-0.000711867586796422	0.00312674223004539	0.000558821700380685	0.000470095473788179	4.43630698609976e-05	0.000190605076082928	0.0172879194849402	-0.000593972183748237	-0.0687454647370056	-0.00554473423565893	0.081415967440942	0.00269622011733861	9.93843577941616	-0.396429398174617
0.199873629654878	-0.099966863446411	-0.0981299614909832	-0.223932501425863	0.225455293236057	-0.0399890257024299	-0.0116332204677523	-0.0343827085620343	0.00354583227728966	-0.146802252160756	-0.0612336084100908	-0.000918363100443909	-0.0478201958050563	0.00199377187228711	-0.00561717254233729	-0.000249710390168301	-0.000161076339497912	1.22761953254003e-05	0.000391507112268652	-0.014438098184311	-0.0003441073460837	-0.0285538897398679	-0.00131012777146089	0.0195974550718805	0.00342654653182595	0	-0.396429398174617
0.111829372493869	-0.0264592937036663	-0.112635269298143	0.00283553312910945	0.0594019052913979	0.00530522462580119	0.229427666393929	0.0289108725086911	0.00544923015533993	-0.0929398491594208	-0.0392375541627501	0.000590432114846662	-0.000395184881778476	-0.00259563735927548	-0.00100983834345481	0.000467705670291307	-0.000301224899612929	0.00025480296270719	0.000341452300526957	0.0199165560715626	0.000940934337584132	-0.0894008014825712	0.00409903151301916	0.0212855482316521	-0.00441067015679164	0	62.6003623691958
-0.0440977139049173	-0.0516944927185833	0.239698443489729	0.198444552334026	-0.376184631658611	0.0264160192192184	-0.144615479024067	0.0465497030895294	-0.0375196754484769	0.0830213079423827	0.025301185644379	0.000268623851438665	0.0640534944989415	-0.00112678883265094	-0.000761469936951031	-0.000155947754102326	0.000972828299949269	-0.000112776488366717	0.000215644413428251	0.014129912515739	-5.01345119306995e-05	0.341676412764198	0.00828859195316145	0.081415967440942	0.00274057635524216	53.8659678099313	-0.396429398174617
0.177439961986114	-0.0358122079936627	0.279811040845279	-0.0440740202135891	-0.280186194570173	-0.0354035642530559	-0.217741924441099	0.0652066689247035	-0.00708645210798764	0.254345737174391	-0.0118194515414958	-3.34776248542834e-05	-0.0738255120557045	0.00113900591171601	-0.000817867615409251	0.000245047345502458	-0.000522959685798408	0.000110362835936462	0.000558138231778305	-0.0284788320590726	3.33869298692058e-05	0.0860404242761996	-0.00243564403414587	0.081415967440942	0.00695560209622603	0	-0.396429398174617
-0.169351787959297	0.0591603368293554	-0.332957108258828	0.0884339073572364	-0.149192984785415	0.0148366953286558	-0.133648051542684	0.0652991870945445	-0.0307624461963094	0.0141992267160396	0.0304850708820141	-0.000189141841866247	-0.01463750719333	0.00250456857111936	0.00166672459438844	0.000324829942441429	-0.000419812716314971	-0.00018816165942015	-1.75404835669468e-05	0.0058363590711481	-0.000583092079760927	-0.0551999883397706	0.00858809225634638	-0.151096251108432	0.00170255122506369	0	-0.396429398174617
0.114395987746009	-0.0146669889691443	0.138431515258381	0.0288166799679441	-0.0760515400310047	0.023795980253863	0.208190951645945	-0.0390859800061073	-0.0149248945433974	-0.0259066695583635	-0.0500942523929184	0.000207731825704327	-0.00444234725069392	0.00371584846917972	-0.00133034782179819	0.000634915766173805	0.000298269439849008	-0.000396375707323093	0.000347719799849378	0.0144634191376467	-2.1666883541327e-05	0.0607393268943845	0.00627154901736882	-0.0247653771581017	0.00616203711719243	0	-0.396429398174617
-0.304960461527568	-0.06242543309701	0.441607053249339	0.216461236732169	-0.142256423132449	0.0367233166699807	-0.0560763414003729	0.0189593400328185	0.0174623755208103	-0.014220991141588	0.000964922493466469	0.000493407560085091	-0.0736880864915409	-0.00208002544430752	-0.00324361249644256	0.000123112131618086	-0.00059007960207258	0.000119302358102091	0.000333002448309472	0.0166767508524994	0.000494917495276193	-0.0370174549576243	-0.000217946209108977	0.0183231627364635	0.00235183063184308	40.2671404358095	12.8819732818119
0.192943302739068	-0.0476880033406861	-0.00392017797421307	-0.0280252195138999	-0.0676829328770455	0.0427373267135216	0.049182388419255	-0.0350472605589551	-0.0168922784028525	-0.23674144403244	-0.0359960957498077	0.000174715624676303	0.109634587301901	-0.00306889902488272	0.00308001039789318	-0.000447569915138835	0.000672251101053289	-0.00209992382952462	0.000800731663086252	-0.00803465947104687	-0.000664601285041311	-0.160496745743995	0.0139628611302454	0.081415967440942	0.0112450421504005	28.8641349969716	-0.396429398174617
-0.035234736356874	-0.124855163325547	-0.0795286735078743	0.0521767688708763	-0.159921086834612	-0.00799276452380815	-0.284706109670644	-0.0721317461230989	0.00439756027701188	-0.0161877393122727	-0.00216802413784123	0.000171965664184093	-0.0783798623795533	-0.000616431786931937	-0.000882136595170446	-0.00090594042944081	-0.00101524895782867	-0.000156924718451745	-0.000312676295129433	0.016595252818451	-0.000174973074194007	0.12196014891737	0.00100821960475539	-0.236575609872709	-0.00141989598343673	61.0350075426568	3.74996232910505
0.271216607777922	-0.0867723679704396	0.148444705300426	0.434354389692847	-0.205311627326927	0.00963315615310645	-0.146126315409961	0.0140150725703012	0.0312385842327305	-0.229098824775102	-0.00999976899779476	0.000563948550498905	-0.0109716307287556	0.00134246010085293	-0.000391822029716438	-0.000252550095762305	0.00013130802367245	-0.000205399671680984	0.000932535154774428	-0.0241383531994397	-0.00013997231185281	-0.157283139470639	0.0139515563277268	0.037623442029064	0.00585444125486845	0	32.7907432902626
0.129246350996257	-0.131698319377039	-0.273904948769767	0.204784763823236	0.179495022479953	-0.0228039998048074	-0.133786969406792	-0.0414270865668639	-0.00604757134943446	-0.111515131084199	0.0171570129890493	0.000625375276951168	-0.0325907890394206	-0.00110346287607366	-0.000726545417530478	0.000465381335728043	0.00100370335200162	0.000123577955440712	-0.000286454213872078	-0.0185402222480224	0.000185995124017069	-0.0755941541513478	-0.0100670293291112	0.046005009239201	-0.0234505865620308	0	-0.396429398174617
0.105896407184464	-0.0548416142896704	-0.0882013533240709	-0.162410476131885	0.0334631488304522	0.00164495252485919	-0.222047003170715	-0.192603076088147	0.000214583115508926	-0.1169101681948	0.0159928096299706	-0.000114961853029505	-0.0618043860760767	-0.000123903754182364	2.48272136582628e-05	8.78020777042021e-05	0.000783527881466739	9.86492977819164e-05	1.2430266214114e-06	0.0024318624968378	0.000738477378535052	0.034110038461125	-0.00104141273454395	-0.218284106163049	-0.013344393514113	0	-0.396429398174617
-0.0707202828924477	-0.105990332709354	0.078753926288865	0.200072676252385	0.00474845344202346	0.00608673416088346	0.300828622632233	0.0175094589273426	0.0143754029461098	0.20189736777665	0.00672009162586762	-0.000416754175080025	0.0984329154868255	-0.000631752294663168	-0.000968583595724382	-0.000551458058795973	0.000377381609570904	0.000300874539754581	-0.00023273699316273	-0.0028814390221793	0.000985395198866534	0.0295253949031489	-0.00150615220640982	0.00984306155022008	-0.00566308938413917	90.8855190009265	9.78197323901821
-0.163808178262676	-0.07302522710749	0.0166352871995619	-0.160782452697829	0.0975159189870705	0.0501627959708366	0.260892437339451	-0.0249866742696029	-0.0034662505520292	-0.114969586448385	-0.10915555784439	-0.000313736197834591	-0.124841628417207	-0.00402279136170691	0.00222689225288653	-0.000235018488070615	-0.000255581971377761	-0.000181651689021289	0.000280830480041905	-0.00807096512123273	0.000257959334527769	0.365107498682517	-0.000517632898910714	-0.203798022787006	0.00662328962630099	13.1806098018355	8.33025910794311
-0.0530550334878794	-0.0331330528380919	-0.184280121502088	0.00175833761135769	0.174745962242426	0.0225432370929655	-0.262644457328247	0.0159905976486781	0.0224729072191499	-0.0952301917748095	-0.0343247386283531	7.50908120128457e-08	0.00860810922789779	0.000465940744625692	-0.00123706172620863	0.000245133708757228	0.000680170695587234	2.21201715524533e-05	-0.000199295200868588	0.0166478407534596	0.000870484239551494	-0.104454865988712	-0.00813368414844529	-0.0972479774153201	0.00276169724697994	0	30.0589926681329
0.0664892683463567	-0.115322551083608	0.158832735321572	0.0515330207419471	-0.216156488399977	-0.00302842511661849	0.05537321452406	-0.065788404426252	-0.0669511003527772	0.101306577893486	-0.0215357933499076	0.000318764073289124	0.137151765008273	-0.000270491532776695	-0.000462684697838722	-0.00010472642665782	0.000228265426472696	-0.000132932602027847	-0.000332136944769856	0.0142176544610133	-0.000264339449187245	-0.182932279853976	-0.000281719993100893	0.081415967440942	0.00443446229886213	0	-0.396429398174617
-0.142291269573318	-0.00222294028158665	0.352643791282165	0.155454682308615	-0.115376373680058	0.012435580144136	-0.177293355859226	0.0207766436829349	0.0391512627162522	-0.0555765633532956	-0.0210503982905569	0.000746667974944604	0.101232547163718	0.00263427723111498	0.000790273688882515	-0.000439790029984732	-0.000577686911172437	0.000445129902240105	-8.67448705657026e-05	-0.011238946201992	-0.000114830383088127	-0.109058811629381	-0.00704491847023947	-0.09977406616101	-0.0109845168445012	9.07230123615333	52.66841062879
-0.139456668056933	0.0414123659277237	0.0579738756201196	-0.0700106161767546	0.160101871323191	-0.036781704295473	-0.0344277228045765	0.0216231905148372	0.0380171559391784	-0.0658885746307594	-0.107694311654492	0.00049039736072265	-0.0825031397277567	0.00163855134859947	-0.00120825699281701	0.000155101353777054	0.000375623744015563	-4.21816602889091e-05	-6.34832541482888e-05	-0.0109117435104826	-0.00045707271969353	0.170609723683369	-0.00512797474901483	0.0294042703071649	-0.0168239211963999	6.42993295487812	-0.396429398174617
-0.0212915062326682	-0.0957711779212956	-0.0498476183718867	0.0959815302131652	0.185003405537218	0.0533842939252247	0.00980537180856933	-0.0376686094912007	-0.0339380810199236	-0.0799983877457867	-0.0173641042063506	0.000316312447754097	-0.0115736184008332	-0.00239216672952347	0.00114990647263391	0.000291131007101653	0.000493319446629448	-0.000320394995750095	-1.17472011995634e-05	0.022777147147379	0.00137669953434427	0.0717684811767703	0.0153099677816664	0.081415967440942	-0.00686274977979429	10.2059631535343	-0.396429398174617
-0.100287147560947	0.154585916583206	-0.206219436108076	0.314854747947249	-0.0741808209830854	0.00525934199617328	0.476830201410258	0.00116709971812057	0.020520441152982	-0.104708988475502	-0.0253284886559162	0.000157605469519595	0.00345309692203744	0.00125153365868913	0.00103390274055415	0.000311508627355295	-0.00089477062119514	0.000423136658385781	5.37248866703255e-05	0.00929710251641547	-0.000694305450419042	0.147024749821419	0.000934737984636724	-0.0142897402358	-0.0091889388600207	0	-0.396429398174617
-0.0727223964667056	-0.144290212668647	0.0113995767733732	-0.319930516022624	0.121062777288067	-0.00332254221632244	0.0836549030650038	0.0346538511838164	0.0173293192142385	-0.168580530238389	0.0210553572606942	-0.000137742831497922	-0.0200389049149263	0.00405422387940191	-0.00111573879593729	-0.000240393595103416	0.000321172533400915	-0.000713429763158135	-6.33780825815e-05	-0.00873333059678194	0.000228571611692319	0.238390618808515	0.00438231649188037	0.081415967440942	-0.0220297431383479	0	-0.396429398174617
0.176357891578588	-0.0424397148650399	0.164252458177276	-0.186465258470938	0.210483998867953	0.0209966895110925	-0.126391218702741	0.0956641768177298	0.0172916707096036	-0.0117209396415617	0.000678833256057221	-0.000124711461658822	0.0613287563580129	-0.00130482341267513	0.000953212251894264	-0.000229544368246959	-0.000132287250443452	-0.000221730800617048	0.00014909412542119	-0.0239753300947358	-0.000169127584815465	0.0998780670443389	-0.0096096302517229	0.081415967440942	-0.00239090282206522	42.6657226731014	53.374380748112
-0.132730809100189	-0.136991268522405	-0.244066551393421	0.213457733605964	0.0433800745799136	-0.00324796373829095	0.201838749576094	0.0667184180865292	-0.0285079582928769	-0.0787588509755458	0.0341984550327961	-0.000498974257541085	-0.0235118098014909	-0.00133685619653257	0.00296019293161387	0.000194927370619657	-0.000182152856491924	-0.000335232294134569	0.000860493313594723	0.00423430807157321	0.000220053339937909	-0.142076371597338	0.00921950973216146	-0.014866507862128	0.00814007157893792	0	-0.396429398174617
0.117349606618331	-0.0376025116509452	0.0425225187861906	-0.0519090563617446	0.148494153511464	-0.0478048759308294	0.214169981465509	0.0277200776063979	-0.00347867264608515	-0.0015584142511148	-0.0208956581394429	-0.000195275881916701	0.0323973725485698	-0.00120101523119587	0.0030427029152118	0.000539520882374855	-0.000200667898268669	-0.000223816654665865	-0.000371279316331741	-0.00960249630081123	-0.000607613883065516	-0.0268407071015568	-0.00295514766432758	0.081415967440942	0.00301271638279088	0	19.0406610047911
0.107806943757669	-0.124961416146316	-0.339262793503569	-0.00677122392020224	-0.146139594260433	0.0305555791799748	0.0301209985895241	-0.0452449531301874	-0.0151554474110236	-0.142438834458935	0.0228515603247947	0.000649920024528017	-0.0168261401689145	-0.00192304205845528	0.00165004401449265	-4.96042869257973e-05	0.000251963157227308	-0.000203983530290053	0.000275884049212749	-0.020300753740003	-0.000670265839243456	0.0605677993501421	0.00299938867094673	0.081415967440942	-0.00150851729273815	0	-0.396429398174617
-0.0313122648376118	-0.060553726062627	0.0337344412861198	0.165101101084585	-0.376095067692924	0.0101893302992235	0.68063369124849	-0.0398268829719858	0.0444202116306178	0.0866291987462162	-0.0562261033476547	-0.000471039816526186	-0.103772372745847	0.00151889567286778	-0.00559049553533253	0.000110032182025543	0.000297735310955227	0.000378633041030474	3.97960179270296e-05	-0.00189562820549372	0.000145883522317369	-0.143991929485325	0.0064531454864829	-0.0683720675600797	0.0133005250706226	43.7357154446519	67.3829600271478
0.0547704781161109	-0.0761073919942866	0.00238813986479669	0.393034552191116	0.297569717917705	0.0413179274237609	-0.0346343085506662	-0.030738338395676	0.042899304953633	-0.151996116143451	-0.0389728508422919	0.000522034674359961	-0.0407849388272323	-0.000827898980994668	-0.00731659461958745	-3.68841917394169e-05	0.000567614463583777	8.6223652082662e-05	6.66803339532951e-05	-3.92013669249236e-05	0.00117191434715136	0.0986376498844084	-0.00115163185798728	-0.0250959213071085	0.0015671113447413	0	-0.396429398174617
0.0234332941155173	-0.114092101324716	0.034498751380875	-0.223799169014772	-0.144100483495949	-0.0210587739558143	-0.0911152303962098	-0.0601208926789355	-0.00647949800669567	0.175137139736204	0.00239607554690435	0.000249982622433587	-0.0910406040574038	0.000578706552869068	0.000153677432124466	-0.000738893998289303	-0.00133992730049115	0.000603102468645256	-0.000233205386996671	0.0018968543787139	0.000238886388578718	-0.121191544452762	0.0102319387468575	-0.210677374644124	-0.00587607673405999	19.8230090281325	62.7560010651203
-0.104460961429571	-0.175955214367871	0.312881218425452	-0.158200730881995	-0.0733597957000862	0.035096971702729	0.126790310968049	0.0105336501634932	0.0448142230317978	-0.127916590370675	0.0125867878819288	0.00037564224548059	-0.0763590940449217	-0.00101388045189776	0.00296767822440258	-0.00013696114721351	6.04405231530158e-05	-0.000174054751737818	-0.000496611233925526	-0.0116907193856117	0.000317476858415988	0.111176282853859	0.0051869646410676	0.081415967440942	0.000121264541593114	0	11.1766903559955
-0.181446464593057	0.071357959476944	0.314607340454889	-0.0137371751552322	0.148111149271127	0.0249532340792091	-0.227169089336927	-0.021183733370655	-0.0668568002839707	0.0201272678119442	0.0438272833263968	-0.000367244250351284	-0.00643746435172932	0.00197905556194811	-1.16533861643786e-05	0.000321828610374775	0.000675807538952133	-2.46502154493955e-05	0.00115487171580586	0.00191960985895201	-0.000309505100072549	-0.0311429005653129	-0.00922190666405076	-0.297435340564719	0.00208404483296998	0	-0.396429398174617
0.0352182202416726	0.326831873131815	0.32490977321088	9.05845745571288e-05	-0.164920278289882	-0.0410115426891026	-0.0822848114209516	0.00330721858095684	-0.00958982233731875	-0.0448218031415718	-0.0334807434947758	0.000789668691304479	0.0109085350098215	-0.000616743658725327	-0.00175316799444292	-0.00122869729478936	-0.0008790022604791	-1.35286524347578e-05	-0.000110396104215482	0.000933436321366221	0.000161082668604706	-0.097714030244346	0.00343490019733506	0.081415967440942	0.00264717481609567	0	-0.396429398174617
-0.0578259609035349	0.379438814826794	-0.851991281421272	0.0189901490312505	0.156165687164194	-0.0238104699646627	-0.105866257455054	-0.0250805338818559	-0.0432934272247969	0.049748564238848	-0.0337983834900291	-0.000339885055724687	-0.0459487016923665	0.000475088415786251	-0.00853664544381827	0.000265250990322929	-0.000423939848800514	0.00033191682153233	0.00016955309454092	-0.00161998514956274	-0.000266428747973779	0.103423545990098	0.0030436962655831	-0.140220665319357	-0.0130508973896493	67.0246164697059	16.9163236100198
0.0424144968435411	-0.0525009740620989	0.0741868849402256	-0.0551593761847911	0.328537730429116	0.0219755027945843	0.360975487579882	0.0098126122384341	0.0427089832472429	0.0184326717442382	0.0035882384188306	0.000382663315430021	0.0730216447225325	-0.00452429121563591	-0.00506140547802192	0.000198373941795227	0.000598453588455339	6.91986258383182e-05	0.000649054933449245	0.00160913102596805	-0.00029007638886569	-0.142223532237203	0.00375007714854814	0.00276784600045121	-0.00521604913230433	0	-0.396429398174617
-0.0405916837736701	-0.0052592365061086	-0.402142312410185	0.217853270380367	0.197373871058124	-0.0293666318886193	0.168276338285386	-0.0604338426509088	-0.0162856145807414	-0.0459707309713782	-0.0922703538880671	0.000438433058993937	0.00830637008958957	0.000270780476716803	0.000882527380270393	-0.000255998066367447	0.000881358098486329	-1.7931475234767e-05	0.000149122462088647	-0.00658823375541984	-0.000376271787174809	-0.157458370584636	-0.0078178141455586	-0.0212464808541748	0.00158410362404893	0	22.1923211267651
-0.0774703876635083	-0.0498822206586517	-0.138519066194104	-0.158297462094221	-0.100086792702457	0.0191548934081149	0.142403111976827	0.0729612485258437	-0.0149375758774097	-0.125570780895979	-0.0228465779239928	0.000636860780043769	-0.0349535080238416	-0.000975259921792593	0.00238726084225083	0.000496932430868124	-0.00029113155929017	-5.10671392228712e-05	6.51884976015094e-05	0.0233416543302116	-0.000154602822940331	-0.0869346711706608	-0.0114259625417219	0.081415967440942	0.00672727798366957	0	4.84257478067069
0.110125720509905	0.00885285811242387	-0.896324833700458	0.0362928409214036	-0.0712710865078147	-0.00307474229586668	0.22643936823959	-0.15201829094722	-0.0373253717274206	-0.128080261987383	-0.0231630563709782	0.000429684359747329	-0.0359358085634189	-0.00106515308972688	0.00107314804539849	-6.14473086674172e-05	-0.000195868067299432	0.000358766345652128	-0.000677934490210141	0.00977732516434804	0.000443973084223614	0.0708370140387533	0.00773425254793425	0.0401201408435721	-0.0383648685228635	42.6269784079187	-0.396429398174617
-0.0485497377355077	-0.0919479990718431	-0.395760346711264	0.176864222024456	-0.171755877295955	-0.0527205688286458	0.220700705569354	0.0141907404654402	0.00972043357590269	-0.0511191785895267	-0.000843057033618089	0.000599189512685783	0.0385626236443986	0.00114402932971669	0.00227528684481815	1.69261959221956e-05	-0.000146224205439416	0.000131739282671628	0.000702316762126509	-0.0147133278350318	0.00137104315954351	-0.0396247307317901	0.00368506668057234	0.081415967440942	0.00734589065997793	0	-0.396429398174617
-0.1054545583826	-0.166802716816863	0.401896955931915	0.0668728047642524	-0.0851134355752391	-0.0646528080009841	0.0070089193551286	0.0593417660183848	0.0343729301716846	-0.180531371466331	-0.0300285741362429	0.0004643630518395	-0.014651487859193	-0.00275829710457109	-0.00368708706791621	-0.00116673307221582	0.00110387566231585	-9.03758587120773e-05	-0.000607504224516053	0.0265565367516425	0.000131664031738143	-0.175706599897456	-0.0125272173174985	-0.0249712658201255	-0.00561248807784187	13.5371979799599	22.9328688193063
-0.0163574735138103	-0.00417263853676675	0.119398023009293	-0.109091894811452	-0.214238026300553	0.0128719640243529	-0.242764163274116	0.0555897855367931	0.0192958874690026	-0.0543255587533434	0.0251794931461997	-0.000718493502767314	-0.000485361381679761	-0.000943994686540717	0.000930083903495804	-0.000633844720981269	-0.000389635223209783	3.56841765225546e-05	-1.09623639209522e-05	-0.0342041365877814	-7.20619137756229e-05	0.00228636222992962	0.00223443524180267	-0.092838369105069	-0.00236124829558981	7.52725461182967	8.30307230365713
-0.292596517248936	-0.117278149111359	-0.378913682285162	0.0214285339826255	0.349309758908963	0.000870684373487363	-0.276913728713787	0.00221045965484579	0.0144286293892448	-0.175691264959316	0.00347225473920654	0.000125714856374914	0.072338107400918	-0.00239274395996514	0.000404248989437583	-0.000179059740038401	-0.000332362606558112	0.00053845586963952	-0.000297852242984398	-0.00868598700021606	-0.000555574260051817	0.227901857420336	0.0133759302587702	0.0463865226620122	0.00249116828537788	0	52.2280564000769
0.108637736861926	-0.165704980250757	-0.113460526579262	-0.0560246173154111	0.0534067700444598	-0.0300144516086601	0.0081001070378468	-0.0777685634690874	0.009064388470579	-0.269646331515396	0.032923992686867	0.000531857476258502	0.0576985886967942	0.00153865346292692	0.00181426433017395	0.000408743023709413	-0.000908185045973897	0.000399337101124386	0.000180120086586522	0.0143049708216432	0.000412923555867195	0.0132187311709566	-0.00227409477657181	0.081415967440942	-0.00491003209542806	21.1408206279233	5.32654391923747
0.131651004387866	0.417509544897678	-1.15284119974673	-0.105212773465646	0.0637307552659236	-0.017584253704895	0.460594948400247	0.0466458942460528	0.0060376982316912	0.169974334998336	0.0398115671627779	-0.000721186180330347	0.0275864526738003	0.00183146261284461	-0.00166916875713907	-0.000239415140507959	-0.000186366825998818	-0.00012650704206274	0.000478378024469261	0.0301603641763977	0.000295349731326722	0.146788863857336	0.00626644752038064	0.081415967440942	0.0112695820736115	23.9833025095972	10.4448960505146
0.311370938913569	-0.0259035032537689	0.0180832953405281	0.241558363710508	0.0101272545861	0.00676455769613238	0.201733498259666	-0.0233355302625203	-0.00755357729697359	0.16273824503518	0.0560147271040505	-0.000330809133387788	-0.0692022725485426	-0.00125774155675118	0.00190293205212666	0.000146662071026427	0.000512161194781813	-9.23612706463794e-05	-0.00024075826194403	-0.010956213245518	-0.000365719319114444	-0.0961774851705228	0.0157569326888924	0.041855541706924	0.00110424384314745	30.7334008437443	-0.396429398174617
-0.158448858475879	0.0496555451535281	0.489379748660866	-0.0349677726284122	-0.182473632438532	0.00608043983197137	0.263161290750618	0.0412705090689842	-0.075476716419468	-0.179806747452116	-0.0667798217201379	-0.000192218147712975	-0.046864857772443	-0.00158998229341123	-0.00185458081354717	0.000211920044259406	0.000522003909582125	0.000152291057827547	-0.000282697247641073	0.0353346212792904	0.000437495597222615	-0.00517063753089186	-0.000840304359603361	0.0156282534111345	0.00347069424515478	0	-0.396429398174617
-0.151080220057715	0.167804256971568	-0.178292933074534	-0.101460377663582	0.118877126430667	0.0227926875301181	0.507066301740003	-0.0555223875466596	0.0222046332805359	0.0220258996766558	0.0607729688252614	0.000302440664904147	-0.0858563663494541	-0.00143079500617738	0.00203790133810999	0.000637974421909826	0.000790791917350875	-0.000319785104601733	-0.000325769503199402	0.026857960272632	0.000727119775343121	0.246526904305259	-0.00330317171019912	0.0490255280789378	-0.00304671938288337	12.0058029173445	-0.396429398174617
0.0141928620631782	-0.151183479010569	0.31003002596453	-0.13211850721374	-0.0439743094002701	0.0663250721326185	-0.0959038273713332	0.028257061545617	0.0180391477323718	-0.0692574385042467	-0.105397615862483	-0.000372618173618777	-0.0569820485468671	-0.00228292511131711	-0.000670228599049416	0.000747758792358555	-0.00129377096287819	-8.08317540339498e-05	9.7338803292768e-05	0.0166350012387695	-0.000215522281960645	0.0305735789712036	0.00719002272866076	-0.248112946497814	-0.0128541299081794	77.802200666528	-0.396429398174617
-0.156412605880541	0.050872730434558	-0.0188925496194695	0.0215431677221463	0.333366210537082	0.00454655063174525	-0.122426205142439	0.0399599465817477	-0.060795455901107	-0.224001208334631	-0.0298365107635586	0.000349761322712805	-0.0216426505207171	-0.00016790144678247	0.00105470975179278	-0.000156064569974745	0.000268382196047634	-0.000401145250277457	-0.000348257881204073	-0.00326765288499553	-1.04493583675813e-05	-0.168525492789202	0.012878221091805	-0.197720336399377	-0.0110023786589266	29.7455151832317	-0.396429398174617
-0.0325041325079811	0.0626961153313943	-0.469230277182532	-0.25535259958337	0.160906640633587	0.0348580627304018	0.27916661780234	-0.138383067604702	-0.0917826447749394	0.0926075200390786	0.0627413025678192	0.000412909713839227	-0.00203345963496615	0.00024883559630573	-0.00189028652809298	-0.000205203263177522	0.000480754848450449	-0.000754864711450698	8.09979381308779e-05	0.000927794593411635	0.000835843376086221	-0.0995754777667633	0.0157108646531077	0.0545368771879657	0.00510978963528075	0	21.1232590045899
-0.0513525277614844	0.00969348772192991	-0.121635993328609	-0.279389172870076	-0.161325355652162	0.00661695238975435	-0.136772524189833	-0.0153837515728397	0.0196666463513246	0.140594728403556	0.0032594940901014	0.000330770128207813	-0.0132329272506678	0.0023598424016964	0.00154189170089292	0.000155056399509856	0.000862738349636238	-0.000141298359803366	-0.000445229922923063	0.0310094977444588	-0.000119162142647511	-0.0734422053171995	-0.00775287649447631	0.0257060113472198	-0.0115008798699914	4.7290861821997	-0.396429398174617
-0.0200078220970188	0.0186373559760702	-0.118138844864016	0.0343172294773244	0.304855611854043	-0.0705678409716776	0.663351367542759	-0.0781891592635587	0.0454571632928222	-0.0131458329961462	-0.0349324869789095	0.0002584107017507	-0.0847387449433621	-0.000213022688265063	0.00152891486821272	-0.000296332221719986	-0.000975072273293964	-3.81856263512725e-05	-5.64162597955775e-05	0.024198630658617	0.000282216253986389	0.254958631393399	-0.00392385592362099	0.081415967440942	0.0107326186748418	1.33873517190063	14.4134891069939
-0.0774624134143949	-0.0560105982900382	0.0731127061644536	-0.22180714114078	-0.23927112402189	-0.000982910244678892	0.218245170094817	-0.0556986762613619	-0.0151166872231737	-0.0273800997553679	0.0234565553899855	-0.000281800428392098	-0.0172804531771835	-0.0013095023727796	0.00204799270339118	-0.000141865352985659	-0.000639829670259329	0.000155766124036116	0.000101912302327589	0.00568494594658708	-0.00017641159350712	0.0898378712404488	-0.00588040195057593	-0.202056240823978	0.0034686433877229	0	-0.396429398174617
-0.0180124624878563	0.093777336201897	0.0546214991902063	-0.0704628168122817	0.085010465813161	-0.0434826777402653	-0.122740419676937	-0.011506938366995	0.0189547678058186	-0.0758662287039669	-0.0311628671199516	-0.000527280400811847	-0.0663249638611562	-0.00292171536900654	0.000294851849623967	0.000502961762180343	0.000405721412373827	-3.09248066677759e-05	0.000835885740891218	0.00340017328756348	-9.59685919399433e-07	-0.135863866468359	0.00748627675959579	-0.245439080603407	-0.0030020077259264	57.4505973604588	-0.396429398174617
-0.44785914094888	-0.0859267540171749	0.0386553584537546	0.138522842283222	-0.0914599899412162	0.0323150972308739	-0.0751229346268804	-0.0811664680773071	0.0022203437511652	-0.0732381035861641	0.0341896094480791	0.000879364744586608	0.0021631262353341	0.00165083226033835	0.00108562637673515	0.000454121116259643	-0.000712833965043069	-0.00069238005090444	-0.000692456334985048	0.0269875779472415	-0.000741327599487751	-0.0690872309976048	-0.00455441800497414	0.081415967440942	0.0118653584532753	0	-0.396429398174617
0.208413343732274	-0.0811532802947935	0.76665590915757	0.164781994992354	0.206636399755957	-0.0367967589265755	0.120684259948125	0.00607226313930087	0.00286222156870841	0.204744924671668	-0.00360597624862369	0.000259966461296113	0.127036357418601	-0.00111706133273515	0.00119763757357805	-0.000590280542171695	0.000361189081109936	0.000179772422581825	-0.000261189757369884	0.0117678049666721	-0.000425055056196055	0.017992798770577	0.00819946105466984	-0.102704986751959	0.013604569895864	53.0979215288523	-0.396429398174617
0.329560442879077	0.0941090464166541	-0.156888571732796	0.2753732903705	-0.130139371112177	0.0487618526925868	0.169878171471223	-0.0307306049717596	-0.00965535295031184	0.0295590325898722	-0.0636443622886402	0.000682483075007179	0.0201482711546588	-0.00172688133714605	-0.00245171347962292	-0.000208986320151761	0.000345475296798847	-0.000259918720596497	0.000173369882543462	0.000812636284417412	-2.31644959135524e-05	-0.078428201018066	0.0073069252412814	-0.0453072759505454	0.0131978967580506	42.44860530156	26.315578488937
0.203785134905003	0.259680877837148	-0.426171292250339	-0.175188938138083	0.000246613737285628	0.00812725502595479	0.299140384345364	0.0726449878330901	0.0330756968048307	0.0349679051613334	-0.0141005366034226	-0.000742061715975906	-0.00853697807393727	-0.00255418310888178	-0.00356968526414336	0.00013146510344364	0.0002481818713711	-0.000461588552215342	-7.86951117788259e-05	0.00335634724103628	-0.000311734546048048	-0.0533724842637801	0.00209110413916158	-0.223417018226646	0.0103834537047225	2.48460304981001	-0.396429398174617
0.195347065317459	-0.0418894740602754	0.421530118794222	0.15307557503586	-0.213211082023958	-0.00842629941694772	0.0764091103629847	0.0589080805928437	-0.00703890612326818	0.330007070166677	-0.0504843728791247	-0.00105318709593238	0.0420945697387798	0.000304129156605715	0.000778069635678946	0.000395218337244208	0.000737175414192492	0.000355851901339577	0.000131016096557968	0.00971244943850924	-0.000702613577185485	0.16188987359458	0.00055852251753663	-0.0543033816428834	0.00413063810676295	48.1224699289216	2.32669059929061
0.0773175288648813	-0.0537714212573813	0.481621476581928	0.057950258131215	0.0960411498818214	-0.0179477242558255	-0.184927959418692	-0.0438385512401976	0.0115750061469386	0.189226354905907	-0.00239896749586888	0.000348038212389934	0.00299422321141396	0.00243030533752897	-0.00576174538678831	-0.000115016998059159	0.000523119877819278	0.000139913359540111	0.000269246718713978	-0.0107628248144166	0.000304299601331603	0.0614531434667187	0.00742422739945825	-0.155493136007605	-0.0211255725914175	0.807329726608822	27.5886483065111
0.0299616858744522	0.0502057984645992	-0.254961464371035	0.223683431263149	0.129251312487174	0.00360615872670222	0.0201430323834075	0.0184571607277189	0.0369623682163012	-0.111784847093319	0.0231996347591497	-0.000507658014604728	0.0931564794405626	0.000956019585868884	-0.00219999084683553	-0.000108992399800889	4.31314750870548e-06	1.62695685774761e-05	0.00036185969515512	-0.00770951547365306	-0.000209635559922039	0.365548693588263	-0.00281921353435122	0.081415967440942	-0.0013929040978462	0	23.6548681975447
0.0388876470313564	0.147732343861174	0.477851951928663	0.0391791425668726	0.132898447157363	0.0314840441939501	-0.258653851442271	0.0212743927228634	0.0040496993712027	0.158846511336265	-0.0196006725683857	-0.000303385283851987	0.0426120094197524	0.00179133534251807	-0.00507667093586772	0.000635986300207225	0.00023378924606976	5.13937952708599e-05	0.000756261247465861	-0.014256808294888	0.000381880680379254	-0.193892117337442	-0.000225541332298573	0.081415967440942	0.00661884270273139	0	-0.396429398174617
-0.0951009438498523	0.130942113157974	0.521838045690691	0.145646699979688	-0.326832034919083	0.0354361651092121	0.134391621438484	-0.0213367271183765	0.0271709774003261	-0.0352688610310278	-0.00196334180275348	-0.000203881512004789	0.0505081974514774	4.04836599254832e-05	0.00205411061532779	-0.000458324480560823	0.000166754618788678	0.000436286915620254	-0.000460938759440532	0.0063048262617087	-0.000403854477988519	0.195771214609928	-0.00027159209618044	-0.0166360950063765	-0.00612056133591843	0	-0.396429398174617
-0.0686103353683787	0.0324930374849335	-0.330912666093223	0.203571142558059	0.057839306378672	0.0209908591133565	0.133335437696694	0.111118338570538	-0.1107037557877	0.251127184288438	-0.0936131048051833	-0.000546956810054788	0.0145709614467109	0.00362916615151154	0.00109589915285846	-2.64897751237614e-05	-0.00029902768382517	-0.000174882887667094	-0.00030906686148291	-0.00327579476322715	-0.000798109428282401	0.100027581523523	-0.00994193500245288	-0.220536751632635	-0.00286539090976212	19.8928068156109	-0.396429398174617
-0.131302061278361	-0.0662312412023	0.229439004652369	-0.0725354121218994	0.281764731819204	0.0296451130770206	0.0319860473438272	0.0187701581142847	-0.00146156085067228	-0.042809378579344	0.0275775395614317	-0.000433579874704493	-0.0296700262502128	0.0014987826457018	-0.00245923471291665	-0.000150129031953883	-0.00051487020923735	-0.00019832411574805	7.93653315489529e-05	0.00852942559873915	0.000846063689281307	-0.0616847364765191	0.0107636146213834	0.081415967440942	-0.0127486222710076	0	30.6233640605579
-0.300184942073714	0.0803978967115413	-0.553676500415122	-0.0811460169740907	-0.162733397564906	0.0168262509160322	-0.171018941605117	0.05273956232558	0.00282582229394523	-0.127506311364028	-0.00363522063391852	-0.000116178358707031	-0.0365635237926041	0.00134539110863519	-0.0016916629306637	0.000482919958995964	-0.000284296787122051	-0.000638394619360438	0.000159734749272777	-0.0224251205146661	-0.00018057982650832	0.118888654865318	-0.00427461061840151	0.081415967440942	0.00668677391325057	48.9711481432962	24.5589958446778
-0.210803885697322	-0.00901083956670468	0.420050706215254	-0.228251871866404	-0.00436108354684894	0.027643945451743	0.331393760474809	-0.0264205601637957	0.00650668442918301	-0.164610645519382	0.0462170813680804	0.000380567882688032	-0.067794962244247	-0.00178618602756619	-0.003749061481511	-0.000879977554346767	0.000533836127279086	0.00030185523237547	-0.000352415322200872	-0.0134100013949362	-2.84556191817442e-05	-0.00712625893099017	-0.000960868785190527	0.081415967440942	0.00849869121806202	0	10.8164684957751
0.229146144447162	0.200283900045863	0.216476644092055	-0.0155072801413516	0.0624409627655169	-0.0358369460422843	0.245830018884713	-0.00164635822047543	0.00336859540836443	0.0631996345914521	-0.0685624220594884	-0.000990308389912098	-0.0653138234144179	-0.00227847466893305	-0.000828111030005352	-0.000400591659652005	-0.000620644312891327	0.000158142091420288	0.000932765315969863	0.0171138994111595	-0.000287157116560577	0.108590249108207	0.00505797889676174	0.081415967440942	-0.00785652224525379	1.64490437522632	26.0189834761881
0.410976024933337	-0.131340709814931	-0.0946055457798567	0.0633409278765289	-0.0895826880229581	-0.00782299235608463	-0.135896125285678	0.0717717428286822	-0.039964031967425	0.141674011941709	-0.025548394671297	0.000497191428059818	0.0277067468529724	-0.00121493267799111	-0.000883558969592801	0.000320586142521284	-0.000417693651702411	0.000137723961788794	0.00165635907818507	0.00546063193877488	-0.000161741602275556	-0.0186790555648879	0.00641242145945564	-0.238769870323654	0.0168362347801876	4.47554804402725	18.2423766017664
-0.156998815880463	0.0166362425284885	-0.223503612792722	-0.129919378565553	-0.152502114931344	-0.00821535237429283	-0.231624198023327	0.00529474433284305	0.0347703016225378	-0.113551041203284	-0.0586474997868169	5.75820531585336e-05	-0.0995138400890584	0.00149369519381448	0.000710277033435958	8.55559122390215e-05	-0.000165226915028405	-0.000364573204577945	0.000380363307919129	0.0254219091558849	0.000755536616247499	0.00901418794701803	0.0134151740279149	-0.137858348395995	-0.00131274859410191	10.5272504051355	28.3145287528927
0.32631647260387	0.184669556125342	-0.188305992120487	0.0127953362543558	0.111966740364568	0.0243935435225948	0.250533639059644	0.0119017140705611	0.0205300617760602	0.00651208194747088	0.00899539462270549	0.00019089139055084	-0.00599117218532474	0.00132581585918934	0.00118597356219019	0.000245375227218014	-0.00192029209244915	-0.000124485000758567	0.000431915869812727	0.0186664368818195	0.00058235528307371	-0.153586881788052	0.00817420655266821	0.081415967440942	0.0104845745872204	10.8642796266735	19.5665855805399
-0.0118344138873475	-0.0527730735516201	-0.0744727632023152	-0.062861880747754	-0.0193593337477327	-0.00802265642506306	0.142644598519656	-0.0294557857960336	-0.0325762792851826	-0.0083570129557573	-0.0170913256491984	-0.000617154417458576	0.0620840734020671	0.00378088695475109	-0.00162855377110194	-0.00018885762219889	-0.00235509295332614	6.44702805885355e-05	-0.000469739332414676	-0.00012079193475234	-0.000304234294385419	0.132503362760301	0.0154297218298194	-0.031186226747724	0.0115305862902566	0	-0.396429398174617
-0.00629265913105004	-0.0653250801545359	0.0848532799891413	-0.0760238982026898	0.0544880961416288	-0.00936007749716405	0.00769979851027802	0.0318380924738795	-0.0142940177334643	-0.176936912502481	-0.0533164517818685	-0.00075254337032471	0.059303909924201	-0.00308422423832477	-0.000445106833153686	-0.000385349232425725	-0.00113709416866792	0.000160873310527387	0.00037753199876267	0.00943759675618283	0.000232799442847043	-0.148027381820552	0.00197168787776891	0.081415967440942	-0.0133636653269913	32.7524932709576	-0.396429398174617
-0.368454346980547	-0.0932319370757365	0.204964065971274	0.139225597607301	0.101563002688572	0.0272220448520979	0.0566364303420457	0.0642972945116278	0.00548002799037617	-0.259952361305004	0.0103797446296678	-0.000834359967528786	0.06010175746887	0.00405246471010279	8.35597488972883e-05	-0.000166183320830737	0.000651184907400459	-0.000125255662934087	0.000849648521821456	-0.0013464324903707	-0.000172787385501305	0.0277517786140375	-0.00179903672809134	-0.137963608103828	-0.0101961745695544	0	56.0787981406309
0.0122940815087562	-0.0307235071838883	-0.193792639267264	0.145848587839394	-0.0824941814614825	0.0346043145292281	0.16571769245155	0.00403610216121653	-0.0450639207222385	0.126633238951444	-0.021836433563828	-0.000922679682309191	0.0801729275611271	-0.00192774128602469	-0.00124221570828642	-0.000216251580717808	-0.000356857442828873	-0.000773358017463255	0.00073876140168716	-0.00553536018681244	-0.00012402027738434	-0.151647629226728	-0.00191587787707925	-0.0797931380214493	0.00814935992702437	0	1.86462694932718
0.0905104150447196	-0.022374356123775	0.140119433143216	0.205153588561404	-0.124473288350713	0.0564193683623107	-0.0859533310279403	-0.028108047122441	0.00286318207634029	0.0710272862214298	0.0446879060123306	0.000658312398193139	-0.0840093120651305	0.00256708825743246	0.00158392995440293	-0.000246893384525326	-0.00070179739300269	-0.000341301757240897	0.000208465331886121	-0.0176039881724573	-0.000212051135749292	0.0422287987891188	0.00474946941315335	0.081415967440942	0.011344817065845	13.6477483093396	23.1369154644645
-0.0416854196348471	0.0160956442650855	-0.168794593821715	-0.187839396160513	0.240426871128303	-0.0252321699527284	0.422855772088225	-0.0200013961623696	-0.0303215898793467	-0.0123382412879021	0.0103734967402824	-0.000207316330946505	0.0167694322190106	-0.000122053150251933	0.00205557618066043	0.00040660680222393	-0.000652360409427399	7.07143053306769e-05	-0.000253979048525532	0.0113246467505475	-0.00022501937712327	-0.203546740643019	0.00135237484481032	0.0649230788912285	0.0116371607582024	58.0587828059311	-0.396429398174617
-0.0434444647411066	-0.0888650470756549	-0.474025001460838	-0.0241054505692281	-0.189577506553116	0.0294404888114375	0.0779925447206715	-0.0375259042601891	9.12386169378276e-05	-0.0972842772181184	0.0043007281191445	-4.83637574255624e-06	-0.0655718077837586	0.000530779292319927	-0.00167490202550657	-0.000336129437147892	6.38110641149048e-05	-6.11862056442147e-05	0.00143518362331552	0.0127389453416145	0.00100589632111836	0.007876652528094	0.00251321195771448	0.054674346123762	-0.00549886125902588	0	-0.396429398174617
-0.0124167198642374	0.00963124272045102	0.654955576972134	0.116977143577932	-0.0259684202483877	-0.00135563889615475	-0.145100792323829	0.046349179004944	-0.0622863750504794	-0.192893897234315	0.0238268309175256	0.000321036414230758	0.032608002803155	-0.00183022380621223	-0.000685995095022762	0.000336458700524123	-0.0022965816154531	0.000407657636790848	0.000222048083467818	-0.00395577114343204	-7.22012003419037e-05	-0.017400311710343	-0.00575770340264248	-0.135956980163951	0.0130055095468466	0	-0.396429398174617
0.10864186765603	-0.0633344254715191	-0.863613839117886	-0.222413807374991	0.0413734115149338	-0.00241035914513077	-0.0974252652821548	0.0424768967976172	-0.0261553773143312	-0.082348192231068	0.0493059748838918	-0.00010229262374073	-0.0926334000415223	-0.00325895549558086	0.003275211148138	-0.000286490861128086	0.000508365166482339	-0.000718220954516569	0.000336221244668922	-0.00255718805801952	0.000391487940986979	0.232605497802315	0.00135327293024989	-0.230792689384497	0.0105864675301843	0	45.1546177014947
0.218366114115915	-0.0400830602717757	0.222240957439425	0.34214535896745	0.278226677717232	-0.00264535797386267	0.406229569011593	0.0339160601911217	-0.0201899711329632	0.0622250278921186	-0.0107488905182069	0.000166837973787581	-0.0223615684713253	0.000584813285663843	0.00157178410522096	0.000411119160010465	0.000159932044883737	-0.000552923324170673	-0.000400948997836714	0.00384148487347957	9.79118815231939e-05	-0.020934769384947	0.00122570704785652	-0.102883657135531	-0.00334073868423379	36.8520721821125	20.5852328234785
-0.0558654746913783	-0.0848842848819455	-0.590968413059436	0.0415151567060217	0.0450939036612106	0.018546775004991	-0.125248283790335	-0.0349404678999251	0.0226753897993406	-0.14477783979236	-0.00893839230186755	0.00058615614330626	0.0593950608116915	-0.0030992697096115	0.00362094132422763	-0.000545826206326261	0.000620645019645094	8.74813430673527e-05	-0.000640756186867653	0.0146507866746364	0.000319775809933365	0.135976326700976	-0.00166010609094047	0.081415967440942	0.00101451731883939	41.9601298903286	52.3139602382668
0.23972270857551	-0.0311187715302164	-0.718246191264288	-0.0957440193401711	0.0121716086238153	0.00657079533462523	-0.191921396404201	-0.0156184390931625	0.012182676356246	-0.0843427366005699	-0.0239951888129261	0.000401536539380354	-0.0516035505058262	0.00318536388123647	-0.00173883280624254	-0.00019072676347498	0.000415838914537447	-0.000492333020771896	-0.000200918812266471	-0.023372960410366	4.79252533571728e-05	-0.089510352560637	-0.00222973917668501	0.081415967440942	-0.00687394202557978	20.6033971203457	1.10340242283392
0.184434221836461	0.807701096670121	0.46770916180111	0.184555515887523	-0.0181219947923684	0.00891149525288593	0.295000176255383	-0.01943549438303	-0.0115975624336971	0.0235480032065039	-0.0385257962475377	0.000472077305661456	-0.0389925859825198	0.00300649319557578	-0.00115034710482398	-0.000377597851445421	0.000232416892546494	0.000304777636957576	-0.000267497969682506	-0.00203817712274068	-0.000174173130904731	-0.00987074750405892	0.0277736604223078	0.081415967440942	0.00631318698577465	0	34.5362235490799
-0.228600804537262	0.744045482552603	-0.0687009035963421	0.0672191757962433	0.0766300939185507	-0.0389141853804154	0.0715220520689088	-0.0594692332885919	-0.00862741913572496	-0.0861085597961443	0.0292702950030059	0.000443339843377188	0.0964136667083215	-0.00150955423877919	-0.000361878087135614	0.00026689014783865	0.000251798152425931	0.000186642499667711	0.000274841474569687	0.0098556179893905	-4.73011801617185e-05	0.0770538605094369	0.013552983900003	-0.174087561772552	-0.00119529565376886	0	-0.396429398174617
0.074686491117175	0.160095579315232	-2.08006040942931	0.019417248800073	-0.158974633621513	0.0336416433529072	0.664779544685474	-0.0385483795015122	0.0356250035549917	-0.0293125232503064	-0.00978025969677787	7.25774619698694e-05	0.0867113093650456	-0.00126247765370491	-0.00119753201213157	-0.000373525144435671	-0.00073612574236992	-6.63855684567283e-05	0.000465025008181463	0.0100886863716103	0.00127712365071986	-0.194841524533486	-1.55178451792803e-05	0.00893824957697076	0.0008602433546816	9.0328639033027	22.9680174980226
0.0249471742556515	0.103226799795257	0.079396505484272	-0.119104151296845	-0.263740283305598	0.00597710862410517	-0.0547728755704513	0.00922196337507253	-0.00825019539361493	-0.259575323395802	-0.00534856299952469	-0.00011089430387845	-0.00890742875868888	-0.000350653496041131	0.00142088862614997	0.000294717659131027	3.91929892604725e-05	-0.000489758348342639	3.50041374068688e-05	0.0140831144529892	7.84538179410266e-05	0.0383938526260947	-0.00576595493985144	-0.133744988984001	-0.0215150529844702	0	10.655680328007
-0.156641025030106	-0.121429260173982	-0.196276014467546	-0.298179476744164	-0.21150765816181	-0.0307988877005076	0.150265716088373	-0.00880747693302353	-0.0106243284865656	0.0364454619942034	-0.0486171398094609	0.000479657967106029	0.0444068856342328	0.00363763246970361	0.00103682602902744	0.000153134727164828	-5.84024833438779e-05	3.83408504953664e-05	-0.000272440585494804	0.00545076717132331	-0.000276989653128945	0.116949217247004	0.00488672104366672	-0.203948328676816	0.00382229058714567	0	41.6962392739364
0.0534499026407762	-0.0614908913018229	-0.130970053874077	-0.167435487875802	0.0404096896380099	-0.0121969548442005	-0.00411586042186729	-0.142155491458736	0.042592576806163	-0.182309933236006	-0.0366399915581439	0.000708062534725551	0.0330474367875149	-0.00179597919092167	-0.000114880509842652	0.00011253102683817	-9.16866445654918e-07	0.000203843892114142	-0.000674008558661621	-0.00548186076465496	-0.000138929080161776	0.0174365419355624	-0.00154928059760351	0.081415967440942	0.00692397331477901	0	14.1401664062685
-0.178513700967572	-0.064811375728672	-0.565591112778001	-0.113149517098939	-0.0583746397698943	0.0316586296743402	0.0985648763531402	-0.087033061153425	0.0295806950867048	-0.170916730229954	0.0264655177771869	0.000510625273529852	-0.0494080890135412	-0.0028443725385372	-0.00286702283450591	-0.000234815599544191	-0.00115469755991149	0.000106160438412939	-0.00010298814147236	-0.0104795028425423	0.00102679522090798	-0.0286415192892195	0.010673308685935	0.081415967440942	-0.00146326147788345	0	21.0330429556299
0.0614827492184185	0.0672643683967542	-0.4754210687068	0.0807062465801323	-0.0706524813075957	-0.0229384775293454	-0.265516736650328	0.0231855255517028	-0.0491904009271817	0.0773546372414244	0.055448166361487	-0.000359073288058953	-0.0192133153623052	-0.000352358666721231	-0.00136928205592135	-0.000650512105531242	-0.000866729480401118	-0.00012344600574854	0.000440359784668942	0.0232847552406727	-0.000480526620923349	0.110939257295494	0.0169999654828312	-0.20779614361156	0.00066107427507367	0	-0.396429398174617
-0.175728901671686	0.0601641803057975	0.320480138624097	0.109706655996373	0.109258517834283	0.0790236436797405	0.0553229669758195	0.0846897757617304	0.0148931253857842	-0.0985940101717524	0.0273371007598737	-0.00052813967268972	-0.0681901957401549	0.000391968299033207	0.000126081566662162	9.77840041314071e-05	0.000623625631659408	-5.93273169108288e-05	0.000437916788296855	0.0117449592383425	-6.92233904845407e-05	0.163343827679776	-0.000646489130106453	0.0637512949234735	0.0093444790415893	71.7431982006649	-0.396429398174617
-0.110333157407868	0.0127105814914399	0.157838664533268	-0.137138849059109	0.00200862831978399	0.0143098018192687	0.183284069935284	0.0203856199448791	0.0291327862588864	-0.12992818294935	-0.0394097277313693	0.000659374730230367	-0.0190355083465515	0.00234406625331496	-0.00302325437467765	8.65725976730847e-05	-0.000377982462435478	0.000342554902554637	0.000514696333361098	0.0167171064102543	-0.000330757731388798	0.224042574542515	-0.0049078066973095	-0.250976269606494	0.00171159393374576	14.847485333017	-0.396429398174617
0.0379033136754579	-0.03715358828868	-0.136062921928	0.147969872007468	0.103609083843965	-0.0451423995623552	-0.00122066929047304	-0.00729855163975257	0.0100519511642936	-0.234009788983089	0.000268419877042403	-0.000199733917110034	-0.0945836456057645	0.000487414176666645	0.000106666138365297	-0.000137962680047843	-0.00058248983723419	0.000282843197791705	-0.000235698885948099	0.0242980325122879	-0.000615390481121691	0.016595257688566	0.00466179929410759	0.081415967440942	-4.6179207439434e-05	0	-0.396429398174617
0.154676901157344	-0.0925601528893875	0.0220243988341418	0.119184661539258	-0.0120097469999354	-0.0144343380304793	-0.0724995578178256	0.0896075956358922	-0.04112116273153	0.186619754122502	0.00727069735936525	0.000236975185778698	0.02243615327051	-0.00241280587989456	0.00127268334638786	0.000266060924635658	0.000299628876726965	0.000164205034473897	-0.000144427594059637	0.00230574560937913	0.000328847590365333	0.127351906590722	0.00139115274854928	0.0151652983708483	-0.0158430559353488	0	-0.396429398174617
0.186384273504379	0.000613373158025121	-1.33803019277581	-0.0222284198213718	-0.27038634827562	-0.0228940130153654	0.00554352830395399	-0.07783952390617	-0.0129833500898952	0.116737573542415	0.02372260139203	0.000458780671443781	-0.00907295038948508	-0.000201082648989326	-0.0023747682422286	-0.000757260534062221	0.000645984019481904	-0.000501878281311763	-5.75718724298291e-05	-0.00566082496006881	0.000314142597578559	0.0480383705184921	0.00308785639010001	0.0308252568609697	0.00964275204539966	0	13.207066956523
0.0480847862300595	0.158792818799461	-0.175989210078733	-0.165350918905116	0.0327689058823322	0.00269729358058579	-0.32382810881443	-0.0855415399397386	0.0516376329694281	-0.0233809528723176	0.021427848314989	-0.00015912987609612	0.0040844251714629	2.4127892914505e-05	-0.000761874167938381	-0.000520161659374407	6.78593829726015e-05	-0.00116228318461531	-0.000179877577201948	0.0043461850440385	0.000386373192298617	-0.0388117902206607	-0.00220531121748746	0.081415967440942	0.00946933892553581	47.879235922498	33.2261548781137
0.0781284236623783	0.0527465072107136	-0.175511845806595	0.159396971843831	0.128442775097222	0.011042068169941	0.321659903260278	0.000625689018530551	0.0150738198560318	0.333089331864946	-0.0175970347350842	0.000647202312592965	-0.00852717468038	-0.0013081577554015	0.00221823657584319	-0.000457972543530416	0.000134980738947243	-0.0003170294966095	3.7546689586998e-05	0.0112371189540326	0.00042731092879511	-0.135746483921118	-0.00212106960275649	0.081415967440942	0.0139794511460889	0	-0.396429398174617
0.0728566888407276	0.021461870108852	0.28735344666307	-0.0229743920613248	-0.233241589667844	-0.0201353227980606	0.0769239783438462	0.0203731225317321	0.0390661778611494	0.218887215852862	-0.0295896461671821	0.000642453560782075	0.068392168592136	0.00173787408882875	0.0022065550169077	0.000188215226592625	4.01451386327079e-05	-0.000333266118971332	0.000228601387674887	-0.032690657228076	-0.000212865161647535	-0.151622436875093	0.00712519692172986	0.081415967440942	-0.00988491945845016	0	22.3007189151742
-0.170801455597897	0.0843296296148186	0.424244807945641	-0.175848971172292	-0.150082273256489	-0.0663339384071302	0.127899790475818	-0.0429989755519421	0.0166092013147976	0.25790628858468	-0.019314794870015	0.000202704731748549	-0.0449435047473263	0.000889193143288836	0.00154502514816102	0.000561356433280702	6.313792792767e-05	-0.000154161041057033	-0.000164658945204565	0.0153733770789388	0.000167016809443865	0.00883691355405825	-0.0146849299577944	0.081415967440942	-0.00670632933360438	0	-0.396429398174617
0.0530187271098794	0.0740184314559091	-0.333299189159095	0.0449123207183924	0.0922827018257284	0.00779233040124794	0.154589620682551	-0.0417672091602012	0.0451893525237539	-0.101401311533834	-0.00666127056428323	0.000969701579485172	0.0404563041869537	0.00278816668964299	-0.00236448360607477	0.000334000354976993	0.000262378394001672	-0.00021206764981041	-0.000216556872729035	-0.0312129414194287	-0.000564690921165178	-0.0842480850412016	0.00121830265790868	-0.280550819396421	0.0107084020151929	21.5880051070922	-0.396429398174617
-0.197632968429036	-0.146431968709688	0.0731291053728012	0.0934259973298763	0.129540459539449	-0.0414133195916504	0.0639281229498934	0.00680959611329324	-0.0207566181287027	0.0913973047626662	-0.0473393791121312	0.000406217379919305	0.0635089386849126	0.00352352051740823	-0.00151247200541893	-0.00019333371239183	0.000914894105530362	0.000181099281788777	0.000465571536321541	-0.00200862244436306	-0.000778264264549522	0.299272838871839	0.0033946939089442	-0.113740813033464	0.00786265512008377	0	-0.396429398174617
0.0948604107175639	0.00216855384418357	-0.267467944604047	-0.249829774755923	-0.238635327911865	0.0156686953099063	0.377771390470178	0.0284839977229179	-0.033112005323088	-0.412489266986732	0.00645261668179087	0.000628816242360219	-0.165224399310654	0.000813748174832929	-0.000129752110700654	0.000253316335364628	0.000513228811140021	-0.000233946596672752	0.00125384833483788	-0.00416265771336521	-7.83286600279931e-05	-0.0651079201992808	0.00653516195010573	-0.130157444473789	0.00495624340789447	1.69637177861289	-0.396429398174617
-0.16894944318887	-0.0458994408889458	0.285437692022638	0.331682687140296	-0.00548232788774117	0.0124916049579862	-0.200701650442166	-0.0141527164521226	-0.0267193532042987	-0.117467374127143	0.000591614020881481	0.000793539164793078	0.0650297872985983	-0.00203499090972004	0.000404984528936225	-0.000139142601361719	0.000272203865189891	0.000430787121564746	0.000282909207649729	-0.0360439681846825	0.000834899519963406	-0.0357926448847297	-0.00483952934353904	0.0166615066080646	0.00568948131809277	0	22.4641163259193
0.0931828605543221	-0.174046467894985	-0.380954336655411	-0.356863705468409	-0.0323038779181971	-0.018831829107894	-0.0157347882559999	-0.115837612579109	-0.0321046355816836	-0.117927993183079	0.0324535415748863	0.000440061830014438	0.138492195594091	0.000949443466049082	-0.000458540760346682	0.000266767966666359	0.000418949303966576	-3.84358486174019e-05	0.000532816273217662	-0.00832993817778449	-0.000567012451715532	0.0509875030502414	0.000478859527053732	0.081415967440942	-0.00440808218366695	46.637668250338	50.2655489928577
-0.0312471595664582	-0.125316483029158	0.554871878160523	-0.27765551122818	-0.0607389105837384	0.0262312333604049	0.273892177740567	0.0686532491115459	-0.0409743275625064	0.0232383250425732	-0.00743751155609096	-1.86468524139283e-05	0.0186021227114122	-0.0020696431665056	-0.00375676758019805	-8.90478905586356e-05	0.000836171258786544	1.80299034762132e-05	0.000400864841345605	0.00893100652085366	-0.000209753446015926	-0.10468841873971	-0.00020329742679237	0.0339072240021376	-0.00102066197545192	3.43997160663027	-0.396429398174617
-0.168640965459368	-0.0350365505627338	-0.726669621045986	0.218630926377312	0.110536769779185	-0.02723150888308	-0.00309403868178926	-0.10582954175267	0.0216769947916706	0.0454273904332356	0.00529152425428747	0.000170395066507734	0.0553292477119316	0.00190220370145266	-0.00192988168185837	7.83844221443619e-05	0.000154306150430772	-0.000816702768857813	-0.00034363076888555	0.0148122466323182	0.000936948476744748	0.143093641465329	-0.00960937145904273	0.081415967440942	-0.000792336854051778	64.0608669166992	33.8612397648888
0.0738043953843135	0.108942120513915	-0.357656941101612	0.0579301489933819	-0.186066138777569	0.0490444018031446	0.151528697462074	0.0836217247216733	0.0139806878596695	-0.117935067129739	0.0336589909980376	-0.00160105559632984	-0.117211389519864	0.000248323430397601	0.00116096019293233	-0.000178134969684995	-0.00242679953480762	-0.000305091352107545	0.000331503492142726	-0.0177810486565511	0.0012900284210311	-0.0678103160415545	0.00225475567984623	-0.245882723302901	-0.010605638100544	0	53.302368663187
0.0781515344633286	-0.0254696705060227	-0.0424165605254141	-0.0755389564196398	-0.382835429504792	0.0707104429868444	-0.269324341299929	0.0417862211923539	0.0347573335504407	-0.170015034283401	-0.0212732935432808	9.66163716957791e-05	-0.0327853126583346	0.00168264179274136	0.000416879647971991	0.000584852531959612	-0.000279406349678268	-0.00108860725150783	4.45900123893228e-05	-0.0241528055380947	0.000858790256860642	0.0562339949516442	0.00661199388560729	0.081415967440942	0.00910258237841299	0	7.9490132374716
-0.334907448337459	0.0315029257387851	0.383286672346082	0.00205818233473387	0.429672591798116	0.0046124465341153	0.0784900452016546	-0.0324053162677388	0.0464460118894985	-0.209289915312272	-0.0100750068561917	0.000441783755086522	-0.0177555188916495	-0.00104700637119337	-0.00133162960888722	-0.000672989085378051	0.000505435334859472	-0.000138572072221343	-0.000812250192494757	0.0236895219245501	0.000340859566007712	0.29951652032552	0.00397199470677578	-0.184670832685845	-0.00517704927494844	25.3621561486155	-0.396429398174617
-0.165306220203214	-0.0901424969164633	0.143808734435778	0.130629009308281	-0.0345134897321542	-0.00952995975901605	0.273683323384093	-0.0653126397584575	0.0245782155719849	-0.197534254834504	-0.0900900584174372	-0.000420574772137527	0.0257592505758055	-0.00131764710201432	0.000835816689983782	8.32459093249582e-05	0.000235165033533935	0.000200592554774115	-9.11468535669258e-06	0.00151654959070768	-0.000189080355432969	-0.0935393498886817	0.0090112938392648	0.081415967440942	-0.0241738952923359	17.059646527211	41.5133597352833
0.0770302827564664	-0.181576864523703	-0.0996939396853814	-0.15124470986821	-0.162197509498369	-0.036791917411547	-0.339540119557347	0.043008647680399	0.0331782822065998	-0.157621723516848	-0.0197274528299574	-0.000362596268000392	0.00373422689870373	0.00123427178291724	-0.0030342481226725	-0.000173690997605003	-0.000572770123197897	0.000369159327884061	0.000448301381816618	-0.0114424386432056	0.000304961658611491	-0.0126467895098082	0.0125602143060595	0.081415967440942	-0.0041955097143449	0	5.82358953016556
-0.113716389186081	0.0109790292740872	-0.534591788410118	0.165856560257209	0.139894098379986	-0.00347016623711416	-0.0484185187534724	0.0097241793520253	-0.00155617809882058	0.00360246779876738	-0.0197711663641627	0.000465851590738087	0.110985889571694	0.00193832193430721	-0.000854188624509145	-0.00102244456262635	-0.000353168504965251	-0.000635277406999535	-8.44927871974654e-05	-0.00574598385663527	-0.000257308134094747	0.19477558885714	-0.00492692502449432	-0.0155887089539044	-0.0097800620132712	9.83223236131021	-0.396429398174617
0.0641659915338884	-0.0947401425867304	0.346366592398824	0.124539723006197	-0.0156699846566354	-0.0275810480267951	-0.220235422682209	0.040826484204995	0.0104422391350603	0.00379828198659737	0.00631219715360998	6.79771576270749e-05	0.0416313005089211	0.00610601012081458	-0.00403823045586471	-4.71176968419584e-06	-0.00061398440078686	-0.000865701501622684	0.00068930173063908	-0.0114255910290711	0.000592274924497538	0.0287739179897555	-0.00745075303024589	0.081415967440942	-0.0117307096645038	46.0565305042341	40.506701378089
-0.123520149963647	0.164425404515492	-0.579792823492972	-0.00800703302378369	-0.0297540031362085	-0.00697291255623667	-0.187303621270236	0.0721417736024104	-0.0132140185034121	0.127209339823416	0.035800852633836	0.000563410016523269	-0.0713203832354933	0.00328044123362048	0.000536529161647037	-0.000572385871961956	-0.00173017384401364	0.000115574223213066	0.000332870403798591	0.00507873399351721	9.73568265882907e-05	0.00175100992342458	-0.00220531956095149	0.0165228446015462	-0.0160406922572137	25.063673210836	-0.396429398174617
-0.242403856905915	0.269594287030464	-1.50824474310249	0.034016560127841	0.105375740811016	-0.0196616739793612	0.138628575785798	-0.0673275005571335	0.0245391815857501	0.0195393182034085	0.0385259068195527	0.000199708752286476	0.0749792988395457	-0.00201547764058752	0.00088825591397268	0.000135337998000473	0.000701970098027527	4.3291738451634e-05	0.000232178178971809	0.0118883636783016	-0.000384188536075358	0.0206591686214508	-0.0104615654040007	-0.138225577843637	0.00895064516003696	27.8090200883496	46.4415540567736
0.285908306268971	-0.0403872242793443	0.177074673502755	-0.110238080512014	-0.121962287751291	0.0281758310956459	0.275708358503083	0.0248103364383399	-0.0101939485320659	-0.057003372461055	-0.0127068441904548	0.000174183692671193	0.0490878766576359	-0.00469181972807686	-0.00609619323095267	-0.000504234514052126	-9.54219992410632e-05	-0.000351163699806811	-4.68257037722353e-06	-0.0305483169862987	5.2077475333423e-05	-0.108421014336649	0.0114284391530712	-0.109870972416674	0.00134800685022829	0	-0.396429398174617
-0.17842756644868	0.167871719492274	-0.188788409825671	-0.149303888006242	-0.206800288329964	0.00221705419042406	-0.0432138348824962	-0.00164806232034043	-0.00577415513575008	0.199947750731808	-0.0641187169319779	-0.00151255110432136	-0.0329825388351344	-0.000951610817341408	0.0029981366076719	-0.000212426320369774	0.000353112552882173	0.000179881026225459	-0.000413210423653165	-0.036310694468569	0.000462219765639205	0.0742907765657888	0.00960237493558447	-0.227798565597037	0.00674337212750076	8.92376042188741	22.6665413126061
-0.249231282345402	0.128681928109645	0.230412407161073	-0.0685159699082251	-0.0389017359370192	0.0173705354260341	-0.102106025400272	-0.133783498858602	0.0400584976732437	0.0593035653140281	-0.0142395652159621	-0.000401082221148763	-0.0204688677348214	-8.68912289034851e-05	0.00158068901743369	-3.73763475003397e-06	0.000193499986480106	-4.08866468906144e-05	-6.1024755673933e-05	-0.000813174395581595	0.000899904386288508	-0.146673057522231	-0.00544747610264462	-0.0882969621808554	0.00518903124067149	0	30.3669050180617
-0.0084180184063144	-0.131850758844819	0.531201517809599	0.183787059662482	-0.0642592123631098	0.00687981123426695	0.510130723884752	-0.0189113535992118	0.0463103119100039	0.0591891729175036	-0.0378656480177717	0.000565946831290409	-0.050678136950829	-0.00124070610989657	-0.00216566675738905	0.000117987605147807	0.00038325605345424	0.000120267878249258	7.93095748590211e-05	-0.00717008857546797	-0.000556998965435596	-0.119598263203647	-0.0108559641015298	0.081415967440942	0.0127489061858117	7.24760324124976	28.5260708561142
-0.295174121203617	-0.00382107496637896	-0.67352633176288	-0.0423752911237062	0.095998307550565	-0.0657613737573655	-0.0181121295215491	0.00140535109248385	0.0530955783674121	-0.0136259054767692	0.0170222914361629	0.000670078592723833	-0.0602297536486951	0.00366586665664115	-0.00358707874606035	-0.0002557886267337	0.000385280791130205	-0.000138990550612172	-8.79651088872002e-05	0.0244469334650754	-0.000317595336528753	0.130777448594801	-0.000947295024218753	-0.179552033227237	-0.00492482196947297	6.33584262580857	-0.396429398174617
-0.0275072113649291	0.0313610318646365	-0.287641075943185	-0.0795002801284752	-0.190958046710919	0.0408818416921817	0.086089476672526	-0.0411144316058379	0.0177205797147271	0.0474915535204323	-0.0117482180297782	0.000363572809444879	0.0209941150974977	-0.00246071785988833	0.00234310111108238	0.000358764892021801	0.000333662003013213	-0.000302489247321569	0.000555950649091308	-0.00404876644560448	0.000161195450275153	-0.00556960757420888	-0.0010950620554705	0.081415967440942	-0.00151438158389172	0	3.683203901868
0.220949002631082	0.0655831392854698	0.182222412088348	-0.170085038501157	0.0157993671114691	-0.000991352992073868	-0.0702561451723386	-0.0131848704919685	-0.00244569402942241	0.0469357784468327	0.00936160675377939	-0.000192641032951357	-0.153270849396562	-0.000422250423230852	-0.00211330378804397	0.000351268075880817	0.0011514742502059	0.000270406928114308	-0.00015483721858367	-0.00519474168311984	0.000411696371291237	0.00421064170102881	-0.00690510809766909	-0.220807079203181	-0.0531431608106424	7.73081654562155	-0.396429398174617
0.387972669297918	0.0870897833710744	-0.04367883669187	-0.19593443009624	-0.0764977647561393	0.00931794623713111	0.11705299338242	0.0582413591963282	-0.0156171863388098	0.188342848217335	0.0267254935277326	-0.00130531247211663	0.00875249438759806	0.00189965174555051	-0.00207726881281756	-0.000478910291453194	0.000286947533556736	0.000304298450302554	0.000270052693933431	-0.019279908896685	0.000131132969102499	0.119175565024593	-0.0030074900929874	-0.0871573896301329	-0.00617078512063463	15.7772433027199	15.1121500603995
0.0593989725996429	0.0867469817992521	0.0848540665253084	0.00392680844174831	-0.200224498508825	-0.0109912294414585	-0.215801116846717	-0.0419608125135169	0.0259759291017925	0.167109012968632	-0.0290048697041047	0.00031666741288161	-0.0573405058486909	-8.97791354947941e-06	-0.00368862086328792	-0.000308100659235033	0.000616600996365513	0.000381007427031177	-0.00018328350229091	0.0254609908300705	-0.000165110701029425	0.0135966731384007	0.00296327079110936	-0.0970313451679186	-1.69822357175553e-05	8.13626294547097	-0.396429398174617
-0.124836021308982	0.0873210502918038	0.465813714985063	0.18588142453316	0.0521294630064333	-0.0515382277963909	0.00461161921609632	-0.000451928088350262	0.0117711798534987	0.186323344429964	0.0099402112551048	9.69345419548073e-05	0.00863007213537692	-0.000149448452055667	-0.00198598229313196	-0.000262588466554803	-7.58604932464824e-05	-0.000150978570306548	0.000147658250923444	0.0195746097273468	0.00272738560939856	0.0293348194787766	0.0042312877744286	0.081415967440942	0.0149661675918866	0	34.3440675077467
-0.0560246554070093	-0.034275048304139	0.782301229407631	0.219958407324514	0.0340238640616795	-0.026369594720175	-0.164632189218527	0.00474718262573393	0.05199855737384	-0.0447944413407745	0.0857583613583377	0.000723188680154196	-0.0166854075631673	-0.000233484850340471	-0.000868003515185012	0.000159447628934828	-0.000122272956228464	-0.000167508502086577	0.000404654605197674	-0.00606905364589538	-0.000657586534476451	0.215817685750176	-0.00266681122431678	0.0283325477783922	-0.00597007524281934	0	-0.396429398174617
-0.0728646345618915	0.0464376338173007	0.0179246116148624	0.099978636712869	-0.0158130601455435	0.0190913676316109	-0.0396431746450646	-0.0436373527711823	-0.0619710876474294	-0.0627716724959506	-0.0836731427353117	-0.000769384578101162	0.0901408313677772	-0.00222052493986546	0.00168910451223159	-4.60288819492671e-06	-0.000352787262475562	0.000103709585862255	0.000855196045608686	-0.0067472920256858	0.000993419906857973	-0.271406515117369	0.00352039423114547	0.0100183247388379	0.0108073051329745	75.5720642910423	-0.396429398174617
0.103001595920358	-0.187234429903799	0.16598149994002	-0.0545581938402493	0.0391391489133652	0.041747081260918	0.163702950822754	-0.0106862792664766	0.021005773476656	0.266772907580842	0.0105668015463514	-0.000346381380210592	-0.0239651227174933	-0.000287450962052072	-0.00360294281495954	0.000525836370667276	-1.6937208294765e-05	-0.000202600757144067	-6.23491517660613e-05	0.0130494942068315	-7.16739714171633e-05	-0.0490049343048398	0.0101670562685532	-0.271515220522391	-0.00130425609764162	45.5424565024879	-0.396429398174617
-0.0254965224673969	-0.112758605348353	0.20411772556079	-0.0648229436923302	0.222809379448838	-0.0245181496542244	0.568601350518805	0.0280761148085837	-0.0112884170469036	0.162100831150673	-0.0144418696187163	-0.0005373707983376	0.0188679139853127	-0.000272403519038233	-0.00188904490717623	0.00047798443556557	0.000268769278160441	0.00012012451016008	-0.000173810533419472	-0.022039773578601	-0.000492878412771014	-0.00761524203320074	-0.00113101763452272	0.081415967440942	-0.00704009946540263	0	1.97375988750174
0.29190407087803	0.169426614401845	0.28991041673838	0.0651622902822986	-0.0836761311260562	0.0288564839954497	-0.0898219901946851	0.0582839721830204	0.0393112498916828	0.0536359909749642	0.0158345546248393	-0.000439306707553433	0.0915459895539823	-0.00337080518005495	0.00190954972641499	-0.000188010316698795	5.63014334500345e-05	-0.000254636261850294	0.000247748745933807	-0.00819626424080955	-0.000177009753098201	-0.128761264641135	-0.00314785804929174	-0.212308360508471	-0.0221890490283267	0	-0.396429398174617
0.135774697821254	-0.0687078309671659	0.555779812061701	0.167515590418662	0.252820285723446	0.0207901105354005	0.123535761711326	-0.0369632076262391	0.0135520486367133	-0.0788084634464885	-0.00577678616312305	0.000895576499014172	-0.0179350200635655	0.00491480448086512	-0.00162557128721119	0.000404172647714196	0.000341242574792178	-6.60705308012099e-05	0.000645910800548766	-0.0101052770490606	0.00057032302112825	0.318645439496478	-0.00363793053378292	0.081415967440942	-0.00252694656467178	80.4547240085388	-0.396429398174617
0.146283498642704	0.0397700108253098	0.185910587667662	0.174094084364038	0.0533976070083821	-0.0134773129566148	-0.0907479576755532	-0.0451921272611239	-0.0306918612864722	-0.0303850910232748	0.00927367725705097	-0.0007089126911759	0.139589891333054	-0.000911837920750225	0.00155917862536903	-5.98395531130613e-05	-0.000408037988774645	-0.000535766894401934	0.000537895507837893	-0.00215925476003331	0.000457933254607745	-0.224590223296676	-0.007697424514714	0.081415967440942	0.0111804365555992	40.8863796355771	22.2576218488767
-0.0913498319263655	0.224670071927668	-0.0625607603734825	-0.352358046130023	0.247071001169307	0.0443394094827709	0.019331868821022	-0.0111155280177344	0.0309429978957376	-0.124497924914239	0.00222278875971726	3.80211007386944e-05	-0.0247743193491762	0.00319549100296079	0.00259699592606855	0.000553827363289239	-0.00088503946579066	-0.000781316118137032	-0.000360310762129501	0.0418131293172359	-0.00071635138226489	0.578640435754167	0.00183528664170907	-0.160317845461769	0.00520871718578331	69.445346372396	58.6439303928269
0.00251325280085113	-0.089351186019052	0.354649705638831	-0.00823996683807793	-0.220930099440714	-0.0448146994041412	0.920583039819437	-0.00496987576487795	-0.0152108324439563	0.194526100672467	0.0151835352362688	0.000315202752527943	-0.0658572112626435	-0.000519515004851701	0.000956996569086543	0.000181570834955069	0.000456955998941799	5.34240324476798e-05	0.000322375179521828	-0.0234062198850858	0.000416709947339111	0.12247247484766	-0.00337309700568755	0.081415967440942	-0.0149056698496765	1.22282324736671	-0.396429398174617
0.206430192273169	-0.0954339170185422	-0.181012651306702	-0.167978019449198	-0.0149119783446899	-0.00298179864020187	0.0397562912999707	0.00478677715203157	0.0302553863217703	0.0951243896921787	0.0361300434929044	0.000240748968285631	0.0391631246328776	-0.00364554424499131	-0.000117257945213667	0.000359356373592856	6.52706185926277e-05	-0.000100580773607861	-0.000108444864959645	-0.0278814293892846	0.000209069748017932	7.78096602014333e-05	0.00724184711704634	0.081415967440942	-0.000938439238191036	13.572725877616	26.9576822771244
0.00169045501378751	-0.0525544236064223	0.100199032107753	-0.0829201310252458	-0.0830832605522375	0.00679556965370942	-0.115991950022603	0.00629481079858762	-0.0200447428990973	0.194294058122708	0.0159809879604393	-0.000684560267345424	-0.0276224885167411	0.00374787634006291	-0.00321647905595168	-0.000257023759122954	0.000323969000378677	-0.00027812044309683	6.34548721301087e-06	0.0282303735108373	0.000555747110092764	0.307572001823783	-0.0140566296923315	0.081415967440942	-0.00269403489443121	0	-0.396429398174617
0.123189698177558	0.0545603002267014	0.038056683939236	0.308829112228382	0.0460823811267514	-0.0233612252093112	0.249952299799562	0.0110876253075316	-0.0150452464009838	-0.0130233715983394	-0.0110019094724383	-0.00133576805876912	-0.0204515985228603	-0.000255886930470295	0.000496283542601672	-4.04782455054598e-06	0.000147028213135059	-3.28408953473858e-05	-0.000349843734207989	-0.000991080729207949	0.000964606569684001	0.110217221681956	-0.00302546786978186	0.081415967440942	-0.00640084358080839	69.4433405089769	-0.396429398174617
0.119050628748647	-0.0228322488973965	0.457152159915636	-0.135809778209315	-0.266719915046971	-0.0233147972743877	0.227848748056453	-0.0864929600288458	0.00353271018698131	0.117961141499417	0.00695744561537959	-0.000633640653487366	0.0422233332454216	0.00175279483786461	-0.000287568924867698	-0.000121291896406084	0.000194136398759204	-0.000119841213077732	0.00023472035537897	0.0111887110219739	-0.000851561100836506	-0.169940153574747	0.0032407193961439	0.081415967440942	0.00782559799616611	0	32.5229104408583
-0.150581405599392	-0.0970133689311238	0.264531671486569	-0.285347658424168	0.0709062817361488	0.00723369440430766	-0.256770145981599	-0.0685908498217074	-0.0624520563814864	-0.110391478978439	-0.0671580461171329	-0.00125604504885413	-0.00553639173501463	-0.00193414468884345	-0.000846596631605023	0.000427861493890402	-0.00135101979273566	0.000349635896160105	-7.8037524513519e-06	-0.0200164578519609	0.000703364609780266	-0.0136421543337344	0.00364824657231799	0.081415967440942	0.00492768419724787	0	-0.396429398174617
-0.0200917632423937	-0.143355506792976	-0.163962541280349	0.0314880182211266	-0.196432380507582	-0.0318304452125255	-0.12355074773177	0.0194025879983326	0.0393865398541693	0.241518222964469	-0.146530211643835	0.000280441963137701	0.0740711008171016	-0.000731015739549368	0.00233638447599027	0.000441395496320496	-0.000721576542863867	-0.000137960692879524	-0.00055786150713133	-0.0135955858380183	-0.000305553396168445	-0.0606376044573548	-0.0042536866491335	-0.0571025170504601	0.00508220418020167	0	-0.396429398174617
-0.0702006064355916	-0.0402402414719949	0.272529008747018	-0.0220475359965829	-0.196666463518902	-0.0106419917308874	-0.089077372475403	-0.0422906381127741	-0.0164118322893012	-0.0117269042106476	0.0255874397855678	0.000698837242389283	-0.0444064444086339	0.0027007685940712	0.000659206544347146	0.000463326509453132	0.000488557603963491	0.000336140654155992	-0.000267365004185893	0.00298041537018845	-0.000319215524750671	-0.0144628844882824	0.00631515388908688	-0.253391131570242	-0.0161752678384328	0	-0.396429398174617
-0.153950119161983	-0.0245958858856064	-0.0626403202472062	-0.0732067873765365	0.092316760774438	-0.0317635591406517	-0.0519761530677668	0.0296225814016489	-0.0619031581076479	0.305955387777795	0.0292036819336989	0.000206736000394558	-0.0632285963835588	-0.00142053072605086	0.000739177204476471	-0.000529343833060691	-0.00097479197635375	-0.000263841050197722	-0.000668717114896689	-0.00817085246278415	-0.00036649943716649	-0.0967943465184027	0.00108454197646823	-0.0967873147166071	0.000559298283542287	0	-0.396429398174617
-0.031896341610871	-0.0567192960489229	-0.968661072069273	0.157146275310561	-0.0745527318184113	-0.00763649065417227	0.0227286445689883	0.0361778536689694	-0.00929498566891496	0.131509558383754	0.0346406803653676	0.000521867742206306	0.00187016534896212	-0.00185981471060048	0.00152640959046102	-0.000280271215981398	-0.000394007374141636	-0.000308703161024604	-9.0354650101987e-05	0.0268509351147008	0.000103781910691492	0.0324003344796002	0.0043115824886264	0.0185002063712905	0.00785758478926746	0	-0.396429398174617
-0.0967524130887193	-0.0289520799050064	-0.333818658741566	0.101043919552162	-0.0220954969383454	0.00554670350143582	-0.109499237452132	0.00650294477385294	-0.0220659775965744	0.0114358694185632	0.0323358764640473	0.000533705681441399	0.0335863640486369	0.00214303473427413	0.00237900066019914	-8.27561278748945e-05	0.000566598557191211	-0.000751855938665114	-0.000251737402487184	0.00979429125987497	-0.00015609693691454	0.221403683720926	0.00080907732580493	0.081415967440942	0.00271414151476801	0	2.92510684007302
-0.11957810462505	-0.106838307108237	-0.449164096605747	0.0670010922409052	-0.347912639107646	-0.0502911537050337	0.0988537711271373	-0.0113401629610548	0.00527622687674634	-0.0578126848736764	0.0040359857495369	0.000199216157846127	-0.128711393200554	0.00133506405310513	0.00223125463361962	0.000307573564555019	-0.000812862007608217	0.000121412665639253	-0.000383913293132143	-0.00835159806164965	0.00017859868299519	-0.0980820170668929	-0.00548870805259993	0.0249660021843714	-0.00977669807730941	37.0527760094019	-0.396429398174617
-0.202111008251398	0.0691759271483614	-1.21675145123332	-0.0489235586130362	0.174752267862129	0.0227687328057911	0.107993669594831	0.028928158827404	-0.0279691822234184	-0.0482420466821253	-0.0129802849412136	0.000688739945347017	0.106275051652573	-0.00326364206554497	0.000749769721417604	0.00040502966030731	0.000957631788271796	0.000110864581743142	-0.000344069132183544	-0.012358110012721	-0.000328723532661446	0.115024633284693	0.000844946136530966	0.081415967440942	-0.00332467362062161	3.55001257733932	-0.396429398174617
-0.0837203208881767	-0.182613387407933	-0.518075954517066	0.062384970526264	0.277548675670257	-0.0183224351240899	-0.157652756509386	0.0680067699344533	0.0431831432528456	0.250967921658772	-0.0057175826255923	0.000447124660048592	-0.0931768042211019	0.000800283198785445	0.00138966699093657	-0.000484885967360182	-0.000153716638089163	0.000416102515709893	0.000417433928037614	-0.00710915386660027	0.000958492668716726	0.128206091945373	-0.00254091970374093	-0.228552593788205	-0.0127253771868292	7.3472086714263	64.1245535025095
-0.241816332303031	0.0170440206218256	-0.15875892985036	-0.0514451918506885	-0.0540926853497989	-0.0580406425118555	0.0849659082195084	-0.045979779791285	0.0291370675017621	-0.068589575136604	0.0419464890168881	6.17030578722311e-05	-0.0575226831521496	-0.0020773215288592	-0.00412410988761669	-0.000227735201807189	-0.00147141899342051	0.000555507976088165	0.00106757688378067	0.0126280522552802	8.13066512683758e-05	0.256183274530331	0.00853290244963989	0.081415967440942	0.00328227646212831	73.9448180489147	37.5756772595987
-0.00401061873296316	0.085979235370361	-0.95222254042	0.033101418442814	0.170433278960549	0.0120053293961508	-0.201136577959223	0.0230658972346265	0.0281873597646012	-0.115738753693782	-0.0637381709038768	-6.07658068438877e-05	-0.0730162788883276	-0.00349000033902758	0.00151418792145463	0.000412281567252704	0.000749650011125036	0.00036157306878426	-0.000215215996491325	0.0107216934586645	-0.000455517207890721	0.0343631787265197	-0.00761639744472487	0.081415967440942	0.0155709980743599	51.2403866105237	32.9843341512589
0.00850028083416077	-0.0858283907760486	0.30785751878338	0.102919167623231	0.103508811560761	-0.0183672099678359	0.200057722481631	-0.0012364766314259	0.0294454344265898	0.115616119671888	-0.0380987417047876	0.000396437575733488	-0.0848953643695926	-0.00218068321685383	-6.0685428290963e-05	-0.000880857896023546	0.000469676288858301	0.000101546169440914	0.000376251357250279	0.0142702138521185	9.90993392449013e-05	-0.236416117822127	-0.00204092001974521	0.081415967440942	0.00697478031452214	0	-0.396429398174617
-0.28810893186455	-0.00651532295545465	0.238410626307538	0.0605185949133644	-0.0576535098217518	-0.00925995559659631	-0.0440885623515247	-0.0330114798315294	-0.0884054929589106	-0.146729616806769	0.0326529069731982	0.00014292426476481	0.150256052042879	-0.0032726686286112	0.000825291967569752	0.000612011255591183	0.000683205620576111	0.000285687408676294	-0.000655023627813112	-0.0210290760126181	-5.29445224767278e-05	-0.0117600791946533	-0.00730220027853667	-0.222690733809648	-0.000758572522304379	10.792142565967	-0.396429398174617
0.0909380375094586	0.0352200773247386	-0.993774558575766	-0.117836708041031	0.227884686680446	0.0101127150607025	0.171768494233842	-0.00451431982693562	-0.0598547553214214	0.0815886169725841	0.00843840643764593	1.79547940306612e-05	-0.0303366564284705	0.0010239180888596	-0.0045644645609384	-0.000145953366297968	-0.000182776303856991	3.24922982193332e-05	-0.000201737522111611	-0.00685673791883168	0.000571008722508148	0.177863061200202	0.00272341256220754	-0.117520389810574	0.00478812155824593	50.6649941647266	54.9892016145892
0.000506641816061082	-0.0643568814389242	-0.182647904295333	-0.0943543170279382	-0.183222276065471	0.000103107874003694	-0.181642325946935	-0.0012203567077741	0.0168254361131253	0.122711760795436	0.0168780934844848	0.000190116532981621	-0.00248585137519053	-0.0020750838064183	-0.00406966208101756	-0.000316647957371852	0.000914582096228633	-4.27289839225464e-05	-0.000256379208549484	0.0199170239944195	-0.000291380357052895	0.0658526298152398	-0.00586246428197568	-0.174422427540966	-0.0121028262568232	0	7.68592010929684
-0.160039193222898	-0.00156776825697225	0.0159098207875408	-0.180331394273377	-0.0731830786675257	-0.0178808144627862	0.188343645950919	-0.0198071366991029	-0.0133941614690202	-0.0271739029247812	0.00221257291946109	-0.000419758065244524	-0.00245446531295512	-0.00354297540613346	0.00120961718891133	-6.72882127690233e-05	5.82488461489117e-05	-0.000197966681700357	-0.000263977474307175	-0.0274649008793802	0.000481196374495507	0.00317006516909446	-0.000247633461555874	0.081415967440942	0.0113951128434451	0	11.36032364915
-0.0265221144957457	0.0507366120726995	-0.184273945172726	0.178210652200972	-0.240487641490841	-0.0666541881805497	-0.0564089860021172	-0.0308870998971795	0.0403407323704459	-0.0952098505118982	0.0219070913337189	0.000447146566825873	0.0458059337601122	-0.00270002869298491	-0.00184019683984005	0.000368179884073117	0.000824373865744077	0.000208805769932097	-0.0003978155086799	0.00822611959325026	0.000247272881205074	-0.0781302342387171	-0.00745142257982734	-0.105585536283478	-0.00224201944427416	0	6.13887113448777
-0.240629856410843	-0.0935347260072932	0.0971232553928716	-0.0046217689678214	0.0546984118711111	-0.0256246366404149	-0.0153085379436516	0.0294632343883423	0.0189976875139066	-0.0671124744575914	0.0243117464852567	-0.000263533024255969	0.100108579284654	-0.00422873409945135	0.00137595712214988	-0.000112542713204156	-2.85350438078424e-06	9.75850363655884e-05	0.000123833141574936	-0.0188877345693627	0.00103604446888839	0.195564745226338	-0.00296291348691513	0.081415967440942	0.00219806654084476	0	-0.396429398174617
-0.179312613097468	0.110410070091757	0.106995029888269	-0.115109565795182	-0.156786431754348	0.00708595664606126	-0.0555203816808	-0.0194945377888909	0.00821188447495191	-0.0432551632911826	-0.00671381765314494	-0.00100059393728291	0.0607414418638794	0.0037561918368334	-0.00240133198833614	8.87187999227823e-05	9.24710688998687e-06	-0.000396825145956736	2.63299024494401e-05	0.0149782774588019	-3.08015019397923e-05	-0.0285828139106556	-0.00403445013866766	-0.190463722649291	0.0168798563969899	0	35.1065556684328
-0.0514895421012174	0.151377785314981	0.140107525909654	0.121034547277397	0.196603167297684	0.0575398589063523	0.158907531109152	-0.0343151384379469	-0.00913034329137963	-0.0857937240194737	0.0106985903181618	-0.00113738362310756	-0.0239925546533992	-0.00186322726344612	-0.00675687943320213	-8.91387733200633e-05	-0.000219559590337148	0.00016520708194645	-8.5899242826426e-05	-0.00589236916537972	0.000751687413834246	-0.332046047565953	-0.00832191935308046	0.081415967440942	-0.0245877827216265	0	12.5412635694486
0.13892729813834	0.0389548910045951	0.196637151179806	-0.0898073389415069	-0.0419583958287647	-0.00721907140607136	0.510303152197045	-0.0195366764968834	-0.0394773302396554	0.0451070468590524	7.90858215375945e-05	0.000270416789145411	-0.00382819993116956	-0.000435501657431225	0.000782662322491134	0.000130240024216022	-9.91021015429583e-05	0.000272120288234756	-0.000369065738988428	0.0303783945208072	-9.65531899693728e-05	0.0309829722123292	0.00113094889272447	-0.185933862393361	0.0082315587534556	80.983257483167	-0.396429398174617
-0.0994985763290162	0.00174460875556992	0.31966181672644	0.0795389024131459	-0.191771992608173	-0.00756417784279728	0.219778124023974	0.0713973258390608	-0.0190545279339817	-0.0994617821621917	0.0123706675666782	-0.000292748201027093	-0.0380392578005572	-0.000554276177533453	0.00164105754101529	-0.000236028152871381	0.000786197239862618	-7.4696798813001e-07	-0.000184058653712182	-0.00356581093522368	0.000464842834709378	-0.00124769831759552	-0.00284032664733658	0.081415967440942	-0.00311945385923384	0	8.48227140333042
0.246765421430776	-0.112448675441327	0.022565220760725	0.270457211421228	0.11390932735756	0.023009746877179	0.00630573290544878	-0.0677420451889695	0.000571959289905166	-0.0902247979754426	0.00519929119725626	0.000477865390195564	-0.050555562523131	-0.00271040505521325	0.00240465830368319	0.000202575418867701	-0.000363945901417528	3.90875411835356e-05	0.000221018868403089	0.0119178496145431	-0.000498152345417946	0.0549380694550012	0.00424231474469483	-0.114395073080414	-0.00819578124475717	37.5918068767947	-0.396429398174617
-0.0432104084957828	0.0617623581618247	0.203471771993456	0.167572367290279	-0.0152574296181642	-0.0291594439519803	-0.141932866034025	0.0509907112034909	-0.0409026540264601	0.223578191014077	-0.00794661856831758	-0.000273078808788463	0.069571660393047	-2.60337964735902e-05	-0.00308430846211993	0.000476242740555133	-0.000641246280495444	0.000129240448398571	-0.000336881815737322	-0.0207516500244842	-0.000202808070568938	0.153183828054516	-0.00116229109686916	-0.273962828883234	0.00445538415640478	0	15.9315790518965
-0.14108796349183	-0.116544929856842	-0.657927818674054	-0.0283513124791474	-0.274271651647914	-0.011323614269806	0.0181497270316542	-0.121758523906711	0.00522932361969519	0.0840061294546781	0.0223634954887337	0.000751497926827494	0.000959129164227246	-0.00144621072850648	-0.00142427379229138	-0.00044014830328476	-4.74452092014133e-06	-0.000265552540674063	-0.000106888181846121	-0.00731992377962021	1.94081838602589e-05	-0.0782545903580129	0.0245760872252772	-0.0394849223609963	-0.0116479057877997	0	-0.396429398174617
-0.0376759010723112	0.240618714634499	-0.0921200580114231	-0.020166560574348	0.137900792839067	-0.0169891470322772	-0.182285659342507	0.0335481561669242	-0.0202994448798889	-0.136454467538607	-0.0571859070920334	0.000770630544969286	-0.0325658581801932	0.00199230804974637	-0.0021886779555339	-0.000476826426831223	-0.00139425940255178	-0.000259302787856797	0.000452157912504525	0.00628917017771413	0.000303406502412562	-0.0640761971872261	0.00652452566960737	-0.126017951645742	-0.00780995878172286	30.9176950790461	-0.396429398174617
-0.153220920295652	0.0660579351432491	-0.44133143478029	0.343943197143479	0.195111732770473	0.0141235575170628	-0.0183677074516873	0.0115798877925199	-0.0725289446762689	0.0525164680261865	-0.0232906560803113	0.00045216690989025	0.0520946867126875	-0.000411496664708855	0.000524734057186782	-0.000402293959139488	0.000654772852577423	0.000382863501950936	-1.23641983662548e-05	-0.0472340337006659	-0.000347562930812617	0.03234949611542	-0.000939599845768635	0.0435219940302707	0.00741995985249799	0	26.5868636809433
-0.34029294810067	0.031824685389813	0.052204769737956	-0.0302286229957617	-0.160232520016782	0.0198756435559775	0.232733467923775	-0.0640251167535479	0.0300042973869445	0.0893349454528212	0.0768106978881509	0.000809307222572331	-0.0947363281579507	-0.00133006966735105	0.00186457085402014	0.000566550491242435	-0.00134887110982251	0.000281936620052159	0.000519439939965283	0.000376165179771126	-0.000201213754692509	-0.0514235992866082	0.00880960376006312	-0.135941953832094	-0.00827683520574485	0	28.320857171574
-0.160727791272821	-0.0426232350177147	0.0306658940173756	0.0536410702474821	0.00410754160205129	0.0135778669631235	-0.0183970065080917	0.0646579287061824	0.0078946074288162	0.0373293990877883	0.0226375570324526	-0.000292775372564114	-0.0568459469304377	-9.45313817954929e-05	0.00126606095253434	-0.000201118082239771	-6.71730472926457e-05	0.000330048112207271	0.000324017280830757	-0.0133358976217108	-0.00047481218647083	0.0714153885689903	0.00371156398596728	0.081415967440942	0.00215734588545358	15.2889538629238	-0.396429398174617
-0.0471577225913122	-0.182714229745938	-0.560580965944215	0.0580757336631015	0.193411803118807	0.032311191072337	0.306557338988371	-0.0259237211971689	0.0256198118428628	-0.134199256471204	-0.0248720735525677	-3.91746323353814e-05	0.0241066100124094	0.00102898645231386	0.00132565614857394	0.000408189956873084	0.000710141747702009	-0.000223591388242683	-0.000219519299822002	-0.00817146574289507	0.00176021858903885	0.0776355126321504	0.00753185930047673	-0.104034115762314	0.0129254578045805	23.5926725108287	31.0640577341878
-0.112460743613671	-0.114941713355712	-0.672442509040531	0.165262405278911	0.157103301020201	0.0151810576273934	-0.0982847860405018	-0.0420456151914104	0.0386024705588632	0.180946928059944	-0.0371122396822828	-0.00061574622862437	-0.00591440376401198	-0.00231541186320539	0.00183456957746397	-0.000431218789810117	4.69328564338678e-05	0.000292419534465349	0.000970815742738163	0.00362101971948436	-0.000322817162245026	-0.0322587038089673	-0.00187983187411322	-0.212455764921014	-0.00604659713038813	48.2449204840151	11.5815569038762
-0.0749380583873371	0.0446314569325681	-0.012563376187518	0.0383108804515422	-0.0602182003957545	-0.0210271968690121	0.0998541105281046	-0.0302537200082881	-0.0317648254779259	-0.113062199535086	0.0452571672717648	-0.000175440203266541	-0.0400957052679553	-0.00369260612944344	-3.11161613180122e-05	-0.000459832422900708	0.000400948644887933	0.00026694944845751	0.000682378232943703	0.0316958759139672	-9.24148355494481e-05	0.303077825278028	-0.00102210988089646	0.081415967440942	-0.023540047187362	0	39.9400833284905
0.234731280710176	0.42748261303248	-0.798114366847076	0.0652724195050867	-0.0426610849712311	0.0658352917977811	0.0740635564896102	0.0366642310248917	0.0127384239494415	-0.115808584966536	-0.0753209201413895	-0.000387967684407742	0.0414362325862663	-0.00108129482147767	0.000631628264480044	-0.00049763028100458	-8.92553386584449e-05	0.000248674285772132	-0.000468858754080648	-0.0221546705778505	-0.000655153639956607	-0.185512075048001	-0.00197004132493683	-0.323053680310576	-0.00492309497570453	0	-0.396429398174617
0.0742406944478291	0.0962873897897309	-0.191760856790271	0.0573899259315009	0.061685582047986	0.0516420630390579	-0.240641231314683	-0.02542404950428	0.0413062037534575	-0.073993073074907	0.00144089598725228	0.000480851560569651	0.115398343805369	0.00265810758036222	-0.00296052079351239	-0.000993979296337932	-0.00108003275598378	-7.82290551240017e-05	-0.000159482116317888	-0.00599187690245684	-0.000438539612670485	-0.091276204732177	0.000544506949568424	0.0216599670620481	0.00356637102548185	0	-0.396429398174617
-0.211072602383244	0.0374978388798	-0.146560992384953	0.471117488326153	-0.039914711258396	-0.000771293673971774	-0.102586976264336	0.0482787901384603	0.026662343815836	0.0944073072991531	0.0473214520113796	-0.000532139789191644	-0.0276858767391144	-6.18953862668858e-05	0.00107488623045104	0.000515079426261389	0.000131697541926767	3.62343283304423e-05	-0.000236692438840946	-0.0103479234130847	2.16014696698963e-05	0.0475374156742985	0.00707414308887677	-0.253495950266397	0.0088269317730052	14.4338546607956	32.5071622162221
0.0077388923231283	-0.057378216914918	-1.10467583263515	0.156539910595753	-0.0977385417959391	-0.00951870584180003	0.250730664598081	-0.0164743986673146	-0.0316015965665769	0.162888736558814	0.0148508444550324	1.51553914908842e-05	-0.00452991743864006	0.000231289956067915	-0.00207036198499799	-0.000174906536503427	0.00116166208039559	0.000517397013852339	-0.000365223719067664	-0.00829343311024833	-0.000348708588556623	0.119322931749269	0.00058588226240941	-0.147903871396911	-0.000607387296385431	0	-0.396429398174617
-0.102222524775873	0.0143603717151779	-0.709401367211523	-0.152684029855289	0.128479195085047	0.0275945730688019	-0.203498581576374	0.0282622740066869	-0.020029745321068	-0.131648843416885	0.0222079169278506	0.000333537377474435	0.075597134495502	0.00543025913498307	0.00205638052006107	-0.000835133993899673	-0.000422537795184308	0.000146861403744536	-0.000427095981045289	0.00592803585173907	0.000154920389011437	-0.0441070900898061	0.0124269144917257	0.081415967440942	0.00599364662912905	60.1883387787306	10.3910290338207
0.179847928556661	0.130041524047049	-0.38632069811659	-0.209880850985129	0.0560891737528617	-0.015531791263233	-0.0318936242153401	-0.0103403036997358	-0.00330075757371628	-0.0595580577520075	-0.0658601015557883	-0.000723254314039967	-0.0884668037365504	0.000655115555766805	-0.00579754728431425	-1.37522086558484e-05	0.000252644862298146	-0.000587494065905525	-0.00011531623849681	0.0136766019728447	0.000580438121875471	-0.257855084193243	0.00468082410588111	0.081415967440942	0.00776227078519298	54.7117970586908	8.31633800498619
-0.0114376800852576	-0.0281031587496913	-0.160653970558091	-0.274412473286129	0.127544277645455	-0.0363228379567777	-0.17865249895138	0.0408078464894988	0.0389424959452511	-0.0177548656396767	0.0645258145417804	-0.000450459697208028	-0.0338203616904932	-0.00146613419876152	-0.000398531837576543	-1.17838099866763e-05	-0.000183945181506329	-5.50985571106111e-05	-0.000303129175028394	0.00149304644750914	-0.000178741559331508	-0.0448888749789751	-0.00241249081273154	0.081415967440942	0.00504955987529754	0	-0.396429398174617
-0.105314458641619	0.302769898852868	0.191457540159672	0.327107762585795	-0.227168473684678	-0.0197841709777554	-0.179471389392029	-0.0229960404541222	0.0142771621574895	-0.0262902708827798	0.0271894386287079	0.000100719502557967	0.00325542830974457	-0.00164020468518478	6.05132888698012e-05	0.000276320583793899	4.86164864654803e-06	-0.000799823339980854	0.000329193909125447	-0.0184285925432639	0.000612491113680003	0.185242543420798	0.0115101747482489	0.0171981784626594	0.0121586737056008	57.0852201998192	51.7768983762876
0.243027146455893	-0.116893360771909	0.0431454418045767	-0.142882191986141	0.224511440365959	0.0455368530436908	-0.170341173476147	0.0253323270533485	0.0252154524236567	-0.0592211782186087	-0.0145929226534649	-0.000157381941915835	-0.0367716841693597	0.00440963689758411	0.000890612406787117	-0.000551116593072942	-0.000519177542873006	0.000211224704610435	0.000122188906334753	-0.0135708772491259	0.000616531480080118	-0.206236183802264	0.0010313107985811	0.081415967440942	0.00173553245639879	65.8543952333407	-0.396429398174617
-0.0613163799886595	-0.0408520909645549	-0.874023818461714	0.177290866800705	-0.271027735262715	0.0212356403572249	0.199577994466806	0.0424750452374734	-0.0445059502751565	-0.0531258783064531	-0.0289561674990796	0.00019730158437925	-0.00634197682862303	0.000624613219512682	0.00116185352425346	-0.000118305066125091	-0.000585623211687425	-0.00028978335153973	0.000135940701834647	0.0142094046835244	0.00102362237576381	0.113400722063762	-0.0106314965894175	0.0774330356516011	-0.00248668407907426	0	-0.396429398174617
0.0323451643512767	0.00608849110721699	0.603992495027939	0.0952581373155537	0.100095811994912	0.0248255144879306	0.00140069421925415	0.097052206582253	0.0179070610768293	-0.17243841779868	0.0505646046936621	0.000419616650540577	0.0386845037950274	-0.00190436702468588	0.00105807508177658	-0.00061039476681457	0.000165438136382035	-3.20927187903441e-05	0.000295417814172083	-0.00202843354705895	0.000305265028742285	0.131525545745136	-0.00677507992382742	0.00578244123119021	-0.00176489501181054	0	-0.396429398174617
0.167882156357888	-0.169007547511512	0.223837093796697	-0.260322138125918	0.000355184862370406	0.00983679593841269	0.0845385394657223	-0.0263172506687073	-0.0269198658911358	-0.0960553193371073	-0.0563749940905395	-0.000118161705615738	0.105434743013743	0.00143925125473632	0.000783281246876211	0.000390738301146776	-3.57269945527872e-05	0.000129957440496264	0.000222488781020713	0.0062668898470275	2.14881486768626e-05	0.0366965392948775	-0.00057588613519044	-0.0534231393993806	-0.00250432255715283	4.21062920189803	-0.396429398174617
0.0066639062756555	0.0714078309258492	0.0700653675890897	0.358745834919195	-0.164232418068635	0.0195097096353742	-0.108576130045603	-0.107244592373657	-0.0584359933753953	-0.012713737525932	0.0447744156235983	0.000144217032072236	0.0272643284286593	-0.00158858113414029	-0.00356234178409143	0.00032225920185236	-5.9300086854952e-05	9.23264414844915e-05	-0.000168662498659988	0.0170016262103108	0.00118707130653872	0.0503983109443276	0.00129147719373979	0.0326425312712195	0.00800156971029109	30.5712060650433	-0.396429398174617
0.336851882330425	0.00907084051305618	-0.0573665280204443	0.0985669115537517	-0.127255946431432	0.0244701840210333	-0.0260550280226898	0.0284369651329088	-0.0444501301430759	-0.141461671037178	0.0295041308359931	0.000204220169899738	-0.02236117994738	0.00233265455427212	-0.00133209834940817	-1.8217862256753e-05	-1.01249726246477e-05	-0.000543835171242901	9.4265327244436e-05	0.0124456797802366	0.000363598217350436	0.0459272112771834	0.00737720164202105	-0.00784993481469065	0.00922650683056303	39.4476638949782	8.49053615965761
0.376776999810345	0.00941414629082771	0.547672200315571	0.323638927341547	0.0598941589612243	-0.0548606629532356	0.203375050238946	-0.0868451880571007	-0.0192059733754668	-0.269527685958435	0.0122018426573194	-0.000208306306294537	0.0618750753632042	-0.00220659051497329	-1.9208226929579e-05	-8.54236898687466e-05	-0.000684774811883004	-0.000235343624185647	-6.01628804534071e-05	-0.0281606639546499	-3.71318173655322e-05	0.0997242566857024	0.000329008904315309	0.0319925120649085	0.00966897670431877	31.3327580387384	-0.396429398174617
0.210239817963771	0.104336566027793	-0.214701157762357	0.0610525341393293	-0.152686375860435	0.00966869854231511	-0.225088678377603	0.00977075764520841	0.0326638942558708	-0.0366398372278847	-0.0331492953389542	0.000247181156395992	0.0638720843825007	-0.00328455985932763	0.00205411298923752	0.00036277607658497	-0.000446991950348141	-0.000364197650428721	0.000164955309781112	0.0150599932019426	-0.000188014487202848	0.211521532591088	-0.000892366925417498	0.081415967440942	0.00283478234853973	2.40779235367927	41.5150074437278
0.176995723475246	0.143061582192313	-0.30376293795084	0.03193976042972	0.207238553814826	0.00442386831077779	-0.14376750549275	0.0406434200296739	-0.0852650165220368	-0.142816444840429	-0.02109143990698	0.00017258507771456	-0.0877286203630481	-0.00189121513625379	0.00318396445657032	-0.000166665473287475	0.000320256383011586	-0.000176096258939884	-2.47588621509198e-05	-0.0095444671728222	-9.82725237486104e-05	-0.0625812967907085	0.00242883398101235	0.081415967440942	0.00603620189392617	0	-0.396429398174617
0.209547079752136	0.105453060990342	0.318581066899899	-0.176830041049053	-0.233893178291601	-0.00829917015918935	0.255267114042879	-0.00447357998523268	0.0333636563208473	0.15749107066973	-0.000185229350513572	-0.00113542468238192	-0.0440597698322052	0.000408902673804112	-0.0053958672974832	0.000115527231774992	6.70952368500011e-05	0.000488970056918836	-0.00033794602638304	0.0105425131925405	-0.00011362243685975	-0.0425343112103458	0.00171431039357062	-0.349208773791532	-0.00122100192040764	24.7700029190649	-0.396429398174617
0.307098955849444	-0.050188232372349	0.0953940275864087	0.00667594319712794	-0.197870710390786	0.0504777857999101	0.471478199590885	0.0211790884662899	0.0185045147660017	-0.165648152195378	-0.034613044399568	0.000953281808848239	-0.0466753883858595	0.000104003215432469	0.000330490670616079	-0.00064581962549759	-2.49939596870252e-05	8.55271399893276e-05	0.000854108036541179	-0.0113306305498818	-0.000332543575864985	0.0684973321737856	0.00484799556023585	0.081415967440942	-0.0336297779974069	62.1378909108658	-0.396429398174617
-0.0509025373683653	-0.00532612640126306	0.398129861168949	0.0243785691595468	-0.0032358283042222	0.0332171038312761	-0.161000860030702	-0.0395551309149451	0.000472559351312851	0.0823431095668543	0.0187805039952536	0.000383251605302171	0.130280592145702	0.00145392872079464	0.00031795565042092	-2.39825146344241e-05	0.000360073649461778	-0.000563722279769863	-0.000458202320578138	0.00585518197851709	-1.48315413400768e-05	-0.114661772287235	-0.00371106240197294	-0.197609599572817	0.00774579458760272	0	-0.396429398174617
0.284092713745953	0.0430965083422274	-0.759259929053793	-0.259410223267564	-0.0701648022792033	-0.0136078235853265	0.100277147146157	0.0428153848389827	-0.023362300605177	0.0489446144363386	-0.0659439819005105	0.000598291652284866	0.0349593135067638	0.0010007034857471	0.00227407626252529	-0.000117102257180757	-0.000546603718058924	0.000202792269441199	-0.000211286246425191	-0.02380670124968	0.00029774615293654	-0.295499850948546	-0.00612099872973459	0.0741082261442958	-0.00264109955958569	31.6622351803692	29.5037890322185
-0.0195258004868115	-0.119766382927933	-0.148635288206684	-0.00335634088653247	-0.167898807588801	-0.0101813095306179	-0.219339039399148	-0.00703312117454236	-0.00814688114327566	-0.0991453197279232	-0.00337436891511056	-0.00145813210740664	-0.0786402821429948	-0.00144583394109055	-0.00154050185219701	0.000344423539535121	0.000692288274209529	-0.000116064165899044	-0.00047524879041827	0.0267382869404507	-4.70999536354988e-05	0.0168075102964662	0.0138504098157355	0.081415967440942	0.0113013179302826	0	-0.396429398174617
-0.137436511474136	-0.101921061487168	0.0924003246393892	0.0290321404965384	0.0574918775561717	0.0337827149757575	0.155371460298895	-0.0158513773463622	0.021393715556326	0.0591273085081827	0.0561123684473124	0.00013660109303526	-0.021840734021037	-0.00018957825598187	0.00187215674664931	0.000587216755120856	1.60393453276786e-05	0.000252068432127217	-0.000369381680312419	-0.027157282073842	-0.000423247693625006	0.186807174975004	-0.00171520025163829	0.081415967440942	0.00396948074634551	79.4917791394191	-0.396429398174617
0.000395162390447457	-0.0460003441276448	0.314155707392359	-0.126146552482373	-0.0944821125487241	-0.0324998256800991	0.0289694162882357	-0.00691462889402072	0.0259758430765036	0.308272579130339	0.0301727534045295	-0.0011113301571567	0.124428093657734	-0.000347571890267129	-0.00230732079561591	0.000755925545398606	0.000516960230717123	-0.000124289630607066	0.000581183702199839	-0.0272353899627369	-0.000262714579327916	-0.0394317657143706	-0.00397093239476554	0.0380262563049747	-0.00529802368286791	34.7878641636211	31.1286770837611
-0.0164991720803711	0.00905599180652339	-0.0379362414641693	0.0732049208234185	-0.118672511626803	0.00193646627191568	-0.184783230715143	-0.0157817476047063	0.0372132257863684	0.28205867331994	0.0326372134184234	-0.000100332003645009	-0.0574431240864269	-0.00201402219319236	0.00409528473035059	-0.00112807453646957	-8.98401599642717e-05	1.92332341759638e-05	5.20169201747578e-05	-0.0194514375838678	0.000249249414177477	-0.185979971805898	0.00992056572279787	-0.192907052863603	0.0143337762826607	0	-0.396429398174617
0.0673987709311135	0.28120714579921	-0.793390473972853	-0.209083980961134	-0.0646543262617674	-0.00410847010501614	0.117460819175915	0.0219438131306757	0.0106115054694684	0.1990935219445	0.0368928929701118	-3.41866358402054e-05	-0.00573350416308371	-0.00134986353737265	-0.00103158115345181	-0.000276521975153154	0.000121806572927818	0.000339071229391363	0.000197582112404504	-0.000890285933096924	0.000385689952038248	-0.195556182340476	-0.000143549046196734	0.081415967440942	-0.010989765153658	40.4608208715207	-0.396429398174617
0.264452926615681	0.104717832782703	-0.108196317143152	-0.100723051821985	0.249177881677381	-0.00316913926040108	0.328695729805957	0.069628103992478	0.00809286091421613	-0.0792429319211783	-0.0255626790094455	0.000560802054152099	-0.0681802658283049	-0.000530573634353604	-0.000435737378451484	-0.000776491286920922	0.000686661246941833	9.92137332078702e-05	0.000686791341883097	0.0153616842117632	0.000386403799740087	-0.051400699740265	0.00338754515788464	0.081415967440942	-0.0129024747193843	0	13.797305279442
0.00778053430711778	-0.0475611479529531	-0.140231425118592	0.0187297518990457	0.0588866835738178	0.0159791286816782	-0.0327782091299802	-0.0187009983485215	0.00400783347159228	0.0722962334457291	0.0391423731396676	0.000517578930296247	0.107348507802852	-0.0022950862159643	-0.00124061040648804	6.19842446676344e-05	-6.32137749264627e-05	0.000363681304367924	-0.000521959861666033	-2.41604568417264e-05	-0.000340263380947503	0.0247055794489217	-0.00019508047515826	0.081415967440942	-0.0046869208307514	0	-0.396429398174617
-0.166967374400926	-0.0657288727739544	0.394420661526989	-0.106148720576886	0.344480187778628	0.0533799143039546	-0.166703948413685	0.0467508213500634	0.0106086077659944	0.0482626791963046	7.22111862971886e-06	3.85972158347681e-05	-0.0586261630298609	-0.000152065254449663	0.000733665675863193	0.00055487598929771	0.000369505098249956	-6.30874453557695e-05	0.000145066784567938	0.00474782417040776	-0.000215942732843422	0.33967821634526	-0.00861109653435532	-0.0403737919878371	0.00640634466336087	35.2300158737931	-0.396429398174617
-0.293916675805492	0.229573502339505	-0.0644169760618816	0.075207023817615	0.0672159189168895	0.00379819274441218	-0.20055797517834	-0.0655757860423707	-0.0153588873029817	0.155265461965122	0.00437165540202678	0.000317247120850128	0.0271583163038156	0.00288225144630827	0.00416227782114498	0.000425279337014084	-0.000107291907564755	-4.45452299704385e-05	9.80972946444947e-05	-0.0180792056160946	-0.000500133815200643	-0.239603985019834	-0.00599322959607096	0.00269432951454429	-0.0152100807434257	0	17.261852898098
0.076708662730901	0.517125056935928	-0.325006526631574	-0.0639835160717669	0.138842309883035	0.0455829598893862	-0.218626283504186	0.0161196048767307	0.00400993401402161	-0.267026370159304	0.0261459733646914	-0.00148618889614838	-0.0285627343625857	0.000210599219646168	0.0019753417319166	0.000439346667434837	-0.000599672945534535	0.00012706041860433	-0.000327678297792566	-0.00644159882608764	-0.000171787649477007	-0.0152066242685229	-0.0117562109897454	0.081415967440942	-0.00123241899245086	1.66091954546038	11.6178321645096
0.289913479168708	0.0198068359690255	0.444370144734347	-0.152280425391242	0.0168103087131142	0.00477928539350159	0.0903779378804512	-0.0498115515774784	0.0159839565376989	0.0351362863460922	-0.00399884784742133	0.000546446766300557	0.121689031842431	-0.0043687538662579	-0.00919911815570529	0.000774813852907341	-0.000788897030107538	-0.000135634829014131	5.42969671073479e-05	0.00897942356535397	-0.000425175530940014	0.059244979481949	-0.00580495830613259	0.081415967440942	0.00508913897221763	53.3276914135057	21.8364269754926
-0.0294419382363524	-0.0511846571145778	-0.494288676357089	0.166470608765384	-0.0655960773941753	-0.00601087472100714	0.0762729917822806	-0.106260583761493	0.00779129729537931	0.116792128003591	0.0239105911171449	-0.000913908016028309	-0.0342071016142426	0.00052572742210244	-0.00258565004755973	-0.000322051108693211	-2.38137430079721e-05	0.000108772992170048	5.11281416120113e-05	0.0379023272514278	-0.000471111844197125	-0.0254077870856503	0.00122523531193619	0.081415967440942	0.0100228381195204	0	45.1719941485726
-0.0663364512748322	-0.131672401602462	-1.2891195094882	0.107117561751378	-0.142839243114787	-0.00573901816358258	-0.147947623663069	0.0177114058591401	-0.0561951535976384	-0.037553493887642	-0.0793430635053869	-0.000246297074520507	0.143475950431509	0.00263902092569546	0.00167384449711494	0.00036368617331628	-8.64450095333646e-05	0.00016765448112932	-0.000172643245027859	-0.0105816322280778	0.000372680558843319	-0.155495028282266	-0.011387244099576	0.081415967440942	0.0027355690338704	0	30.184256227927
0.0403891712986635	0.132050594235661	0.490943611815424	0.10198098224862	0.0250718937728562	0.0403593254259846	0.180844608853852	0.0306865113059256	-0.0018966117699859	0.225199344716894	0.0475203900045855	0.000179557956415222	-0.0205044912962342	-0.000445206151045707	-0.00119625190291262	-0.0001327222403672	-0.00023042837021392	-0.000124610429443894	-0.000241501895381524	-0.0293636343417604	-0.000729285578062844	0.00973535093722422	0.00336384751718	-0.19157126118538	-0.00243173613674663	0	49.3432439087437
0.205251530834508	0.0349587460617684	0.61432077588121	0.122353550419011	-0.00701469042140579	-0.0106214114910751	-0.192693875534695	-0.0654534467789336	-0.0342982628422875	0.0757834598956943	-0.00988798668548974	0.000501119162301666	-0.000363002305464044	0.00101903872504638	-0.00114703556588491	-6.35556319478203e-05	-0.000129172578437586	-0.000355287630906087	-0.000292651161416857	-0.0210665515541846	-0.00012123254116958	-0.0481272703529594	0.0040196515794777	0.081415967440942	-0.0105590243567993	0	-0.396429398174617
-0.338088668525969	0.163210330814208	0.0273296438941479	0.180378414795304	-0.173524701244634	0.0352257247197505	0.400501861583487	-0.0174985136118992	0.0105840634214187	-0.0143863709149452	0.0173387514429395	0.000374985550420259	-0.00408585393199767	-0.00196125539771219	0.00422872406232666	0.000264208255289278	-0.00121076215284988	-0.000145802086508384	-0.000217533184022511	0.0089173335792212	0.000316493073562851	-0.155636872189223	0.00521205332363994	0.081415967440942	0.00526000555302564	65.5067600769627	-0.396429398174617
0.416139209945586	-0.0910754196222652	-0.317176993680234	0.177064898781577	-0.22016020014622	-0.00729472299270695	-0.327914575965947	-0.00201049297511957	0.0188819652869534	-0.295535268853834	0.00747305230717887	0.000343043453178593	-0.055712838014488	-0.00280194958471702	0.000711012288231894	-0.000644124169086213	-5.00191227265079e-05	-9.56728620834513e-05	-0.000299098740207615	0.0185480931840352	-3.66664293227625e-06	0.160282028453147	-0.0110011363637065	0.081415967440942	-0.0041634509814712	0	13.5807622895762
0.0909846434246693	0.0287974027446898	0.0307079747071259	0.00598157136870392	-0.0379233353237373	-0.0174598073492929	-0.0559216137451327	-0.00773831402027425	-0.0465747921595927	-0.0433956993240607	0.053298981093151	0.000630032757434451	0.0255915345592055	0.000202166230627521	0.00365962177301893	-0.00013941632250758	-0.00144950887544981	0.000189106330182209	0.000166500179144435	0.0229515996393712	0.000106298518137482	0.0787342961092847	0.000567344249857493	-0.297859880202073	0.00829660862627746	0	23.8424163750114
0.235955681437642	-0.0680803089262756	0.0590294166325098	-0.0792644433068409	-0.148097191723159	-0.0460157368388675	0.180651764775228	0.0372242348955507	-0.0188824663462015	-0.0455288906659191	-0.0330987377348468	-0.00101930630255376	0.0260921892093762	-0.00230249305968278	-0.00314916984798619	0.000545945602311138	4.4896837949171e-05	8.21623436730867e-06	0.00087624035013989	0.0195383355854113	0.000163028512373931	0.00560421173861125	0.00285639878749033	0.081415967440942	0.00912835477424467	20.7314248721084	-0.396429398174617
0.113575502114049	0.182072684840266	-0.00247019797404624	-0.0196038998466872	0.128291333722015	0.0598205818621464	0.00262127952785685	-0.0615146329683853	0.0164106593792182	-0.112736511499753	-0.00802305471170373	0.000405123992261558	-0.012534666922231	0.000771181234934692	-0.00249801829401075	3.71325052794802e-05	0.000199980223108298	0.000268105509940497	-0.000617342602080129	0.00552395464524169	0.0020636255962494	-0.0992153219839159	-0.00782092098627751	0.0620534132730104	-0.0128380290849279	33.8824261071111	-0.396429398174617
-0.0561024891002935	-0.0582711971634323	0.355466074017422	0.221091807525884	-0.266527088568778	-0.0239787300196527	0.0105389185155507	0.0237486177938342	-0.0459121495759151	-0.150087330766729	-0.0440780376057099	0.000577018066650448	-0.0903918368574143	0.00115346886017464	-0.00421187635088049	-0.000132490424584519	0.000791191248313394	-0.00026171022179966	0.000253901065193629	0.0214804647688713	-0.000264309397990159	0.0412359644738967	0.0107095335388931	-0.0456132166044847	0.010755194632275	0	30.7333803853617
-0.0244447670460961	-0.00992773383727885	0.512909590913388	-0.206637798905569	0.116473449965542	0.00470635467983516	-0.100166953301086	-0.0653510337338252	0.00667917798465667	0.0776974004846285	-0.0239405871051945	-9.32648592222307e-06	0.0297309879187528	0.00321959341540645	-0.00627473401478806	0.000202746945031862	-0.000445812723043781	0.000134834093777902	-0.000517207226744532	0.0128542262481974	0.000295661835642003	0.198094354354128	-0.00391251770466272	-0.0987842699700638	-0.00946127361749738	11.5363705282313	9.49176210238329
0.12693696720721	-0.0379322325169744	-0.73499811133087	-0.0991029580184427	0.13491451844949	0.00218521761330281	0.570858078384308	0.0250463241198977	0.00190885160257004	-0.0518351411971943	0.0268285256990393	-1.10581620608174e-05	0.0450516933600931	0.00103847428785753	-0.000187516599936766	-0.00015032619458144	5.34806721057546e-05	0.000235722156049167	-0.000508361653985379	0.00712459143988453	-0.000471921591883584	-0.154347558160369	0.00045717175819493	-0.0338092888770728	-0.013722264201711	19.4494600018991	-0.396429398174617
-0.13571542018275	0.135066245629172	-0.115267939380871	0.186429292325114	-0.0932347115241391	0.0163408406364141	-0.0913528324087874	-0.0879861631105284	0.00145216287712113	0.24226285793185	0.039542967858047	0.000643044972114204	0.0896312773143866	-0.00329512334177384	0.00114344799021748	-0.000646646067764989	-0.000386650814081069	0.000166545695557518	-0.000321019802677736	0.0171043613577413	0.0005218846219468	0.105874698124633	0.00494881353727261	0.0777429323068999	0.003980022638574	15.0535729217297	-0.396429398174617
-0.109134546596264	0.0528885764389657	0.390813180124912	0.151160036386831	0.0114313616893218	-0.00678739398244199	0.165938208959599	-0.0163797638564611	0.00442083025741846	-0.0688845265067418	0.0177058423823582	0.000245957033671251	-0.103583576641615	-0.000647256777863592	-0.000713688273203839	-0.000201972899247616	0.000489690866129378	-0.000264095039151035	-0.000248866702378003	-0.0174459731632686	0.000372350049026915	0.0695553859475773	0.00603751617588855	-0.149579183399972	0.00496259031865387	20.0951269814322	-0.396429398174617
-0.113447364811145	-0.0992474902291566	-0.468184926487856	-0.087147407696569	0.277883593088522	0.00750816852959302	0.31221724422327	0.125387138793194	-0.00845666767001585	0.163338061471773	-0.0198398721733174	-0.000137843746859656	-0.0463275261928221	0.00148346224138973	-0.000525019997845599	-0.000547878326288442	-0.00130591751204701	0.000158198811815335	-7.75343092036529e-05	-0.0145067345898293	0.000521866352074518	-0.152090703743774	-0.000494051333835399	-0.205373008560863	0.00999802721826915	76.8198219347393	20.7830494595601
0.0758902243394473	-0.0660688987874195	0.421458154553428	-0.0365805713527779	-0.184177026092748	0.0179809284642922	-0.0686939176939079	0.00966135989519157	0.0357148567282652	0.0235484933335992	0.0361671990702055	-0.000833642714536453	-0.0270029932306258	0.00137787024041192	0.000377700888569033	-0.00106567282711345	-0.000620161153997101	-0.000199035486256438	7.32010453152743e-05	0.000462506686504494	-0.000176841547588569	-0.124792640011794	-0.00603098588620321	0.081415967440942	0.0053847989439324	44.6990128738323	36.2013182018997
-0.181739732751999	-0.102728516914084	0.0455632451918158	-0.0275803979478679	-0.120032859108112	0.0156484214823183	0.387692616672687	-0.0750309924355032	-0.0168334296309557	-0.0299507668277712	0.00870587377869514	0.000184739282008239	-0.0933570224267209	0.00108518903099508	0.000409697764077288	-0.000890339498626491	-0.000268877395990352	2.08654497080296e-06	0.000181461850113696	-0.0079789916381473	-0.000187717688252098	-0.0318279472484633	0.00253030932945508	-0.136781175955606	-0.00798105787668202	0	-0.396429398174617
-0.115744900518399	0.0632328590964348	-0.308791997591647	-0.0486501485822173	-0.276308869322168	-0.0178374317289682	0.101407598137613	0.0166721152513185	0.0552025517014567	0.122394198745736	0.0644025854699957	-0.00056961815997314	-0.0145903576451221	-0.0020264016309598	0.00207897275451607	-0.000158062773019996	0.000245163940548077	-0.000168222374711036	0.000273522089150768	-0.0130803127359264	0.0004596931312566	0.0019354288877742	0.00617974212438965	-0.122442549980095	-0.00866669716129276	0	-0.396429398174617
-0.40921650163986	0.0403326126479029	0.288291951084215	-0.399887963749016	-0.0513208677732135	-0.0142368428447445	-0.252340789278459	0.0330333969158614	0.00049356736242423	-0.183669805482806	0.0326002064743438	0.000732051080513108	0.0433365198025808	-3.07185417218747e-05	-0.0001066469790858	-0.000869103547175842	-0.000289075619255508	0.000267756389072726	0.000250345859418966	0.020130099478334	0.000249200389845772	0.279638899074267	-0.00651360699690862	-0.189273775467553	0.00130719641705324	0	15.3408575922877
-0.184234408971297	-0.147760520603002	0.127164036832085	-0.0752614069605784	-0.121693171712826	-0.0317812736996227	-0.0933660383456649	-0.0250577205041909	0.028958500505583	0.074815926828572	-0.0180032797007709	0.000212346535452212	0.023686711404149	-0.000433260917019895	0.0026413156645364	0.000547445682840264	0.000112211412448326	-0.000711292770571359	-0.000549086088569184	-0.00745141106990277	0.000876821166095221	0.115925434286108	-0.00061343924649826	0.0016308633928277	0.010618547641263	80.2931942877584	-0.396429398174617
-0.199836319645952	-0.165989465341973	-0.0112967575554287	0.0550509468082934	0.202295898930966	-0.010515650926729	-0.030259572665031	-0.0885272995896997	-0.0138823178476869	0.0916389899119232	-0.0320355099367353	-9.6581962688691e-05	-0.043126413047773	-0.000382133689267206	-0.000633956423621629	-1.69847430865344e-05	-0.00097868558015235	5.89842729052936e-05	0.00106865184619243	0.0130206441809579	0.000430426231672554	0.0187627597854907	-0.0087888537264641	-0.0565518853506851	0.00366989575751253	0	-0.396429398174617
-0.00939387047691209	-0.00462264261885215	-0.952914004672543	0.431649740008824	-0.309244218003724	0.0042341948861333	0.15023163055812	-0.042424172144634	0.0263343460692014	-0.0982882471028643	-0.0574329589306072	0.000998123434010179	-0.127201803082053	0.000256930558140134	-0.00155715544783186	-0.000294202422532752	0.000695286906871928	-4.764424383219e-05	8.39089044375463e-05	-0.0323736863766285	0.00172012012729983	-0.00348201640450596	-0.00330245254670869	0.081415967440942	0.00411672019763354	44.6786565802363	4.90510616476325
0.230056973451933	0.0900263261257219	-0.184638228837314	-0.249991209800489	-0.385475665728046	0.0331219498025481	0.169827229024491	-0.00614868624484266	-0.0274998596603296	-0.189579097456868	-0.0158878815564794	-0.000126940160314226	-0.0457137243309713	0.00363236478428464	-0.00169834463739427	-0.000152934583189324	3.5457373730674e-05	-0.000381858313874162	0.000166212804491916	0.0149977330618001	0.000829821323360846	-0.0365386676154712	-0.00264881283889962	-0.0808320025176159	0.00569060115610776	0	-0.396429398174617
0.0661585874438317	0.0199725238836426	0.144420047312645	-0.111408305102266	0.0669182787095326	-0.00912192099339726	0.165691835681917	-0.0289216583738073	0.0189142051533218	-0.0257869994051466	-0.013595115045582	0.000317431749641495	0.016669698129216	-0.0031808066252732	-0.00235065094532771	0.000112978057815072	-0.00112110344680627	3.87920791333762e-05	-0.000324294565164029	-0.0104693764759018	-0.000530802416664367	0.0076753647548482	-0.000255282863027673	-0.132798524439151	0.0046151060816022	14.1944123761918	-0.396429398174617
0.135363232483553	-0.141271903198055	0.0832662350316142	-0.0679493766724721	0.122109041677612	0.00890191534604745	-0.246938001151879	-0.0291039342569399	0.0247525499001089	0.152012074667064	0.0324165295819889	0.000533615254998621	0.000413313449553421	0.00351360988220661	-0.00131553516366256	0.000702393029643478	-0.00181209491497991	-0.000128318037707298	-0.000100795387934283	-0.0418035087366353	-0.000579512828686291	0.0265102882382247	0.00153383504453242	-0.255358670443054	-0.022935318948977	11.6228657027951	31.4711600289622
0.100652739433785	-0.141845950560561	0.102853989561835	-0.163837457398859	-0.171332185430871	-0.00642130418903919	-0.257299213539295	0.00953388882208994	-0.00811395990876218	-0.150403135231244	0.0594936837218987	-0.000750422836284126	-0.0272902393534029	0.00561491925935531	-0.00229568027009519	-1.57785673060573e-05	-0.000106541380523462	0.000292111037520026	0.000432119247581353	-0.0113328832227543	-0.000208847039273263	-0.00231087023338805	0.000833564446689916	-0.030984625393471	-0.0015894812345606	0	35.2409466611465
-0.0974952941445693	0.115261253261233	-0.585856869425879	-0.117999621666419	0.199467339806361	-0.0252835928669845	0.354262588508364	-0.0221031799194747	0.010158506901746	0.109268729375889	-0.0396522349945332	-0.000167870101023482	0.0185139449652358	0.00102160210822855	2.99612003391569e-05	0.00046082781201684	-0.000318752780236409	-0.000790353327241089	-0.000437987223186331	-0.00486313634808788	-0.000510801424406626	0.143738787817047	0.0123631508184057	0.081415967440942	0.00426413534585035	0	-0.396429398174617
0.099365088724187	-0.0163612541609161	0.104303451510942	-0.322815491099638	-0.026798664847946	0.0143172964809115	0.19966240934994	0.000694327254245231	0.0144325800381904	0.28750228033643	-0.0205808674051572	0.000377446313113872	0.0956676411493265	-0.00168315099671146	0.000845839974976892	0.000246201200012841	-0.000150460061626667	8.08212928591345e-05	-0.000519623112136824	0.0182067874129883	-0.000126169471405979	0.0207279845301642	0.00319113759976908	0.081415967440942	-0.0261685763114052	6.21787762414667	-0.396429398174617
0.159938960184497	-0.0418739222353567	0.273084153908093	-0.0199153765119804	0.0236078465547214	0.0140093578440454	0.0936932489053703	-0.0399800177047873	0.0151676726051533	0.143619677111902	-0.0168976399067784	0.000193372947066228	0.0469547349601385	7.29505954935039e-05	-0.00390766195617531	-0.000398064138853904	0.000716764039015327	0.000158916255494912	-0.000109336776483615	0.00739700331344717	0.000617632405845558	0.147627184038057	0.0171552077809343	-0.0171567377465337	-0.00209909223040694	81.6885430482545	-0.396429398174617
0.0729735683754458	0.189360887509288	-0.094171586073116	-0.0911410799907199	-0.142269001210075	0.00752487114321254	0.420239534751533	-0.0351687441729041	-0.0267840032018173	-0.220773233113734	-0.0252935563123043	0.000665458845088507	0.0443406778739934	0.000603254124221575	0.00340025356845453	0.000328942381817354	0.000442403636305766	-0.000882803305573887	-4.62743620850414e-05	-0.0096966395722935	0.000663396200108135	-0.058728176071013	-0.00330800680869459	-0.0841331693210446	-0.0277819374482039	12.2519869350964	11.5845564419122
0.0286104755322949	-0.0811604846595751	0.0355325887677491	0.0954666877105703	0.343228473460186	-0.0061629515524424	0.526506565580245	0.0675278401984634	0.0135550982203898	-0.291508821149981	0.0152869572721777	0.000509001613694382	0.0675397255447105	0.000355246913632756	0.00223430847479911	-0.000404388002509304	-4.31959322493292e-05	0.000236439229886809	-0.000143672173391285	0.00336500553938812	-0.000282165516819144	-0.0237104333190086	0.00261295900826641	0.0680677178089568	-0.0137789576885567	51.6126140662003	36.4921185624319
-0.0721177412406916	0.0159393119725442	-0.332879526751911	0.0101957790147758	-0.0215445694676879	-0.0584513772415166	-0.146070432801721	0.0280260778793902	0.00323796047350933	-0.0313275751939834	-0.0452752434713646	-0.000893973214614152	0.0334247303697055	-0.000901597941872168	0.00166874684057139	0.000300282474615887	0.000333562372483387	0.000345940897161556	0.000190063133787	-0.00464225286984377	0.000731501319063854	0.20470156844001	0.024625715742651	0.062560514881564	0.0156717560326824	15.077475093268	-0.396429398174617
0.170224023376105	0.0514858636923421	-0.411282052077728	0.190446414906979	-0.0456154777528234	0.0253815695115942	0.00898954260214535	0.0592733358021271	0.0162213919417249	-0.013437438213896	-0.0381517299482294	-0.00142990588521641	-0.00364833278919519	-0.000919016632207059	-0.00147010166064021	-0.00108336958577937	-9.76264485541556e-06	0.000218428146937288	-0.000466095557865698	-0.00126206700296461	0.000293983974656076	0.0802083412160866	0.00527869562665328	-0.160162080880905	0.0122764151489485	43.3518387118733	9.99248886549926
-0.0560088211807386	0.108106515414149	-0.473725350180456	0.288773274657112	0.309583475191595	-0.0386383645048324	0.0982757463256185	-0.005206590315329	0.00502039243157726	0.254034444496727	0.0102172197194546	-0.000459231874366139	0.060986675285309	-0.00181656862656232	0.00267319906639063	-0.00051640503197925	-0.000474242593577534	0.00043349041625329	0.000938124675050833	0.0147535038093041	-6.27797922564399e-05	-0.138372993041785	-0.0082055688577003	-0.114234097339212	0.0127711526797691	0	31.668673415258
-0.0138286890308824	-0.0863164976283012	-0.266583330862491	0.0216597307309254	0.0278212639416977	0.00625362922578332	0.0261401438954838	0.0995161213381266	0.0210312124239318	0.256290227730496	0.0211349243854464	0.000370023367164185	0.0190467200013902	0.00171530813105591	0.000101908790865357	0.00041760727138862	-0.000634503854664237	0.000186671382715664	-0.000489931492893558	0.0123327589696425	0.000416096425518653	0.147182077492343	-0.0116212776084855	0.081415967440942	0.00809019051473481	11.3031702839406	-0.396429398174617
-0.227482008054104	0.0435955009829574	-0.260078984074312	-0.213284664329784	-0.108795968707827	-0.0259546960829533	0.0446142868210118	0.00628097444455156	-0.0157587711483351	-0.108624155297236	0.00183285708764869	-0.000197058617961599	-0.0565116676548699	0.00213648969037927	-0.00124317787720019	-0.000350622093085895	0.000744566395144641	-0.000819465035800659	0.000340429334982018	-0.0287736434319312	0.000758717331843517	-0.212600135745768	0.0012869988153863	-0.116923087076004	-0.00165937440807751	52.8648901960528	-0.396429398174617
0.0379310317036887	0.521557435542464	-0.92290760124408	0.0434556341874135	0.224002041129269	-0.00173173076861499	0.0426536269618656	-0.0620416764654997	-0.0078773770727848	0.0362831019904988	-0.0259074386969015	0.000278930811187905	-0.0323356677636958	-0.0019185424793331	0.000742739791226743	-0.00132132263822027	0.0002890862375593	-0.000383646562485462	0.000361993641048164	0.0223485482200252	-0.000140327833278997	-0.0843617230330563	-0.00570200255119635	-0.084100179274288	-0.00265992136550774	19.8293080448132	-0.396429398174617
0.023906637726822	-0.139049377166582	0.38298010495457	0.249546757030891	0.052621685678655	0.0155205887280538	0.274617847573674	-0.0243322367996516	-0.0267864669961803	0.113042138050012	-0.0464852399511527	0.000355276786327297	-0.0287900367824111	0.000714072698570378	-0.00171349555724287	0.000830347844610335	0.000175025889014302	0.000363865972077715	-6.28107614172313e-05	0.017626806400731	-1.09872052541649e-05	0.205425028672119	0.000307639767897383	-0.0650009186720274	-0.0121192997180168	0	29.7413973468261
0.209248582496015	0.053621947701695	0.126410837667485	-0.0169181933249873	-0.0343194668278675	0.00752505256795621	-0.386720493280969	-0.0850215838297924	-0.00753339867010261	0.0757879308138631	-0.0394323545618489	-0.00061587875564173	0.00995819740393489	0.00159186870240746	-0.00160602104416785	0.000197155742054811	-0.00105759228031543	-8.8898022501227e-05	-0.00012985787718367	-0.00192988397574101	8.27904376761168e-05	-0.19845070495471	-0.00660707806266447	0.0364721045384921	0.00590281284442429	13.7511393436591	-0.396429398174617
0.247233112351798	-0.025520536120299	0.525753739724989	0.0690944553191848	0.0917865339918618	-0.0277088718085305	-0.00125461177193542	0.000784467083384754	-0.00979531477439499	0.0686303776277377	0.0573885965686347	-0.00141873655486491	-0.0322854535349489	0.00258036355386815	-0.00770200446038183	0.000470391675994275	-0.000252182344225305	-0.000397052950469101	-0.000203459434250042	-0.016489440142908	-0.00016230915241755	0.331388026980513	0.00420224616843368	0.081415967440942	-0.0114264582816501	40.4934832059235	4.80364834436024
-0.0548141306579405	-0.0838992476893753	-0.392092782202776	-0.167899290476074	-0.264556856771422	-0.0365451609105126	-0.0513393056302326	0.0275801662538568	-0.0056327850215655	0.0180338621222256	-0.0110182028100027	-0.000156794496413482	0.0447483327071736	0.00233342374968926	0.00273688515991566	-0.00015174504492399	0.000587468156295179	-0.000882885920589049	-0.000223235839571956	-0.0038347925967489	0.000235930536204298	-0.117254938756244	-0.000526336727345811	0.0405933966086249	-0.00145945231108169	0	-0.396429398174617
0.0444110581104462	-0.084334786114426	-0.00820023622557531	0.269144006663399	-0.132613990397814	-0.0277706272677172	-0.0928934508166102	0.0835662862999349	-0.0525428526364641	0.157742175751697	0.0829898468082992	-0.000612012918778104	0.00805550604485838	0.000868687872852325	0.00115930887678539	-0.000423704243053158	0.000365746728267169	-0.000444576363411553	0.00063305705754213	0.00378684140413976	0.00024480738082211	-0.0643173411919142	0.00278472237665262	0.081415967440942	0.000859455226333017	0	-0.396429398174617
-0.0885717972965026	0.0621757621119825	0.10959166354651	0.0719934194823604	0.101678964547115	0.0163803310268291	0.0313905800380656	-0.172575995451946	0.00362838610533922	-0.0303753918057544	0.0498806243146175	0.000351263885307818	0.137540888787677	-0.00131824960832283	-0.00258908201725505	-8.61264569352871e-05	0.00044189452826493	-0.000242928880527904	-0.000255561813231053	-0.027495347324103	0.000690824373007493	-0.0606095484732262	-0.00478833543161317	0.081415967440942	-0.00237199116362552	33.4337124395374	-0.396429398174617
0.159500441594636	0.402471681562332	0.532208215012411	-0.0743568798294303	-0.0576862776293044	0.0375131804784947	0.123775876203738	-0.0160208203165764	0.0100340640824177	-0.0404338876650253	0.0284032285963358	0.000142466063844493	-0.0204679833073096	0.00246581042185756	0.000342433952030596	-3.18971230128806e-06	0.000247721211461993	0.000171114017471385	-0.000249284365074098	-0.00751506023278925	4.14772765140459e-05	-0.232140033906992	-0.000733494960270864	0.081415967440942	-0.012144432754747	7.73616647888346	36.5790350351349
-0.320389782876161	-0.0809233016827665	-0.071279826155786	-0.283802832917915	-0.192661702964038	-0.0116127239463333	-0.058101751087888	-0.062514353754805	-0.00834707457373252	-0.119437482403568	-0.00161493335086571	0.00017856172147801	0.122238660459137	-0.00355476179627057	0.00057321888386741	-0.000148948112917102	-0.000697460697126728	0.000181124242958797	-0.000256638677333498	0.000102135976746354	-0.000322757162567688	0.122806147891525	0.00315744376739802	-0.113353567420857	0.00286994125731188	22.5648191584722	34.8623527936287
-0.0216495477545469	0.0680396755684385	0.0955526641353126	-0.120384905384962	-0.0432397532079022	-0.0152873222705467	0.00387586631932502	-0.0300944435583054	0.0111259244088326	0.0729044571745907	0.0020874029003608	-0.000863813857276519	0.0475923742866775	-0.00347148441256595	0.00149537312096704	0.000401161596539579	-0.000107896618498304	0.000428761524376764	-6.93475789844689e-05	0.010986719951662	-3.82288796818564e-05	-0.0520213136245087	0.00666533741088315	0.081415967440942	0.00657374436980662	39.189628590021	-0.396429398174617
-0.181480102776474	-0.0590328590016329	0.437159201800474	-0.178152511454373	-0.0964534599202184	0.0734213125277334	-0.273083167091942	0.0201308841624939	0.0334187241277717	-0.227310026761102	0.00440997769783547	0.000232756525778255	-0.0849010155014516	-0.00290281377502577	-0.00316550717932818	0.000383962066846877	0.00031333542223333	0.000282047850407974	-0.000114160883328496	0.0170122026890376	-4.63170952106351e-05	0.00663886479638376	0.0129112373913514	0.081415967440942	0.00327120525932134	35.5410136497576	-0.396429398174617
0.0403837717179192	0.321518057963889	0.382243679102523	-0.0866292394644552	-0.111175993609633	-0.000702872716322522	-0.200010637018476	0.0167113578611131	0.0162051712408389	0.0481466503202601	-0.0415099790044426	-1.2939228687725e-05	-0.108357156169973	-0.000241012181984912	-0.00198485419996797	-0.000369185317284804	-0.000458724859773718	-0.000265495118062842	0.000373470457916136	0.0213278790250344	-0.00019403342458324	0.0888813885271174	-0.000431041579843083	-0.168421322272177	-0.0168204637312666	74.5113760057701	15.8086573248761
0.0288982600210068	0.0685475233582711	0.263769803861989	0.0617968174733345	-0.127486915881613	-0.0601051967666262	-0.0750865487324133	0.107759944708181	0.015235825389599	-0.0778851525647275	-0.00431290925454075	-0.000358490491787933	-0.101350320730303	0.000972834749199514	-0.00227558264107597	0.000217117416408286	-0.000457648653620857	3.00228899725585e-05	4.41734636780211e-06	0.0300360722086201	0.0016720417263465	0.278750733317479	-0.00657572661471229	-0.158893835001949	-0.00735956178452757	0	10.6146882142268
-0.120797669373089	-0.0155390292369517	0.0921889090428072	0.14818040076406	0.232184028613088	0.00546956058150072	-0.0353650889065203	0.0494762316718538	-0.0142716645513812	0.0664041242248468	-0.0347983587229628	0.000224093452868335	0.0683418087937488	-0.00244653477907997	-0.000475189357729278	-0.000790610189670637	0.00118586019325151	0.000115088010223863	-0.000287669201840202	-0.0160523337109033	-0.00015686388400471	-0.144107755981684	-0.0122645931960444	-0.00753900512501227	0.00839715146083808	0	-0.396429398174617
-0.0976024817670751	0.0790039755304883	0.514133983009285	0.0276755010008267	0.11894215333073	0.0187210578071246	-0.192904834777713	0.0219726511159861	-0.0162910184383511	-0.243663105490007	0.00275045582385891	0.000455364106619394	0.0482190389182198	-5.05970063756633e-05	0.00331883200641037	-0.000497878956758568	0.000146157386873957	0.00016026230761268	0.000719220982809299	-0.0193088737919482	2.81690788133115e-05	-0.0626946581322287	-0.00318143857301068	-0.197677502308712	-0.00398038594080019	0	5.08106016896236
0.200145095919033	-0.00064235179205252	0.0675937201296681	0.0148730053125747	0.0619159539119687	0.0293127302021348	-0.209790066596187	0.0335382000312925	0.00590134634307948	0.0692039478320501	0.0304880125346556	0.000117985630853967	0.00882628964977594	-0.000651910791952259	-0.00661063981781973	0.000366314177453697	-0.0019844480728991	-0.000449536071816414	0.000164036502045217	0.0233490451317262	-0.000279902566317602	-0.0708970206683852	0.00547813084001669	0.081415967440942	0.00739232304593984	0	-0.396429398174617
0.273272323968069	0.153470790454404	-0.252605133078291	0.0667685944072172	0.279768905271473	0.0527843637000487	0.143776897916002	-0.0415549486653211	-0.00691107693695048	-0.13417499717429	0.0385258160804283	0.000361062294758963	-0.0026980903284396	-0.00248215643400185	0.00167159626027868	-0.000167099314712593	-0.000272095344349577	-0.000258377346575966	0.000624244861866963	-0.0273277679915984	-3.65443424610312e-06	-0.137491999696112	-0.0001600116459608	-0.125713781529278	-0.0184061513833638	0	-0.396429398174617
0.196153874820622	-0.0207563420750365	0.136608826777331	0.465211409832999	0.245941537806492	0.0142181840428537	0.0293473270019835	-0.0255083378539941	0.0235195056813893	0.0517672878991589	-0.0487161219420875	0.000279410419365522	0.00623865745970908	0.00391194467650569	-0.00139495795064093	-0.000342950689199317	0.000490717448321742	-0.000119421394845776	-0.000450971517766519	-0.0150869807940126	-0.000163750400961726	0.0352526117380099	-0.00326477473882891	-0.239974883825691	0.0137590757059838	47.7832990095531	53.7808343077481
0.252632342481841	-0.108963916735781	0.243495920588527	0.059277624770071	-0.0621839190746021	-0.00873534066335757	0.364332505323197	0.0260315280199483	0.00281331178562017	-0.136572808001595	0.0145487855552076	-0.000536900743767887	-0.0502128424214309	-0.002698870241023	-0.00458641104566759	-8.57112960412909e-05	0.000209253446627811	-3.47886182447965e-05	-0.000171181373361029	0.0188179265289248	3.48165201826678e-05	-0.0481522453450924	0.0075049396352691	-0.0625219172661979	0.0117299246999802	26.5880069531252	8.11536130030779
-0.0105616166347432	0.0295287751732127	-0.119974039008842	0.0250281713837135	-0.0624022596452957	0.028617109958351	0.126675730153428	0.0573048655355548	0.00857059329178211	-0.157418222194346	-0.0184201241514672	6.04248898397053e-05	-0.000729587833343204	0.00116411098340108	-0.000354745093128161	0.000235188250693019	-0.000803312387936295	0.000451776738220167	-0.000439499593595905	-0.0293737953853881	0.000123372088215445	-0.0977393599639845	-0.000973711775740238	0.0141198942759158	-0.00860672700497511	72.8627774181151	10.9407315828167
0.0733175901378122	0.234825450958212	-0.480682092491521	0.281233809337166	-0.158724189218823	-0.00734666669287642	-0.207596869887808	-0.0448469195724033	-0.0215460969825623	0.0232178319976064	0.000236802879350906	-0.000500838493196487	-0.0671443269734945	0.00379639240956409	0.000263262552697707	-0.000512015757852424	0.000226011869534082	0.000117444233149078	0.000154600452773712	0.0133492058927773	-0.000131484462609466	-0.0312898415766708	0.0038722272141074	-0.244851444180989	0.00453516639394036	0	-0.396429398174617
0.0655845542419029	-0.115018726140967	0.16059908953484	0.0159106958168085	-0.0635573613507513	-0.022789132024014	-0.337346763224297	0.00429102985289664	-0.0273595303038575	0.0485163626874883	0.0181315123709611	0.000634761731331146	-0.0241704694323616	0.000616738917764037	-0.00181882367699882	-0.00203956929706184	-0.000424807643856884	-0.000358710996657408	-0.000206491347152671	0.0188428746724141	0.000139431851113203	-0.176963785342447	0.00240012714194493	0.0295560470188052	-0.00386978345325084	26.3354963230206	-0.396429398174617
0.242929376775655	-0.0268648662569517	0.167419165308472	-0.117863683140282	0.134782158134646	0.017239755679225	0.0303276516790358	-0.0184784635346049	0.0150152160309531	0.0815472391469509	-0.0174906130665159	5.28988698074162e-05	-0.0174485244620984	0.00208069085721219	0.000760225821982541	-3.06862092670501e-05	8.04815404868986e-05	3.41949598914315e-05	-0.000222073855888572	-0.0204509821330263	0.00176005452315131	0.198759570733186	-0.000539442764229792	0.081415967440942	0.00454903060612866	2.59885469732381	44.5659349233934
-0.136154030150761	0.136801848755967	0.45894046761875	0.166524169214205	0.00274953076081474	-0.0142535094950628	-0.0467330489002358	-0.0191542728182619	0.0457638893701275	0.0277281464348582	0.0282827864036639	0.000587509343593196	0.0299777788762066	0.00197804121778322	0.00152721110946175	-0.000239925305193456	9.97539936520297e-06	7.18268988619819e-06	-0.000359843181380048	0.0148640634535027	0.000649460979129435	-0.0479248108115888	0.00155199336305367	-0.180968097143193	-0.00145099341554311	78.7176869967915	6.06117555135009
-0.0773680317424115	-0.166845098038383	0.329837718006639	-0.0631222938750643	0.125934509867746	-0.0163706954620697	0.12890144104505	0.00635723326290361	-0.00177023011399602	0.0628065490235687	-0.0364492508512486	7.25336424123313e-06	-0.0293929859413956	0.00216243000845417	0.0039204490346787	-0.000860301911681738	0.000191345212718463	-4.59695882601974e-05	-9.50870966341943e-05	-0.0326998887346664	0.000402196716337677	0.155026472500745	0.00562184911279306	-0.0261982901134369	0.0141993780741454	0	-0.396429398174617
0.0159233542784589	0.0797886815260294	-0.248279192488082	0.0359584670854682	-0.149089168518028	0.00124193231296776	0.224793857358533	-0.0408684819218395	-0.0381932815729996	0.267764198495135	-0.0522708642408359	0.000559409696591739	-0.0579077845207567	-0.00142810243978908	0.000471532148940357	0.000185526193031915	0.000222695951545226	0.000378820106956557	-0.000196374984669845	-0.0120630521663074	-0.000386830183815468	0.192885452608825	0.00830064955633447	-0.00085841419474797	0.00621302985586802	0	6.26414451673225
-0.177137943515104	0.0981533600599616	0.0425690811660548	0.156572381410135	0.264839898373442	-0.0561772495387043	-0.0413592084594587	-0.0124928382744505	-0.0362121379755372	0.0394292248801633	-0.0779775232498126	-0.000184064280705609	-0.0882056195586042	0.00168963905108388	-0.000361822428606939	0.000328969276676583	6.47214595803636e-05	0.000491901287391849	0.000802382625010312	-0.000480346934479625	0.000345709914215675	0.126623396265992	0.00426114735685168	0.0752425876259186	-0.000664584049585693	21.6382294445126	30.8090996644719
0.156158612573012	0.0254423849705261	-0.31967610931989	0.144349238506675	-0.147792940234197	0.0370278705125318	0.0324561667536203	-0.00251798836903927	-0.0193833451049266	-0.0423297878370704	-0.02618368468709	-0.000506928060753031	-0.0368807969182581	0.0013021645337119	-0.00430386111325298	-6.87684420119794e-05	-0.000550791053570698	4.34456404709849e-05	-0.000419216297948277	-0.00548470213866659	0.000602561954743175	-0.0925339379800908	0.00619480130916905	0.081415967440942	0.0109146570289709	0	-0.396429398174617
-0.073054986228266	-0.0787940759595538	-0.276742969673959	-0.272579967500136	-0.0863708020830939	-0.00797211731413072	-0.137507985504981	0.0520726451713427	-0.0318422025140699	0.109053212401907	-0.0371015613946281	0.000222724843870648	0.096340876425782	-0.00033331391877045	-0.00176488002892294	0.000718520222498409	-0.000751494444264367	8.7786615667218e-05	0.000209003953095754	0.00626098930011665	-0.000806775245224323	0.189794729502982	-0.00393269125465234	0.081415967440942	0.00193338787878439	54.5370149993076	-0.396429398174617
-0.0614650399141449	-0.00082070650190802	-0.149581766153441	-0.388192966317665	-0.133232588317468	0.0269508393741607	0.309162006214039	-0.00214994070971064	0.0244797251575717	0.0933843443483258	-0.0308499093791917	-9.24836929003803e-05	-0.119903854920043	0.00305909362610568	-0.00277397240500332	0.000328888126623239	0.00044242496502922	-0.00044929955582218	0.000294820636678628	0.0028579120659471	0.000128988733547164	-0.144299231399933	0.00265964737306712	-0.013294519492391	0.00249243549830291	52.6476900621498	-0.396429398174617
-0.0616075013452918	0.0108923883944319	-0.320635938618352	-0.122804766644408	0.101654266301753	0.0209793412897497	0.0111484145013632	-0.0531645986324065	0.0319430886334222	0.0880168190509367	0.0333110653456425	-0.000525385369600118	0.035257862652295	-0.0020657877347463	0.000485603589698291	0.000347759994129726	6.62038038869994e-05	0.00028632617616875	0.000819798340994993	0.0153687843167729	0.00170969890766037	-0.0331689800420188	-0.00432718871121862	-0.177775572960898	0.00525476527212776	0	40.180076803344
0.130252041810528	0.125797214127431	-0.702633838918447	0.294242389472151	-0.0343685354691752	-0.0127725683621053	-0.104519054109452	0.0212037295500855	-0.0139472349351548	0.0058056197253531	0.00415071951334567	-0.000391072399737014	-0.0455668804378176	0.00564460770315511	-0.00390005673481675	-0.000499619871360379	0.000263468624253083	-0.000298342200322432	-3.85575598611521e-05	-0.0217212616451384	-0.000400489950319383	0.123924119601606	-0.00421500639992245	-0.123740731205279	-0.000418956356502798	0	-0.396429398174617
-0.0576790314570602	0.0851909595705185	-0.235498673123933	0.0418401118113865	0.00717776954923632	-0.031559519041569	-0.0908214010348946	-0.0223027905906702	0.00439242104864279	0.118496545638417	-0.0158585090771189	-2.57000600859536e-05	0.16774423997398	0.000888160634784141	-0.00242264983968599	0.000206898074706752	0.000511861523265322	7.67277455060444e-05	-3.06496023090297e-05	-0.00904174152799042	-0.00044568331551853	-0.140531106970267	0.0022304715509478	0.081415967440942	-2.17742275648858e-05	24.2985895848354	-0.396429398174617
0.0918635916888089	-0.0381811108399687	-0.170632613341818	-0.0268664250070205	0.264822411086617	-0.00493184126079871	0.515977939699209	-0.0359955923162096	0.0303596779051412	0.179314859551366	0.037274568349096	0.000745561538176176	-0.158973192960008	0.00136976423939195	0.00076867313766904	0.000347160161536797	-0.00124797791958553	8.46462788490765e-05	-0.000133227518271717	0.0246383085524531	0.000738303866846035	0.0839806947173529	0.0152746845536487	0.081415967440942	0.00657296665517504	14.9302862944878	-0.396429398174617
0.160177379440956	0.246341884055692	0.0162205820518166	-0.0275967208673753	-0.0840849191200952	-0.0376348006008657	0.117209660491971	-0.226912687278171	-0.0219924168158181	-0.220980105778089	0.00796093156514033	0.000233311926332025	0.0729264618342687	-0.00165007517786486	-0.000222546512739896	0.000206909504317787	-0.000110943528258911	-4.90134511950124e-05	-0.000234785886047417	0.00823974002967209	-0.000593641359740604	0.054574821005732	-0.00487657958100196	0.081415967440942	0.000472964952217936	19.8043809673339	-0.396429398174617
0.214928543053964	-0.00580699695294817	0.40617659052566	0.185511039324606	-0.0768313542712548	0.0270495609085522	0.0956935107599235	0.036255604192668	-0.0460801188483674	0.0808733898889562	0.0449819258864201	0.000862558224712817	0.0445085755900725	-0.000941851378874037	0.00280969035682044	0.000223078809109101	5.81166835429414e-05	0.000144270730810137	0.00012430291473442	0.00460359434395174	-0.000202498561514997	-0.0430823371750849	-0.0012987698421949	-0.0776780116644706	-0.011193655270836	25.5015603946569	20.0428333805128
-0.17993296517006	-0.082615494595782	0.180297948644301	0.0588790520897056	0.130615346515536	-0.00979841728286224	0.0756898676568392	0.010772163190979	-0.00775922623153691	-0.0785810603875964	0.00930951072823016	0.000196797783593272	0.0215172162043191	-0.00138028680553426	0.00179344756738087	-0.000620156021929663	-0.00173946824916715	2.18508754283864e-05	-0.000373516225383508	-0.000212441174605726	0.000174196383948777	0.0118317927560974	-0.00123101916811652	0.0455826055388562	-0.00973287606026441	15.9025119769102	20.6335205004589
0.151142534907347	-0.0471519589586283	-0.128896248411164	0.0848726021575401	-0.210919340422478	0.0154240623838204	0.10395744634035	0.0222594723174709	-0.00835208164007872	0.168976454987577	-0.00847576486822521	-0.000541915816402949	-0.019700810073668	0.00115058299028004	-0.000869653183889207	0.000147901927796346	-0.000193454722692499	0.000529340942463152	0.000190338532103596	0.0251776516598408	-0.000152197847867575	-0.204693013107744	-0.0112813206457778	0.081415967440942	0.00916317289758117	10.3226399348963	31.4852254466626
0.0307536428506352	0.113969302517321	0.369046883744177	-0.348090991193433	0.308562038151583	0.0220158842660623	0.108362759765441	0.0718106304615909	-0.00364215804006229	-0.280314071922836	-0.0126197958152383	-0.000276327131528364	0.0664061994495875	-0.00432364147663955	0.00169690414859791	0.000372847035770674	9.52750006311121e-06	0.000397140313304734	0.000560677525004882	0.0355202983651788	-4.78231376759286e-05	0.0793013941036891	0.00930491097209263	0.081415967440942	-0.0159461080383801	0	18.3270787891258
0.21588638556497	0.023196549344517	-0.18854053263776	-0.0307996445830777	0.0721404160113583	0.0769415257205339	0.00136036391810945	-0.010030272884865	0.0190362019119488	-0.00134603758354668	-0.0264942307007396	-0.00183163508806961	-0.0641268079043523	0.00108363152135538	0.000458172345092711	-0.000341621934223824	0.000131090555161473	0.000529874735739178	0.000172327854457421	-0.0228409559286979	4.61968324969586e-05	-0.179283964834458	-0.00946819425189738	0.081415967440942	-0.00531161765515209	0	22.5903667194466
0.0529168518543113	0.118601809538076	-0.127563456600988	0.00340606344972416	0.068591766144404	-0.021988348605079	0.477552075159865	-0.0179817460228322	-0.000593302326461154	-0.167883627354561	-0.0390540198554559	0.000103509527913159	0.123386207156545	-7.96671292180307e-06	-0.00336604118923345	-0.000180915890576117	0.000161296915879516	0.000275320154362602	0.000300530838718949	0.00438526083661994	-0.000221578270600653	-0.0598476442400029	0.00721148334611255	0.081415967440942	-0.0213214680396989	0	-0.396429398174617
0.558515491449531	0.00806020202908142	-0.0384661083278899	-0.14988481136772	0.125442476954277	-0.0538678018821738	-0.0491673135367636	0.0188787633197027	-0.0270642280422126	-0.111685093073858	0.00768367260275959	-0.000425196817598672	0.00178326900391235	0.0015777982398002	0.00147486403681163	-0.000364332536682777	0.000618713754855449	3.51548665742385e-05	-6.1969684618024e-05	0.022037204341381	-7.72657383030229e-06	-0.0712976482840124	0.00930926551713052	-0.0563951977052585	0.00236115940357884	0	4.20081698409419
0.194208464897276	0.447310397658968	-0.118873694620796	-0.00407124058352526	0.116679836248905	-0.0144684347744913	-0.157794108011727	0.0024070503214586	0.0293884604875585	0.00120908645649731	-0.0382104826331006	-6.0567487431662e-05	-0.00678745965912331	-0.00297143953252366	0.000258941351208852	0.000239226302907181	-0.000172680537831038	6.06323866292335e-05	-0.000161322000455488	0.00770822298113738	-0.000450409211911196	0.049845158024568	0.00812106893203435	0.081415967440942	-0.00559318446792956	30.140375794294	-0.396429398174617
0.254518031507642	-0.149863392689717	-0.00907588832020956	-0.105668212619863	-0.0837865473698293	-0.0396790813366557	-0.082514545621714	0.00545492955311788	-0.030482148043138	-0.0457241738296408	-0.04141415332689	0.000459448122557271	0.0196770970759526	0.00215493691460389	0.00217717757264224	0.000496773830144459	-0.0015470569836451	6.24389155852167e-05	0.00051724525704766	-0.0494107152231943	-0.000750573203429195	-0.149808465518285	-0.004255726101562	0.061807787076154	-0.0298825101204389	55.866765887126	-0.396429398174617
0.181267836863856	-0.0448873111551641	0.00835444849675637	0.155436565766765	0.153603302346195	-0.00171066822771593	0.303565324106285	0.0158241668139385	-0.0414102554643577	0.0902152445968856	0.00562498903241959	-1.72434588860959e-05	0.111578823528286	0.00318579361126492	-0.00187765848437049	-0.000121704694529656	0.0012108063276659	0.000259183942502572	-0.000112585778019647	-0.0141890150142867	0.000576063060147014	-0.0280956523175943	0.0060780876123292	-0.141158693507205	0.00191967488862232	8.3250440472135	0.187974894563716
0.0379482796242301	-0.00957087950024404	0.00332300781356754	-0.100215110034835	-0.0120315399581103	0.0358081240761019	0.188250544788862	0.0425539853483565	0.00247685623165905	-0.016427412543095	-0.00407257238807857	0.000292094819157596	-0.0210229857466024	0.000714637584043665	-0.00138389309494902	2.34642567391585e-05	-0.000805978801776019	-0.000101832712118277	0.000216804991133746	-0.00838198815471147	-0.000719765172886966	-0.0181850575430024	-0.00459181594306268	-0.0591980250393093	-0.00340334345255999	38.6376496525973	50.0397035991945
0.0579587439031228	0.0104259046843571	-0.39689895558691	0.232961287005437	0.074627092124681	0.0253692408792403	0.30021930109269	0.0362951658626214	0.00328802557287644	-0.123823022385058	-0.0359834984891457	0.000452751349619973	0.0600729832128231	-0.00479003992090776	0.00288496628326262	2.24865198110713e-05	-0.000610192017767353	9.74699692832814e-05	-0.000321621711641296	-0.00462846009016349	-0.00022991233025349	0.0759212426674993	-0.000668982787871975	0.081415967440942	-0.0203645895016844	56.4477367702762	33.3949635577532
-0.325900834882936	0.214873917142998	0.0339683040515735	-0.00756288052494425	0.0224757694682176	0.0233355514754785	-0.0441495877256097	0.0454548390524283	-0.0457242406498014	0.0777089866146505	0.00238874055342753	0.000307631512497242	-0.0424024850561182	0.000611729032702568	0.0017911516861171	0.000191588534738552	-0.00102817352285078	-0.000279797047860852	0.000318370512623289	0.0222051688399161	0.000919854299938905	-0.121088927633612	0.00553582793951435	-0.22692293511402	-0.00863702508154929	0	-0.396429398174617
0.10205027628428	0.0261791824984345	0.73612711073316	0.160021370479053	-0.320395238232005	-0.0318316837391777	0.0329361091239042	-0.0398260007912918	-0.0144142923629523	0.082672703176522	0.0246732018583393	0.000107498351258561	0.015153597697237	0.00170431302191498	0.00119816784262672	-0.000159577336000694	-0.000272340193614107	0.00028447982282187	3.47564922014154e-05	0.0345830077385025	-0.000804031394532112	0.213551416948324	-0.00453411647108815	-0.0971250811187887	-0.00168385122102899	0	-0.396429398174617
0.0445080114632657	-0.0129911831933841	0.173980913382879	0.403534266631474	0.0951805700835164	0.0139541240505234	-0.292977016746507	0.00138791407796801	-0.0134813759678237	0.0297677506265774	0.0176248950307267	-0.00205571969544294	-0.0526468600456828	-2.46977019935368e-05	0.00444559217398255	-4.09326984354141e-05	-0.000148570047411534	-0.00016577794492123	0.00021472026264302	0.0085802495895253	6.60070197380236e-05	0.117762121236574	-0.00600419611153846	0.0397316962512271	-0.0265820953227046	0	-0.396429398174617
0.279719731616114	0.00798729305850188	-0.076270971974521	0.0118702100938528	-0.152173459502394	-0.0026519104093734	0.233733752155309	-0.018131205724173	0.00426985736307572	-0.11012806078182	0.0220207730563635	0.000272322138114234	-0.0463069493477357	-0.000520940560478689	0.00250581796026061	7.67215242243324e-05	-0.000667360968259589	-0.00049750257590031	0.000105930221209194	0.0164146553121673	0.000521454440622016	-0.0872517260276299	-0.0080201389551724	-0.156931545219541	-0.00773760591230022	0	-0.396429398174617
0.0851509593374462	0.0979378514318012	-0.411418156126703	0.266569455323803	-0.00661740544393241	0.0388075653097977	-0.0225296159894087	0.0354327931298621	0.0217128651612497	0.142375748557599	0.0355567245591129	0.000349216282989451	-0.0167064797456586	0.000672268909518214	0.00165088183745987	0.000147407892800544	0.00047162795375244	-9.13216788176463e-05	-0.000195192141051459	0.02167984599314	0.00104066081774556	-0.0775220547293144	0.0133147688436246	-0.0742838712400961	0.0144668803029873	32.5723347805716	32.1827896305265
0.238855335302165	-0.0713833256188831	-0.624813077535667	-0.185748048747851	-0.00550140177816172	0.00531356083535983	0.0120486256218051	0.0956473527115	0.0124713177757239	0.15178665965075	-0.0502085915410009	0.000363922717607323	-0.0156559116605861	-0.00111813400429539	-0.00137415555608877	0.000780696525292113	0.00140604858743254	-0.000178159842529668	0.000320909811811321	-0.00937734667431633	-3.52313766627255e-05	0.0306829915842748	0.00543815186385355	0.00124586992447795	0.00145239195286573	53.8119680333721	-0.079529196103123
-0.0053742650416696	0.055857455585161	0.318980846798011	0.324196274902401	0.331997963934154	0.0473644581849213	0.253212645096174	-0.00268691553158351	-0.0126299032572859	0.0422609879364375	0.0620408469113156	7.27855037574443e-07	0.0156174934906748	0.0034206107118131	0.000514321933270612	-0.000620326439984331	-9.30570889059457e-05	-0.000303789337412819	0.000655989756320086	-0.0126345001145485	-0.000108609177111973	0.102587327918988	-0.000608303434605051	-0.134410383113021	0.00618932528086003	46.9873444763726	23.6539580183857
-0.148699150293411	-0.142791037680335	-0.317982134272703	-0.20838842806238	-0.174770399892002	0.0204162719056415	-0.0558430161932557	-0.0354676647395872	0.0241566249953418	0.0384803486971894	0.00332401707792584	-0.000730168432231726	-0.0451210580279434	0.00318954815952699	0.00228270889579085	-0.000361282273835251	0.000301950873565771	-0.000198125772226776	0.00044178846108256	0.00252980579181283	-0.000743037404249303	0.246531533161405	0.00861360797785715	0.081415967440942	0.00821756073529301	32.5694387907326	25.1813963252407
-0.0712300364737429	-0.0089616669539927	-0.0930841170819569	-0.0115930656443374	-0.0269577846841548	-0.0219684637905276	0.0982207177060102	-0.0674954392531981	0.000887610519057613	-0.100010046440917	-0.00477402464219445	0.000554007942426882	0.056596577263073	0.00729187843021761	0.000582690119550477	2.52030044944895e-05	-0.000909242193269155	0.000185689499754949	0.000636128702977468	0.00966476565876317	0.000127705699216385	-0.393188414596881	-0.00744406604566794	0.081415967440942	0.00555268226451777	61.0268886115836	-0.396429398174617
0.125125571015068	-0.093934100195572	0.0771424033188668	-0.0576804107807362	0.0761926783860789	-0.0491805968454927	-0.136912814702578	0.0830711148939709	0.0197452709481947	-0.155461027110471	-0.00765230250377191	0.00100898588587617	0.00916726479144536	-0.000186185803686012	-0.00190182418110463	-0.00135442017770238	0.000937178854884202	-2.30038288669965e-05	-0.000177595211073189	-0.0219864984439059	-0.000335113451788382	0.114039849399445	0.000550225166466412	-0.240094711268035	0.00336544451593812	0	-0.396429398174617
0.29047867995879	-0.0679690747761074	-0.0094257506711769	-0.198549203781501	-0.00654032571625285	-0.0140580571580106	-0.104383966154274	-0.0163659184484798	0.033784729189426	0.153992854549022	0.00761204657401571	4.65543520755674e-05	0.00746557897293676	-0.0033635397325511	0.000300134060951418	-0.000614843884904404	0.000685574399974742	-0.000610537559411095	-7.88386429058097e-05	0.0139511310877378	-0.000322994382045305	0.0298863046698152	0.00331161107050115	0.081415967440942	-0.0138120289023693	45.6315591504354	-0.396429398174617
-0.249562121032654	0.0340512266996502	0.0106331208390962	-0.224808039817766	0.0190827702608563	-0.00281994455907442	0.125649176623199	-0.00863672291794859	-0.0558117344802191	0.271087569676035	0.0479747269736051	-0.000621575743504188	0.0272005519652663	-0.000550013661962057	0.00258945364463159	0.000214901662374478	1.99224187196201e-05	0.000383721439251916	-0.000266851040512384	-0.00387814186273472	0.000156588876095487	0.111184832332641	-0.000721833165051811	0.081415967440942	0.0112862233913908	54.5354544195127	-0.396429398174617
-0.341982584613689	-0.109261870182182	-0.05425046075707	0.115417354427811	-0.30502129842623	-0.0309958428002589	-0.0436749084603869	-0.00249053175160308	-0.0275525102625001	0.225059799746627	0.0188027104678694	0.000996968576593371	0.0261975531231742	-0.000282998030051163	-0.0106475924226058	0.000563207601195881	-0.000210738568281132	6.74300121403792e-05	0.000342746551686757	-0.010911458893501	-7.22573232065926e-05	-0.0270293704510088	0.00445112026410288	0.081415967440942	0.00744040592284811	0	1.49221731300818
-0.0213437123120152	-0.0979613524577586	-0.092949458999205	-0.238076263165188	0.19449152184821	-0.0210611366874706	-0.262443939469984	0.00588899674763366	0.00584630907583872	0.172715824488477	0.0338948600793985	-0.000467011141819906	0.035283872458397	-0.00196528957708531	-0.000590998818707389	0.00040600066807106	-0.000607323396647819	0.000219836007729679	-0.000131390786728192	0.0180988590464746	-0.000262942240691455	0.0204216025365975	-0.00434360394695121	0.0788558275114823	0.0148476648557077	0	27.0582708945329
[truncated: 247 more rows]
