# Supplementary material for: Minimal brain PBPK model to support the preclinical and clinical development of antibody therapeutics for CNS diseases
Source: J Pharmacokinet Pharmacodyn. 2021 Aug 10;48(6):861–71. doi: 10.1007/s10928-021-09776-7 (PMC8604880; doi:10.1007/s10928-021-09776-7)
Supplement: Supplementary file 2 — Supplementary file2 (ZIP 144509 kb) [file 10928_2021_9776_MOESM2_ESM.zip › Model Code to Reproduce Figures/FinalPlasmaResults.csv]

Kdeg	FR	FR_B	Kon_FcRn	Koff_FcRn	kCLUP	BR_kCLUP	Vp	VTv	VTe	VTi	VBv	VBe_BBB	VBe_BCSFB	VBi	VCSF	VL	QT	QB	LT	LB	QB_ECF	QB_CSF	RC_Tv	RC_TL	RC_BBB	RC_BCSFB
-0.0632067162537399	0.0860835853890185	1.16458922767571e-05	0.0982089903828647	-0.152229222933004	0.0124367710935751	0.000304288772259076	0.0669857069994217	0.0170074079423888	0.154679650992392	0.0566869430529324	7.28849489683991e-05	-0.000774405451860138	-1.10876000192217e-05	-6.69934096966252e-05	1.2401194092293e-05	-0.00067808153213833	-0.000532625887660343	-9.7007438659702e-07	0.0128250567092822	3.59826938449714e-05	-1.78816897922207e-06	5.98994376321826e-08	0.0808767441673031	0.00735223388891448	0	6.1753513504792e-05
-0.218679647082377	-0.0691135773278865	5.29808227733852e-05	0.0380166861092028	-0.114206616060572	0.0168532125847356	-0.000403582586182227	0.0466025622771793	0.00790936981277346	-0.0691851373473753	0.00461268359403477	-0.000243983381450597	-0.000633020748326163	4.71473834020575e-05	2.36524269414673e-06	1.04639675013729e-06	0.00066121230193783	0.000217914632812954	-1.84837018690764e-07	-0.0348814543186236	-5.24119117476518e-05	-7.40420138534148e-07	2.95455364618391e-08	0.0808767441673031	0.0103174249026021	-0.00494630522445627	6.1753513504792e-05
0.239480713596762	-0.0430637700190769	4.74178044471696e-05	-0.160340692782368	0.135579482432245	-0.0267785553347177	-0.000870475424408879	-0.0189203302981571	-0.0313294388749746	-0.0418147559333375	0.0254295833498928	-0.00161647678936272	0.000347337593924246	-0.000156003555172757	-1.13854046032147e-05	5.25542275764401e-06	-0.000882610161024533	0.000262588260232288	2.27604624480904e-06	-0.0128499716869165	-3.94071761390391e-05	1.542710872382e-05	-3.36613448226331e-09	-0.11876238433221	-0.00196378396730346	0	6.1753513504792e-05
-0.101949505850338	-0.0693635017263374	-1.30084834291111e-05	0.169795736173934	0.0202819411460611	-0.000159989518439985	0.000949240394573225	0.00540101769436552	0.0155880630037459	-0.195677326062645	-0.10548096073966	0.000232266698248162	0.000392888867154939	-2.90330773795588e-05	-2.40841937171332e-06	-1.25468500711268e-05	0.00014723357106261	-5.81895113459518e-05	-1.02392020162601e-06	-0.0119716449473992	-5.1745352178667e-06	-6.07748037428912e-06	-8.31619469954248e-08	0.0808767441673031	-0.00374239135604448	0	-0.00446311596561688
-0.0372950442032157	0.0723549581350453	-4.84579230397575e-06	-0.0726062212773088	0.082237302614774	0.0184595388063746	-0.0010559468123208	-0.0369087263692551	-0.0516662534208416	-0.0562209546900295	-0.00277327928773641	-4.89506916865334e-05	-0.000937901875430969	-0.000109934575842408	9.62210047372736e-06	-3.06603562960639e-06	-0.000992670805120888	-6.48089400602236e-05	-8.48310246537309e-06	-0.0254981759482742	-1.00876657755933e-05	-6.12638670560717e-06	-1.34190246470212e-07	0.0198254460986422	-0.000516896571475245	-0.00629161595810546	-0.00282174210921127
0.144946391335095	-0.0790782973708573	3.0489775684206e-05	-0.0823791559318861	-0.0266365912505543	-0.0248310029478139	-0.000779850213873057	-0.0672669587172388	0.0332747540287917	-0.209039689709185	-0.0138720898990647	-0.00196450874961673	0.000203814233354915	4.34824537680623e-05	1.18778403728204e-05	-3.67196339967624e-06	-0.000805520032895135	-5.61232733472528e-05	1.70782184216733e-06	0.000726632860333698	5.41232098920652e-05	-5.2582926395317e-06	1.20209437515229e-07	-0.013392939799158	-0.00284159165224296	0	6.1753513504792e-05
0.0496689523109359	-0.103669164261481	4.62897880404434e-06	-0.169449489923443	-0.246151671527215	0.0139810102843823	-5.7799960057503e-05	0.0447920297424997	-0.0652744226977364	-0.117644982819199	-0.0146366299868584	0.000488848177756962	-0.000131812715978508	6.32275299046192e-05	1.4304277114352e-05	3.01280852688102e-06	0.00027652634113795	0.000178731641020002	-3.91509951214175e-06	-0.0153663999227186	-1.70817254621092e-05	-3.81640158353402e-06	1.18277690974722e-07	-0.0782739376266122	-0.00841939922037549	0	6.1753513504792e-05
-0.040108621250607	0.0692462506369829	4.97208643530644e-05	-0.0127615215955511	0.0964759823748356	-0.0429391607415045	-0.000955165305448258	0.0470653011627187	-0.0051103204018621	-0.236187127940848	0.00396625981639787	-0.000139744642910555	-0.000786696758411254	6.87367014113871e-05	-1.8557509259165e-05	6.75191858889868e-06	-0.00150023504580832	2.71933282014469e-05	1.14345504731439e-06	-0.0188726541729639	-5.69568153353517e-05	-2.88307193497817e-05	-1.21800212693479e-07	-0.208755141889488	-0.0170604506208268	0	6.1753513504792e-05
-0.417848805658494	-0.045388955638803	-2.39356255050671e-05	-0.0119538311964158	-0.228245885526642	0.0183108959344758	-0.00015088843520894	-0.0250543192553564	0.0487083271982005	-0.0190966312900815	0.0545249025592376	0.000137966288568991	-2.21967113593902e-05	-3.76250955064217e-05	8.38063333818972e-06	-2.44785767278266e-06	-0.000862895540328812	-0.000265419975588155	-1.8032350375119e-06	0.0194354995330512	2.13009968830224e-05	1.01104738654545e-05	9.58466184197704e-08	-0.0986107941851263	0.00817077319139869	0	6.1753513504792e-05
-0.328441984403977	0.0438732264371968	1.89605852822794e-05	-0.0377624701741937	0.0519980327255489	0.0172780073914205	0.000632153810121716	0.00631824145916804	-0.0214695858055685	0.30195398105602	-0.0900653832978351	-0.000834145351829352	0.000631408561512448	-3.30669520464122e-05	1.38407798304652e-05	3.4980032308507e-06	-0.000193607248951899	-0.00028246845294877	2.83630430431003e-06	0.00162465778087406	1.59856430133054e-05	1.87309919796874e-07	7.50009410133146e-09	-0.0976918877023836	-0.0224580489854095	0	6.1753513504792e-05
0.149355418215547	-0.0381354681453777	1.13269541814898e-05	-0.0992469409003124	0.072366265838067	0.0182905755036435	-0.000687306172829194	-0.000682409400803885	0.0497267473108098	0.0956366975834011	-0.0132415436627835	-6.05876532239202e-05	0.000182995673002839	5.51928051817363e-05	2.75266751570413e-06	-1.40465889310049e-05	0.000261469987704599	-0.00016673547018109	-5.52634796491258e-06	0.0199672365648338	0.0001890927137016	3.45883192909291e-06	-8.1700833987064e-08	0.0808767441673031	0.00692396141818441	0	-0.00698870027171761
-0.358490159918534	0.032218512701415	6.29552100801511e-05	-0.197924617523831	-0.0702558967528425	-0.0103297202017474	-0.00133082244327054	0.0432759859728107	-0.00997317162474598	0.0372535254719371	0.0262143757218183	-0.000800142164222195	-0.000785985917232224	0.000126388658240995	1.00166105956312e-05	2.9579991076556e-06	-0.000215389942698652	-0.000207255287733243	-2.23403234467234e-06	0.00544881140943865	9.53246215120718e-05	-3.57906322356882e-07	-1.64337230379452e-07	-0.305846761438645	0.00419345369758894	-0.0013513399967694	6.1753513504792e-05
-0.0855810747300519	-0.203698022530518	-4.33666695022206e-05	0.306738012749012	-0.0818922254892898	-0.0376616979063297	0.000479772771955655	0.0460927294455271	-0.0801233930318191	-0.0281285497443632	0.00792605836410964	-0.000231956057954341	0.000467810537904123	8.93668525805413e-05	1.80023244711336e-06	6.07792842033383e-06	-0.00131183964056369	-0.000149714884291163	1.08030434775586e-06	0.0315996052329548	3.72439189335605e-05	-8.8334766453757e-06	1.2273968885701e-07	-0.20094581730184	-0.00104053836059081	0	-0.011591645906819
0.00730516053041597	0.0575017920623584	2.83283849711324e-08	0.164981032344144	-0.0319922934030791	-0.0106025329924101	0.000620523529338612	-0.0245243151094103	0.00460382858931152	0.0691563188517199	-0.0657744902717361	-0.000446217114547953	-0.000774682370677238	-1.33118783773867e-06	2.39863150455211e-05	1.79119947230078e-06	0.000463293938647302	4.66267277188237e-05	1.87174456600658e-06	0.0109942047632703	7.11157760280301e-05	1.55224298281631e-06	9.67085003189538e-08	0.0808767441673031	0.0107936894783347	-0.00063839992446113	-0.00196780004655528
-0.0843073241926114	0.292147017577629	2.04086453869934e-06	-0.0420421345801433	0.157463629495999	-0.0223454296036386	-0.00069357738315623	-0.093526101948997	-0.0144550750405338	-0.0783080138862169	-0.00561373499809059	0.000731445892863336	0.000106148155331942	-5.03100631835673e-05	1.66217312798089e-05	-1.04760928388847e-05	0.000534152544442223	-0.000210345982108673	-2.06294738513968e-07	0.0115744322745639	-1.43891805510776e-05	2.3114544438041e-05	1.06717850556493e-07	-0.258705616995702	0.0070118427766872	0	6.1753513504792e-05
0.0236483128555307	0.141366587914326	-6.73355576541468e-05	-0.0133741045752204	0.0766266062095757	-0.0362366463178609	1.4797366729935e-05	0.0177673590014016	-0.0203668838363661	-0.0361694117324605	-0.00647412319217777	0.000358554312631876	0.00064000654719476	-0.000118636786157089	-9.87097377946888e-07	4.45466235632352e-06	-0.000235640915387636	0.000247961312335399	-1.62604484932327e-06	0.0165005952573456	-8.78814071457734e-05	5.60729008269867e-06	-1.25453297750155e-08	0.0808767441673031	0.00775020252880187	0	6.1753513504792e-05
0.0143575274512753	0.121181560026202	5.54070533536066e-05	0.0412143432227272	0.095553893374857	0.0037277976016179	0.000844150939435462	-0.0641757552261705	0.0101645221790796	-0.280088733324962	0.0116513900373081	0.000602869100995607	0.000590959908658872	-4.68964210064149e-05	1.13042187219747e-05	7.95319036184239e-07	-0.000301904542446274	-9.98707509036745e-05	-4.11695375368559e-06	-0.0159903632624839	7.45876731735873e-05	-2.0726716709607e-07	-8.91472418107497e-08	0.033403298132451	0.00955797302824934	-0.00125799676435789	6.1753513504792e-05
-0.177394671911596	-0.0264337626850215	0.000153574684049529	-0.00140916224011589	0.0571812257759066	-0.0274304741744732	-0.000752049511825947	-0.0809418601748481	-0.0252172410561258	0.187610578675657	0.046843712743277	0.000673625458860849	-0.000616942891025651	-5.0894456178785e-05	9.57785782684795e-06	1.04098418323151e-05	-0.000567882799173414	0.000115698497435313	4.46367806716808e-07	-0.0192749637081098	7.74663245750595e-06	1.78604008509442e-05	1.04867599715064e-07	0.0808767441673031	0.00752987361324342	-0.00402383148561347	-0.0053460871442399
-0.167692188762603	0.021327886214608	-8.55151093492879e-06	-0.0670967277737325	0.0863874431867655	0.00361634508981368	9.52711605104462e-05	-0.0619047940452577	0.0101623935668096	-0.00110345992762306	0.023606191923814	-0.000547325710039792	-0.000224499225149222	1.23111473679938e-05	-3.78805318504982e-05	-1.04504078779488e-06	-0.000393987603052204	-0.000139235699265883	-4.58857068930119e-06	0.0188555902663148	0.000111552867708475	9.72632197804302e-06	-1.39561520673404e-07	0.00754356912994614	0.00808570159800448	0	-0.00578117872201944
-0.168673693926515	0.0290761453440396	1.12736327093632e-05	0.105110823568379	-0.0488636868255622	-0.0602568265479971	0.000492766988208215	-0.0906086777748787	-0.0271638257818776	0.0537771533734033	0.0283981360506849	-0.000637708168896522	-0.000182778036360576	4.74161578976062e-05	-2.4354303763352e-05	3.07873855254215e-06	0.000582293423740277	0.000198356730460869	5.32382011808608e-06	0.0159165887288688	6.63894640668961e-05	-3.09102009632412e-06	-3.09674732412724e-07	0.0808767441673031	0.00424796514982861	0	-1.46598563502964e-05
-0.0791442013643427	0.0112055510930149	-1.66332894679933e-05	-0.135120141404321	-0.117459201216845	-0.00754990500158592	0.000360270524182305	-0.0195485641677429	0.0253394553420503	-0.185082862867564	-0.00256490832282519	7.20631241137859e-05	0.000966724426275434	0.000125741536800783	3.49564789225987e-06	3.57865027322823e-06	-0.00185277314092935	-0.000484164471201698	-7.72439872176456e-07	-0.0149404431348866	5.50315428431425e-05	-7.28638695479678e-06	-4.78546652527001e-07	-0.0835517134673947	0.00318341379909315	0	-0.00220047812562008
0.13440194270944	-0.0837507577975962	1.52798634960316e-05	0.210649188807363	0.0282187258788997	0.0158656726541488	0.000308218931752702	0.0738144953685662	-0.00200176625634385	-0.0793796766419771	-0.00562896765444365	0.000469417326421917	-0.000810891279073189	-2.56262337781088e-05	1.67179062420253e-05	-1.24065103357385e-06	-0.000524306667493257	-0.00059829470182482	1.58193165744613e-06	-0.00192770639816164	-1.99100906285166e-05	-9.0280211834104e-06	8.80329467101149e-08	-0.0554299768401437	0.00552450263565696	0	-0.00595116409554697
-0.08460547021717	-0.038172675473505	-1.37391395571562e-05	-0.210232297378714	-0.0637943006841386	-0.00291494100954526	-0.000572968135220453	0.0404808570883108	0.00794647670699256	-0.118699285221591	0.0063804379556327	-0.000638073748669643	8.80800296376716e-05	8.68145311081481e-05	1.34997568512762e-05	-2.28850210115539e-07	-0.000271149425174588	-0.000258511102739001	1.67107065562888e-06	-0.000257222473271757	5.7266963600533e-05	-7.64500679772961e-06	8.64053169014056e-08	0.0672603696433094	0.013231197531123	-0.000960484670096795	-0.00439982800878624
-0.194280495010854	-0.0194669168214575	-3.80911015596119e-06	-0.0378352945680211	-0.0877251703562301	0.0213288955380073	0.000715889026490002	0.00805925030689458	0.0202231888605648	0.0164968544033133	-0.0279099471431514	-0.0012356260272447	-0.000281277608060959	0.00016577880636004	-4.76991582636366e-05	2.13587265651682e-08	-0.000359947675333538	0.000550223971535591	2.30290484815043e-06	0.0103456781332594	-2.26292404468253e-05	-2.63938566638089e-05	-2.93099877701763e-09	0.0808767441673031	-0.0222204174594118	0	6.1753513504792e-05
-0.0574152889614614	-0.0510764184976883	7.53919767695344e-05	0.098426493367187	-0.0152437067613624	0.0444612970361915	-0.000288562954777083	0.0673901248409123	-0.00252064994698076	-0.134120346492132	0.0119793656952132	-0.000411241195647838	-0.00091150082979663	-8.20597644020093e-05	2.0722084563829e-06	-3.78437661432418e-05	-0.000388504468718298	0.00043780564995588	-1.5395039211219e-06	0.00613844233362237	1.66063097795099e-05	-5.72709216362099e-06	-1.05451817278279e-07	0.0808767441673031	0.0118460110774659	0	-0.00937247482744452
-0.122656211038935	0.109925536325861	-2.89650917867368e-05	0.0136402561489617	0.0306614418325626	-0.0101423458314011	-0.000613286576358618	0.0264592477043255	0.0355997372398391	-0.221619588966707	-0.00854306282601114	0.000397621512844504	0.000765496548919886	5.40069119914222e-06	-4.46380832619386e-06	-1.00879237868723e-05	-0.000622619353743525	0.00021137273856553	4.28197313184775e-06	-0.0269986583675709	-3.8222883629313e-06	-1.31298350729558e-05	1.16464065502697e-07	0.0808767441673031	-0.0134348000413989	0	-0.007459906403677
-0.0857580318655208	0.457061694102857	-2.03410848992336e-05	-0.17900639245131	0.0604763709140825	-0.00675517694262662	0.000532828210076053	-0.0747810781230732	0.0389328903521928	0.102296211478972	0.0284315049337782	0.000227362951871424	-0.000289768739663021	-2.73439352084237e-05	-4.69704432570772e-07	-1.77340650920899e-05	-0.000417510335179005	-6.15916545673167e-05	7.22835544308964e-07	0.0167672842345463	2.00229717162159e-05	4.21802112318126e-05	-2.46938031800426e-07	-0.163625150605065	-0.0149108302261103	-9.9100016274889e-05	6.1753513504792e-05
0.0349047578510646	-0.124283560996379	-2.85016651235814e-06	0.103786507999541	0.12649553204318	-0.0189386694211389	-0.000205939229510843	0.0385028168734787	0.0351818724511981	0.13312780507228	0.0318335004595205	-0.000411111987521418	0.000870575238026472	7.58586004283579e-05	-2.10421268441729e-05	-1.74361248632682e-05	0.000276997658783751	-0.000160919058163844	6.28101772148781e-07	0.00173251938032881	0.000175964704703713	-2.26335541572142e-05	-1.38941788740965e-07	0.0808767441673031	0.00406758056030565	-0.0021912209917716	6.1753513504792e-05
-0.034362480982168	0.0149957573495243	-4.93912561294607e-06	0.0188589522000626	0.0307680067466005	0.0245978107632656	0.00102166748286669	-0.0109148494315021	0.0208187695344852	-0.0104142270403027	0.0101712672238681	-3.35446475078216e-05	0.00123754486191596	1.44330110358748e-05	1.1261833689602e-05	2.33783404479659e-06	0.000474664533030023	-8.25368243912994e-05	7.6318791242258e-07	0.00356900791582659	-8.47478904608678e-06	-2.96335874150344e-06	-4.32500401048586e-08	-0.00981935446515336	0.0092602043085972	0	6.1753513504792e-05
0.0890817286675121	-0.133210210777277	6.55061106187294e-05	-0.0962626279736033	-0.0181792571900269	0.023435310815118	-0.000427377878302493	-0.0152262395009634	-0.0259558933976738	0.101722750427076	-0.03175090531783	-0.000625635315300688	-0.00087588178435305	-8.62733495554657e-06	1.08634156370524e-05	3.86388889261902e-06	0.000809857797051228	7.69585814106577e-05	3.03546847746361e-06	0.00547601409990728	-2.29911532465543e-05	-9.71524771209431e-06	-1.75221393061697e-07	-0.0393838101746453	-0.0161680828541325	-0.000753633902876083	6.1753513504792e-05
-0.105093093798219	0.185579436712842	9.99612884486911e-05	0.0462933158164567	0.0210619496065361	0.0142714982924388	0.000695186928563407	-0.112942129004048	-0.00141293229890116	-0.179948098273048	-0.00704775646683764	0.000465869984833001	-5.15666946069304e-05	-0.000152165484374467	2.31782106638878e-05	1.14963404798107e-05	0.000566712970706096	0.000400706646917603	3.17441562347476e-06	0.00366718549902489	8.94107032358704e-05	-2.02546220384736e-06	-3.05604070716115e-07	0.0808767441673031	-0.00570631141964073	-0.00183456822967443	6.1753513504792e-05
0.127993786724753	0.204788330445314	-3.292462840776e-05	0.0856622166393628	-0.0248748038772159	0.0292913148190945	-0.000493791558535017	0.0130198523779363	-0.0400984246761559	0.0406305598788506	-0.0109138964472727	-0.00100105942291406	-0.000291512656891868	-4.5061311092498e-05	2.04096300027157e-05	7.29211127548091e-06	0.00042303999363269	0.000195564490119704	-4.75691647627841e-07	-0.00495591010818197	-3.75902751307278e-05	3.75997958590446e-06	5.71178029318276e-08	0.00344822333509986	0.00841493881712885	-0.0031507256267207	-0.00413625913374971
0.119644301285557	-0.148914017692076	-2.24645979273186e-05	0.232481406580599	-0.00525310507322629	-0.0768190468561628	-0.00026673960296042	-0.0360104548497482	-0.0308692714066493	0.162470131441725	0.0236284430665936	0.000148589526896226	0.000663683788760583	4.7502363412999e-05	-4.486902353662e-06	2.32446328274349e-06	-0.00125207728519683	0.000386044050083578	-7.95226961380902e-06	-0.0183135767108352	-2.09049713173481e-06	1.55863000197431e-05	-2.98290891986852e-09	0.0808767441673031	-0.000791997530111721	-0.000548086260726333	6.1753513504792e-05
0.0915203364181831	0.311613317094338	2.10510880171988e-05	-0.0109120450098059	-0.077349972947358	-0.0107721557783641	0.000254715156469798	0.0583157940570951	0.0128974823165691	-0.012011881980593	0.0229315578594858	0.000348643291560258	-0.000239181950676737	1.99365779591787e-05	1.39700110346475e-06	7.68083370239481e-07	-0.000694366123724199	-0.000434046115096232	-3.05702645941874e-06	-0.0053497349651499	-6.5133810781437e-05	1.76959984896641e-05	-1.43618415204827e-06	0.0808767441673031	0.0119089382743924	0	-0.000821080848471767
0.300919811779632	-0.10540710552011	-1.37692349040375e-05	-0.0344034009794166	0.0700446617307966	0.0190027560567527	0.000915426074052927	0.042896963170951	0.03326263571543	0.116019121463865	-0.0215514027675359	0.000544787316138384	0.000523187170329953	7.39712392086034e-05	-1.36629744258432e-05	-2.85634935959234e-06	-0.000472433204394385	-0.000946329695885373	-6.6902088572407e-06	-0.0075922562997216	1.97386870470773e-05	-1.03707038143774e-05	9.29036099162062e-08	0.0808767441673031	-0.0238288941701352	-0.00170568008616501	-0.00814716823024653
-0.171222653498139	0.0269252262226145	9.75701738878954e-05	-0.0593061144839615	0.0133861928940853	-0.0123000328704435	-0.000808661596160221	-0.017744223489114	-0.000783908557132063	0.214441125251633	-0.0165510162067248	-0.000510216710006284	-0.000327294263384292	-7.41339838811195e-05	7.74574869177869e-06	-1.32143499409487e-06	-0.00104541201685859	-0.000119986359982116	-5.25027396347522e-06	0.0146641082802197	3.23465063074568e-05	1.77401008416567e-06	-1.31283864446274e-07	-0.212724064090547	-0.00675758539561788	-0.000404141121681967	-0.00780515149438465
-0.0380524663724454	0.151042475621824	7.6395346561231e-05	-0.229803131287792	-0.0276506282080557	-0.0354974106220141	-9.42073154277523e-05	-0.0289676742664526	0.00945558290463411	-0.0586144076146087	0.0415357187896344	0.000172489441089496	0.000572132268789716	2.64432066312548e-05	-7.78511465959753e-06	8.69319494190002e-06	-0.000631925225864083	-0.000468095822997561	1.19057673209078e-06	0.0399700186357661	3.59604413355807e-05	-7.56950165547998e-06	-9.84845366147624e-07	0.0808767441673031	0.0103451331953766	-0.00483679592236175	-0.00297793470510865
0.0855221052995987	0.0172500831813698	2.27203606146809e-05	0.0595543275353689	0.0421606322260322	-0.0196198043424849	-0.00101198343162179	0.0239429289102491	-0.039235657570193	0.0834322343202512	0.04618629913441	0.000141761279763397	-0.000253361812236563	-9.11184782002028e-05	-1.32701388539935e-05	2.67201053261168e-06	0.00024968934581282	7.51739244910787e-05	-3.05736970707127e-06	-0.012774106315338	-2.39644012189899e-07	-1.13573300755121e-05	-7.75741432201826e-08	-0.0989376493191463	-0.0194218598595621	-0.00276989479411194	6.1753513504792e-05
-0.163031217178554	0.39391813258941	2.29214605942385e-05	-0.244964852997632	-0.0320669685099306	-0.0265103456676636	-5.29027149864802e-06	-0.0148634813531398	0.0191517097482903	-0.0558620698617437	-0.0398181879365701	0.000192612149222171	-0.00183009331476436	1.96979427637967e-05	-3.99059385888245e-05	-1.83631989119082e-05	0.000638348170470371	-0.000523490494111822	3.50869503917828e-06	0.0148889785878237	3.87989093837415e-05	1.5676419008237e-05	-5.06089041674151e-07	-0.0509289395555985	0.0123359945314008	-0.00448834328094194	-0.0102186152143883
0.186344315668352	0.517631752314858	-1.23024978232467e-05	-0.0315355927591809	0.187674180310048	-0.0139322493761738	0.00109777976484171	0.0335096627575358	-0.0525171010130177	-0.171294608962608	0.000978032029012699	0.000489906412646901	-0.000564303631419683	7.26974846720907e-06	1.37481745010604e-06	2.45729710535159e-06	-0.000441171329205958	0.000132379271298833	1.77837637727052e-06	0.00770255642535167	-2.78624649251435e-05	1.676607143275e-05	1.75103074262495e-08	0.0808767441673031	0.00888871420154591	0	-0.00414649072895079
0.0118320004990335	0.0161873988663614	3.18537388352969e-05	-0.0321466553879323	-0.0526677142238321	0.0439625747906272	-0.00101942555145729	-0.0318554474814112	-0.00736432351789362	0.00677926544277385	0.00563065507926241	0.000347342867311973	0.000313215504826658	7.19416324375111e-05	2.89518010521128e-06	6.94790595190398e-06	-0.00127253062481425	-0.000169066943803808	-2.19505014587007e-06	0.00277492473593188	-8.68167065891656e-05	-2.09908259374281e-06	4.56792041969578e-08	-0.1773226421495	-0.00565480484959169	0	-0.0023519183423355
0.0278266968678416	-0.165206714627447	4.92753136389634e-05	0.0954289156189356	-0.0530444775118173	0.0221160782465757	0.000180315061427017	0.034892275867189	-0.0137507100989736	0.0938617840050624	-0.0139955539793958	6.28152049144681e-05	0.000157605941202954	5.39067403162452e-05	-1.43573106159423e-06	2.0863921887937e-06	0.000883768853661815	9.65743322400847e-05	-1.22162308269225e-07	0.0132810677755282	-3.146618917238e-05	1.18629843726126e-07	1.0616672097008e-07	-0.160734496451963	-0.00919087922022122	-0.00242167053221309	6.1753513504792e-05
-0.037347082141141	-0.0394761493247311	5.46043695770493e-06	-0.328647835227183	0.000134722385640496	-0.0306281543188375	-0.000565114721398086	-0.0135686703830903	0.0187023240689139	-0.0489669007219774	0.00377998770291788	-0.0015389511453533	0.000988484692437286	-7.54896234509417e-05	-1.20540598202989e-06	-2.96180019010439e-06	0.000582830150031244	-5.43587178967186e-05	2.5589780345836e-06	0.00842629822628993	5.18384068819433e-05	-1.01043794705769e-05	-1.26575340320123e-07	0.0808767441673031	-0.00139176269040475	-0.00365687801065628	-0.00135997245818342
-0.0365989425530441	-0.0853079142431599	9.35921398255157e-05	0.103378021255683	0.0395970186954249	0.00575519189422624	0.000447524091823803	-0.019191333823917	0.0257439878922825	-0.129662520800327	-0.00774043585111706	0.000192288642092864	-7.36733194670602e-05	-6.97832927688546e-05	2.69189422907878e-06	3.1250251444348e-06	0.000905989044099442	0.000376081378803184	7.64892462035149e-07	0.00208400874160697	0.000104109036872968	6.28797003932036e-06	-6.32601660832677e-07	0.064552219205354	-0.0280523826013828	-0.00421053383992109	-0.00746224176964294
0.09757946607752	-0.0778762514396251	2.76451048246695e-05	-0.0610217779179697	0.0484450280597888	-0.00751859843420877	-0.000375629691587553	-0.085081420317919	0.0048728513222247	-0.0618097892413062	-0.0174376977553146	-0.000472691700858618	-0.000717912707989488	5.07022972895399e-06	-3.85636402896461e-05	3.42913399875577e-06	0.000493609476585943	-0.000407247199848637	-2.35128044190347e-06	-0.0237043406864439	6.01265257178518e-05	-1.412079526808e-05	7.47043176207995e-08	-0.172421382970611	0.00327915928505584	0	6.1753513504792e-05
0.00348478142257691	-0.108908479022133	-4.11674981526389e-06	-0.153735207363537	0.180910431846895	-0.0160767987573354	-0.000511115437417331	0.0531292054442383	-0.000601850767309342	0.00600034184698384	0.0491981252836839	0.000449084722971227	-0.000785342803029887	-7.97909120735518e-05	-2.33900152099009e-05	2.78839849299217e-06	0.000622979066853491	-0.000108417764347779	4.15138158604833e-06	-0.0142447593208398	-3.14641044172337e-05	-2.54758422970625e-05	-3.03486749064774e-07	0.0808767441673031	0.00507710716464471	0	6.1753513504792e-05
0.0190458831187645	0.00906301544727572	1.4724160757762e-05	-0.00101208727430491	-0.127398920020247	0.0297502912471213	-0.000618500532415966	-0.0115050010579344	0.0353382874676451	0.0103802566578477	-0.000525975620657704	-0.000521721223805782	0.000423040824957921	-1.7893294016913e-05	7.82801709786618e-06	-1.17404788607667e-05	-0.00133870995939456	-0.000561889505905633	7.06500972391666e-07	0.0240455364419798	2.15432959536077e-05	1.35120565472047e-05	-1.32638621197501e-07	0.0808767441673031	-0.00393971106205004	0	-0.00187514815821643
-0.0739223527996744	0.348429128022529	4.77366535518442e-05	0.0269017739537096	-0.0733095977627993	-0.00551602380946847	-0.000306800282371289	0.0781325892411777	-0.00315095143251121	0.149516794980171	0.00134099407979615	-0.000536980680343579	-0.000248395374410681	8.9509146577349e-05	-1.48071597597665e-05	-7.92986743769486e-06	0.000420784299396848	-0.00065008747794093	4.38873821395624e-06	0.0142187125877906	-5.8293787720487e-05	5.53889322585377e-06	-7.13217290781998e-08	0.0808767441673031	0.00945760300941734	0	6.1753513504792e-05
-0.129697201548582	-0.0734274115909487	-1.43702472497065e-05	-0.0497504426398088	0.118619122381586	0.0126418958234	2.52161689382469e-05	-0.00677606696976529	0.0199918513344739	0.0197936703356678	-0.0149533064820491	-0.000418970790378559	-0.000206910653595904	6.15591731125686e-05	-2.35079928531112e-05	5.79563649982795e-06	0.000557460956729816	0.00035890871065325	3.17255380322123e-06	0.00838136081383278	3.8052351761575e-05	6.78593114145087e-07	-4.07725226025946e-07	0.0782580204942047	0.00277149834838708	-0.00571797268658103	6.1753513504792e-05
-0.13162216214225	-0.0307363056906576	-3.20492446992393e-06	-0.174965199309155	0.158445165250222	0.0429960549714536	-8.91393531932128e-05	-0.0442624935966536	-0.0124200503198096	0.00603763934186774	-0.0111991659439405	-0.000208262034699591	-3.77642282022306e-05	5.17999262186208e-05	1.33870850080875e-05	5.7663218726578e-06	-0.000486150361232007	-0.000112704831563781	5.8895479582155e-07	0.0229931097121954	2.56844444359583e-05	1.12441657262874e-05	-2.89276782527992e-08	0.0808767441673031	-0.00453635739503189	0	-0.00562599951656051
0.0974455240879841	0.162238487100924	0.000122277333106213	0.134297122042166	0.0431745189439565	-0.0114002880726071	-0.000186265914454364	0.0513014800275824	-0.0304960654736313	-0.0888766931842608	0.039258956778373	0.000784313483626731	0.00046891663713744	2.44400774898068e-05	1.51277082225398e-05	1.19460791208059e-05	-0.000855159384736015	2.27736023890035e-05	-8.57342192461807e-07	0.00799336886332647	-7.81734533591427e-05	-1.73049192664365e-06	-1.56947147500475e-08	0.015598451525791	0.00367135945999042	-0.00596488025648356	-0.0107638420320427
-0.00899679393556763	0.17006991838898	-1.69476506337585e-05	0.0227750183453135	-0.0785800407106565	0.0245723243827665	0.000457583626002789	0.0106498292691564	0.0437393553465322	-0.115119544222401	-0.00475871878004486	7.44176730924639e-05	0.00048108846985695	-1.37211838521223e-05	5.32388881624435e-06	-1.10571272747828e-05	0.000699761770760032	-0.000221353287057302	-3.27851545711688e-06	0.001391127194589	-1.80030267937781e-05	-1.52097742174284e-05	-9.37765106678867e-08	-0.144560769927775	-8.82102277075525e-05	0	6.1753513504792e-05
0.135102882131863	0.0601255409496348	4.04072089126295e-05	-0.0833709258716067	-0.0963880464585238	0.0146234370365808	-0.000338179692662144	-0.0718218862401753	0.0189581780775221	-0.0317364469125461	0.0323285358549503	-0.000347034972539961	-2.92959112258018e-06	-1.24109962372776e-05	-3.81132526972028e-06	8.99363596928993e-07	0.000432545221664027	9.45473339279967e-05	3.66311619681703e-06	-0.00545771554845531	0.000114777318790837	1.56391346586293e-05	-8.72308395516441e-08	0.0808767441673031	0.00570384923415079	0	-0.00305433133061939
0.124417106572157	0.139239476642574	3.43657754284799e-05	0.135348732006645	-0.0615067506343512	0.0390436174225635	0.000659503295912023	-0.0999636145499723	0.00742901467555779	0.119545410632544	0.012200564251672	0.000778904190136931	0.000279875643234284	4.35371586595679e-05	-1.9524262757642e-06	1.99229273434298e-06	0.000391577879058413	-6.30511776226195e-05	3.56076399010696e-06	-0.00928152385957581	-9.79572962200859e-05	-3.42296660814645e-05	-3.02424721820849e-07	0.0808767441673031	-0.0145485135134275	-0.00226363952855624	6.1753513504792e-05
0.0007947650865332	0.115041838376926	7.37491101312493e-05	0.0421528263620616	-0.0887980050437979	0.0175406636118214	0.00117483281692898	-0.000108309275273277	0.050177339882191	0.203204951216362	-0.00380111053060017	0.000212769882857788	0.00028587986034001	-2.12590559434123e-05	1.64783513634248e-06	-1.55363646114903e-06	0.000248008576936964	4.58069884177181e-05	1.11807854530355e-07	-0.00143665220763733	-3.66843162646902e-05	1.66263960954538e-06	3.55742302282636e-09	-0.014914573665578	0.000873549101203741	0	-0.0052133237666484
-0.182556092754248	-0.0411834749342899	2.1289884964304e-05	-0.150666571151295	-0.205390608740961	-0.0127401045366391	-0.000102747266791492	-0.0885776411196217	0.0558163881200484	-0.0134432785890409	-0.0372390790599492	-0.000746386856111947	-0.000360047347008341	6.8323785280322e-05	-3.23928084011715e-06	9.40099529311844e-06	7.2221248802018e-05	-0.000332339586436192	-1.82949893545725e-06	-0.027782172556273	-8.02401398083408e-05	2.65580119491737e-05	-6.25530045428313e-07	0.0808767441673031	-0.0205304640736628	0	-0.00077142155409915
0.0871447159338414	0.0526170857168375	-6.99098189431702e-05	0.0706965461487088	0.180865433365305	-0.0452721927097581	-0.000121938230511653	0.00826458930401897	0.0399844754358747	0.0316737721450628	-0.0173107573175234	-1.81358895232631e-05	-0.000484125143656255	-2.13610508267292e-05	1.36440792570802e-05	6.97366059165816e-06	0.000126240608868455	-0.000113386567263896	4.07509194388922e-07	-0.0051950753618355	-5.64992762446259e-05	-2.00360191771054e-05	-5.42122330693395e-07	-0.190781678987921	0.00631018510241388	-0.00109444383991864	-0.0074841458174808
-0.0435031148973453	-0.0326819539881528	-2.91277703929893e-05	-0.214089598008287	-0.0539369677425328	0.032968550249546	-0.000136095964468508	0.042752503476903	-0.0277355127709469	-0.0223135713477118	-0.00974929723048601	-0.000863120402053275	3.73605296690727e-05	0.000121120316947998	1.26941541298553e-05	-1.59361837592797e-06	5.53655222339522e-05	0.000399369771474811	-2.46735984266166e-06	0.0238047691797318	-8.37340420244415e-05	8.56253059566825e-08	-3.04543043894157e-07	-0.00601053817910746	0.00450557313783384	0	-0.00350946109850481
0.0260110418191239	-0.0898286581713832	2.06747610458358e-05	-0.125442669606822	0.00615108380635587	-0.0100131558325156	-0.00106755609377129	0.00543852983701187	-0.0540315453775129	0.33901268039705	0.0441578994777945	0.00017354776738987	-0.00020975361223563	1.05469038078621e-05	-5.83292675948588e-06	2.61828215397664e-06	-0.000137076992566043	0.000219127266884556	-1.23776183313939e-06	-0.00309054478895521	2.2873435286952e-05	-8.59647074424874e-06	1.24004643664577e-07	0.0808767441673031	0.00200337894299474	0	6.1753513504792e-05
-0.132594244054995	0.0805777046998417	1.00875407855749e-05	0.0175132717959725	0.0828248879039779	-0.0151652436500107	-0.000750004690914241	0.0787478914820312	0.0168204592425312	-0.0914223325425193	-0.00400005930070446	-0.000776185253463901	-0.000847453591813041	-6.2032151428526e-05	3.11530204588628e-06	1.36100861978239e-05	-4.67505975595417e-05	6.10195344161735e-05	-9.49739519806592e-07	0.0031750098052028	-5.09018138459272e-05	2.00957282840974e-05	-1.63425316390686e-07	-0.00759921203107128	-0.00615549984793207	0	-0.00265688768175232
0.121806329983674	0.00780531197416168	9.56934050841962e-05	0.0471479795509755	-0.0827872974230762	-0.0301719103616557	-0.00112019324198276	0.0405939217328193	0.0121427118191531	-0.0459048729397233	-0.0466252944451881	-8.72014771078344e-05	0.000389281848574008	-9.78194687439871e-06	6.35183782193849e-06	5.9497695983346e-06	-8.41337389190233e-06	-0.000309801853730196	3.70632892154887e-07	0.00491712018045654	5.92368092933171e-06	-7.6926012015921e-07	1.36951983087386e-09	-0.00782353080065112	0.00341778057755127	0	6.1753513504792e-05
-0.00378187808042452	-0.0208019579391223	6.37293448975118e-05	0.00816612701287944	0.000625368025772843	-0.0363667981793636	-0.000135858667929312	0.0310866453625587	-0.00510651974672571	0.0134345186890859	0.0613110185213848	-0.000395258117045993	-0.000250456491821316	-9.49616604840609e-05	2.23974563844376e-05	-2.32072613637335e-06	-0.000553776453626198	7.41358444216189e-05	-1.85025090471136e-07	0.0368982123911721	4.00469161028205e-05	5.95806563175039e-06	1.13944414126266e-07	-0.155460434179	0.00765880230100291	-0.00357786401835247	6.1753513504792e-05
-0.0649730850645378	0.034996254179672	2.00350140182604e-05	-0.230521783696375	-0.139742287925133	0.032218218269406	-0.000555606386833496	-0.0815109876537837	-0.0250165195644235	0.058724011831996	-0.0172082534949914	0.000647779256744307	-0.000338851220827885	1.72811899386005e-05	-3.46925021366129e-06	-1.04276237072876e-05	0.000330192986285782	-0.000899167855592409	2.87867239534556e-06	-0.0192214291526346	-1.85835827912761e-05	-5.11393522639736e-06	-8.16896656874455e-07	-0.208851708927114	0.0102246146666207	-0.00446258262648458	-0.00338894276813684
-0.13058037028305	0.13315087915175	3.17156374585181e-06	0.0925365741329074	0.113068348724634	-0.00178155696325821	0.000366224397282622	-0.0119873852781374	-0.0272092617381728	-0.0876903977946728	0.0689141303774585	0.000661824268279876	0.000163880094993241	-1.31154029988645e-05	-6.42445869991626e-06	-7.5874029525913e-07	-0.00013766547800842	0.000280146592212205	-2.93272821927371e-06	-0.025032655241039	3.98710221525267e-05	-2.91535978369506e-06	-1.56263647244081e-07	0.0808767441673031	-0.00292782028420313	-0.00661326382985239	6.1753513504792e-05
-0.183948045153797	0.0479219707607479	-4.87416699789245e-05	0.140134383205733	0.0933811880414039	-0.0355308120147924	0.000142888222757653	-0.126882962619788	-0.0914766928511329	-0.032556877595478	0.0105507412889461	-0.000277775759695564	0.000157734707089574	3.01302975653783e-05	1.89078070249593e-05	-1.25310617238306e-06	-5.16693650589595e-05	-9.31508787155311e-05	3.13560411480118e-06	0.0113735658014722	-1.23681309261992e-05	2.40653297025606e-05	1.12727524870238e-07	-0.114442246062195	0.00952564183948068	0	-0.00927214430988332
-0.00999597278817677	0.0229749788247582	8.96614885064206e-05	0.130155896847786	-0.0497487617675102	-0.0157930227509633	0.00107915340640052	-0.0244296903634383	-0.0140116426679135	0.105846345841792	-0.0147390947429933	0.000183542232824019	1.31809165431207e-05	1.81537576116053e-05	3.15480204116092e-06	3.83504172507543e-06	0.000964085444620455	1.24734883306665e-05	3.0161567265985e-06	0.0145033568647903	-1.67049013836129e-05	1.08345618967665e-05	1.2005539207216e-07	-0.254793268049517	-0.00893942329346742	-0.003305460843672	6.1753513504792e-05
0.16402100970301	0.0334986140866209	5.16459326260765e-06	-0.0670931865203764	0.0976286726827384	-0.0403761474403683	-4.31116628283323e-05	-0.0192599609056523	0.0291313150589645	-0.00173739802060646	0.0514721988270901	0.000784306665505774	0.00050167047132077	-4.6956019815636e-05	4.17498391191984e-07	-1.82846428531391e-06	-0.000202709210144203	0.00052898801266843	1.64035077121483e-06	-0.00991768557879236	2.11249752020137e-05	2.07260686515554e-05	-5.31822158644779e-07	-0.0646851909945475	-0.00979846806808005	-0.00361033727925153	6.1753513504792e-05
0.0841303550383654	0.00591161385252925	-4.86777394382854e-05	-0.046166210679457	-0.0138026478080545	-0.0351236418031539	-0.000566670712106476	0.0115959792030862	-0.0830799868591626	0.140809185331884	-0.0290703053889435	0.000229156833821298	-0.000999771375523428	-2.62600380599443e-05	-1.44754599357144e-05	-4.92872031432334e-06	0.000379836399449385	0.000170973547518383	9.05031157349967e-07	-0.016820337731388	6.44329962731227e-05	-6.51760343250984e-07	-6.48747389142557e-09	0.0476717100179453	-0.00878159561379777	-0.00464618502503122	6.1753513504792e-05
0.118862940383355	-0.0787519368116042	1.73329681629752e-05	-0.120586801248102	0.0450153396857642	-0.0671149348804225	0.000655608797349716	0.0435445763003783	0.0253359448687731	0.114931742000176	-0.00738466277370076	0.000181996369772897	-3.46308900178727e-06	9.97999467928778e-05	1.08725184198022e-05	6.848720185193e-06	-0.000105348203084166	0.000317394866002241	-4.55709618141231e-06	-0.00342943945804941	-1.976695587802e-05	1.28615277894539e-06	9.84676238324766e-08	0.0808767441673031	-0.00533784206406496	-0.00099101417129821	6.1753513504792e-05
-0.279901303748006	0.102473095907197	3.95195566915696e-06	0.0288298908120028	-0.127512539565924	0.0767849180554601	0.000137626430823046	-0.00908703031216029	0.0184590332159613	-0.222200182455001	-0.0373771330289679	0.000411777104402988	0.000507451117781388	6.12920199438705e-06	9.52015717570198e-06	-1.02301978193164e-05	0.000313760254860185	0.000278295755789859	2.13326409870263e-06	-0.013044051432936	0.000115627602074397	1.13842786357843e-05	-6.41711995763572e-08	0.0749250698530937	0.00274092799201675	-0.00221161685496563	-0.000747732781979038
0.0700859239316542	0.204605373622744	-2.01589965034277e-05	0.0290492977598318	-0.0501260067244814	0.00964578868935684	0.000448665890660171	0.0192360079571152	-0.0281343780776523	0.271827043232161	-0.0181687729279942	0.000573210148884007	0.000216152363068378	-3.46478333723699e-05	1.18614939941253e-05	1.15140035268357e-05	-0.000782813521671866	-0.000117020216395813	1.90423615986646e-07	0.00886680302560761	-6.56103280766152e-05	6.55289579842844e-06	1.15261133526445e-07	-0.17621579351117	-0.0072935919452416	0	6.1753513504792e-05
-0.0882909812762899	-0.0562982347870778	1.98734689580427e-05	-0.0910932147564188	0.0455785339918087	0.0098431572722173	0.000500950787847954	0.071582527259104	-0.00504238129850176	0.179497929598521	0.0152230176066976	-0.000121959884363365	-0.000989712335298654	3.30526518630414e-05	2.30979571738121e-05	3.86477966518584e-07	0.000535336844515788	-1.89817811787618e-05	-1.34840501686551e-06	0.00361429383091383	-0.000102688894991432	-1.00093104787868e-05	1.22519831613488e-07	-0.0934116960441115	0.00207633384557049	-0.00421438283185327	-7.70734319920363e-05
0.022208947332498	0.308128058214882	-2.45970281507191e-05	0.103537784834103	0.0709328894676013	0.0415152117068591	-0.000551840097403944	-0.0284252824812036	-0.00193834883645405	-0.373157277538441	-0.0119713610050307	-0.000187249358768571	0.0011537030336124	6.72531056589154e-05	-1.04801957623302e-06	1.9064226313148e-06	0.000578477231251817	1.4228726291643e-05	1.80815855710392e-06	-0.0607564221393474	1.37675002256366e-05	-1.25271042645814e-05	5.59147448342401e-08	-0.281831820295955	-0.00434835635726094	-0.00135917033177591	-0.00908513216548568
-0.105118850003491	-0.0196264251205817	-4.34351571191316e-05	0.0961954681335442	0.0453440530776643	0.0151594550932552	-4.15289060460289e-05	0.00859536249367765	-0.000166941449939562	-0.0140423746769759	0.000714871860417077	0.000389032709439574	-0.000353051456645659	-1.47210065805092e-05	-5.2312024024781e-06	-1.73265559946234e-05	0.000362693307494499	-0.000122937731382167	1.94317990698245e-06	0.00223106740762002	-0.000110036703380945	-1.09383215018966e-06	-1.95169514982663e-06	-0.0151628763863541	-0.0155802526594915	0	-0.000649835454845871
0.086614617447367	-0.0268601929233506	-5.39224463521615e-05	0.0747084831329674	-0.280221310760907	-0.0410122427462735	-0.000453317102261597	-0.0141591717051927	0.0328166823030736	-0.0585243456040609	0.0559679627172724	-0.000838798673691077	-0.000577479778113399	-4.78633777016846e-05	1.17095856213556e-05	2.5535524470488e-06	0.000265649585414529	-7.63695485955784e-05	4.98254594405445e-06	-0.0180719766955837	-0.000129849134465454	4.81445687672277e-06	-3.36663215305677e-07	0.0808767441673031	-0.00677921634567946	0	-0.00423039664998803
0.154801982078357	-0.0896320584221809	-1.31854329520342e-05	-0.0889386467651468	0.00562167346281495	-0.0017212002134499	-0.000244203245772789	0.0262758765458553	0.0316694213454265	-0.197999466934474	-0.0124526818995259	0.000245494401738711	-0.000505158107741766	-6.76965884304215e-05	1.36525405474153e-05	-4.23826843657382e-05	-0.000377732053609248	-0.000765768678302026	6.0346720975879e-07	-0.0137356275615607	-9.52245565200016e-06	3.89123076804943e-06	-4.63128077554664e-07	0.0808767441673031	-0.0207627306306645	0	-0.00495839488645644
0.156884815821141	-0.0803563494406712	-2.20133816914991e-05	-0.159210038962403	0.0228403586992956	-0.0277746136400567	-0.000571981838975	-0.038370024656567	0.0396530916463875	0.282007684332742	-0.0124315645091407	0.000836061423608703	0.00089798273263364	-0.000168112752442662	1.64297643860944e-05	2.24109636781655e-06	0.000167025489709482	1.90380880815688e-05	-5.97044319317064e-06	0.00399937670246997	6.89820532406848e-06	4.40497931397665e-06	-4.97092502715901e-08	-0.135384943376365	0.00586597606275574	-0.00141898701506393	-0.00211921786194325
-0.057332257157038	-0.0943940426970448	1.76229317125909e-05	0.0741641116807246	0.0222754874046205	-0.0470781606480071	0.00138632056447574	0.0300120596716429	-0.023074899184631	-0.25454608149596	-0.0157436249814643	-1.22857460587156e-05	-0.00121536323386984	-7.57402841853327e-05	3.10518593904519e-06	5.56323613620791e-06	0.000980791592429142	-4.98490518809902e-05	-5.84526284397313e-06	-0.01132389533912	-2.39868662263998e-05	2.16581489789203e-05	-4.64041371994739e-09	-0.087425099250557	0.0118545131814527	0	-0.00415521245956885
0.0204817999211298	0.0428873138650354	-4.75514285414036e-05	0.159461814544627	-0.17717655819329	0.00843603827063766	0.000633309772543944	-0.0193805243638954	0.0229888886715501	-0.155436096794044	-0.00406607954009619	-0.000482455828757167	0.000204220697177737	-3.27097998149561e-05	-1.96693413059279e-05	-2.69193284008207e-05	-0.000891747274107346	-0.000637650199165396	-4.51085801445039e-06	-0.0246193021824189	-2.07542083399126e-05	1.97775512462695e-05	-1.08565484380208e-07	0.0808767441673031	0.00250089707964896	0	-0.00115877868716829
0.0226260420629771	0.239996466031055	-7.69199606465154e-06	-0.153387838937699	0.183580091534002	0.0119091014654962	0.000106294963544196	-0.0373542345854385	0.0407805335531202	0.154201633805243	0.00416742123261615	0.000808632212255356	-0.000195721642061719	-3.87340356319266e-05	3.25725336964844e-05	1.56593478184419e-07	0.000218878712672232	-0.000196558580906725	-4.59336868818827e-06	-0.00359250288690172	2.83772680305105e-05	1.54118364443789e-05	1.21949389031428e-07	0.0808767441673031	-0.0127295372784839	-0.00344586733429142	6.1753513504792e-05
-0.16892847815691	0.0657727803961274	-4.76162867547592e-05	-0.263171171767272	-0.129378970773867	0.0383967024142076	-0.000214239519317427	0.00655282831777271	-0.0141287136062364	0.0402558469264016	0.0736015840669637	-0.00128045620392747	0.000412295619598435	-5.57754284487011e-05	2.78081396143381e-05	2.10603308881119e-06	-6.64266361416477e-06	-0.000509211456491521	-1.80022662976675e-06	-0.0136443221824798	-2.71771608746363e-05	-1.06496695362335e-06	1.23722020184402e-07	0.0808767441673031	-0.01569485595151	-0.00251613134996942	6.1753513504792e-05
-0.0340932110474118	0.11254004318696	8.64766071912992e-05	0.158314547825668	0.0796417679750208	0.00805869424184102	-0.000699619057213163	0.0448357825607753	0.00697300318384397	-0.0645067785785316	-0.0636442915082249	0.000149976870419177	3.27183429698064e-05	-4.1387331851328e-05	-1.91043798192236e-05	-1.25977277987133e-06	0.000307018904063483	5.54092008100415e-05	2.58073958137039e-06	-0.00790193424077168	7.1590291537138e-06	1.05200289057805e-05	-3.97429967602392e-07	0.0808767441673031	-0.00946598804509347	-0.00122742164926748	6.1753513504792e-05
-0.0230763777515838	0.192533224808839	-4.36958205052296e-06	-0.00716977493276671	0.0307510824791717	0.0207978008566421	0.000396281641613871	-0.0128713308956383	0.032046245565484	0.127756006869868	0.0301202301072492	0.000397939350236021	0.000897346069488769	1.83868254564068e-05	1.05773740164405e-05	7.51623300065951e-06	-0.000265883851273352	-0.000385802305146843	-2.00270047678863e-06	-0.030951080244796	-2.39967689242837e-05	-2.800287622029e-05	1.07500039092656e-07	0.0808767441673031	0.010129788541505	0	-0.00349731891682958
-0.18917289124195	-0.200211654632128	5.4281186054439e-05	0.131266313459213	-0.0781783580831202	0.00637159607395055	0.000374770997553897	-0.0622302242397184	-0.0084389733893917	0.0945921371577199	0.0239464698526539	-0.000157245286022567	0.000244380889752982	0.000113173451115278	1.02316077010833e-06	1.03666837574234e-05	0.000172317997667815	0.000126126184069042	-2.47386416440953e-06	0.0157439162917534	-2.75581552550141e-05	6.42129310279849e-06	1.10456090052224e-07	0.0711360235459497	0.0133904897093862	-0.00119681346619771	6.1753513504792e-05
0.0909682993696312	-0.0186842138628669	1.9954017056012e-05	0.110683215674563	0.102808765000067	0.006554717152641	0.000176452073107569	0.09454552004704	-0.0129847627018536	0.0767926996039772	-0.0321256023799548	0.000270008632937691	0.000533022555847085	-1.2626490704104e-06	-2.20726700090879e-05	5.04956625957398e-06	0.000436552121365619	-5.13512490909473e-05	-6.11564470676118e-06	-0.00424395377483933	0.000124221291046833	-1.47186873017402e-05	-1.44833336990224e-07	0.0808767441673031	-0.0017224840154545	0	6.1753513504792e-05
-0.082143435334918	0.0427732263932838	3.86082451369063e-05	-0.144777079927509	-0.048855303423861	0.0211964887609493	-0.000426370227308737	-0.00608403766819288	-0.0149666195119752	0.0219745555685484	0.0191147275356176	-0.000573156581645473	0.000183126249365007	9.7015534333833e-05	-2.98772169434747e-05	-5.99876728735182e-07	0.000324626218897395	0.00015015700405252	1.24503679255206e-06	0.00206511054950731	0.000135063437598948	-1.8485321130135e-05	-1.6339507846741e-07	-0.226999029322887	-0.0093050837651405	-0.000446480609589739	6.1753513504792e-05
-0.0987041397010116	0.0923239452035873	-3.80474224432881e-05	-0.0506599409591926	0.00843842938931116	0.0333525182941796	-6.56889680322736e-05	-0.00754949725194165	0.0161337523151035	0.0961887835141673	0.0323190795002537	-0.000841894145156785	-0.000229753990371173	1.2288268129268e-05	-4.88811744192574e-07	-1.12457480597739e-05	-0.00213356533473641	0.000213365438302082	3.28267925064907e-07	-0.022133529064954	1.0961801900633e-05	-7.75368551964029e-06	-4.07034739358103e-07	-0.268723407911888	0.0051702499834847	0	-0.00526521876984976
0.0280861556164202	-0.122869108083639	5.58955967273622e-05	-0.0986903515174956	0.150565179173286	0.0109796876903203	-0.000686026542122797	-0.0190534564537012	0.00961597191969732	-0.0884229536502813	-0.0242802257597056	-0.000247181025064047	-4.04554997117668e-05	3.41020217597965e-05	-1.15055729155156e-05	-1.20452585202768e-05	6.38782602853105e-05	-0.000406887248509125	-1.11098701283119e-06	-0.00285091982978014	5.14328461826974e-05	2.14892111305431e-05	-9.98884420733148e-08	0.0808767441673031	-0.016450658469321	0	6.1753513504792e-05
-0.0251709015195927	-0.0988689749776931	6.62222175755733e-05	0.0207475578904415	-0.0219375164118745	-0.000424635677356844	0.000478337333142065	0.0193614213011479	0.0116433774065925	-0.0139194471157795	0.00883219550915815	2.94530425115624e-06	-0.000645627819088723	1.16125244131737e-05	-3.10964234240263e-06	-4.35477109339555e-06	0.000265610300927754	-5.50099625503675e-05	-3.08076157917725e-08	0.0223320978942245	8.47440236402264e-05	1.90240882997905e-05	-4.57686452071115e-08	0.0616356947666827	0.00148094904322993	-0.00685617204355848	6.1753513504792e-05
0.129989058015568	0.103049581133853	-6.15260654996952e-05	0.130045422008382	-0.0668434386989807	0.0260780906412146	-0.000253001227307759	-0.0183942793489403	-0.00471922403506708	-0.201363607253761	0.0358496339458327	0.000742328448819274	-7.23192779961135e-05	-0.000108894677893434	-8.08870417878804e-06	-1.1896270860845e-05	0.000377255778815089	-0.000678444712856274	-1.56658622907369e-06	-0.00149098538927395	-8.08129593005136e-05	5.51749676014346e-06	-2.80573891120461e-07	-0.0520083764876437	0.00961489407071014	0	-0.00207756811875104
0.128087677229427	-0.0131026273744623	-6.54473724026605e-06	0.00648779814605116	-0.0735535232904306	-0.010213548344329	-0.000238327210119516	0.0278934421538215	-0.0151891322376146	0.111478376195576	-0.0683290564729071	0.00037200536501536	0.00170570601509779	-8.15389378037157e-05	5.68093644903733e-06	-3.16329992944286e-05	-0.000292422837061657	-0.000314547200817472	1.71329791309738e-06	0.0196728338885386	-0.00011362926978653	2.36299895142178e-05	6.06490373478152e-08	0.0687266067484917	-0.0026823558263952	-0.00217432222866776	-0.00389360049990806
-0.0122056435144856	0.0692615091199336	-2.28217034147216e-05	-0.250378618752809	0.0630259231683825	0.00418676999946732	0.0010158905669162	-0.0137892127353747	-0.0549736150279736	-0.14203782102726	0.0106118766751204	-1.16996447104833e-05	0.000328632723926248	-0.000134234568803127	2.01799332022468e-05	-6.02133998062193e-06	0.00020569589921493	3.5733394161408e-06	5.04471507656312e-06	0.01006132979228	7.9553452873693e-05	8.35073834148936e-06	-3.85197046148811e-07	-0.220873554718455	0.00821316328993982	-0.00606278554989947	6.1753513504792e-05
-0.0852046728936574	-0.0950473831997641	6.04880104115857e-06	0.137347195367085	0.00183002933807019	0.00757469325341087	-0.000182607282763869	-0.0666987022278422	0.0162590678715828	-0.0795146656835404	0.0255950383330865	0.00084176724323104	-0.000758826209193098	2.78359460501587e-05	-9.83882190896956e-06	-9.27812103557191e-06	-0.000425462637226093	-0.000199523797742018	1.25657419469682e-06	0.0031664095199988	2.69099304062159e-06	-8.92482599523792e-06	-3.59982494591016e-07	0.0808767441673031	0.00415483247133497	-0.00290626375417979	6.1753513504792e-05
-0.307283214122099	-0.146921313364503	-2.90571085168612e-05	0.000310042160432067	-0.0717381583808515	-0.0263688317399395	-0.00104830623625785	0.00475931287696452	0.0165934407221904	-0.0947841833737131	0.0423037554065393	0.00049575794008816	-0.000712472555771337	0.0001163736334997	-1.0900639692113e-05	2.46217731048048e-06	-0.000200570920050991	0.000246230865029062	3.05487983931485e-06	0.000310528922035758	-7.45560676005397e-05	8.48960842958491e-07	-1.25784758164826e-08	-0.071112299220493	0.00626904936633865	0	6.1753513504792e-05
0.0757883031995286	0.0987118035364207	1.09490182584882e-05	-0.053936424749633	-0.0613714603509651	-0.0660595693589829	0.000741849956523932	0.0518235606135748	0.00488724758961379	0.0134946126688067	0.0112569974345422	-8.14772235724348e-05	-0.00134435335114091	-8.84585330026555e-05	6.16373646455948e-06	-1.19081853288128e-05	0.000108203183804001	-0.000459173452051709	1.46069229400858e-06	-0.00515636763392835	4.41334152170292e-05	-9.1724717188324e-07	4.49901991217416e-08	0.0808767441673031	-0.00164913148172863	-0.0020712470460732	-0.00771019659513494
-0.021848086617411	0.166757478026651	2.43850265586598e-05	-0.25075019683872	0.0436269175481783	-0.0245232672679017	0.000394704523669409	0.00541416393247096	-0.036978796129544	0.0122370575739372	-0.0638712887898097	0.000567352494963869	0.000492734504734305	-3.24690031996422e-05	8.52964521103061e-06	8.334637512597e-06	0.00053116248881091	-0.000232604477571563	2.9724441263923e-07	0.0172224882103842	4.69546236960827e-05	-1.39420985945105e-06	-5.89599585043565e-07	0.0808767441673031	-0.00989634072821599	0	-0.00157429772353113
0.00955204993991265	0.246845306082569	9.56092237536232e-06	0.0429186346439658	0.137654855140784	-0.0186121160541325	0.000629990656154211	-0.0238019639794274	0.0107752132189676	0.195986768511988	-0.0237538025264279	0.000375291035786374	-0.000909663323939269	-1.22883804928309e-05	1.96000891252712e-05	2.69613370829092e-06	-0.000621885099668651	0.000408155767221086	5.22600243835214e-06	0.0096690018783987	0.000135947757156085	1.62122242035601e-05	-1.74620273141191e-06	0.0808767441673031	0.00139725363472221	0	-0.00694956199496988
0.208272518266993	-0.139739504857734	-4.42015869528412e-06	0.028255173754719	-0.0311637677210435	-0.000137042436625268	-0.000688040315060534	0.0139487264596709	-0.0288552431506308	-0.171694605211808	0.0331451886067073	-0.000167345383074835	-0.000115022617745764	8.38918941687972e-05	8.08125745699328e-06	6.56076676119888e-06	-0.000523220031312777	0.000225938048495022	-6.42972433206879e-06	-0.0244292137647053	-1.26826263997515e-05	2.46349747978769e-06	-1.8831844428302e-07	-0.155300551721683	-0.0030250633585126	0	-0.00638932034682449
0.0502757149347246	-0.125313177470654	-4.18328645273025e-05	0.038905745380603	-0.0363350489618112	-0.00376653887300138	0.000344725493824249	-0.100335539937972	0.0191993263882306	0.028139606300192	0.00705869154913019	-0.000103753943105245	-0.000479060576419887	-5.28364100826906e-06	8.94073103863136e-06	4.42653614540767e-06	0.000183841550231101	-0.000784058655751929	-1.62579671136864e-06	0.0241713965369148	-1.22145231405968e-05	-2.52632342790937e-05	-6.44352521339542e-08	-0.0896719292141076	0.00838611522008348	-0.00514406189796957	6.1753513504792e-05
0.194643359723632	-0.135517659101626	2.19720153138425e-06	-0.127874162834066	-0.175051739056732	-0.0168426840610536	-0.000460455145134042	0.0224325189246994	0.0220600776003763	-0.0584411635465052	-0.0332721409674892	-6.43697759089568e-05	-0.000213910788846472	5.8263321272678e-05	5.78738218837138e-06	-2.20202295242444e-05	0.000645700716008779	-2.40253688982284e-05	3.54003198310693e-06	0.000579407822447031	-6.06819309363349e-05	2.26178780615705e-05	-6.92628143728058e-07	-0.233642640349048	-0.00334745509755674	-0.00406759181601002	-0.000935105764612976
-0.0993375388092301	-0.00473837901008656	-1.85229197214865e-05	-0.0861530713282302	0.166066996801778	0.0160842086031889	0.00101634981114929	0.0216450571425468	-0.0617385654302761	-0.109642333375064	-0.0641022414928398	-0.00179678395873095	-0.000292149871908509	1.28876076308515e-05	-3.28823439966763e-05	1.69543320338583e-06	-0.00139551106233127	3.08263424289024e-05	-7.92793964699001e-07	0.0129267658273198	-0.000119438717460896	7.28930180704523e-06	-2.04489762234417e-07	-0.182996011768549	-0.00613548862336055	-0.00120985533095985	6.1753513504792e-05
0.100103941877894	-0.0640889020155956	-4.15466643974849e-05	-0.108447323267812	0.0397469796936116	0.0435350567473076	0.0011246170101975	-0.0981975950177193	-0.0265525626940732	0.0370909017612902	0.00456448916578811	-0.000390410515189621	-0.000153096087509019	4.99151146609034e-05	-5.94869321468572e-06	3.43364570087878e-06	-0.00100880012035398	-0.000439467071278066	1.53586658235838e-06	0.00909582177175583	-3.94698784034198e-05	1.85529751364211e-05	-3.10445401829895e-07	0.0808767441673031	-0.00807359019235476	-0.00116072912334042	-0.00334302304153788
-0.0116476602403287	0.187628465795981	-2.11619113577033e-06	0.193947960126444	-0.0498421905087264	-0.012438602853767	-0.00060904453425692	-0.0161895274660332	-0.0169966319295606	-0.0244584402830116	0.0269258178486951	0.000334354862014496	0.000293900239421108	3.55539716674347e-05	6.16742730330522e-06	-1.00550211796779e-05	-0.000795897472260387	0.000487295094041107	-1.40366503909028e-06	0.0219020040889268	7.60046194603348e-05	5.29772367552361e-06	1.24070681506439e-07	-0.182471395474751	-0.00259569420108896	-0.000879305338840286	6.1753513504792e-05
0.0621463385683301	-0.134143143834961	-7.74399418990157e-06	-0.0969491087294492	0.0114780344202585	0.020423777629667	-0.000364337774314216	-0.0295998370963739	-0.000187429320023691	0.0643940782020695	-0.0105679670498516	-2.61151801197457e-05	0.00150682042537609	-0.000111638968992911	-4.97601880355969e-06	2.5765491722396e-06	7.27463343437318e-05	-0.000241569155624788	3.71217937678026e-06	-0.0174105876755154	-5.79268896281349e-05	3.10153004479119e-06	6.46784101832054e-08	0.0808767441673031	0.0111856116450175	0	-0.0047184158635446
-0.0354988321050544	-0.154360056261037	7.45617381103791e-06	-0.0229484973446672	-0.237643029000387	-0.0114142976567271	-0.000172583441463647	-0.0785933154271957	0.0158792201783149	-0.171341557408731	0.0361246399320259	-0.000719793469371566	0.000813411803665343	-0.00013517275243613	-4.8866221618038e-06	-2.84496952929203e-06	-0.00102596107855468	0.000224518709508681	2.4465284307329e-06	-0.00340608299128775	1.41838943354955e-05	2.08554619915979e-05	9.94024846878716e-08	0.0808767441673031	-0.015144903586346	-0.00314324157937185	-0.00866448508996442
0.068383163102218	0.024286885432965	4.26219108586867e-05	-0.105306714665364	0.0411784059484421	0.0241772357696892	-0.000590821291362342	0.0326868102491704	-0.0374781539414759	0.134109041852321	-0.0341180840196964	-0.00122222451011056	0.00100639334120878	3.58965365994113e-05	-2.17637272265092e-05	-5.04714781590643e-06	-0.00090814078076451	0.00028900314437097	-1.74725006618637e-06	-0.00560564581634071	-7.63369435570205e-05	-2.37746378005665e-05	-4.09183943728131e-07	0.0808767441673031	0.00174196395256732	0	6.1753513504792e-05
-0.0575424222580196	0.166693741637597	2.34715272717789e-05	0.102581768570687	0.242617353873211	0.0365325710566622	-4.17287985657877e-05	0.00965679949809739	-0.0359116053831562	-0.19001963770434	0.0307068527048311	-0.000399292282143304	0.000319763728460432	3.52641205598747e-05	-1.55771122044568e-05	6.61924770528621e-06	-0.000170373118750899	0.000157422862157031	-8.70713817713309e-07	0.0254706568547765	9.98153752826969e-05	-1.01197135710107e-05	1.45766860804031e-08	-0.217279401340497	-0.0108455374950457	-0.00442485072838872	6.1753513504792e-05
-0.0872493143544872	-0.0812937419530013	5.84039349202925e-05	-0.00142401600613107	-0.0843218490179521	0.0409237628106922	-8.63215920593463e-05	-0.0494081181857622	0.0413045276359973	-0.152713948889786	0.0208618027068144	0.000378292015216219	0.00155651447842109	-4.75099308323568e-05	-1.81902027532876e-05	2.88170176565572e-06	-1.67440927487661e-05	5.63617991771181e-05	-2.049200798937e-06	0.0387392306534857	8.65639287601638e-05	6.20299827369664e-06	-7.34446914951725e-07	0.0808767441673031	-0.00414635311211353	-0.0043766227881824	-0.000217057463195558
-0.204075199712914	-0.119842113114935	-2.52883428640827e-05	0.00843392907941265	0.150586710177204	-0.00815314725464211	0.00054215322938922	0.0392442488623856	0.0287772412025991	-0.214660483947694	0.0584144312946091	-0.000399881457043616	-0.000235889458774285	-5.46274411681313e-05	-2.69221082871418e-06	-2.10617662890211e-05	0.000324387651925884	0.000169241437362411	1.89677502704377e-06	-0.00652907596361729	-4.72117771571634e-05	-2.40033203179335e-05	-1.06873070837565e-07	-0.123425544177454	0.0130998907091837	0	6.1753513504792e-05
0.0224046018590809	-0.0166990802091826	-2.94968752222458e-05	0.105694558320289	-0.153325987075444	-0.0561497605615018	-5.87112342886886e-06	-0.0128835242338521	0.00999091322317547	-0.0423736326293205	0.0309350980748635	-0.000326578555672974	-0.000659057160597332	0.000103046223277614	-6.14708176827072e-06	-1.18856678954504e-06	0.000303594860103784	-0.000370338540503168	-9.89387891836557e-06	0.00787566778355764	-5.67630220483784e-05	4.77466651949143e-06	-2.85899938168299e-08	-0.224160678645308	-0.00228684618955366	0	6.1753513504792e-05
0.228087222353418	-0.147105355819174	-3.55547706010206e-06	0.0767182734243106	-0.046318464028168	-0.00581537769416307	0.00068165974064982	0.0554404924639817	-0.0488635380539034	-0.210557763157662	-0.00942135898790952	-0.000300184604770437	0.000972396348249527	5.19259566500452e-05	-1.95861944366493e-05	-8.68553077015832e-06	0.000732730893134859	-0.000373510437787217	2.43160425594802e-06	-0.0257522296502055	6.34976678239862e-05	7.29799280740906e-06	-2.35355856026409e-07	-0.144826003593548	-0.0202629925511137	0	-0.0023348196423667
0.0948159783418991	0.0019910716045306	6.24939241860023e-05	0.088942239190879	0.0386242579660956	-0.0142144463705122	0.000551946551347937	-0.0281019395771304	-0.0114917016041254	0.00887951470338799	-0.0477416076537323	2.85209719257384e-05	8.07487612954905e-05	7.54812621983625e-05	-1.44552804670628e-06	-1.28249448745343e-05	-0.00141599740551202	-0.000107187144345433	-6.31169374054608e-06	-0.00219329118235334	7.06000478778446e-05	-2.7379208138445e-06	1.24069583273823e-07	0.0746821752043947	0.00800624647954229	-0.00743053679613626	6.1753513504792e-05
-0.161141380386804	0.108658853005444	5.82939672368887e-05	-0.25425237889018	0.107406580922345	-0.00417326989677058	0.00029554509922769	-0.140601598620709	-0.0422766261132063	0.0234527862692466	-0.0438316979428293	0.000113427299191615	0.000340220700489224	-3.14447961636821e-05	2.07683002400039e-05	-5.29248213154698e-06	-0.000554943979711786	-0.000989249377729928	-8.50094472526486e-06	-0.0170666552551278	5.96530735577083e-05	-4.42550498758187e-06	1.24072922824681e-07	0.0808767441673031	-0.00196957884114601	-0.0028239981366649	-0.00252255649187061
0.119996265858241	0.0258094338558594	-4.6946794218794e-06	0.0253646054437351	-0.217478803529146	-0.00667509258705012	-8.56007106381229e-05	0.00846936197590242	0.01531705543661	0.0628486367964407	0.0491108722473756	-5.24888902608822e-05	0.000316785217131077	-8.77029597681211e-05	-2.80983667089174e-06	-1.0874577087705e-06	-0.000214224670314955	-0.000133801119514665	-8.76744465250212e-07	0.00824206101077118	1.59539529787089e-06	-1.44190835678071e-05	9.26141285884086e-08	0.0808767441673031	-0.00420963997746038	-0.0032548160753807	6.1753513504792e-05
-0.113799000210907	-0.165346722441599	-2.10291033385657e-05	0.10860487201906	-0.0354202594985247	-0.0677226150719814	-0.000968480671759475	0.0205248402186609	-0.0141458388309535	-0.0671339701267808	0.0122809173286487	0.000297553912138815	-0.00054299857378981	2.52281871504501e-05	1.34927647512662e-05	-1.29060651621327e-05	0.000901817295120511	0.00058454086330606	3.39743143773497e-06	0.0341723126567819	1.92327652730473e-05	-7.17963208995975e-06	1.2406403171461e-07	-0.0492241627969474	0.00251304394957153	-0.00488306367816771	-0.00731924312582521
-0.0144444791559973	-0.0565620098682921	-4.80205847056547e-05	0.0402028860109567	0.0546153386592467	0.0227395955923604	-0.000232405930684854	-0.100322336168966	0.0164171244939784	0.0613694724126757	0.00030682134925164	-0.000342682203342437	0.00015110354622383	-4.13348066481412e-05	1.19748552718235e-06	9.18223139190211e-06	-0.000940964380895082	0.000105660838516819	4.17691563225908e-06	-0.000603212029319455	2.92571971189926e-05	7.05721565208428e-06	1.02497664578038e-07	0.0808767441673031	0.00890097850779448	0	-0.00572624053642901
-0.171020115864339	-0.0329842357637214	2.76989562733032e-05	0.10161016178092	0.0770115027524978	0.00461579666612044	-0.000249944745267849	0.0456221969831385	0.043445457565664	0.00866508387566745	0.000520086215878068	2.69412059785701e-05	0.000381594625380899	4.94215269508658e-05	7.3076587134846e-06	-1.20380239176932e-05	9.46794222476122e-05	8.81801837040452e-05	3.55012144082067e-06	0.00693181436776058	-2.45941643964853e-05	4.90743347381084e-06	2.63184034565711e-08	-0.0428811371387687	0.00131351625841813	0	-0.000456095666570011
0.210991872646803	0.283708076111798	8.68222539196495e-07	0.226465160359412	0.0203536061005791	0.0196028103372798	-0.000333818948926701	0.0192584076513307	-0.00896500415690049	0.0374644162955193	-0.00789828043569685	-0.00084469098639095	0.000725408457866505	3.00833529627287e-05	1.02187828050493e-05	1.39014899158685e-05	-0.000229767655380408	-6.72783203058414e-05	-5.22892582088819e-06	0.017412972323728	0.000141342306964276	-1.50410399146761e-05	1.18771661172801e-07	0.0808767441673031	-0.0113996880309621	-0.00587265620982191	-0.00336937734102805
0.0228147361695563	0.121790526713716	-3.87165721580374e-05	0.13874797736314	-0.146388741835773	-0.0206717051808259	-0.00073259469676501	0.00172795344026233	-0.00110561106111062	0.031551673182985	-0.00653293606106997	-0.000438297394236731	-7.06990811086827e-05	-8.71992175700553e-05	-2.10994504608042e-05	9.21344285154113e-06	-0.000823909356862496	-3.386546319184e-05	2.5341901777054e-06	-0.0173271838893709	-5.07831996453545e-05	5.30703117140874e-06	6.52763585407001e-08	-0.0279648317674672	-0.00429308151766883	0	-0.00123488358443236
0.134439861745874	-0.00647609232221913	-1.21693471902828e-05	-0.133300126119905	-0.22376900248153	-0.00740233244757593	-0.000356480065751064	-0.0337630213501131	0.0198255477629108	0.307797109054273	0.0176420525499508	-0.000124545035052548	-0.00019783697005693	-1.35063927291235e-05	5.8855579605499e-06	3.45332321893821e-06	-0.000534391221894914	-0.000254252643031361	-1.77825132008369e-06	-0.0296086572913798	-4.09455424880134e-05	-6.12795019427903e-06	7.38323486793035e-08	-0.0993782747601926	0.00306034732395322	-0.00128727613219881	-4.68729629634623e-05
-0.344202613211769	0.186784276606164	-5.57491108958974e-05	-0.0981086455738343	-0.00308766359915258	0.00951228508827029	-3.93108035025014e-05	0.0522485533347694	0.0146354524330083	0.0348567347288251	0.00834403251670279	-0.000844575669444958	-7.16155088400505e-05	-3.78335714417144e-05	3.88674448181803e-09	7.20098484174869e-07	-0.00117359926324934	0.000372648123371677	-1.07327447138594e-05	-0.000647088891940539	1.7579913245136e-06	-1.83729280472944e-05	1.02431152448901e-07	-0.0214958091360573	-0.00895698129978773	-0.00409352248422501	6.1753513504792e-05
-0.0975220348492307	-0.102111984609272	1.7194119292574e-05	-0.0141798557129432	-0.0490190786457619	-0.0214811314528346	0.000268137269163304	0.0469437070507568	0.0202493894730724	0.249275016171657	0.0230976369181228	-0.000518528975929966	-0.000238641393218719	-5.99840721752232e-05	-1.17731247695207e-06	1.13823411318492e-05	0.000827189348596047	-0.000122871582534989	3.02278831965097e-06	-0.0158133700255079	4.90502771355317e-06	-1.89106274661732e-05	-2.41994388305855e-07	0.0808767441673031	-0.00468643162064863	0	6.1753513504792e-05
-0.164074930667443	-0.0377638829588355	-6.45420925227125e-06	-0.0756995532629116	-0.03701546160396	0.0292911466682915	-0.000366723543313352	-0.0165120334857101	-0.0155018467287392	-0.0476218701878931	0.0228455634494809	-0.000189818638970274	-0.000496307608937152	7.03668902632959e-05	1.9326197836067e-05	-7.31416900023873e-06	0.00118155953470156	9.79321778589171e-05	-3.90139438799508e-06	0.0233906893101665	-5.80452758232042e-05	-1.40837441400254e-05	-3.46677346274582e-07	0.0808767441673031	-0.0106937604809364	-0.0037085354589419	-0.00623235775190678
0.118498116271663	0.205271211614666	7.61328667657768e-05	-0.0091826236290431	0.175453513757125	-0.00346584423305041	0.00104000312803842	0.00983277285401885	0.0263075384247955	-0.108934471640233	-0.0362736732709096	0.000435740199851375	-0.000697655886013671	-5.74003778155419e-05	-2.18498944137835e-05	6.43758801821548e-07	0.00044929419857298	-0.000323631178095529	-4.52238493775514e-06	0.0247839082330206	-6.71649709023114e-05	6.49384077555659e-06	-8.73295172842958e-08	0.0808767441673031	-0.00727053428579982	-0.000118679909419939	-0.0052738317425608
0.0536190644106729	0.221903736129185	-4.37441576576214e-05	0.136589169378945	-0.0159863676649912	-0.00581548524901798	-2.57699870106487e-05	0.0762044763032748	-0.0177609032040138	0.103037562855306	0.0382973715142765	-0.000845385012323674	0.000392599985648667	5.03934289985963e-05	2.3271175120243e-06	8.15624138739146e-06	-0.00017007215153475	-0.000317310842923191	-6.56428153877897e-06	-0.0123603105056979	-4.07198272809328e-05	-2.19659367818315e-05	-1.8009741731273e-07	-0.191325055613137	0.000747063872828413	-0.00306005208733306	-0.00199597860832568
0.0313722076071521	0.0942216496975412	4.15677728440311e-05	-0.0624605585880703	0.055595980562809	-0.0453390254744552	-0.00057647312161091	0.078025693701173	0.00797476542860664	-0.101897577042576	0.0124190355891536	6.65194973961114e-05	-5.91713260866822e-05	-6.68983919158705e-05	-1.42828982360177e-05	8.76336809940703e-06	0.000602748250343899	-0.000210511728478857	-1.03820445229719e-06	0.0223741266941835	-2.12192203942196e-05	-1.44601588825122e-05	-5.90443777759297e-07	0.0315399040301196	-0.00297639868154875	-0.00644384036586876	6.1753513504792e-05
-0.130317549854047	0.0608232376599098	5.54165095234538e-06	-0.0334496659927528	0.0478698690585995	-0.0156057801188346	0.000141012679731434	0.0783500850721974	0.00649673201305356	-0.0631862813251646	0.0375642013947675	0.000180061244808627	-0.000309039034058878	-6.08376549446898e-05	-4.52145411544702e-06	7.26796409433739e-06	0.000261896325193245	-0.000230508416019903	3.4289011958677e-06	-0.0241997111754332	-1.38626716517098e-06	-1.9384141285439e-06	-5.12002376051868e-07	0.0808767441673031	-0.00767969278450498	-0.00246283991293728	-0.00402909631512849
0.0319889263212474	-0.0612996319222143	3.16278390988245e-06	-0.0265728761733506	0.017038965198074	-0.000959792817104232	-0.000354284733313781	-0.00104866004977244	0.0225464496030623	-0.00183328438986685	-0.0244163031879453	-1.61838959201743e-05	-3.58099577515425e-05	-9.19545319867376e-05	-2.10160372220436e-05	6.42260719030396e-06	0.000179005893804929	-0.00057960774763377	-5.34388058281987e-06	0.00690540609410228	-6.81746287521934e-05	-3.63164391004034e-05	-1.58028061414406e-07	0.0808767441673031	0.00176137258561515	-0.000891258220821811	-0.0028077492548183
-0.082730576333766	0.0963316122935713	2.97156851081226e-05	0.0766390770294612	0.288220504129173	0.0391175715952536	-0.000106359330064087	-0.0248853078975205	0.0216093154337684	-0.253900749359497	0.0349116181526863	-0.000654719746841947	-0.000231792334895786	-2.9756298453365e-05	1.0886874143079e-05	1.06140305367042e-06	-0.000500819445458545	-1.96934862312093e-05	4.53510488251929e-06	0.00106183964866458	-3.93187656306804e-05	-9.74034504741539e-06	6.31489285307651e-08	-0.122611109156272	0.0066004347233779	0	-0.00271080200931373
0.219797027676236	-0.0835459310365647	5.26090309169724e-05	0.116213363236136	0.0812842506570561	0.0429005766018409	-0.000359290832182335	-0.0372880202044461	0.0176795323358179	-0.113576950359962	0.0512885034212445	-6.43711498748978e-05	0.000674881417966233	-5.22716592784578e-05	2.24597791744774e-05	4.57756716976121e-07	0.000304850305346438	-0.00056439468901559	-1.78888401380917e-06	-0.000490654112548672	-2.70340064403296e-05	2.37924691151026e-05	1.09394186598166e-07	-0.142911451534276	-0.00869162018045466	0	-0.00125077532077955
0.0406387548150722	0.0722023154610456	-3.56550857179005e-05	-0.0174157013933	-0.0874124716581143	-0.0171085291802925	0.000305615715434859	0.0510758161986795	0.0235437121340043	0.00460582758705463	0.0405623136386346	0.000529403939433681	-0.000422701400214276	2.90629719743585e-05	7.76055810347565e-06	4.64074693207195e-06	0.000169287837882282	2.5971547884085e-05	-6.6387121122613e-07	-0.0102681214685953	-5.7245560042829e-05	2.43166895241842e-06	-5.1945911605511e-07	0.0808767441673031	0.00449340536137255	-0.00215195031978122	-0.010598990039332
0.0930643695483748	0.0337560891856412	5.90913942577487e-05	-0.0370982097983195	-0.0137524083137603	0.0203747136957675	-0.00100846269480015	0.0886475647511673	0.0184938044786225	-0.103295798674465	-0.0204755257619382	0.000145085713583182	0.000323214378645131	9.65661768694837e-05	9.50099755447908e-06	7.13747164926559e-07	-0.000102373319098126	0.000149401326807963	1.43851080181001e-06	-0.0189375122942379	6.55037252310642e-05	6.70314403983241e-06	7.60309668557113e-08	-0.177735937966872	0.00371636644060436	0	6.1753513504792e-05
0.172760311799523	0.157704422993531	-3.96248443845781e-05	0.10506307409447	0.0575533497922431	0.00700857857546877	-0.000244102460957185	-0.0329017714534695	0.0169227954030615	-0.0957728950697796	-0.0922931489193086	0.000390660795071218	0.000120381551829141	3.41517173221284e-05	1.68426392150867e-05	5.09051964558971e-06	-0.000305210590534788	0.00020497067449643	4.04158709388369e-06	-0.00558311755574903	3.23541784095216e-05	1.72026351552557e-05	-4.70116391149134e-07	-0.0328566665828756	-0.00362207716965068	-0.00173574453330971	-0.00556601548707403
-0.0596798345381676	-0.0456334248102608	-3.57437921421067e-05	0.0820358896194919	0.0382573047084667	0.02531174665345	-8.70022882253352e-05	0.00441766051876646	0.0365365365682104	-0.243962524337456	0.0194449190278032	0.000140568338378833	-0.00132011060239556	-4.69140173247062e-05	-2.12651133233432e-05	-1.53983533446311e-06	0.000505147953038243	0.000258505218363236	-2.89520840812685e-06	0.00902611686731492	-2.01473863756796e-05	-4.92228789140681e-05	-2.39586436245887e-08	0.0692531718512697	0.0137438615376664	0	6.1753513504792e-05
-0.0329632134384412	0.0807735897615569	-2.34804040707415e-05	0.0558247389179038	0.117869914537729	-0.00526929158600942	0.000737415191500057	0.000936413915187728	0.040987509790078	0.203858247698591	-0.031780717031469	0.000574973571400017	5.5297426367229e-05	3.06761120307808e-05	-1.70297741186598e-05	-1.6161105486745e-05	0.000342792223728683	0.000454011541664912	4.52639591141946e-06	0.00577831078079272	0.000110634632108919	-1.63055621718033e-05	7.6179778929486e-08	0.0808767441673031	-0.0130774637298628	-0.00534314749338793	6.1753513504792e-05
-0.00388912303562561	0.103418550346577	3.06136102887766e-05	0.327788777972122	0.0772818780290898	-0.00661086154284352	0.000119459681725775	0.0207131697837908	0.0637671517737903	-0.107353162960028	-0.0666824847877849	-0.000198991103565471	-0.000205635698909412	-8.34021812334829e-06	-1.47290187783033e-05	-8.19981325850261e-06	0.000558027389584437	-0.000298515320794057	1.52615683934876e-06	0.0181945972472766	7.75923873774786e-05	-3.13869826268354e-05	-4.82122546996422e-07	0.0808767441673031	0.00119580417356446	0	-0.00867734306802648
0.147664097514049	-0.0896993841499499	-3.56230724610773e-05	0.00367606131576093	0.0648804680340265	-0.0502011759767886	0.000894400681024976	0.0160244015935753	-0.0162961851788679	-0.0301321105631569	-0.048525170229471	0.000176723061310335	0.0015619320969773	-7.32223638043594e-05	2.34688127971339e-05	3.31206529313732e-06	0.000792016720939648	-0.000301846897084679	-5.09232896195311e-06	-0.0115505925796241	-8.14197583121068e-06	1.99287079774013e-05	9.53496177569235e-08	-0.195584618607324	-0.00662258097711244	-0.000522808977451383	6.1753513504792e-05
-0.133813353321983	0.0183380428904429	1.32251851112652e-05	0.0392121677464363	0.0209966058239406	-0.0522780073678512	0.000178579130242218	-0.116870429223945	0.0248088122180876	0.133370786227085	-0.0667205507820499	0.000424303919393854	-0.000602095237153377	-0.000107292895312749	2.26223751631505e-05	-1.26291094149078e-06	-0.00034090481999216	0.000320300935814366	-5.53971994265989e-06	-0.0169851756194827	6.78490882957128e-05	-1.08467505181009e-05	1.18592408782092e-07	-0.187715490727638	0.00328717491258046	-0.000747027472231099	-0.00584384097917057
-0.041000109682336	0.240040692722192	1.64326095475342e-05	-0.00971661239147714	-0.067726635993116	-0.030679583966607	0.000761192432332303	0.00802272614571864	-0.00637901973577248	0.242225167449982	0.0201775578188661	0.000289431735842172	-0.00108868488741509	5.20257275082869e-06	-3.06900136705091e-05	1.33337323626748e-06	5.45720309663711e-05	0.000383651778842697	-2.50934986922857e-06	0.00316661793215967	-1.28225673060589e-05	-7.17553299667273e-07	6.17111524103819e-08	0.0808767441673031	0.00912092587914293	0	-0.00665273502904573
0.034406203427636	0.0131045125155411	5.9537449212943e-06	0.0701809478555611	0.00238577513696892	-0.031321654685005	3.95294840764837e-05	-0.0281865707105874	0.010665137558332	0.131437094165302	-0.0408527501574115	-0.000799411034563824	0.000760346494290243	5.53297800580665e-05	-1.31963251248646e-06	3.45004088209144e-06	-0.00038685137347827	-0.000151049214832333	-1.94947895892916e-06	-0.00808114533440685	-2.71202686700223e-05	-3.31874768233487e-06	-5.63164358147183e-07	-0.115376307665697	-0.00211998684580894	-0.00456737245881933	-0.00214446729087314
-0.00265818530130602	-0.033669983817133	2.25269010014628e-05	-0.0617041626219588	0.0090277026809471	0.0340831538450108	-9.39017646491846e-05	0.0943117203381487	-0.0257972317291832	0.0141738646793244	0.00850811426017883	0.000552795968884467	0.000149916641437819	4.72899266166227e-05	-9.00659446301244e-06	2.5686515707779e-06	-0.000125369549748178	-0.000237273500671376	4.6778476230358e-06	0.0166495373876092	-4.66025660812441e-05	-8.11338382478155e-06	6.61190473483231e-08	0.0808767441673031	0.00532353870698699	0	-0.00501309023145946
0.0301759447953684	0.0562801878530772	-3.85765663315496e-05	0.113077601145438	0.0920969170026347	-0.0368223649900115	0.000300081941450481	0.0688091010483254	-0.0111344683482498	-0.0603315365286605	0.0457970216779429	-0.00027638374622152	0.000492827266250329	-0.000128369370222425	5.2855646761607e-06	-1.09392952873932e-05	-0.00142232096047978	-0.000174372950358159	-5.59627675356111e-06	-0.0266959700281119	9.10332364192357e-05	-9.81869344385267e-07	1.16730296761958e-07	0.0808767441673031	0.0101155338396295	-0.00426405666835006	-0.00848998656873234
0.190215745183971	-0.0301682170797259	4.336204790234e-05	0.198068288411976	-0.113575725796991	0.0274181924124299	-0.000986063627507083	0.0385592646272801	-0.0486913271027103	-0.0992875047051784	0.0122659211864642	-9.22989199103608e-05	0.00128776762520344	0.000119538369636185	2.24148443372929e-05	4.34217891220889e-06	0.000377618387272571	-0.000562145587926	6.44676744210315e-06	-0.00942084146528499	0.000107417655820452	1.13672099248951e-05	1.24066332984896e-07	0.0808767441673031	0.00229380147844505	0	6.1753513504792e-05
0.0328765503516448	0.0544929719777056	4.36326357200478e-06	0.00987521702608962	-0.026893543604	0.0466692370612738	-0.00083076546094496	-0.00785579797401337	-0.0068868585872327	0.0469591454793876	-0.013067407851119	0.000552218890752076	0.000888901419513033	-1.40931640908448e-05	8.93968864934536e-07	-1.66116011846018e-06	0.000149169694667606	7.80905349195837e-05	-1.21939632937718e-05	0.00166678577278123	7.12074955362407e-05	-2.77867927234166e-06	-3.32370934108539e-07	0.0808767441673031	-0.0207916294958457	-0.0010087699990583	6.1753513504792e-05
0.0939162681823515	-0.0151045448246067	3.03223511579631e-05	-0.00794457527556336	-0.0651710108547606	-0.0899326769734596	-0.000857378778447826	-0.0197101225093274	-0.0160846419008903	0.0342188546790034	-0.0773205670211915	-2.15410138806327e-05	2.9641976247996e-05	2.17274198293094e-05	4.13941445120969e-06	-5.68200565953525e-06	-0.00114613888688964	0.000194072495433462	-8.76276513461782e-07	-0.0103375988731895	-8.10035766063422e-06	-2.4954733515159e-06	-2.5327523178742e-07	-0.198982510355433	0.00790336021632831	-0.0020020014764367	6.1753513504792e-05
0.109995580776738	-0.00209217627129743	-3.30824689211973e-05	-0.0662766009307888	-0.0250339643050714	-0.00924134066742277	-0.000362766334595643	-0.160717239631091	0.010262773127079	-0.0994797107189817	-0.0348042945496203	0.000442014029944815	-1.41605372150355e-05	6.05028548616993e-06	-6.165189753915e-05	7.74472706233098e-06	-0.000783210859112371	0.00056318442124037	-1.22859038054202e-06	-0.0180874773919523	9.20257690861792e-05	-1.99936743163764e-05	-1.36886772916789e-07	0.0808767441673031	0.00660377842323179	0	-0.00261124075626296
0.12898598859144	0.0568278368853909	1.98468050061074e-06	-0.055600573561212	-0.0934575447077836	0.0192887472272802	-0.000477822840104558	0.079305915372003	0.0234275873576715	-0.122255977258249	-0.00921019045902927	-0.000497079481567408	-0.000468246710223941	0.000115242479477251	1.61274790742016e-05	1.066907061964e-05	0.00115601915641661	-0.000122754579910178	7.94754970279143e-07	0.0188004748554775	-6.21225131480774e-06	1.14531397299444e-05	3.89559324798228e-08	-0.158340268363382	0.00639586044142115	0	6.1753513504792e-05
0.0609168503939339	0.19618865657661	3.71434863930542e-05	-0.203079858048229	-0.176727962521472	-0.000230118930297452	0.000407211628161708	0.0781987805108895	0.0405795719555977	-0.175838515790937	-0.0384542093593441	-0.000316090296732519	0.000229162781317571	9.59415070926894e-05	5.88097872955551e-06	-7.24539436069982e-06	-0.000674884053128766	-5.30247987894361e-05	1.24776295784557e-06	0.0157232775389688	1.28722797689829e-05	3.05718089472773e-05	-8.13672396127174e-08	-0.0047128801076618	-0.00586795829703157	0	6.1753513504792e-05
0.215046046729053	0.0556465673403836	4.36809189727771e-05	-0.00624396430814567	0.0482953879282781	-0.00200316966641023	-8.13351431877551e-05	0.0145003638353924	0.0334816858838427	0.275992715749108	0.0174502909714342	6.16892118945334e-05	0.000222984791805825	-0.000108012799066026	1.38069866204571e-05	-3.45313016170135e-06	-0.00125214459124567	0.000113441828316185	-3.05598478611557e-06	0.0290510634739456	-1.94960734012373e-06	-9.65979407063777e-06	-1.86663912660201e-07	0.0398543597918468	-0.00899604745401161	0	-0.00390868810095757
-0.114192254405529	0.2500658966226	-3.16357769825082e-06	-0.104251555688232	-0.0624340566020436	0.0605053594273035	0.000695315272704722	0.0425491420443744	-0.059636359535699	0.177542368037181	0.0411181174854196	0.000468920283489549	-0.00105529308767516	0.000113836096640396	-4.13982718604489e-05	4.25361036482386e-06	-0.000112927523128414	8.73980733431257e-05	1.2083327882717e-06	0.0113544397994723	-2.49455093805917e-05	7.73068714132741e-06	1.19699644418603e-07	0.0808767441673031	0.00111283109870763	-0.000626683430779207	6.1753513504792e-05
-0.0611149215585014	-0.172868211480728	-5.63271304502289e-05	0.139517148399832	-0.078400184176043	0.0208228021197683	-0.000147851949227173	0.0500564122132705	0.0319418845516823	-0.042291753700507	0.0229204060120063	0.000260810878907503	0.000484607545815585	-0.000103416792877953	-1.24492023415579e-05	-1.11469080555926e-05	0.000165570928277514	0.000554132776160898	-6.57999484354743e-06	-0.0100902949796677	1.71074376407176e-05	2.56672109146816e-05	-2.05387165386206e-07	0.0808767441673031	0.00888957850301564	-0.00675272723121834	-0.004865198027734
0.00232309712883416	-0.0479684243805607	-3.64014208398267e-05	0.0180075940518691	0.000994397755686327	-0.0153367200126819	-0.000695867191070287	-0.0545100852875908	-0.0152369503354135	-0.154139672345021	0.0376510868592073	0.000250567673736546	0.000536119051225414	2.10424257414132e-05	1.68754420761807e-05	-2.80969360189065e-06	-0.000224366613680527	0.000104095196484133	-2.92129962542464e-06	-0.00500144078903042	1.58718023630655e-05	1.73923280302191e-05	-2.35340450793764e-07	-0.017771738461913	0.0102174019454404	-0.00473933352076361	-0.00664525978572628
0.00403156417789208	0.0280558207865922	8.51386587030767e-06	0.00636593179993983	-0.223910002153352	-0.00103176964546847	0.000681999238670405	0.0217234896330611	-0.00193874128731675	0.132143339733911	-0.038384407408079	-0.000192935977326947	-0.000342112537326744	1.63426751047524e-05	-5.3907417735255e-06	3.29702476387084e-06	0.000640426169418618	0.000508834784845869	3.8579504331171e-06	0.00642846381785955	-5.48144864334077e-05	6.27201837044566e-06	1.21616293480287e-07	-0.228985504217216	-0.0185093698586046	0	6.1753513504792e-05
0.0902766666438946	-0.0841668210925072	3.32595661607371e-05	0.154425982668169	0.107254188255249	0.0485308568025478	0.000129202465575462	-0.025763452880628	-0.020900837355879	0.0429237126952524	0.00476130797922436	-0.000781697587999952	-0.000378225055127412	2.4693752934235e-05	1.77135666903361e-05	3.55461968926107e-06	-0.000352400807877795	0.000252941452960176	2.54863452431309e-06	0.0205639186935167	9.25277332330943e-06	1.85944517709924e-05	9.75769554045769e-09	-0.093152768132035	0.010481934531088	-0.000509112692409608	6.1753513504792e-05
-0.120732717582084	-0.120642040950572	1.85964844745534e-05	-0.211719154539244	0.0542890187137446	0.0142930941607213	0.000906967794776836	-0.0109403107174312	0.0061636944865362	0.067436396436118	0.037779420264392	-0.000446712816015049	2.27235427914252e-05	6.12669002093558e-05	4.93584445493411e-06	4.01387382953367e-06	0.000728047464933157	0.00039654607494044	-3.63079848930692e-06	-0.00346479089347018	0.000203781984807971	-2.8580712133186e-05	-8.57088481187596e-07	0.0808767441673031	0.009310016791239	-0.000861373891994921	-0.00647264656390556
0.0154027952299327	0.0780975802529407	-2.15432066528187e-05	0.0378908333924624	-0.0088580083338532	0.00435937451218016	-0.000372245762593759	0.0732846642615843	0.00749992945612243	0.00996007219232853	0.007242556797318	0.000225351264351747	-1.21822289632645e-05	-4.77637678371057e-05	-7.34357801024377e-05	8.13687870637736e-06	0.000125675865084718	-0.000357552262488015	3.87923598954565e-06	-0.0309196737103931	3.11215993262781e-05	1.11083051779204e-06	1.23332386081643e-07	0.0497308631230884	0.00668053094623211	0	6.1753513504792e-05
0.0810641535044927	0.0774929030697009	0.000113647067139455	-0.125450277891559	-0.00297494406215237	-0.00236076790235995	-0.000748781932871423	-0.0431566505755991	-0.0189826073949403	0.0669782892662962	0.0277669013024713	0.000803778660546817	0.000453143374838927	2.2866792511067e-05	-5.68101222064854e-06	-3.35383300004155e-05	-0.000515288275682702	0.000409149409847931	-5.70031860602782e-07	-0.018475030671709	0.000101153055763525	2.06720031032948e-05	-6.72517815547558e-07	-0.223525678818747	0.00164633230584976	0	-0.00210415624610893
-0.160755253019169	0.0347015642829571	2.76657271069958e-06	-0.0757923265665432	0.0251024721608268	0.0489970442840728	-0.000696641755079885	0.0132464096302676	0.00863894989867386	-0.111509872337697	0.0108674651865657	0.000359624849546547	-0.000831158500143925	-2.59279978636062e-05	1.51819626792449e-05	1.47142340278794e-05	-0.000319896840539458	-0.000317149119044791	1.29248361790957e-07	0.0114744692149751	1.77486818520034e-05	-1.26689159281046e-05	2.11543591532859e-08	0.0808767441673031	-0.00488097855472214	-0.000691351258256034	6.1753513504792e-05
0.0259178959069972	0.0482312450587825	3.65754135158713e-05	0.029771261001367	0.0535838143021397	-0.00740658793408955	0.000635501442157071	0.0330140116252085	-0.00698996543282626	0.22682927748518	-0.0579073097611101	-0.000197177478763244	-0.000140018239908501	-6.54886936882759e-05	-3.9085170234765e-06	-2.4085334799917e-06	0.00114811997812136	0.000361448572306688	1.37249291087826e-06	8.5595049569509e-05	-2.20991920013569e-05	-1.71074254642356e-05	1.23987846212259e-07	0.0808767441673031	0.00486357269981141	0	-0.000528193116990261
0.0671225184993733	-0.0872777280414151	-1.49710678966075e-05	0.100508464579912	-0.0954404709739093	-0.0440617291081722	0.000439334389623625	0.00798860874830254	-0.046326829241077	-0.290269646346122	-0.0610004340839702	0.000498711969397991	-0.00051017053837954	-2.31126571662577e-05	9.96364706851161e-06	-4.81791593287539e-08	9.36649594567296e-05	-0.000434350785323723	5.15680474766356e-07	0.0164352454343129	-1.20808141728102e-05	-1.2315986998801e-05	-4.03774059964945e-07	0.0808767441673031	-0.00624855099953525	-0.00169728656902846	-0.00940490861424936
0.0338006148252075	-0.0527501613882366	-3.69235052596339e-05	-0.0988917386896797	0.00684071840722189	0.0464720042899069	6.31479861705753e-05	-0.0214941097959148	-0.018630925225378	0.200105368204871	0.0246754018863982	2.76024700140987e-06	-0.000761408251208517	2.10505414299789e-06	1.4502420709217e-05	9.31820497940272e-06	0.000370684256124187	0.000636589845164348	5.37436167435956e-06	0.00765762275597792	-7.36529247633566e-05	-1.24705770256917e-05	-1.60355266431988e-06	-0.27415985407758	-0.00228694024066101	-0.00484645169526843	-0.00836583891138332
0.0957276545907819	-0.0120085334879275	2.83000214569284e-05	0.0631148402262411	0.0890278686837207	-0.0127186330675654	0.000244621764423636	-0.0639736663888516	0.015754219033463	-0.148006046599981	0.0128699496971325	-0.000951616326641647	-0.000481071583343984	-8.87253738823812e-05	1.33383754976624e-05	1.21819403942069e-06	0.000264978408748284	0.000205761725462272	2.07406300800628e-07	-0.0260631104659607	-4.29188439470263e-05	3.28367905044757e-06	1.23590887080027e-07	-0.00342621440238122	0.00522446729678272	0	6.1753513504792e-05
0.125124152075053	-0.0708485801900629	4.48300225974751e-05	0.160616408051817	-0.20042338826028	-0.0387654089559949	0.000326760512508351	-0.00544261091913745	0.00756586723359054	-0.169420103502534	-0.0157349699907622	-0.00107187597471758	0.00132752412319936	7.76142005844971e-05	-1.89975635167539e-06	-3.48984519504825e-06	0.000128321026193312	7.4310815974199e-05	4.14283681360317e-07	0.0218251687641609	5.41391626283083e-05	-6.27335282765706e-06	-1.32494087501378e-06	0.0808767441673031	0.0113463882155835	0	-0.00526348604993654
-0.300386858566586	0.0400740637583856	8.7216383624078e-05	-0.101103549065768	-0.105743143429968	-0.0110273140090666	0.00154474363529911	0.0780668113522309	-0.0463167501685983	0.0246512189329606	-0.0041114143991533	-9.61342429200984e-05	-0.000732036208786147	6.4719602713037e-05	-1.37701993379036e-05	-9.98063832691187e-06	0.000418758577047651	-5.39305775092425e-05	-9.15037432158705e-07	-0.0230044977677899	3.60629707925053e-05	4.16096574884506e-06	1.24072910168138e-07	-0.17260094536728	-0.00182814699425871	-0.00219801162623023	6.1753513504792e-05
-0.197312333511419	0.411451968138122	-1.87910100227784e-05	-0.11754612657173	-0.173923830379417	-0.0170632676043505	-0.000390759739276381	-0.0472758818163833	0.0417347444173755	-0.0266094302888275	0.0173386809240459	-0.00118971960963699	0.000359205273366303	1.23698852265708e-05	1.15418741475359e-06	-9.74150009325214e-07	0.000216645927973103	2.14380470155984e-05	-5.27830148677744e-06	-0.00149123406947904	-1.03366619340628e-05	-6.37923612678559e-06	-3.00756360815946e-07	-0.131795278934206	-0.000388532755759452	0	-1.30904394695097e-05
-0.0359717211696184	-0.0512317635666226	-5.07739180786171e-05	-0.00135830095931255	0.00303230606527705	0.0138139007044793	0.000145020430967424	0.0275289394259139	-0.00928034258795596	0.0663960674550543	-0.0400910523412416	-0.000327499096836714	-6.60032520313214e-05	0.000119440628330469	1.77634325793097e-05	-5.33354763510019e-06	0.000352686996404117	4.19853653335078e-05	1.13003906831999e-06	0.00236361131303697	0.000216473839117048	7.8387865243279e-06	-5.17729660254318e-08	-0.142387711198616	-0.0051036774218679	-0.000785714595931353	6.1753513504792e-05
0.139637915178763	0.0823654583506157	7.53440270484518e-05	0.0713490686714817	-0.224367093464282	0.00538028366136634	-0.000425240420269479	-0.112939235639162	-0.0512547705205321	-0.115531169144499	0.0440500775640225	-0.000414764836957793	-0.000114846219351539	-4.03023899733235e-05	1.11507391946652e-05	-1.87694640541025e-05	0.000258228192225429	4.02774211321066e-05	1.58777530079313e-06	0.00752187880772159	0.00012484970607507	-6.97737722232805e-06	-3.89533590383628e-07	-0.259182703207854	0.00659801214018674	0	-0.00203977562052882
0.0976436557739546	-0.101255331270399	1.03447207384644e-05	0.000173996152634581	-0.106628691565483	0.0333534724435778	-0.000163028723966563	-0.0339405411116521	-0.000321429681239715	-0.0473606873993703	-0.113822256492708	-0.000319333847940473	0.00110903350732094	3.89530784017378e-05	-3.59554768873949e-05	9.14167077370465e-07	-0.000570733747468632	0.000102900721046684	1.56598636813499e-06	0.0249650421698844	-1.64655886614185e-06	4.54724281340191e-06	1.08279701205305e-07	-0.0239857102684484	-0.00607972869449291	0	-0.00409103787557819
0.0203851913177182	0.192125514525346	-3.72739816494327e-05	-0.0964609107342255	0.190920434872085	0.00352935795649079	0.00180841747017491	-0.0365270151091767	-0.00572397434392657	-0.0341468423483635	0.0123249940443835	0.000248161234184252	-0.0010310897573147	2.29151906214753e-05	9.73085366395843e-06	4.53935857969157e-06	2.67730986343029e-05	-0.000389334723388646	1.75909702759824e-06	0.0183688222525231	-8.17048318801916e-06	6.1465296246066e-06	-8.1955230368802e-07	0.0808767441673031	-0.0148157409008417	-0.0022151251022412	6.1753513504792e-05
-0.09347512476395	-0.0957692700800528	-1.97908987024098e-05	0.0133211395294712	0.137004517805304	0.0160736529279417	0.000186465500465527	0.017494359568728	-0.0301471986474975	-0.126401960761188	-0.0148575953760862	-0.00010745164465864	-0.00020891196075068	3.83039914011452e-05	6.91695169519058e-06	1.02065457636691e-05	0.000368641566808936	-0.000140493376067252	2.71533148765712e-06	-0.0181052071100565	4.27449556981152e-05	-1.94056247642127e-05	-2.88553977378925e-08	-0.0859305530111741	-0.00208581852510958	0	-0.00449604522921243
0.14748931528514	0.0247039620798799	-2.77800736387945e-05	0.0238905793621713	-0.0672214823690402	0.0191457868435896	-0.000481508890459059	0.0413655965477393	-0.0825973202856484	0.0125649608805951	0.0235066767655989	-0.000295596099817996	-0.000473697887011237	-0.000135337043764006	-2.37678011709708e-05	-8.06394773333885e-06	0.000192103139700084	0.000137817189493461	-2.61240450982747e-06	-0.0176047095563444	-3.01041208851105e-05	9.63784296015291e-06	-7.2526256877925e-07	-0.0772204231621726	-0.016026053462957	-0.00236731469927909	-0.00882717591219917
0.246114242319092	-0.0643804125733083	5.09627073126406e-05	-0.0521620422161816	0.0131358799956973	-0.041726953348171	-0.000637766590611877	0.0361716833342478	-0.0297716785392576	-0.175738679319438	0.0329453944041915	-0.000737736009057355	9.36931992510104e-05	4.0644861063921e-05	1.81721229419729e-05	4.06510259520765e-06	-0.000447927123245151	1.53526263502179e-05	1.59617078332452e-06	0.0179455768309575	7.22213775579128e-05	3.78262949030095e-06	-1.88466428574507e-07	0.0808767441673031	-0.00164092723895604	-0.00148902443711219	-0.00773744699833356
0.15964604567514	0.0636823054153408	2.41660343234251e-05	-0.132975855688843	0.0162450112260875	0.00340008673107528	0.000196323808289378	0.0610420554724604	0.0150325734190146	0.00345189173869587	-0.0449210584443442	0.00101530128658545	-0.000353130658016787	1.08750880634112e-06	-1.24185256553666e-05	-1.45751846812869e-05	-0.000469046694306363	-0.000132440859366034	1.71633994172637e-06	0.0111699072032556	1.46770138609309e-05	1.45858252107445e-05	-1.53152197146511e-07	0.0808767441673031	-0.0173070494919433	0	6.1753513504792e-05
-0.0390335751224116	0.00130218364954837	9.481661147559e-06	0.049870942181983	-0.124924219273304	-0.018243771947284	-0.000319917575391626	0.0404766999716166	-0.000159244340015907	-0.102172513295977	-0.00137875397998166	0.000411440331621993	2.23608482194937e-05	3.34328867126477e-05	6.65917113229497e-06	-6.19978866578386e-07	-0.00047543762913238	0.000207897784505029	-1.43547426711965e-06	0.00323857931516658	3.1107387252538e-05	1.30979623318428e-05	3.27076477013577e-09	0.0808767441673031	0.0110088475055852	0	-0.00210590617008555
-0.0458634718511719	-0.00500103251667749	9.39032595570488e-06	0.00198242260863846	-0.199165000283356	-0.0108814007592624	-0.000146704645829332	-0.0688426341927788	0.0179963469504623	-0.0113468035977112	-0.00841230076315125	-0.00088596638280436	0.000181694343588834	-1.10080680115754e-05	1.06601281610885e-05	1.12502508975432e-06	-0.000423507898626108	0.000259622734472886	-8.40090558229534e-08	-0.00079727422196163	-6.3231368874539e-05	2.20324141810835e-05	-4.16720875584531e-08	-0.212831184512872	-0.00256076836803287	0	6.1753513504792e-05
-0.0530030286781394	0.577548621956833	-2.81720144799102e-05	-0.0425137281023928	-0.0448605820938469	0.0295594056514761	-0.000563591693802823	0.0299988494468573	-0.000306094061573114	-0.0759999703637574	-0.00453500146864794	-0.000378635201997324	-0.000722094988985789	-3.12843900918125e-06	-1.75646149639386e-05	4.46667340514573e-06	0.000258652629959943	-0.00011041507231091	-2.76152038802824e-06	0.0105428635341733	9.38628451008228e-06	7.5359321132229e-06	-6.38972524225068e-07	-0.265670612278269	0.00329649767100793	-0.00379858880220818	6.1753513504792e-05
0.0150649817412511	-0.0654598573311671	4.26596807447943e-05	-0.0743461032075253	-0.0144995051654496	0.0551997459888625	-0.00117765735339281	0.00313198480012389	0.0533187265483039	-0.026787840525558	-0.0264985097586214	-0.000119722751660167	4.40885375134759e-05	-5.02476629803406e-05	-2.30483632146505e-06	4.1108436090731e-06	-0.000783226315614005	-0.000361449819333393	1.13492204545373e-06	-0.00850943071754584	2.03206324886906e-05	1.47101727441257e-05	2.6676410858073e-08	0.0808767441673031	-0.00412145875972569	0	-0.00474602707702843
-0.0214213841102237	-0.00532725476418638	1.37067214733833e-05	-0.0587742535384066	-0.263623209306348	0.0418120640493178	0.000564790878588184	-0.0933414189492817	0.0255265953364836	-0.0868311265546018	-0.0726996740809983	-0.000298545957019725	0.000720133846881854	7.8459057906155e-05	-5.53977838646524e-06	9.19139286814641e-06	0.00114663511493429	0.000299029011239682	-1.08972379575523e-06	0.0361476637716502	-7.10969884851753e-05	-8.11877627326929e-06	1.10481325643619e-07	0.0163042875049972	0.0095385056370314	-0.000507713902760498	6.1753513504792e-05
0.0544678656802307	0.497447712301523	-9.5836629923074e-06	-0.102555096941001	0.00121108888483779	-0.00800363477439059	-0.00125562395542067	0.0252294214837359	-0.0167424505039609	0.062075468890912	-0.0252496620717259	-0.000736120806701268	-0.000384638396290216	2.32832857107734e-05	-5.65041093381069e-06	-5.50935962839727e-06	0.000230870380058867	-8.46315751357185e-05	4.65712519259753e-06	-0.000792230031316565	-6.40894446035656e-05	1.60067388146334e-05	-1.39213385486059e-07	-0.171879737988583	0.00966102243598033	0	6.1753513504792e-05
-0.101931323177952	-0.110441068316454	-6.84282668050873e-06	-0.123309667049199	0.0503786218515854	0.00875426256502965	-0.000132236485577253	0.0104612707057636	-0.0141747582605685	-0.175282430843654	-0.0261441180677436	0.00045046223081191	0.000512429072110798	0.000117593772223756	-3.58290430868546e-06	3.3886972696795e-06	-0.000119049484325506	-0.000207063468760538	1.34585784583585e-06	-0.000575080724379173	-5.96198352892374e-05	1.96654657738105e-05	-2.30119486466229e-07	0.0808767441673031	0.00401343723051384	-0.00168953236539449	-0.000738878890415573
0.150585705465463	0.069249046156699	-3.80751256179312e-06	0.140520846517947	0.066192624292752	-0.0219828280600159	0.00049514003158535	-0.0387214243355847	0.0326336401005274	0.0499642813024062	-0.049547398260909	-0.000231513983557141	0.000409362062246954	-1.79084232293514e-05	1.23832515597222e-05	-5.90206343631383e-06	-0.000753405270535024	0.000456434629223734	-9.71014535000592e-07	-0.00675455031981009	4.70217055570377e-05	-8.39141657626996e-06	-9.4356511093352e-07	0.0808767441673031	0.00918807651078724	-0.00153894356669704	6.1753513504792e-05
-0.0533999898290123	-0.104730907587012	-3.01823563196857e-05	-0.0281996256890839	0.0814055161997913	0.0110454705913716	0.000502147936869202	-0.0107196684286883	-0.0152399497049415	-0.054322785931659	-0.0348450282509588	0.00080309610789886	0.000367033429772956	-6.39036066216736e-05	1.6173347943127e-05	1.16971288817158e-05	0.000110191647733515	0.000303027235390552	-2.43771661057046e-06	0.00419200563165156	4.58988265261695e-05	-4.31800757560996e-06	8.48278511877965e-08	-0.212692135993058	0.00058508518119571	-0.00410857099215001	-0.000664068184025091
0.0958132543331587	0.139979300381228	3.08372020276781e-05	-0.206135871398174	-0.0092907967033804	0.0385484178654261	-7.26768471021044e-05	-0.0254253802959793	-0.00578290485073585	0.167150392769379	0.0366549103576987	-7.18270360970941e-05	-0.000757415287674257	-2.77275239817243e-05	-9.00860285613092e-06	-3.06067277777711e-06	6.26117991406883e-05	-0.000326546741232558	-1.16053357975821e-05	0.00255959500224123	-8.92438906006099e-05	2.22593429979323e-05	1.00308298112139e-07	0.0808767441673031	0.00467010704638993	0	6.1753513504792e-05
0.0384840054353444	0.0395206507764805	6.29740774267251e-05	-0.057340249000473	0.0947955761506816	-0.0027959857329336	-8.51616055350668e-05	0.019345762126362	-0.0328765152124537	-0.201277729888971	0.00917893818680349	-5.20598796521776e-05	-9.52336081774252e-05	5.56743568536078e-05	8.17786204421189e-06	6.94007090351612e-06	-0.00032661857501548	0.000451359059526091	6.6679214150156e-07	-0.0165996342509421	7.41803317305667e-06	3.72438772977546e-06	8.78561559058966e-08	0.0808767441673031	-0.00251573500895275	0	-0.00547836333310159
-0.0650035614763226	0.0830255106443691	0.000129206580879337	0.118741416309755	0.195750284117581	-0.0318116399549828	-0.000252865004945257	0.00920589518093973	-0.00575852327398352	-0.124418006993628	0.0494309738285768	-0.000791745431981572	0.000731097497280508	-3.4891107294821e-05	-3.35457545440621e-05	1.09850771250475e-05	-0.00127090053825651	-0.00066974288082966	-2.65148451183972e-06	0.016386795264389	-8.24369023402216e-05	-3.68173277041084e-05	8.19095773429979e-08	-0.0655513581668967	0.00547364540246154	-0.00439717076190616	6.1753513504792e-05
-0.123184696747634	-0.0305628234248809	2.0338909682005e-05	-0.0632672073722811	0.139005210495962	-0.00769875738045511	-0.000506286615209572	-0.097538929841222	0.0240719714373414	0.0443735124985403	-0.0219006394694904	0.00035911201083727	0.000217895225191445	3.54947354936908e-05	4.5952449636566e-06	1.93976445039823e-06	0.000388734155902126	0.000175149940365493	6.90564160299445e-07	-0.0124146096345858	1.26688450485801e-06	2.79834108360966e-05	-2.12133111299195e-07	0.0808767441673031	0.00719004911463772	-0.00276436405691238	-0.00522990142409219
0.124858605215401	0.0291927358797659	-2.82023192191838e-05	0.192931869436841	-0.0500712039711521	0.00540256127988425	-0.000222632472140605	-0.125279382482925	0.0230114220056741	0.130766716675254	-0.0806322371928235	-0.000312503428885225	-0.000402064477440289	1.08330602375251e-05	-6.4341319182537e-06	-5.66388223233183e-06	4.73108946426049e-05	0.000295964315150998	-5.59316939374721e-06	-0.0162117222380231	2.47464291756039e-05	-8.57660247510772e-06	-2.19382639721211e-07	-0.222718589342817	0.00280938921686391	0	-0.00388893154137826
-0.149836212249644	0.216315514947722	7.80949233303296e-06	-0.0920550879895848	-0.12687503293169	0.012238521189154	0.000634786526315434	0.0018103714453952	0.0306392239119044	0.0558864938266921	-0.0651297487537539	-0.000577273525831479	0.000119852024744516	-3.30374867653083e-05	-3.86271356764833e-05	-1.0023295967998e-05	-0.00025755733806232	-8.09613049522762e-05	2.17434336358124e-06	0.00843716118174687	-9.66420206491847e-05	2.21616471176578e-05	-5.44255908452307e-07	-0.0417302456069325	-0.00210827818262549	-0.00354578232076475	6.1753513504792e-05
-0.0777896423733696	-0.187648045171681	-3.3779701271941e-05	-0.0888797658189633	-0.140036609910206	-0.0366032128848347	0.000427627457963986	0.0382085846624935	-0.00689907961202596	-0.0564290751830437	-0.0357855588823242	0.000346584405919836	0.000324626218548563	0.000106111824819788	7.41481427146695e-07	-1.2299341450972e-05	-0.000360768742380113	-0.000635920981494786	-2.22172583475011e-06	-0.00856967119122942	9.04913627493009e-05	-4.22585562365185e-06	-7.78804631895724e-09	0.0281035951689621	-0.0121617758039869	0	-0.00435498827264535
0.00786142942459733	-0.146885684484353	-2.1560840480328e-05	-0.122473257884574	-0.270827713165699	-0.0264429198117926	0.000470250059537269	0.00476236613706504	-0.0260591930573317	-0.0633565289786817	0.0305204586761529	-0.000173331009907463	0.00136898926185469	5.91561247544892e-05	-6.00147526563788e-06	3.06744183431462e-06	-0.000148505499002916	-0.000224161776727905	1.18112510416601e-06	-0.00532420260957367	-4.04185198210616e-06	7.18705198843317e-06	-7.97103084204664e-07	0.0598791091525408	0.00194990554867247	-0.00622737151054098	6.1753513504792e-05
0.0225305494600843	0.0508578997005409	-2.30434199941509e-05	0.129783757905811	0.118285325447725	0.0124923386245863	0.000365779311368053	0.0290078906653517	0.011470668839791	-0.099473194825098	0.0244642020844057	-2.62415554376227e-05	0.000785621004273596	2.992217070652e-05	3.01926154189225e-06	7.24040721067354e-06	-0.000489227230023315	-0.000191340817799368	-2.58121947849244e-06	-0.026832839109173	-6.38168904977254e-05	2.12552895921814e-05	-2.05475508829878e-07	-0.245506661570963	0.00386951605988939	0	6.1753513504792e-05
0.0250971731731426	-0.0677771192722377	-2.85341706167674e-05	-0.0682564168709103	-0.159204376333923	0.0392536359739928	-0.000218681921806296	0.0356455245421521	0.00881984296541671	0.0815394094041673	-0.00651781930919504	9.09912267941237e-05	8.9784032326623e-06	-1.79837328629917e-05	-3.00639645463008e-05	-3.87701302371202e-05	0.000687701640656124	0.000191227187368304	-2.16095587091125e-07	-0.0116451038428086	0.000184337660458	-7.05112415011477e-07	-1.22083109177495e-08	-0.264965154334543	-0.00246716125760782	-0.00205304959326691	6.1753513504792e-05
0.0348667803332063	-0.0323918715845457	1.50242229246533e-05	0.0478308337539401	-0.00928910516207315	0.0266000350745283	-0.00020982362500277	0.0873339555462451	0.0146040823995139	-0.00616044876499744	0.0046391836561479	0.000250625425169959	0.00116824703166341	1.51879444463265e-05	-4.25029686712541e-06	4.3602246890817e-06	0.000108746305323759	-1.37500695308601e-05	3.19398588066733e-06	0.0110969588810967	0.000138123821123326	-3.69038513690079e-05	-3.35532317152776e-07	-0.191990597420882	0.00306773063496202	-0.00176484256365572	6.1753513504792e-05
-0.00267629329596197	-0.137195930720973	-3.6935134602234e-05	-0.196433580775637	0.0522739357514297	-0.0096658938782338	0.000140756473045345	0.0713002589459677	0.0492968663807865	0.0248088677472478	-0.0335584074603251	0.000326559502199064	0.000319451158778739	1.0653470433164e-05	-2.17735354341997e-05	5.48458405735808e-06	0.00030432401995939	6.11274676787232e-06	2.07467584889542e-07	-0.0040227560077235	2.3800143196695e-05	-4.7769891964311e-07	-1.52576592571396e-06	0.025810273108682	0.0104581839534881	0	6.1753513504792e-05
-0.00596089168058078	-0.0902586806658493	2.74932339516809e-05	-0.0673722344151066	0.0477162545295438	0.031829766345824	0.000618901433893315	0.00154845123468927	0.0311924074050129	0.0910402666121852	-0.052919797425063	0.000541995682806551	0.000342660023729069	3.23560802091283e-05	5.51797938497245e-06	-4.28458289036815e-06	-0.00069472204622345	0.000274324510954216	9.50608397332076e-07	-0.000888448415147347	-1.14904023660323e-05	1.69493156265688e-06	-5.75754910969728e-07	0.0239546364243735	0.00565303267571937	-0.00325408148710304	6.1753513504792e-05
-0.097623104182308	-0.0434532470807336	3.33097010718486e-05	0.0749423176615014	-0.103090039085735	0.0112493183869664	0.000201673294780713	0.0323064356405343	0.0112383262947313	-0.12305692424949	0.00873613583825184	0.000234045870264321	0.000455962363051565	-0.000124754972814944	2.13344290536099e-05	7.99203876322707e-06	-0.000122908042614611	-0.000225680805246209	3.28559524342964e-06	-0.0183383597209854	6.55568105443205e-05	3.11484596315914e-06	-7.79743278056522e-07	0.0808767441673031	-0.00618095744034708	-0.0044027531923756	6.1753513504792e-05
-0.181876537711465	-0.0743379931134176	4.48211409931343e-05	-0.152217460649637	-0.0749435243276916	0.00355635690186551	-0.000366618369525562	-0.0778566689336307	-0.00953959260741932	-0.0532091599703253	0.00253985782356536	0.000444006556052035	0.000622588546032699	-2.17302014738907e-05	4.8826452170303e-07	5.21097174344121e-06	0.000709328072045823	-0.000289403187894832	-1.43669684027348e-06	-0.0310530590425545	5.76945850829791e-05	3.18054877923579e-06	7.20357327121945e-08	0.0808767441673031	0.0147023706391813	0	6.1753513504792e-05
-0.0548086313767306	-0.0869209726741921	-7.72364173062812e-07	0.00580946232752089	0.190735532421819	0.0191966499244238	8.01284908351629e-05	0.0828221359487509	0.0217800335639216	0.0502570480730367	-0.0432339906058204	2.45468470825294e-05	-0.000571897405544308	6.43247886542575e-05	-2.26022414440141e-05	1.07566550626714e-05	-0.000364485352682964	-9.29799245440455e-05	1.32841727085165e-06	-0.0152697627947527	-0.000113770762524057	3.30296214090531e-06	-5.10823916499703e-09	-0.194666344914971	-0.00115082843692327	-0.00350118839614177	6.1753513504792e-05
0.0241925924666675	-0.0452302824474855	2.53478348992697e-05	0.0625835249897495	-0.119011785400519	0.0181676750542972	-0.00087298708136363	0.0452071899175819	0.0301385996946923	0.0590107678764549	-0.0182644275839667	-0.00102378133503378	0.00109711527450029	-2.83943161722977e-05	-1.33858166433409e-05	1.65238942817503e-06	-6.95792114456806e-05	-0.000510067635163369	2.86345389133302e-06	-0.0097886360491326	-4.98636724587387e-05	-2.07465060897416e-06	-4.67105698565007e-09	-0.0103638886393308	-0.0104775371119976	0	-0.00309269950034519
-0.0736224132777855	-0.0935135874788534	8.60814332288573e-05	0.193042238532261	-0.0955162682865314	0.00657592577266142	0.000507140190755484	-0.0277250045496439	0.0277691389298331	0.00416274465575261	0.0508269545938151	0.00015276172955403	-0.000491797199033583	0.000136817930227906	3.50869092002881e-06	8.31750505470019e-06	-0.000351362310181735	-0.000439723677622572	3.03487029995608e-06	-0.00798168408092137	-7.46173913452886e-05	-9.20514092772606e-06	1.18834286411129e-07	0.0808767441673031	-0.00740875959611653	0	6.1753513504792e-05
-0.0213672792535848	0.192539844099023	2.02160647333471e-06	0.0729262277146205	0.0266173761109048	0.016021880405084	-0.000181249891900048	-0.0257910214007635	-0.0244252001972207	0.102716353364927	0.0267364494249207	-0.000588040077197816	0.000199255656482267	-6.20353729139378e-05	4.79014368170994e-08	-3.46683458896102e-06	0.000384205184161379	-7.85739513379236e-05	1.79218593920893e-06	0.0186296998990079	-2.94608963845588e-05	-2.25618727279775e-05	3.24969173792766e-08	-0.0614550673606368	-0.00364022719152235	0	6.1753513504792e-05
0.11544622416515	-0.0974018962912677	-6.59559485627348e-06	0.106484540488416	0.10753299172857	0.0391327652808469	-0.000701375902081303	0.0223857317630689	-0.00805276852415049	0.131884735527184	0.0249266666044299	-0.000277546335213819	0.000181922965069026	0.000138201775180757	1.33620098514697e-05	-1.6387245754812e-06	0.000550846585665177	-0.000270469923581151	5.96901722937915e-06	-0.00548911987615675	7.37336027554214e-05	1.71408774733983e-05	-3.85596201413207e-07	-0.140258372289379	-0.00683134534410168	0	6.1753513504792e-05
-0.112390641189113	0.284622764066127	8.42798728220018e-05	-0.0414829537393173	0.0850479774510788	-0.0213219759135651	0.000533090128853164	0.0485163962970498	-0.00410974072464954	0.0103931814280562	0.0415346246649539	-0.000858763962607756	-0.000427389413911516	-4.06202353034901e-05	-1.2375747777682e-05	5.57830804792658e-06	-0.000480617810748485	-0.000307047900993229	-4.58711340667328e-06	0.0225683194125152	-7.72105018792546e-05	-1.15029925069621e-05	1.10830777666493e-07	-0.151539119996993	0.00480935552343498	-0.0023588820655055	6.1753513504792e-05
-0.0359159696442474	-0.0404389739164864	-7.08015609647283e-05	-0.068103034733129	0.134014734859203	0.0267751618478471	3.46636600940808e-05	0.101108798200802	-0.0238849839642493	0.0583345721337387	0.00635598914160029	3.4620094258031e-06	-0.000332704558426378	0.000109148145623461	1.18152921684267e-05	3.1030439764379e-06	-3.04422145471772e-05	-0.000129530459938465	-2.87140801891184e-06	0.0261581980252397	-2.53485538168619e-05	-1.90359280303198e-05	1.10779588391452e-07	0.0808767441673031	0.0026449503965571	0	6.1753513504792e-05
-0.0157444082658459	-0.133898924849817	-1.63622535376273e-05	0.00654418678212831	0.005688603350674	-0.0299154340816744	0.000752314734399517	0.0241205706028835	-0.0264547770053782	0.0431446108249374	-0.00474250552757871	5.2525314711005e-05	-0.00208564293172953	1.47026899699476e-05	-5.57575564252843e-06	4.51255397648787e-06	0.00022331789677188	0.000350653600116324	8.65400169303143e-07	0.00267259455061319	4.29709125693289e-05	1.05210354395258e-05	-2.50272792934325e-07	0.0808767441673031	-0.00218330366412511	0	6.1753513504792e-05
-0.060543240133223	-0.0643887638464856	0.000126188155247009	-0.105687940223106	0.0435520951674675	0.00998206984661065	0.000576971871352638	-0.0258216923349907	0.0165186486809763	-0.0660476859602525	-0.0565164596067127	7.94153885257387e-05	0.000914365075697088	8.62958422880311e-05	1.58616515431032e-05	-1.462629087845e-06	0.000674992079603642	0.000343456696992206	-1.46928630062604e-06	-0.00967689628216795	-0.000133343826674071	-6.41151715508048e-06	1.22544990599494e-07	-0.233829869832359	0.00391090356326185	0	-0.0106215844244839
-0.0305427233106746	0.124827791536267	-1.68644812141849e-05	0.125339401432868	0.0350460932148564	0.00894844868505174	0.000895432444992128	0.00632606165196581	0.0405537217828797	-0.253659332025195	-0.0269010940487916	0.000561662870066204	-0.000534680157949996	-1.54194658131823e-05	-1.440632860783e-06	5.12394752982814e-06	0.000530048322724186	7.41405712934018e-05	1.41533473518862e-06	0.00193525097643232	0.000102784824883129	1.39817306974432e-05	-3.53500317906708e-09	0.0530848784635209	-0.0115760457377532	-0.00711474064526096	6.1753513504792e-05
0.105912935747446	0.14404673407035	-1.98289290406217e-05	0.0878275073791894	-0.0252721844358809	-0.0373892868721123	0.000579229386583391	0.0640327214648004	0.03527550457492	0.120422085369129	-0.046185700080112	-0.00141535933146064	-0.000743524816638974	4.48960434491497e-05	-3.12196591478742e-05	-2.38086162340778e-06	-0.000716965721606067	6.70416258643503e-05	-5.02269328650495e-06	-0.00766055985564917	-0.000101690945167432	1.6495797613203e-05	-1.11649654410684e-07	0.0808767441673031	0.00487195646284166	-0.00263477642772425	-0.00273228454009355
0.0187537253416266	0.0188174712439715	-4.00862492604404e-05	0.1081947945925	0.0334198209867909	-0.00757328122790335	-0.000226335845577408	-0.0546862980040823	-0.0279193095628666	-0.269810502340282	0.0249715753600954	0.000642264003224424	-0.000463455862787732	2.98194790664397e-05	-1.97780870747621e-06	6.47633331873898e-06	-1.37931652737233e-05	-0.000269427989266213	2.41014427748709e-07	-0.00408356437014901	-6.84183993371335e-06	-3.12097839508807e-05	-4.90747733339347e-07	0.0808767441673031	0.0025251962360664	-0.00242288182099581	-0.00508721044214344
0.0168807246875484	0.0344529488866394	3.31998302931513e-05	0.140032015568605	0.180171360422309	0.0116952900661249	0.000148569137151222	-0.0414309224911745	-0.0139502174334579	-0.0199028400362706	-0.0118293861927379	6.53059308604043e-05	-0.000139330743036625	-0.000117763816744221	-6.92682763359098e-06	-5.36137997764197e-06	0.000179736166376232	-0.000374180659888146	2.35459177555519e-06	0.0126360166146002	-1.38430111704668e-05	1.01638405154425e-05	-7.60317769854524e-07	-0.123034231073053	-0.00906667767911951	0	-0.0070060374191584
0.0607435563453291	0.0803193806652998	-6.22731775454799e-05	-0.0125614655387654	0.0665907921403603	0.0240725774510027	-0.000358078208977264	0.00989536606421826	0.0339480760777147	0.0999524388776913	-0.0677501142881621	0.000187335484477691	-0.000422023016990014	6.69580765233491e-05	4.22924788057166e-06	1.37257748922259e-06	0.000658864920269453	-0.000235249920290892	-3.51740314419313e-06	0.0137752676806582	8.28639647743046e-06	1.85272420094584e-05	-1.9832132025499e-07	0.0808767441673031	-0.0157988159083227	0	-0.00104644745661375
-0.200504045325351	-0.134434735141457	-2.74865972874627e-05	-0.0679055425894982	0.0583679278191243	0.015042366957202	-0.000627304257886818	-0.00437501383776506	0.011194206849247	-0.0957183164268339	0.0216858131879665	-3.97541500062326e-05	0.00173638187887581	-5.78278020129108e-05	1.73791580981852e-05	1.3561810872309e-05	-0.000520392906812162	0.000311498717131098	-1.09074588561242e-06	-0.0236583074953951	4.36924076667733e-05	1.12288650333525e-05	-2.63830921221064e-07	0.0195469895067359	0.00148439126331401	-0.00161348073413536	-0.00114856884591485
0.0987631026405844	-0.0608781843270922	2.30669200929068e-05	0.0600313754023016	0.181987220232765	-0.0115935247675796	-0.00022322362595173	-0.00391686503325184	0.00179408198705322	-0.0579246612958711	-0.0255676433226572	0.000643828141472902	-0.000536408312463488	5.10692035773364e-05	-2.44901296576616e-05	-1.65716944167116e-06	0.000686732517012789	0.000271357882267287	-8.05462452435624e-06	-0.0206132586051744	-7.94441658664713e-05	1.05342749805448e-05	-3.26080672019557e-07	0.0511008641193804	-0.012896197506638	0	-0.00248515273529681
0.0553302212616538	-0.160206529603701	-5.46744399754218e-08	0.128521368911359	-0.102625487354321	-0.0245085982169062	-0.000475082669251448	-0.00957202912298483	-0.00336979011630678	0.0800761775681993	-0.051088741777601	-0.000459585241704419	-0.000253569365904371	2.68788951172105e-05	-2.91239807657107e-05	-9.0475703946602e-06	-0.000126347408979433	0.000243741474729608	-2.83700055225822e-06	0.0218948694902108	8.27409281212166e-05	7.77575331101232e-06	-3.90190642129973e-07	-0.191639267482504	0.00780676851997786	0	6.1753513504792e-05
0.080784962084222	-0.0479531319391783	2.55675376057418e-05	0.0968751189522852	0.224695945529276	-0.00139374244318335	-0.00046265323099115	-0.0435148056641773	0.00171346207566092	-0.0187231670796719	0.0335005264904797	2.29778023317362e-05	-0.000636424586853312	-8.66393245606556e-05	-5.83272581988759e-06	-1.26232527285497e-05	0.000392403523593599	-0.000126080985239141	8.99061942893908e-07	-0.00905079806547815	-2.07763935655692e-06	6.23783153907986e-06	-2.19604907369941e-07	0.00368063292689058	0.00323291572536277	0	-0.00288000693539248
0.130877284474577	0.127124583527083	4.86768831220452e-06	0.106362377939562	-0.0484391261952252	0.0143347639171165	-0.0014011124267479	0.0184528102922261	0.0214727837949784	0.210147334925707	-0.0182124953079601	0.000119043146848963	0.000223380134993345	-3.24844938565105e-05	-6.48810262615651e-06	-2.00056717536423e-06	4.76930982618029e-06	0.000280997815163664	3.37792377269608e-06	-0.0101057120890288	1.07173940480099e-05	1.59659849827687e-05	-1.95961905480324e-07	0.0808767441673031	0.000927269930711017	-0.00767997650319352	-0.000457410555884441
0.0221884063729798	0.0923510297151304	2.81032857751828e-05	0.165523795044905	0.0331397968166336	-0.00972700862584797	-0.000464001327498464	-0.0954593988795367	-0.0349307361472188	0.366676877952093	0.0295969410199495	-0.000912599994976171	-4.29652163671523e-05	-3.0066430508402e-05	-5.47352595214878e-06	-1.51851009950743e-05	0.000365991058976389	1.31558208928961e-05	3.2930218589744e-06	0.0262155488311513	-6.30442803188913e-05	2.75399375926355e-06	9.15030917703064e-08	0.0808767441673031	0.00209039596972338	-0.0025368951808642	6.1753513504792e-05
0.0315549700936835	0.391970081331396	-4.17780038755033e-05	0.033982954714044	0.0408505271088651	-0.0194355825797364	0.000922865838011599	0.0546434785371293	0.0133739778464448	-0.0449502513745106	0.0161609934867706	-0.000392994701295724	5.40580241594757e-05	-7.87220731381932e-05	1.89049839314226e-05	-6.40258129502858e-06	0.000828569230671983	-0.000412722011490452	7.61095758861075e-07	0.0137918186758788	-2.93372290471883e-06	1.72441878207863e-05	-4.76498106416479e-07	-0.175767452866418	0.00712416959743911	-0.00299342027803073	-0.00588593398230319
-0.182248655763465	0.0196013359780332	8.49215376863555e-06	0.134051342283601	-0.0746986994372595	0.0122597496978223	-0.000182226259467066	0.0165435450651816	0.0242294698451393	0.159510138431811	0.0222584714496994	-0.00114758576395968	0.000960782141360861	3.93192719716495e-05	-2.1743786421391e-06	-2.35332370195351e-05	0.000547392210405784	0.000301768475878816	-1.99477904860856e-06	0.0215983062464045	2.14207957913715e-05	-1.35941050424249e-05	1.06839723068575e-07	0.0102746191658272	0.010368018745468	-0.000463249208019878	6.1753513504792e-05
0.0286933989162648	-0.180674345802934	-4.92076777531825e-05	-0.0013753021762708	0.0341104874145068	-0.0416091448578029	-0.000409462042989639	0.0394369149785478	0.0450371743111997	-0.0935701393957472	0.0170457214597792	-0.000831910342957043	-0.00110243876862515	1.1225918092661e-05	-1.28520488584805e-05	-2.32920658704838e-06	0.000611075974631836	-0.000237543378146965	-5.2745637948437e-06	-0.00938726491517849	6.48865303842783e-06	1.60464889380485e-05	1.24056978467735e-07	0.0808767441673031	0.00247597857082904	0	-0.00250334761113258
0.11914512109723	0.258238061761268	3.27546147627089e-05	0.0893302951353485	0.0255559197859996	0.0105895115242587	-0.000576118622143906	0.0331822316026764	0.031460317935569	-0.0888981795330362	0.0106860153021113	0.00027359027131113	0.00131377484787731	-2.69008298326989e-05	1.70484921091507e-05	-4.31800107436597e-06	-0.00233347865410838	-0.000205205238279493	2.19504050980035e-06	0.0280559512941254	2.9674325535245e-05	-4.57794397723532e-07	1.13908186882838e-07	-0.265140214262056	-0.0175814096761671	0	-0.00129878625040247
-0.191065451206083	0.182040034692883	-1.13292825010269e-05	-0.167041641981934	0.0959356990076361	-0.0259817784960857	-0.000500314730913831	0.07527661526971	-0.103129766370349	-0.149370357046426	0.0275041878953304	0.000132580327685927	-2.91937557785893e-05	-1.52771230544912e-05	-2.03647050733835e-05	-3.90271438799328e-06	-0.000649531058075858	-0.000204301400723916	1.10369523853571e-06	-0.00810731590483138	-6.47470506606185e-05	1.94414709753232e-05	2.85919825593339e-08	-0.0483299300311472	-0.0115951787973139	-0.00392826533523749	6.1753513504792e-05
-0.146709649759172	-0.0609661431177464	2.6961396056624e-05	0.169206798352422	-0.130949423155173	-0.0279977977921599	0.000304647316755613	-0.0678140752737818	0.0158159861590552	-0.0952185079419476	0.0210739249835326	-0.000782397552048453	0.000497403425774756	-6.24883908503238e-05	1.25725469370952e-05	-5.07043376285488e-06	0.000481092448969989	0.000323286339381168	-1.84533071156956e-06	0.00214126935482417	-0.000107590421137949	-1.74684314266926e-05	-1.716431794474e-07	0.0385121972644893	-0.00210346870845024	0	6.1753513504792e-05
0.026473873353547	0.0264081907536067	-1.90726089842608e-05	-0.211630378551881	-0.115108844966004	-0.00164382492668491	-1.71012742594678e-05	-0.00405774918779456	-0.0488408598908633	-0.113540966772352	-0.0187186888938339	0.000211911840760859	-0.000502319934105766	0.000114136432019629	1.62221066490886e-06	-7.83533627279898e-06	-0.00120901906701665	-0.000461588051834938	-7.73717348190317e-07	-0.0156653645720539	-5.52942285703129e-06	-5.72690697098199e-06	-1.98936142004058e-07	-0.115446670274631	-0.0100495126468017	0	6.1753513504792e-05
0.165516483686365	0.101392062370709	1.29754041024999e-05	0.0237286596126844	-0.0792355852312032	0.00245897986799504	-0.000212572598304428	0.00663389394785008	0.0139010168452092	0.0411145973336	-0.0693893867481751	3.98361389184476e-05	-5.00690245703872e-05	6.02560783997674e-05	1.25355633910917e-05	-1.03515833281831e-05	-0.00147067582553329	9.45141610722011e-05	2.17519996681403e-07	0.0028223760217061	-5.96203399585438e-05	-1.41313152249856e-05	-4.37282107079717e-07	0.0808767441673031	0.001473076076278	0	6.1753513504792e-05
0.0509146892915089	0.0468553689981819	4.56347455430883e-05	-0.0405334416326272	-0.0611173933149237	-0.0252251208048824	-0.00013301977249458	-0.00512685513323075	-0.0320767130597217	-0.319758530116639	0.0472798593802553	0.000227197908971633	0.00138628793100404	8.30018930650933e-05	5.06847850090253e-06	7.39062064525342e-06	0.000299282832370906	5.48193223581794e-05	-2.58192444402283e-06	-0.00527998286498377	-6.5421665594867e-06	7.91025617896679e-07	-3.54676765401685e-07	-0.0250025659313419	-0.00248496759870387	0	6.1753513504792e-05
0.0180181558442942	0.0893202224837613	-5.93002585346225e-05	-0.137606240985945	-0.0839208405601231	0.0526650461916947	-0.00121513012322794	0.0352834055246203	0.0157439823805312	-0.0395853234365474	0.0094438088152895	-0.000235250798994668	-0.000934879948123024	0.00010097481616933	-1.75454537849618e-05	9.348579295132e-06	0.000456861728435953	0.000202306844858002	-2.26933633207249e-06	0.00828845738600981	2.24009297355998e-05	7.46630046011276e-06	-1.48972333346986e-06	0.0808767441673031	0.000956248113095137	-0.00112578043653189	6.1753513504792e-05
-0.0322671324830679	-0.012676892858746	-5.66582327827803e-05	0.0385927719585974	-0.0801507055105988	-0.000979513384879227	0.000991761413769998	0.0189300028073229	0.0186050716641537	-0.0590181056718324	-0.0125774889821439	-0.000659568694313051	0.00050068455435559	-3.99852696680858e-05	1.30136551881321e-05	-1.34456011570139e-05	0.00121235885359017	0.000177221497904334	-8.99986613345227e-07	-0.0210914143726861	-7.47480195765204e-05	-2.34586620668775e-05	1.19912133778044e-07	0.0101809840033369	-0.00236088824047831	-6.90937684147963e-05	-0.00168927812445319
0.0300809088691019	-0.00441743165291641	-5.58189276754772e-05	0.0381853014467699	-0.0451923016815113	-0.00200691880234349	-0.000523626488071471	-0.0511067562855289	-0.0103785395382988	-0.192586818873721	-0.0180726849201083	0.000302192204500562	0.000942483333975064	2.96812148856684e-05	-7.25555884206752e-06	-9.26365952857999e-06	0.000185516840897293	0.000287514599397021	-1.86347764230543e-06	-0.0211489821247657	-8.94516394311928e-05	-1.84897734090139e-05	-3.36475423967642e-07	0.0808767441673031	0.00649764043438972	0	6.1753513504792e-05
-0.052024796910448	0.0102266356931573	3.57827973829217e-05	0.155738200301705	-0.0728248732293897	-0.0105999947657031	-0.000722308115626014	0.0034976786804457	-0.00457561988357236	0.153704877384035	-0.0371228947068963	0.000252327730020374	0.000512891507110869	6.98802303069623e-05	3.12401064928025e-06	6.45078496663842e-06	0.000347168710002288	0.000297026389910693	3.585100095016e-06	-0.0169622050922709	-5.2324031150075e-05	2.38840013002672e-05	4.42478860218642e-08	-0.15705585353677	-0.00655862049798317	0	6.1753513504792e-05
-0.0459273792223805	-0.0801162168474694	1.61518917034531e-05	0.0158233785828783	0.0785452013720138	0.0257624944153445	0.000365870086087572	-0.0282000126920272	-0.021061677529655	-0.42082145704192	-0.00474011745863512	-0.000575865082444227	-0.000409066826917104	1.34583554391998e-05	-3.5460146438071e-06	4.13679452471172e-07	-0.00134574304083812	-0.000128832575674975	6.94550284618956e-07	-0.0138534679027096	-4.77998732805185e-05	8.93856407491178e-06	-2.99326268216049e-07	0.019143531977921	0.0117434493173632	-0.00569429422909362	-0.00400264614180956
0.138960020339665	0.207170690027428	-2.44360678002264e-05	0.0658527350587734	-0.00333241813363383	0.0411213228010354	-0.000304726280435652	-0.0365987203486349	0.0134935642509468	0.178795517824059	0.0523755143412863	-0.00114054373381267	0.000236093395448833	0.000112845085401769	6.39971381688476e-06	-1.99370626000617e-05	0.0004756652598088	0.00030368632151645	1.6447878345982e-06	-0.0156726943786009	-1.31694692427908e-05	5.01910726868893e-06	2.55621783740168e-08	0.0808767441673031	0.00846832500114636	0	6.1753513504792e-05
0.10661474805631	0.000725588927719123	6.87598739832485e-05	0.0280158113927749	-0.0633446268147406	0.0773308928470744	5.50104458318934e-05	-0.0591682333076139	-0.016697497793322	-0.207842689725807	-0.0253457414306206	-0.000574967763289247	0.00173855545694712	8.0582867301171e-05	-2.29060502813239e-05	8.489398521494e-06	-0.000667477690987295	3.42484562092515e-05	5.0956558159676e-06	-0.0101711352278614	-1.65427958332964e-05	-2.59037546773699e-05	1.23539446450494e-07	-0.189693283633153	-0.00612484502628585	0	6.1753513504792e-05
0.08399847956249	0.0879056924862029	5.31228809164119e-06	0.161570791057708	0.0803094797102322	-0.015792905734642	0.000640302729410402	0.0269769162332061	0.018333175083822	-0.194865936134828	-0.0348237418415944	0.000621843680632006	-0.000981989444129194	-2.11844086510649e-05	-2.98663120716913e-05	-2.90410319814249e-06	0.000896349417524034	0.000339018327758511	-1.18526747494574e-06	-0.0295705797718139	6.71468270196929e-05	-1.61249326763313e-05	8.15027869638385e-08	-0.188784558255656	0.000123093046432654	-0.00211324767496834	6.1753513504792e-05
0.0580285537182439	-0.085907978875766	-4.97269852320903e-05	0.126242904401123	-8.67243319884192e-05	-0.0311499270661492	-6.21354818733932e-05	0.0368820508355019	-0.0253555216479896	0.0986578923542003	0.018566132775572	3.62809706417888e-05	0.000225618333179911	0.000112326452314626	-1.00902061350716e-06	9.89427577668955e-06	0.000281627358657666	0.000368279910903713	-9.35014767278197e-07	-0.0163798752966223	-8.73366359943617e-06	7.51351219308027e-06	-6.29617702418983e-08	-0.228123165701366	0.000494593272753585	-0.00104206540181651	-0.00629204621559754
0.0368559846282674	-0.104630394947456	-3.41362932831935e-05	0.00123607389883285	0.0211520135938776	0.0129197178462848	-0.0010066375536949	-0.020710471104742	-0.0200559423569993	0.28624109483641	0.0109748910382228	-0.000175000288822891	-0.000672480992686464	-0.000102585372716124	2.46083534864994e-05	-1.49879374244932e-06	0.000270542359457338	0.000260220501499875	-4.77180322955295e-06	-0.0383699450870986	4.73390421078523e-05	-3.86961066389802e-06	-1.13792647593591e-06	0.0808767441673031	0.0109036604062005	-0.00214483270694665	6.1753513504792e-05
-0.00144761631373236	-0.0102658568508891	-4.44402263022337e-05	0.0143800450079772	-0.144630184731698	-0.068110790273038	0.000247116875658149	0.0458368980080719	-0.00863527709107803	0.134793079407541	0.0196304501462217	-3.931534068502e-05	-0.000735904374839169	8.64032431109329e-05	-1.01056641987896e-06	-2.70854707373758e-06	-0.000159084537470711	-0.000113765209115657	1.35472934270631e-06	-0.0300824270225443	-1.55083421820024e-05	1.36688671004137e-05	-4.61456761691181e-08	-0.0076016356891252	0.00694763410905286	-0.00249901160408006	6.1753513504792e-05
0.308124282490372	-0.0278154372294475	4.08168195473735e-05	0.19314019448154	-0.0542831148804064	0.0186485550546598	-0.000385184059958132	-0.0684400397098198	0.0266752393810041	-0.0236686150827929	0.0057607092955505	0.000265067480845316	-0.000312092088577964	3.71731296078259e-06	-2.64406812688911e-05	1.50624094663598e-06	5.09720127519486e-05	7.8725326084772e-05	-1.58294435204098e-06	0.00760226679322895	-6.85909080582192e-05	2.16275789735043e-05	5.76568401911004e-08	-0.0860392269473376	-0.0123226944242899	0	-0.0036582544211462
0.0523117605273939	0.167014139160027	-2.11678592685338e-05	-0.0279663830322229	-0.127251894514784	0.038225828298625	0.000694649510879053	0.0515685634575636	0.0391344528755224	-0.0686106300016708	0.0304385967507144	0.000760564640710504	-6.49800552537938e-05	4.83234960444445e-05	-2.58967769561913e-06	-9.00738492526365e-06	0.000942555156071556	2.12154850431912e-05	-2.53314101106294e-06	-0.0211326156717686	4.52029907531681e-05	-4.06290049599356e-05	-3.5959514577133e-07	0.0808767441673031	0.00112246831247131	0	-0.00411756484690251
-0.147644638670003	0.0765683733583729	-3.85494998406122e-05	0.0968329180062377	-0.0717787540081655	0.004232110005568	0.000571123027243159	-0.0631349390928484	0.0158902855826477	-0.0466691001714272	-0.0472965898224033	-0.000753166437230113	-0.000970422165017082	1.14469469041367e-05	5.58481912027453e-06	1.13281738789439e-06	0.000274511318911541	6.7222947284229e-05	1.84322013185856e-06	-0.00244092514138905	-4.08040744556137e-05	1.33403111193253e-05	-6.62564543896238e-07	-0.0071348662007974	0.0151298412004111	0	-0.00330784052849753
0.119411830747634	0.0675454168856462	-2.03814056862761e-05	-0.103893152569998	-0.117187016149326	-0.00307026246934505	0.000767300446166574	-0.0979805396346543	-0.00354806941329688	0.069636333631405	0.0384156500493555	-0.00065001326060965	0.000937173276265746	-2.79653800824287e-05	1.60664531367871e-06	-1.17118841146402e-05	-0.000100830157746312	-0.000224482166150897	-5.04409522605886e-06	-0.0135202444874069	-8.08735912882774e-05	-4.27559337567995e-06	3.16725967675069e-08	0.0546801447079521	0.000540679966190671	0	-0.00600725252602174
-0.110531112467179	-0.133398754646027	-2.86328317998796e-05	-0.0899529542308891	0.0106907444471498	-0.0197570606620145	0.000887694938158656	0.0607048796472762	0.0368810070986059	0.00863024887555719	0.0130951435631237	-0.000423938025001513	0.000437598424129382	-8.34491535700588e-05	3.3907009103995e-05	-1.06914280618708e-05	0.000815640656816496	2.49452934570904e-05	-1.110284690653e-05	0.0142266172871488	2.98099879421088e-05	-1.08474691858929e-05	-1.3498883688623e-07	-0.190306723043086	-0.0110090727845573	0	-0.00187818302026743
-0.0410168201161722	-0.0956464842752559	3.59875121591635e-05	0.0973559984844525	-0.0131082075965099	-0.00351281364174683	0.000584044133489225	-0.0688544934189668	-0.0152760825884294	-0.258602945031091	-0.0532917093848868	0.000192853618158129	0.000843470152509296	-8.28960916934296e-05	3.44988029810089e-06	2.25337058745723e-06	0.000610835543153332	-4.22400553912183e-06	4.18784636835312e-06	-0.0432357658089664	3.76937452053472e-05	1.35957624438632e-05	-2.09386063154682e-07	-0.0482296183215895	-0.0149586231829213	-0.00349317389010984	-0.00365580726681425
0.00336363800766604	0.0238895002338262	1.92012966055977e-05	0.073728567656435	0.0697903194186296	0.0222248155347196	0.000557486610306857	-0.0286583683511531	-0.0537972723897954	-0.0634253423497032	-0.014244833606447	0.000599516353453344	0.000314839673056344	2.85876433478993e-05	7.05658406197074e-06	-2.27959547338674e-06	-0.000774565503713576	0.000366301597964913	3.46923240934771e-06	0.000243513226137138	2.85737354850379e-05	-1.78324509348959e-05	-2.84719891108232e-07	-0.156846897317541	-0.000246458664398874	0	6.1753513504792e-05
-0.0212764775794092	-0.0377239715758615	1.18968282547538e-05	0.118495551209924	-0.0444365847702091	0.0444280206116103	0.000273732008580829	-0.00617310944100424	0.0126238780357522	0.0312131262545263	0.0124534601789721	-0.000335967531850057	0.000968372085495606	1.20929453693019e-05	5.97637928989592e-06	-1.83083943106066e-06	-0.000356250508727785	6.90573036623565e-05	1.89494226043863e-06	0.0266927430178872	-4.14699461444012e-05	-5.13177091820971e-07	9.5713186709645e-08	0.0376118606178468	0.000605570799046884	0	6.1753513504792e-05
0.171538041640481	0.183403254461881	1.65960714957336e-05	-0.0745789955817789	-0.357463447844378	0.0170665084639525	0.0010156038106286	0.0123182805850246	0.00403111110169663	-0.00278150286087719	0.0145839226085798	0.000414584564458531	-0.0008977830921858	-1.65581354605315e-05	1.00806478675608e-06	-9.27062262423561e-06	-0.000803677965155791	-0.000696860810848632	-7.15502830284098e-06	0.0159431163462003	1.20093289979195e-06	9.5644949462681e-06	-8.03134965199348e-08	-0.0854779663986671	0.00579913435912149	-0.00516137408857253	1.79552070123101e-06
0.00978827759834	0.192409966175216	1.63738374481248e-06	0.114185334887999	-0.011103056582964	0.039761604825884	0.000313919154317555	0.00965685438891151	0.0260424518025302	-0.140516433348556	-0.0143134802905659	0.000124479772544595	-0.000115155175907211	-0.000113172146820495	1.88271454606426e-05	-1.23749416657271e-05	0.000399259868893997	-0.000322158636619774	-1.30506849482792e-06	0.011882649161169	-4.34799380805151e-05	1.92900484352609e-05	-9.57154073777389e-08	-0.130661099687212	-0.00722518550603679	-0.00304557243897341	6.1753513504792e-05
-0.191124179661386	-0.0607910796755829	-3.20485126714676e-05	0.0198567159713194	0.00516593603431392	-0.0209471279540175	0.000480189161299105	-0.05022527607066	0.00164025645643018	0.0469857514252427	-0.0350177534530125	-0.000784218661228464	-0.000363115760432686	-6.12881378815322e-05	2.10421043904674e-05	-7.44217162151894e-06	0.00103938619720578	8.04354616246172e-05	5.32533466635066e-06	-0.00744897133175781	6.85992451510131e-06	9.30754205397122e-06	-1.33236546240312e-07	-0.082251852784774	0.0086403155628676	0	6.1753513504792e-05
-0.0114440684832643	0.115711802226063	2.19643577656914e-05	-0.00551706508138938	-0.0993989719851345	0.00300986405502046	0.000491852858153896	0.032288063794768	0.0226658713327486	-0.123054889861732	-0.0273708304187092	-0.00058116717992529	-0.000407182417135665	0.000106699408020106	-1.02866793080247e-05	-2.35965730621679e-07	0.000159701092222297	-0.0004367789243932	2.26434808392462e-06	0.0535335383068773	-2.60487628422901e-05	-1.0771595618575e-05	2.91750714698225e-08	0.0808767441673031	0.0101471792680252	-0.000501514657722746	6.1753513504792e-05
-0.00480710392495376	0.202160535805977	-2.81605065854951e-05	0.184110174880776	0.167040035669	0.0541158598144365	0.000196086474449464	0.0305459114413154	-0.0324874751550746	0.118563755200354	-0.0725366084234251	0.00016901417792714	-0.00114382496328058	4.88915248149091e-05	1.02460481155031e-05	6.72599593576351e-06	0.000210435612139959	-0.000108520132232504	-2.41455616079023e-06	-0.00176133716076554	4.38745622119985e-05	2.21819727934669e-05	-7.52200827736083e-07	0.0808767441673031	0.00438360669314908	-0.00130113838483437	6.1753513504792e-05
0.0832331621534463	0.0386897020804764	-3.56795901762519e-05	0.158411306336739	-0.131241258125454	-0.0106002233703745	-0.000713559473095038	-0.205008591856126	-0.0235441130981829	0.105026324914601	0.0326013083058088	-0.000205112390570861	0.000438125268943379	7.43161857819086e-05	7.38120019905253e-06	9.28641551856124e-06	-0.000223546480108139	0.000310025452557205	-1.83688344601585e-06	0.018108705492448	-1.15541121263885e-05	5.31509265178087e-06	-3.89554045354679e-07	-0.0949370728275192	-0.00990461572032142	-0.00784284665904411	-0.0114500607867831
0.00357311838420493	0.2451415360689	-3.57431164241806e-05	-0.268228318081292	0.0933816088599102	0.0268586394399724	2.96372702868197e-06	-0.0956276001945989	-0.00673452094948324	0.118212064262932	0.00630638002632899	0.000326790823268475	0.000908195359028863	6.2384450813413e-05	-1.24827529519589e-05	-1.07319849144139e-05	-0.000759698589265057	0.000182258208549779	-1.15863912220071e-06	0.0293859812004651	-2.74377774420742e-05	4.77105843499359e-06	-6.80790570362078e-07	0.0808767441673031	0.00704437591496387	0	-0.00660134785620148
-0.027128350454907	0.145098404783371	3.67650567605349e-05	0.0409405023913558	-0.0653411550991827	-0.0389578352084898	-0.000259061958861939	-0.0628612363728849	0.00772470781336532	0.264518159434302	0.0592481994915692	0.000381006398507022	0.00073528134287737	-4.87588323223598e-05	4.93063679574135e-06	-2.19682965213464e-05	-0.000513411423060051	-0.000131009557046702	-9.6946219463323e-07	-0.00481696403345844	1.226893918993e-05	6.46073351773246e-06	-4.47609197484766e-08	-0.0773426694397688	-0.00251228141764626	-0.00208929661688961	-0.00289181136890437
-0.0500077554073469	0.0253639192162989	4.20763560529114e-05	-0.100523476448658	-0.0316238683322257	-0.00151526433053295	-0.000958328262065322	-0.0548249940890875	-0.0544995253603023	-0.208136999811364	-0.0151505420526479	0.000103388714039809	-0.000371589248504112	3.1460258488103e-05	-1.23322778691204e-05	-2.37582850759477e-06	-0.000931528002456439	0.000216910954788041	-3.41278236359877e-06	0.000490190577048022	-6.77028559394888e-05	-1.94215260298503e-05	-2.35015761296253e-08	-0.0477469974937449	0.0065724832952565	-0.00218627873207877	6.1753513504792e-05
0.0427902278384831	0.115965422899089	-5.40333684632133e-05	-0.0350328247514905	0.00758912913362475	-0.00665009012896234	-0.000419916361465655	0.00133797488396414	0.0485576937528314	-0.181148157736515	-0.028044887491771	0.000588863799481754	-0.000116607349064601	-0.000109132648759447	-3.905229824408e-06	5.72795735509501e-07	-7.439208662674e-05	-0.000205186039600291	4.81044293754174e-06	-0.00654162421099769	-1.28006275532666e-05	6.18739691504722e-06	9.8102507672948e-08	-0.107451961526207	-0.0219721639153316	-0.00570548489006695	6.1753513504792e-05
0.0272554528024662	0.0229573972086381	-5.51106798374335e-06	-0.074705012511184	0.07942605640644	0.0229178742960714	-7.98389783754905e-05	0.0786321380869561	-0.0103076130248356	0.101198679720802	-0.00294412563233803	-0.00128971318236193	-0.00018880441303093	-3.57363251424214e-05	4.75041501846185e-06	-8.93985838323896e-06	-2.04883018791735e-05	-0.000337335218634882	2.64848388908945e-06	-0.0185786412613012	-6.24185953693734e-05	2.28021066823736e-05	-1.00357059884537e-07	-0.0511984270440983	-0.00500713697563149	0	-0.00401696800590345
-0.241308692964626	-0.0445318425857141	9.85208754267219e-06	0.177585494498145	-0.0478810150238913	-0.0151545104790898	-0.000662265815477237	0.00992922306764621	-0.020321643948618	-0.0777992603676931	0.0509874711279885	-0.000287163566599968	-0.000150787259172502	-2.17826985098313e-05	1.81696931544906e-06	1.15917319651881e-05	-0.000406697035525982	0.000209219323941578	1.11796966972832e-06	0.0129356674079482	-3.01996284872708e-05	1.38932304005746e-05	-1.28447203318061e-07	-0.218273508671957	0.0092146370781705	0	6.1753513504792e-05
0.239434462725902	0.0434714116411288	-2.14700649994182e-05	0.137955926597243	-0.130807626620099	-0.00188399970520814	-0.00132935516850752	-0.0428920064082252	-0.00128922268722687	-0.197595821431603	0.0600677505646876	0.000371373343073023	0.000199422456414799	-0.000142579956907252	1.40965815738081e-05	2.12264295296194e-06	-0.000664219784458409	0.000282178608549843	3.89005408174548e-06	-0.00148029327953914	7.19327590379404e-05	-4.48948935916071e-06	-1.2320363741436e-06	-0.145038498886943	-0.0118890285163987	-0.00228835120073378	-0.00167762244870506
-0.265672248927301	0.00417070724447122	3.17316820079849e-05	0.0633535239982204	-0.0787914868349201	-0.00627135436774817	0.000320191478808685	-0.0375527025463923	-0.0428227495710248	0.126202672618587	-0.0766398005953435	3.7368937959581e-06	0.00111425713813817	2.61826652392383e-05	-1.08028930821957e-05	1.32849397320722e-05	0.000184188956920295	-0.000781234249677909	-3.26381540582954e-06	-0.0348907072829114	1.41260767674289e-05	-7.99871598011759e-06	5.80621428714068e-08	-0.161235401122532	0.0100447765620442	-0.000242139664003105	6.1753513504792e-05
-0.0395116022549771	-0.0394392031955615	9.952463236651e-06	0.0798396511252499	-0.162941213815948	0.00930893850045988	-0.00051920973540065	-0.0964973878327587	0.0203331162761013	0.144209535690372	0.0394257815900969	-0.00058044230270804	-0.000134063762500802	-2.50255520298781e-05	-1.86401693962335e-05	-3.82435377022095e-06	-0.000605420541436308	0.000216178953067248	1.45928272132778e-07	-0.000836822557081729	-2.54685415365108e-05	-3.05460912034539e-05	-1.33776075272873e-06	-0.19471796531491	0.0114952784032407	0	6.1753513504792e-05
-0.118495275260339	0.27485323853994	-5.68405943146555e-06	0.0524439829475494	0.149533993146289	-0.0186320140395863	0.000504413225888234	-0.0714089063191737	-0.00172444355388446	0.0613016213620798	-0.0364304883308699	9.09635493804295e-05	-0.00108884230569384	-4.16382060866027e-05	-1.22252017555891e-05	-2.48485610532256e-07	0.000425259707717007	-0.00060352939474595	3.08323939268718e-07	0.0192986581131425	2.42739464906272e-05	1.05119791680153e-05	-2.84962462071547e-07	0.0808767441673031	-0.00599753713290996	-0.0029313289699473	-0.00241245749638586
0.181583728217216	0.0262433808534812	-1.9732643176118e-05	0.0776878487751507	-0.00218667815050955	0.0714168298748052	0.000773108176707504	-0.0249248642018677	-0.0443907801554377	-0.143306520973005	0.00601422592088019	0.000119491513842496	0.000778709478603812	4.29532332759663e-05	-6.30779038601759e-06	-2.9009419890702e-06	0.00021728864198689	0.000116668266797681	-4.16299828043254e-06	-0.00355759818613421	1.77173379909412e-05	-8.3106767517771e-06	-2.80495813798076e-07	-0.00203249412416473	0.00438159658314841	0	6.1753513504792e-05
0.067234766240033	0.511137225090203	2.79307081443303e-05	0.028953802853767	0.14566536679647	-0.00480757216533345	0.000419719276245178	0.0277803955192057	0.0229835800834091	-0.0423057868544033	0.00277204102206419	-0.000459089673476853	-0.0006858993151444	-1.26451171751363e-05	1.03314568002943e-05	3.42977892064944e-06	-0.000219394756928448	0.000434503112910933	1.89715471243801e-06	0.0077728094467775	-2.33078793768771e-05	-1.2700424886658e-05	-5.77873007445717e-07	-0.255580852388186	0.00802090544552736	0	-0.00289797406333669
0.0320108662103953	-0.0323727896333242	3.58157677642357e-05	-0.0208149389486758	-0.0130491310316481	-0.0302938208518483	4.55677898143492e-05	0.0145753120821757	-0.0405391143828971	0.0236867503270128	0.020507535546223	-0.00095463898880277	-0.000935199694259814	9.29040357937616e-05	2.17852173478583e-05	1.25881346664247e-05	-5.71094822360285e-05	7.04733721175188e-05	-6.19820547553829e-07	-0.00307968814110082	-6.64190466443948e-05	8.90907756745385e-06	1.13351643626913e-07	-0.141133798811649	-0.0118984775226171	-0.00240665560640907	-0.00263376284706907
-0.0495731377452963	0.0707966180360335	1.88594424299637e-05	0.0580212984274628	-0.062325869781392	0.00553952423450266	0.00120891189774341	-0.028176747525215	0.0414005623953402	-0.161371976353351	-0.0213944042949495	-0.000518826699827168	0.000557279785671438	-7.04658729117069e-05	7.73963616018669e-06	-9.55901280497162e-06	0.00118646423426849	0.000247859706324016	3.33462736401557e-06	-0.0376022057948718	0.000127770619249734	4.72504851423139e-06	6.73323123923097e-08	-0.144586453697243	0.00941422197507014	-0.000185197308555263	6.1753513504792e-05
0.182191998722355	0.237204137206801	-8.82308934457843e-06	-0.0362518285127772	0.0848418235391963	-0.0167474623739789	0.000988140259109871	0.0238865776797601	0.00629980679079489	0.161441945260525	0.00551838002171978	-7.38772045365543e-05	1.78974803213272e-05	-0.000129331893422679	-2.34965086673977e-05	5.0986232662531e-06	-0.00117447660946912	-0.000207517234830035	1.9558152999366e-06	-0.00960687052168552	3.00123110008599e-06	3.82191757575256e-07	1.17002698640789e-07	0.0808767441673031	-0.0351047417497233	0	-0.0029993980534988
-0.0553682186551593	0.510802676267476	3.91969313151552e-05	-0.0462220953449886	-0.149530355652208	0.0173230165290474	3.52639383620623e-05	0.0226077618421503	-0.0467518556170944	0.154467373905044	0.0343282484134024	-0.000303391129494845	-0.000177003021803235	-2.08847170901638e-05	-1.07861388043418e-05	-1.55586558103771e-06	-0.000615919806822296	-0.000342401640546774	-1.88906828757496e-06	-0.00373332878800137	0.000115584089029674	1.02609666157161e-05	1.0240803383077e-07	0.0808767441673031	0.00105801838138309	-0.00373617488133693	-0.005631868567329
0.134968668885456	0.0364863273608123	-3.07844271827395e-05	-0.0315239517766819	0.053051239310304	-0.00501252848334599	-0.000368761432907316	-0.0864976609554925	-0.0164524903851068	-0.00278742459174064	0.0108080121014662	-1.24561159933201e-05	-0.000746320957428104	0.000139945254540308	6.60018177933708e-06	-9.09456509168294e-06	-0.000511870351313393	-0.0006146880422081	3.68053563959414e-06	-0.0278582719653226	-2.79845814377122e-06	8.81852826162266e-06	-1.52136753195364e-08	0.0808767441673031	0.00475099542497825	0	-0.00295561519186138
-0.00769556765524138	-0.0801702014718612	5.57310100157693e-06	-0.0102528448510334	-0.0718676456104617	0.0169873634873137	-0.000481125797439419	0.00698840133097889	0.000146583766868824	-0.0550748071291512	0.000609228543051454	0.00022687033069646	-0.000743502916999761	-0.000128202063962912	1.38424007345428e-05	-5.21730281988209e-06	1.32888070647486e-05	0.000254086928084485	3.08020442574275e-06	-0.0351126397142657	8.33731336911114e-05	-1.33793828187567e-05	-3.33255958162582e-07	-0.173504024446892	-0.0268727701298725	0	6.1753513504792e-05
-0.076860851617338	0.104930688714541	6.31987260886202e-05	0.000931694632632096	0.0390158902018336	-0.0330740184396443	-0.00026905101627106	0.0725250200273269	-0.00746878899829173	-0.0463709602812713	0.00465661775892778	0.000324816643715087	-8.66252039243287e-05	8.41938896780636e-05	1.48340181216344e-05	6.31205868284468e-06	-6.47382623945036e-05	-0.000158108756922792	2.47311528212002e-06	0.0133069627821099	3.76520577722861e-05	-1.88033530622578e-05	-2.98809021970214e-08	-0.0248480275076324	-0.00805997185922414	-0.00332395561465393	-0.000628706946937729
-0.038272875089941	-0.124021536117157	-7.02323044798892e-06	0.264658315227648	0.0838395294793293	-0.0136198123809479	0.00011119792898473	0.0950547536577324	0.0232368893241979	0.139214202381807	-0.0165304052363175	0.000381438875573625	-9.1705757827576e-05	8.35152238529702e-05	1.30170540848518e-05	2.12508945041101e-06	0.000605576249029349	0.000272318289025186	2.40956149966109e-06	0.00693323712981764	-4.41555792152215e-07	-2.49352092196453e-06	-1.09055476871234e-08	-0.184301461239151	0.00582904530603656	0	-0.00135115163720156
-0.12841880694314	-0.030036406212699	-2.88607658829321e-05	-0.145338431134033	0.0815663438704515	-0.039688580607751	-0.000325720225323511	-0.0132321400360783	0.0360682149600087	0.0605264490918926	-0.0148737376304279	0.000408428080986623	0.000362075102109838	5.72588592446799e-05	3.96202518726518e-06	1.77634294673545e-06	-0.000170126927665604	3.18246417696511e-05	-1.23224149461976e-06	-0.0143202716324903	-8.14699463655977e-05	1.68576137189458e-05	1.78381085458312e-08	0.0808767441673031	-0.010494091830934	-0.00485642181239765	6.1753513504792e-05
-0.119217981766226	0.0325088223352858	9.4527128378985e-05	-0.127114985912472	0.155818242556225	0.00121265917150293	-0.0014768001094656	0.0242776089901404	0.0473017072690463	0.0376536323931274	0.0700601620000469	-5.82470529875145e-06	-0.000128032799229238	1.80955420023832e-05	5.9803935708036e-06	-9.52793684882991e-06	-0.000354675939177262	-0.000423762177828801	-5.43595141921926e-06	-0.0313652759072629	-4.09460041767007e-05	4.70884252767867e-06	1.23305666788198e-07	-0.081845287188701	0.00310177109619314	0	-0.00364730334803498
0.0740137624652415	0.219496444852729	-9.07786510362385e-06	0.0283556138137842	-0.177701907174991	0.00172237660541219	-0.00118523899126421	0.0202862344706876	-0.0181844225272437	-0.0280344964206278	0.0260361291397053	0.000701550087202296	0.00114347183331587	9.10565573934985e-05	1.18038031218237e-05	-1.28560330012739e-05	-0.00035550946787466	0.000243947115791343	1.87813826468819e-06	0.0188753696763855	-2.02140044629484e-05	-1.34109279592565e-05	-2.4761586880917e-07	0.0808767441673031	-0.00727907506083414	-0.00360884618790203	6.1753513504792e-05
-0.0300313097377651	0.209771822567647	1.76850132247441e-05	-0.00588216161790345	0.250064266991133	-0.00908600150123995	3.66952078736382e-05	0.00728970076181401	0.0443023994163627	-0.0225112758175007	0.0040191761580548	6.74034875531859e-05	-0.000356009188289708	-0.000205125500097769	1.55198804581147e-05	7.88052157330021e-06	0.000424633812181829	0.000139282584486589	2.4173087975754e-06	0.0168802448068466	6.46434338691382e-05	-4.04293127498345e-06	1.04527546396227e-07	0.0808767441673031	-0.0114146803286956	-0.000863344461324189	-0.00449103912397197
0.106226440421989	-0.00314156303859481	-2.76176237602455e-05	-0.0861516722287865	0.139531762640979	-0.0417595055056919	-0.000857692717878278	-0.00197392640824989	-0.0115906022430485	-0.0324880457596681	-0.0176740180253241	0.000674234035182186	-0.0015566349760664	6.1834225662194e-05	1.10783863527253e-06	7.58207093443097e-06	2.18797079825084e-05	2.49411613515438e-05	2.73013930929267e-06	-0.0108942861623671	5.95815452655302e-05	-3.71210198063521e-05	4.19224532866025e-08	-0.0921703173628012	9.45231585942619e-05	0	6.1753513504792e-05
0.14642172401263	0.12319152143209	1.12971223757974e-05	0.0375874471759059	0.207732729412385	0.069963321334318	0.000384470808058479	0.0492042982125247	0.0422392374188878	0.110187802127047	-0.0260383327921645	0.000138860909923544	-0.000764338001362663	-6.02669991287552e-05	-3.5036460959148e-06	-1.125760522247e-06	-7.39154986272306e-05	-0.000301017627227895	-3.6686418216636e-06	-0.00130119274767515	1.68527522030892e-05	-6.15498397071867e-06	-7.34444406402801e-07	0.0808767441673031	0.00022949473960332	0	6.1753513504792e-05
-0.109462887260935	-0.0349824340153342	1.87620423206525e-05	0.085313340395726	0.144914155222794	0.0489317880619344	-0.000216012380832242	0.00133656256811832	-0.014940719501739	-0.0829032783275589	-0.0202446686596	0.000439856027775409	0.000972200434433468	-4.65929588968628e-05	2.81798668644306e-06	1.01441364197541e-08	7.07008221143557e-05	-0.000505662876277846	-1.92478866556378e-06	0.00857712514461695	-4.5187104065203e-06	-2.21285208867883e-05	1.18873143550857e-07	-0.0282749400479854	-0.0075994700154085	-0.00671162520745361	-0.0105582408796383
-5.78535686268644e-06	0.0842986284361513	1.72977111301265e-07	-0.13697328224222	0.2799152883374	-0.0365640008192568	-8.91054594827079e-05	0.0951553774559704	-0.00798625949933551	-0.153917525124213	0.0130710026262189	-7.94371744264888e-05	-0.000882229017278857	5.6287294999402e-05	2.37465721903973e-05	-1.74803883290497e-06	0.0010352763943855	0.000287176564758074	2.23037375213231e-06	-0.00473203120519272	3.23077669461824e-05	-4.41566634390433e-06	1.19378863683295e-07	-0.0462451002992438	0.00121762822531934	-0.00332805115302903	-0.00330610059550962
0.00636403439271516	0.305414007794779	1.28704876112273e-05	-0.0478182651249955	-0.0693868067456199	-0.0544228199913138	-0.000467696199655365	0.0454382467878813	-0.00475972750612985	0.0294204630013577	-0.0587683007507988	-0.000589068788070302	0.00107959601626795	6.10694769109799e-05	2.17015485488581e-05	7.79712807363886e-06	-0.000418041085183174	0.000225323270763855	2.05071309666849e-06	0.00287445429833988	-3.07550951408331e-05	-1.35511127731247e-05	-7.79707535758511e-07	-0.188120803163263	-0.0102787267627369	-0.00366006130013496	6.1753513504792e-05
-0.107819419094028	0.0183999790709528	5.31748421082057e-05	-0.153120705340598	-0.00459389819644784	0.00594966200087232	0.000752432812954451	0.0201258317319377	0.0103317375206744	0.0509523709752906	0.0266688917117861	0.000734129942377537	-0.000861033336190142	-0.000114696158531102	-6.98857430514455e-06	9.62433751960923e-06	-0.000263445660138251	0.000530543355782287	2.35293327843777e-06	0.0319150735077889	6.79582186100536e-05	-3.11777775530153e-06	-5.73748378807082e-08	-0.236895093907759	0.00818072851736917	-0.00373229891738913	6.1753513504792e-05
-0.0699768523282781	-0.0328284463762277	-4.49467242478185e-05	0.00967764880988509	0.112743879891325	-0.0390561241895269	-0.000383196969872102	-0.0150104408522563	-0.0404058968317972	-0.074504309637728	0.0454322003458327	0.000365294598623445	-3.74486127716622e-05	-4.93470034382826e-05	5.62215220534235e-06	6.61574248495e-07	-0.000333121993392527	0.000308185912972769	-2.98395574971355e-06	-6.68368162274335e-05	-4.01224463859595e-05	-2.12374589104725e-05	1.22807397140434e-07	0.0808767441673031	0.00187009448087183	0	6.1753513504792e-05
-0.0410026781608935	-0.0529800143623088	7.99208622548342e-06	0.018922689139321	0.140646202115769	-0.0622365148394117	-0.000104016411796914	-0.015034011197318	-0.0259995936031029	0.122068284049748	-0.0157857170039688	0.000365454178662405	0.000972546517289175	7.27695803592887e-05	1.57172918142656e-05	-1.22766393276796e-05	0.00030062612531867	-4.71147828363661e-05	2.29866422629676e-06	0.0219948388155207	-7.60911261329378e-05	-3.11444556455598e-06	-3.13534739282417e-07	-0.129378000281692	-0.0075126695948684	0	6.1753513504792e-05
-0.148583683414996	0.0922110637104681	-5.95665679795632e-05	0.0775316748701966	0.142377505995083	-0.0055039391066658	-0.000202484756271271	-0.0742697756186637	0.0306068439613554	-0.251493606715983	-0.037610890958518	0.000232801509019165	0.000723790503874389	1.88292475058471e-05	-5.29979141480341e-05	-5.80802574157158e-06	-0.000546151623773361	-0.000617331031699031	1.14982494103799e-06	0.015947252648685	-7.52931946701452e-06	-1.16537406558148e-06	-5.14504916448999e-09	-0.304668028126275	-0.00809046159023497	-0.00513141173197429	-0.00557156492381805
-0.110058467625822	0.191722752849145	1.08045723457018e-06	-0.128872407925262	0.0313183940871711	0.0132457353543027	0.000637323768459375	-0.10176322182848	0.0139088206096818	0.11628877548838	-0.0378751977303703	0.000101209812556569	-0.000134943578750213	7.60811742650525e-06	-2.03445520468026e-05	9.86362940658125e-07	0.000233289647881385	-0.000146966062550491	2.02532246218468e-06	-0.0137018931884144	-7.6869281174452e-05	-2.29472729640356e-06	-2.71287202480153e-07	-0.0715740588084295	0.00674009563609457	0	6.1753513504792e-05
-0.0279993093359084	0.35287474332286	9.37373938552089e-05	0.0342285615774991	0.211260285247635	0.0138766814513851	0.000243662443308645	-0.0244198065380373	-0.0122303901139289	-0.00330698489750869	-0.0195579582371265	0.000443579314530096	-0.000652105249026147	-4.33807465142211e-05	-1.09471215165025e-05	3.08980705154838e-06	0.00055917455505039	0.000503074537057779	-1.04356245987924e-05	0.0220049026701639	1.90978521381613e-05	-1.401792046829e-05	-6.06056492880036e-07	-0.124314550832904	0.00290447056243393	0	6.1753513504792e-05
0.078390068880182	0.00624051922135038	4.01581875688617e-05	-0.0166959718034102	-0.0466549041124826	0.00744303379079936	0.000954818231277077	0.0406084914756333	0.0102735971221755	0.115675622619058	-0.0338446456274711	0.000132794727540686	0.00051290996446518	-6.65925577034709e-05	2.68025709848629e-07	8.27054285834627e-06	0.000538840527929185	0.000132780839320557	-3.11786378870416e-06	-0.0112208130965067	8.46828086971119e-05	-9.22035648187602e-06	-4.57200931558432e-08	-0.0925468519287057	-0.00260238747295405	-0.00677576269615876	6.1753513504792e-05
0.0740855190802221	0.0191559584309764	-2.62203849965559e-07	0.153741163055012	0.010163737901399	-0.0231121585070917	0.000454731588324764	-0.0294814844066021	-0.033915022062396	0.0664402164466229	-0.00571876332692101	-0.000602813583181483	0.00074154060833842	-6.83693850858091e-05	2.25128896236271e-06	-8.54981002784694e-06	-0.000966249288943399	0.000133017065717889	3.91034154945125e-06	0.00787887465324011	-7.28052977189142e-05	1.0122272896762e-05	-1.01561102494596e-06	-0.0668903908878372	-0.00323894332664498	-0.000809756416427887	-0.00299263156142782
-0.141586110866492	-0.0657100751182056	-1.22970963305491e-05	0.0352832384855002	0.0384130689166258	0.00495756216764653	0.000600992412885359	-0.0733655714332488	0.0311093575988266	0.0230809173601434	-0.0644546047016916	-7.84450589247365e-05	0.000443467594869906	-6.64633418312466e-05	-4.45048998163333e-05	-8.07657887491597e-06	0.000379028004842796	0.00043921972872174	2.97838439511366e-06	-0.00053811692869099	-8.49943731972003e-05	3.54733933938256e-06	-1.62232801859119e-07	-0.0377906672907716	-0.00966254242846076	-0.00252925687994199	-0.00312426297209034
0.176292821767276	0.242912081912906	2.13871905305751e-05	-0.0631519564338688	-0.0752330021533946	-0.0584892970122579	0.000216412881801631	-0.0654415525414109	-0.0156287880071286	-0.149963534821258	-0.0546511315197871	0.000251005548736138	-0.000500473435652626	-2.01869242747454e-05	1.33253998031435e-05	1.37222937657278e-06	0.000451184861224752	-0.000311869740138748	-6.40935644413698e-06	-0.0064786717962495	-1.42323867088345e-05	-1.84704465916452e-05	-6.74000633082983e-09	-0.254989791851683	-0.00809697573710677	-0.00334908492134689	6.1753513504792e-05
0.00283707310854342	-0.0085353366540506	4.57738325370105e-05	-0.0267286210945185	-0.039599698814653	0.00987364300603577	-0.000104395249400979	-0.00546353233809904	-0.0220445632627684	0.0606726318985802	-0.00332679740959985	-0.000169750480616848	-0.000606675082627794	-0.000114738064192599	-1.49151146859872e-05	-3.44762984882951e-06	-0.000584797827057115	-0.000163616998174354	-2.48168794125814e-06	0.0197197799102289	-5.03974275423147e-06	-6.6999986463312e-06	-4.82445854377289e-08	0.0808767441673031	0.0105115807785783	-0.00352436882103613	-0.00373155779894663
0.209817261539537	-0.0503449887832129	5.59671700983699e-07	-0.0630374187114695	0.038681876835049	0.0208317239062432	-0.00051895931968271	0.0675371235621232	-0.0100954240504593	0.00475737691276779	-0.0300191432243706	-0.000311567541954383	-5.2676251170003e-05	5.59439013652074e-05	-9.02251592249659e-06	-2.39018092895726e-06	0.000682915159190722	-0.000429895782101286	-9.85039855039282e-06	0.00907020093150934	7.80243222167076e-05	4.443909746632e-06	8.23303121233465e-08	-0.242451325929097	0.00407419625724237	0	6.1753513504792e-05
-0.120950517415688	0.366732158506629	7.52005184190274e-05	0.158615541586131	-0.00349600105272407	-0.0157760837718049	0.000662340253732685	0.0607139566381427	-0.00715591484202305	0.023819569067913	-0.0438777018342474	0.000767733763469503	-0.000984985752040868	-0.000141680469521899	-1.05884215682028e-05	-8.84334920425722e-06	0.000164328316594187	0.00033324645587407	5.77912319110752e-07	-0.00285895816203641	1.97227287279667e-05	1.22389903567388e-06	-3.4550146366108e-07	0.01724729312089	0.000309584725437961	0	6.1753513504792e-05
-0.101894731287957	0.105896900080619	-2.79973236482212e-05	-0.0600533794415901	0.015067883572887	-0.00682624364212392	-0.000180907692826193	0.0187394236723895	0.0331765122919891	-0.175527656508551	-0.0613926313013277	9.15160032810558e-05	8.03691586201971e-05	-4.62124547710996e-05	1.38216408274161e-06	-1.72044590881493e-05	0.000173381607304846	0.000466486454132609	-3.71626088568888e-07	0.0149192362573722	2.65947852540194e-05	2.74019874810794e-05	6.18916815575687e-08	0.0251171291564058	0.00407278028223312	-2.65518885176341e-05	-0.00512710902987523
-0.000134872560601518	0.0921925147222384	-5.9718263373032e-05	-0.191476974438692	0.0695602748895809	-0.0134052900636437	-0.00066254649054609	-0.0287525797205596	-0.0558020878668329	0.291671920882811	0.00465830523415822	-0.00137496379358004	-0.00042389787871866	-9.95086423418723e-05	-3.67313485492016e-05	1.2029919720824e-05	0.000471344365426729	0.00031199536588522	-2.32601805083554e-06	0.0113535729985181	-4.29174061536974e-05	-1.84927179125438e-05	5.70140841205102e-08	-0.238339172941711	0.00798189192388055	-0.000522382618592054	-0.000806383365448693
0.00820497179961732	-0.0988439785555266	-2.58844265625946e-05	-0.023479807605545	-0.129256912962955	0.0612085107937661	-0.000587357958304113	0.0295783060531427	0.00388964604335373	-0.0833039390274228	-0.0503855128217751	-3.09002850510387e-05	0.000625723289095159	1.48942024273957e-05	-2.02456728222167e-05	2.50156449688177e-06	-0.000704717830459334	-0.000511348067360307	-3.03943586577038e-06	0.0130907641025593	-9.78747131674673e-07	1.38715709729897e-05	-1.42207691178342e-08	-0.180609246522244	0.00434633736804946	0	6.1753513504792e-05
0.260507668234678	0.0532865891256713	-7.37015168017496e-06	0.127621822774872	-0.139985037450217	0.00435750406928537	0.000985603550759828	0.0720379867607666	0.031256994654987	-0.0115089525242954	-0.043150863133453	-9.55571460510285e-05	-0.000189846320036713	5.15299523426993e-05	2.03952432937804e-05	6.74814035983573e-07	-0.000116869265070818	0.000218474936353852	-2.94098978648183e-06	4.95187986444545e-05	7.02636875322682e-05	-1.06789894158688e-05	-1.42635310762529e-06	-0.0703152939880093	0.00935095490251703	-0.0017730003103088	-0.00403925746810074
-0.0683804918206613	0.0647804246988559	-1.34951131627314e-05	0.0753929246199725	-0.00822945733021041	0.0535430845559577	-0.000448719500080186	-0.0777728294720706	0.0251502134458761	0.213633613821404	-0.0380794339599789	-0.00103268456529859	-0.000158133383683645	-3.66065837643648e-05	-5.30369476658965e-06	9.23840677780063e-06	-0.000548434219882488	-0.000158228272072236	-6.80760098048516e-06	-0.0342201274304907	4.4606941710823e-05	1.47253059465946e-05	-4.50587381295442e-07	-0.0347418302716967	0.0105426167288287	-0.00413446895958947	-0.00029989005143527
0.233222488726444	-0.106024887352434	-2.89694325350531e-05	0.0189554617511982	0.112307179167662	-0.00537760507037721	0.000104364955090031	0.0229886028289938	0.0350263067017922	-0.00427419720617395	-0.0478338189720821	0.000556702557873434	0.000305109936551418	-3.23735162032213e-05	-1.00625028073287e-05	2.36874606152071e-06	0.00048711085546671	6.33424889440182e-05	-5.22683903070309e-06	0.00626741314066792	-1.51769710563521e-05	1.72480960956012e-05	5.78941898865537e-08	0.0808767441673031	0.00552506870762826	-0.00672585008355409	-0.00776572668115105
0.245129273030345	-0.0249508858415186	6.0055997478603e-05	0.1937344407499	0.127514732564375	-0.0221410288222423	-0.000838169984458959	-0.0574426073348783	0.0238934263577939	0.0108552927278203	0.0037842692053276	-0.00050842089567571	0.00024058762001955	-3.32913934788515e-05	2.73807574124874e-06	-7.63395475678053e-06	0.000230499332011469	-0.00019635818285646	1.3927572271033e-06	0.0205024343019304	-1.84899884251299e-05	-5.60170105079472e-07	-5.47626020197534e-07	0.0808767441673031	-0.00991091675232159	0	-0.00147967487028389
-0.00929685158701121	-0.0435279061513336	-5.04785844689382e-05	-0.0691616124094466	-0.0286785628659292	-0.0340653073707671	-0.00056807010612725	-0.0239729357513622	-0.0183764005523491	0.00402819468476134	-0.0234085440639913	0.000158243381797485	-0.000447979457269043	-1.39405592133324e-05	-3.11030249811051e-06	5.83605678916577e-06	-0.000635724121458514	0.000247449457835502	6.53886015555827e-07	-0.008164456799997	0.000181271712011322	-2.05902828420701e-06	1.23521298078799e-07	0.0808767441673031	0.00295305576782079	-0.00183953453956076	-0.00677274622474489
0.106671097555247	0.0658255297099197	-1.75494908158935e-05	0.029839317874607	0.0297760863477348	-0.02179436511777	0.000215928609503147	0.0614004666405932	0.00899517267965311	-0.0908947828990286	-0.0430500556663702	-0.000136846488131392	-0.000614293497400609	-4.62859632883728e-05	-2.48439589745075e-05	1.38077114384405e-05	0.000796652001507248	-0.000355746347243557	2.97398218740419e-06	-0.0114769435989243	2.36261904511537e-05	3.6984973124099e-06	-1.79480673123678e-06	-0.211725929718817	-0.0153421106452821	-0.00362738832127096	6.1753513504792e-05
-0.0482448662246074	-0.0989607700563915	-3.2659615130548e-05	-0.103111348070617	0.0897145978016285	-0.0140286135876928	-0.000166037006841036	-0.00292797889686081	-0.00548181703020612	-0.00221600004047562	0.0150965739985587	-0.000347823680915682	0.000769703825950874	-3.39703886286236e-05	-3.71192614601057e-06	7.60729412285777e-06	0.000169324477145461	0.000119980722652846	1.49726109421877e-06	-0.00176193285662629	-3.49165316875233e-05	2.177857913499e-05	-3.84752367299512e-07	-0.0379477890492006	-0.00123393739051558	-0.00123451626488291	-0.00118650709449486
-0.0797982101776822	0.149422443822386	-1.69539497130167e-05	-0.0930599619280134	-0.0150349870094001	-0.0224422990128164	-0.000314013235475641	-0.0376889891352439	-0.0248091114148057	-0.101746092571665	0.0402994809985655	0.000108277230735032	0.000359566483678631	5.1258667409293e-05	-3.41499491927078e-05	-2.52259221666939e-06	2.1338561216222e-05	0.000433459931559854	-4.15533462527762e-07	0.00934295464421608	-2.47410240865609e-05	-1.52341297733338e-05	1.06169905977893e-07	-0.182820829846997	-0.00286089288928959	0	6.1753513504792e-05
-0.101417290055954	0.277721178737958	-2.3275018148361e-05	-0.0403127617931655	0.128720156979854	0.00164546389958709	0.00150739381435527	0.034117496645562	0.0175391518734029	-0.248789451023849	-0.0249841201576848	0.000314595565714892	-0.000934565032211232	8.96909683301139e-05	1.30228654582343e-05	5.86705938054877e-06	-0.000367646823872581	-0.000376364079672897	-1.02608175933661e-06	0.00606794703788593	1.02321541630701e-05	9.72171926139076e-06	-5.94285371802172e-07	-0.0262882153041036	-0.00965712293119081	0	-0.00465418634594017
0.0784784459882051	-0.0331635124919677	1.92458038827947e-05	0.0736521042745828	-0.0389846550030872	0.00111802431091013	0.000380379342306725	0.034518111771404	-0.0231221511376201	-0.102449455052936	-0.0073028966231824	-0.000372407627941995	-0.000410184463711216	-3.11403522361697e-05	7.0021595304226e-06	-9.05437272891163e-06	-0.000237766939224282	0.000369936967141715	-4.97324699044732e-06	-0.0076084468953892	9.31181483916355e-05	-9.09575155805253e-06	8.50806993746289e-08	-0.133280335543845	0.0086186161145787	0	6.1753513504792e-05
-0.0527303148158632	-0.000994236917729263	-3.47797235257241e-05	0.220034330684098	0.169856037886149	-0.029496031963714	0.000244822362873709	-0.0173969153544622	0.00513820925417585	0.0178873514130216	-0.0167370794653983	6.48250623498381e-05	-0.00137370901085798	-1.16681302130273e-05	4.10522891480802e-06	4.4032626100865e-06	0.000643921576820361	-0.000500157803029144	-2.10123780652882e-06	0.0262640760504156	-1.61247611624171e-05	3.56449065885833e-06	1.12997215362398e-07	-0.0346990920575244	-0.0123050386052463	0	-0.00200524444784911
-0.0117107247401073	0.0629569586350405	-2.81459967486075e-05	0.090367093712137	0.250643007002437	-0.0314163870258873	0.000709112381209742	0.0500241942791024	0.00810312888953924	0.104562239163319	0.000465166281918172	-5.89343564513234e-05	0.000235696980083189	-3.36662133507692e-05	-8.08197741131167e-06	-2.01574014591088e-06	0.000942842189003423	-0.000487840543284657	-5.43077962045224e-07	-0.0243587024496416	9.83337926174777e-06	-7.42295425459893e-06	-1.82894925870869e-08	-0.0855167825689914	4.65358892010048e-05	0	-0.00402096570440702
-0.0976239674880843	0.16844282062188	3.88103724868749e-06	-0.127034058716816	0.0234613436697084	0.0136913588192342	0.00137149691736371	0.0339287340960519	-0.00964123095204805	-0.26575502569544	0.0277930116956551	-0.000343973554532417	0.000118487748211882	9.70482871176515e-05	-7.00246213558575e-06	4.68471139214444e-06	-0.000257414177131099	0.000236763705595333	-1.15021989244291e-06	-0.0255869094332896	0.000119822764255595	-1.0077155831012e-05	-1.35820906077555e-07	0.0313726942250045	0.00366994530503417	0	-0.00402953222251556
-0.0630272663193069	0.0650340409151355	4.71109308661788e-05	-0.0239386094673345	0.107602840979685	0.0524776694806475	-0.000514169324295488	-0.0780853256001304	0.00481583017488241	0.0564814737868686	-0.0180083901585394	-0.000540527062769969	0.000136995981069532	4.31832758911455e-05	-1.70398698078333e-05	-5.79281222257144e-06	0.000271812102082158	-0.000136318390388523	-7.06220488022602e-06	0.0411872740631094	7.16720770339574e-05	-2.78691030047851e-05	-3.47095546526788e-07	0.0808767441673031	-0.000374861696737949	-0.00315597859769567	-0.00380894936540521
-0.106231482439517	0.0484560526218625	-5.63509596323009e-05	-0.0652036144000898	-0.178928942574469	0.0671570799819763	0.000380253876963277	0.0176337794540462	0.0153616919237058	-0.153815506647109	-0.0362955464584517	0.000128749912825521	0.000106747362058401	-1.35353669626914e-05	-1.0487598204989e-05	1.13649958326523e-05	-9.72472901922261e-05	0.000444495795203226	-2.8817906900791e-06	0.00615537799744015	-2.69264013905701e-05	1.75361322711787e-05	-1.8842890425752e-07	0.0808767441673031	-0.00510104991160354	0	-0.00081747360287987
0.0152554122626254	-0.0512888795945942	8.58857396826007e-05	-0.0342546918028619	-0.160167713555792	0.0473477542681588	-0.00071379343905531	-0.0249722183498056	-0.0572314540561556	-0.125761468708086	-0.0106881984660927	0.000462240368376721	-0.000782406143548187	-9.17492643622841e-05	-5.41901836714764e-06	-1.71955887535713e-05	-0.000801953762462171	0.000167007244009199	-3.86023498433197e-06	0.0184347079648077	-5.04839069984664e-05	-1.5956881832202e-05	-1.56331559919565e-08	-0.0704377671405573	-0.000784771425739406	0	-0.000714489248580197
0.0170127015464461	-0.0255584378475806	-2.99183345539022e-05	0.131523554658807	0.0680486072032862	0.0291266351442623	0.000593774509971334	0.0247504305011814	-0.00137337266719928	-0.0995971944336816	0.00745074070025531	-0.000240477973938003	-0.000703076595581664	7.89557184899259e-05	-1.23141533860949e-05	1.79973681757595e-06	3.63181421356717e-05	0.000276332074458763	9.84069540521659e-07	-0.0155456022960193	8.36739515546192e-05	1.08421508344669e-05	-1.04470802020362e-06	0.0808767441673031	0.00410770569420738	-0.00477676196751153	-0.0100806597181201
-0.119421759174449	0.0775882460048372	2.66234040755542e-05	0.0433124876406987	0.106003583359344	-0.0129595494718644	-0.000582426033008621	0.0710464225899676	-0.000615298021986899	-0.0575908249148644	0.0014450228685865	-0.000829023416954011	-0.00267384490366762	-8.86993960080851e-06	-2.56580364623726e-05	1.14675905504846e-06	-0.000114955542449113	-0.000339429147451331	-2.40120318517612e-07	-0.00275294066814691	-1.52597578662039e-06	-5.97828467929773e-06	-6.25079736971124e-07	-0.177313192171229	-0.013110177736102	0	-0.00265588744576017
0.226685314492541	0.256925392573998	4.54132557174969e-05	0.111337595278763	0.0243876676928929	0.0225812710161091	-0.000431368730374748	0.0242476382639223	0.0109198163413429	0.0840769550757383	0.0079504975746405	0.000307270023893969	-0.000913721789604249	-1.48576236000952e-05	-1.45103288662352e-05	1.01341497609209e-05	-0.000890101842957014	-0.000230234026853182	-1.80275080530201e-06	0.0299297359053528	-6.62906040760358e-06	6.6996471004277e-06	-8.87619391209959e-07	-0.065058254810381	0.00848924960001329	-0.00657667539287576	-0.00205939472305938
0.0576655897105856	0.0713594263339006	5.93114972300413e-05	0.0687353869588134	0.0355060071201956	0.00247838420805246	-0.000343960147	0.0282495797529141	0.0355091160814938	-0.113236103537515	0.0430290859893498	-0.000284483175849393	0.00135470238235813	-1.93635971120765e-05	2.15503787803772e-05	1.37728310978247e-08	-0.000674156572433859	0.000522095712268911	-3.66352638181411e-06	-0.00141006708250269	-7.15251388547777e-05	5.79293337810149e-06	-1.57827796021248e-06	0.0808767441673031	-0.000904242525288312	0	6.1753513504792e-05
0.141055167299069	-0.115172748236111	-1.84038083806959e-05	-0.0936547122190184	-0.161665380248625	-0.0107101289291267	0.000643129799401176	-0.0108109747233134	-0.0402301618606231	0.0170110928541083	-0.00968776080511502	-0.000906925691399829	0.000441814784813976	5.3938662348374e-05	1.26613522144492e-05	5.89325007682717e-07	-0.000458659485303436	0.000182962860255653	-3.53948202391763e-06	-0.00951555004223237	-0.000121797664652701	-1.7581749112705e-05	1.09974136464075e-07	0.0808767441673031	0.0103557849501701	0	6.1753513504792e-05
0.0438985363889373	0.0531647635492782	9.24284860204239e-07	0.104761773526322	0.0390821986009426	0.040419477116963	0.000110276071529691	0.0254390324720513	0.0245328073461348	-0.00291615484254626	-0.0418000854627961	3.85987448801028e-05	-0.000182535444657184	5.43385687115094e-05	2.45825671951749e-05	8.79523278185523e-06	0.00048304402047683	-0.000584502605731618	-9.33092709121119e-06	0.0011352111557521	-4.81600394224291e-05	-1.87745379987003e-06	9.82054890741324e-08	-0.103656362708625	-0.00219217514887882	-0.00393593617197818	-0.00448761037852519
-0.0764224086876806	-0.0103941495260704	-6.03153719558325e-06	-0.160640554778828	-0.140380736018039	0.0247523450457199	0.000291021207838194	-0.058063958665567	-0.00324101603583715	0.00479715961027183	-0.002098254539459	-0.000184303959903542	0.000470542834138499	3.66988416349301e-05	-3.88343658517254e-05	-5.44350690012685e-06	9.70401525970388e-05	-0.000585314049446395	3.5393821082863e-06	-0.0409445345032823	9.74543853144993e-05	-1.67050443790062e-05	7.57382014882069e-08	-0.14389389191056	-0.000992659259448359	-0.00936478995517243	-0.00362552251654535
-0.0975829058773678	-0.0268924870317976	-2.13160677602353e-05	0.0904601461498893	-0.144135432149078	0.0218094746737001	0.000594793732378918	0.0902540580069435	-0.00160350030993472	0.0669566725193556	0.0190544136931916	5.81852424061946e-05	0.000219109476065737	-4.64495250018793e-06	5.19378557517491e-06	-2.21605692457549e-05	0.00032821022607199	-0.00067952240827962	-3.37952160323063e-06	0.0158321007454454	-2.80574786964971e-05	-1.01205235195634e-05	5.85360389049328e-08	0.0808767441673031	0.00113366631658596	-0.00781183215137871	6.1753513504792e-05
0.113850771352238	-0.0242457702144689	1.06513914586159e-05	0.0683099467985477	-0.294746535486516	0.0233382816788257	0.000275568939036575	-0.0212483795845526	-0.0365013949177798	0.175167030732185	-0.0251398238097333	0.000441762279731028	6.07812637116734e-05	-3.30583530188111e-05	1.33185570549976e-06	-1.17419345211367e-05	-0.000282012199919746	-8.43898799443021e-05	-1.05429796911638e-05	-0.0103785963780693	-4.6844458171158e-05	2.29757893221993e-06	-1.24797337386351e-06	0.0808767441673031	-0.00837675732392407	0	6.1753513504792e-05
0.0538955011488	-0.0880813265025857	1.4213216068315e-05	0.123028452010333	0.0425330326435021	0.0127717810748538	0.00100194206385185	0.0268447920357269	0.00694912219179344	0.0619158411365102	-0.0482221563935847	0.000388327640400865	0.000297593487097236	-0.000140768325056939	2.30463332087094e-05	5.28140878364169e-07	-0.000533165017691073	0.000620873268126765	-1.23051272360453e-06	-0.0184450018043063	-2.03416111617116e-05	-9.63617679383688e-06	8.90484610494013e-08	0.0808767441673031	0.00769563401968232	-0.00658557571855245	6.1753513504792e-05
-0.0159606351200059	-0.0349331536547542	-1.27867753141331e-05	-0.168985906256827	0.0530965145111266	-0.0227808182204187	9.73254383962452e-05	-0.0552310451560494	0.0211739757819609	-0.180921538997511	-0.0169233003523158	0.000566893785093336	0.00117001886625179	0.000104191938164133	1.13091777893537e-05	-5.06463129856805e-06	0.000726867304480461	-0.000746432418300969	1.61753086391769e-06	-0.00889393944960104	4.4804698796419e-05	-1.49731771228456e-05	-4.18031516735695e-07	0.0808767441673031	0.0117747321755215	0	6.1753513504792e-05
0.0335850884685258	-0.0796462329233436	5.09931172643086e-06	-0.0237604250922423	-0.196036956642147	0.0147584858161618	0.000122128145171985	-0.0036277008550254	0.0150258904644238	-0.287960421197767	-0.0184320184803901	8.80663586495523e-05	-1.60616946852654e-05	-6.7564947859422e-05	-1.7215478496313e-05	-1.86177446803715e-06	0.000172711135976833	4.40851915821661e-05	-3.0192782225491e-06	-0.00589462118494988	-4.29055483689433e-05	-2.97443815255871e-05	9.46238121191101e-08	0.0808767441673031	-0.0155183171449765	-0.0029845982034572	-0.00564223896041605
-0.0352983340760268	-0.0394730386466988	0.000143475456535924	0.00207801636221117	0.0816957921332186	-0.0201021741558364	0.000515181606217663	-0.0983453368171692	-0.00392493663469573	0.00591590316664892	-0.00806667121280902	-0.00121731620961463	0.000649684683286411	-7.11301270025499e-05	1.51814286781793e-05	-3.7519708386835e-06	-0.000162315227465903	0.000487923592886075	-8.75407692890739e-07	-0.0127055936011767	-0.000112453219190733	-4.27455451634806e-06	1.11786413681259e-07	-0.0555161085715216	-0.0558234620146042	0	-0.00414934859350702
-0.0468775968972542	0.0136780927572688	-2.86477101707483e-07	0.0116143550580721	0.191633063397787	-0.0098686123648779	-0.000391159856693246	0.020832191833775	0.00526982302680623	-0.0933272773246818	0.0193744395545139	-0.000128723053601676	-0.000203103596836063	6.79764208655342e-06	-3.53581180357887e-05	1.36200498896955e-05	-0.000202119838061732	0.000277215282944443	2.86604793897638e-07	-0.0369813026884123	-4.03178273241656e-05	1.73514846069089e-05	5.48713661174816e-08	-0.0222347239824036	0.00410789806972356	0	6.1753513504792e-05
0.104662877963531	0.0205213208676904	2.942811551776e-05	0.0988370565770891	-0.00986462060865823	-0.00556656082396045	0.000649686167686347	0.0163217574953982	0.035556776151038	-0.0639768736569227	-0.00477373966008654	-0.00107396248821912	0.00158304502295481	6.28642905848853e-05	1.99552623827426e-05	6.85539868072738e-06	-4.45516095297638e-05	0.000539904139730707	2.48360843890794e-07	-0.0147379226539186	7.41525652137032e-05	1.63573513312087e-05	1.23201311597043e-07	-0.0993195885379229	-0.00316120942089737	0	6.1753513504792e-05
0.020419210152695	-0.0238681321480981	-1.65635090165761e-05	0.0795383027574976	-0.0575106126634077	-0.028190183846582	0.000153544783712434	-0.0261482762044941	-0.0324924780439001	0.241632075185889	-0.0446887619261134	0.00043036671473784	-9.69017100134195e-05	2.32804017918919e-05	1.71484330677707e-05	2.32036876957054e-06	0.00090643126320411	-0.000702441937559972	3.0120194016714e-06	-0.00130199021939048	9.08270214441398e-05	-2.97293493678463e-06	3.5810062914976e-08	-0.00199073082361079	-0.0055845927548599	0	-0.00302174579994496
0.227490463310234	-0.0170571439015558	-1.87540813455511e-05	0.0741408582585723	0.0407097989096836	-0.0613905987229357	-0.000322603736276017	-0.0607469923302636	0.0128427425007349	-0.0278282871556007	0.00198526968855695	0.000251205073062533	0.000116901190488461	2.25895601952963e-05	-7.30696723882929e-06	-5.8147239881956e-06	0.000188478708982531	-2.47773443093902e-05	-5.58145743045912e-06	-0.0179253774165739	7.73325376060008e-05	5.80011391937418e-06	1.04554056079564e-07	-0.121060664004235	-0.0080404387674804	0	-0.000482811115164461
-0.135962794406128	0.00387732885298053	-1.25598473087463e-05	0.0206155035967779	0.0393479464938589	-0.0423004366141052	-0.000131473303506602	0.0573291726634853	-0.0922170220695359	0.134499332853061	-0.026903222950781	-0.00116034064506154	-0.000245972209093837	-3.93096072219823e-05	2.03460555041612e-05	-3.23278427383222e-06	-0.000539412367503211	-0.00023445742437711	3.26903839709125e-06	-0.0105307178861087	2.92382383588752e-05	-2.86971718566065e-06	-3.61064733334082e-07	-0.137027492323224	0.00635602262315338	-0.00193339899186862	6.1753513504792e-05
0.0715878678770334	0.0564952705276505	2.29615534945715e-05	0.182788732789563	0.146937543645258	0.0462170319734292	0.00146965588913384	0.110120141607458	0.000420770534891979	0.232729582799879	0.00214544449866927	0.000616553505343509	0.000355442138996187	-1.65409505048508e-05	2.96259967771384e-05	8.52355381830705e-07	-0.00163624630905645	-0.000181423621778309	3.7308031577421e-06	-0.00629303272309345	1.08977189012816e-05	-9.11099757261447e-06	-6.32500293806793e-07	-0.118989368522757	0.0043289392156276	0	6.1753513504792e-05
0.13401724965777	0.181926784522743	-2.75532413792634e-05	-0.0380431601619594	-0.201600936840247	-0.0153538448068876	0.000478639239843925	0.00989782039342413	0.00698581311236168	0.103593413478742	-0.0222425337056823	0.000595374008161675	0.000719825643623606	-4.87516406948441e-05	-8.5677751863189e-06	1.40938783887989e-05	-0.000533093493260361	0.000353353589709782	1.55783648492225e-06	0.00269561834563081	-5.72408103605149e-05	3.49823268130933e-06	-1.81029315537984e-07	-0.146695109131194	-0.00295224472253186	0	6.1753513504792e-05
0.0292558927012403	0.0785243654869001	-5.6313131780672e-05	0.0117062599855524	-0.0229773738844847	0.0363402758925404	0.000251430522032026	-0.0134369220995376	-0.00243858794371277	-0.243542879871261	0.020799210864193	-0.00138366438292825	0.000109695558128342	5.39534151955401e-06	1.66598523596573e-05	1.01305602859814e-05	0.000834239436029671	-0.000204383330995261	-3.16266869804238e-06	0.00129799468970426	4.54979828710123e-05	-3.57157335384439e-06	-4.69817848069987e-07	0.0808767441673031	0.00606232357289516	-0.00497915625446377	-0.00291552984560683
0.157533513632517	-0.0313812188102418	2.03015835675835e-06	-0.0678501724722541	0.0610290784503227	0.0587598616630733	0.000342743883232854	-0.0910592951464073	-0.00638681001967512	-0.0134942445439974	0.0377861515729336	-0.000596860652861353	-0.00015330282421222	-3.98300535066065e-05	7.62095808726215e-06	-1.34651036549638e-05	-0.000271639093197384	8.81934770340376e-05	-4.34744893262895e-06	-0.011199393213041	-4.23449716037139e-05	8.81622857606956e-06	9.85945580733727e-08	0.0808767441673031	-0.00788292801275758	-0.0045568196717517	-0.00104744225012932
0.00241928892430598	0.0754501175392079	-1.56776884481236e-05	-0.00715299581444773	-0.0460853109813184	0.0352832485853372	0.000837466668941245	0.0134681816501325	-0.0163561527763304	0.158219746421428	0.068391304823896	-0.00012957198526975	0.000591356087585426	6.57968352757443e-06	7.35519152783581e-06	-1.18384031677632e-06	-0.000757226881723194	0.000332844178398517	-1.57600547912029e-06	-0.0217172162443678	2.96177147709464e-05	1.06497136622696e-05	-1.26118734122826e-07	-0.0840802108194816	-0.0134408238107849	0	-0.00372386335120012
0.0639526817762104	-0.0270491277611881	1.09880683936137e-05	0.0822903312571686	-0.0965932491403552	0.0638060918450165	2.66409984435168e-05	-0.00489049645291395	-0.0970384775285633	-0.105473448379593	-0.0279502966388677	-3.43218998751782e-05	0.000721420219678359	-0.000122189860367494	-2.339599872625e-05	-1.4780810209114e-07	-0.000381606444823435	0.00015803994732444	-1.39166866441887e-06	-0.0226218185335383	-7.12953057745436e-05	-3.59453645537577e-06	5.4652911529729e-08	-0.153553096731202	-0.0183222522736752	0	-0.00321178996594218
-0.259573199649695	-0.156934708043174	3.24025439102371e-06	-0.145831689170689	0.114561966861977	0.0329605499234824	0.000103661598096938	-0.0374888003615499	0.0447018448546543	-0.0725712355003957	-0.0127738853012386	-0.000687896357985607	0.000295100336529464	4.70108373198386e-05	-2.51088400005095e-06	2.73518734128508e-06	0.000546648681905681	0.000381347938746446	8.55325695603426e-07	0.00697260061130422	-7.00910666606713e-06	-8.89514910806799e-06	9.90867752292957e-08	-0.0498189838938791	0.00849854038844478	0	-0.00164561450822098
-0.135133231779504	-0.191774616622982	3.0280058510801e-05	0.0220392753941303	-0.0257199395376668	-0.039069954176934	-0.000777795299343631	0.0309567442965573	0.0256628432392136	0.0457939050957399	-0.0277905865485478	-0.000377466542346605	0.00110374304476757	-4.98922287897052e-05	-9.17032607294921e-07	-3.62133270332965e-05	0.000323152726912301	-0.000215994304573863	2.54842479052719e-06	-0.00870400079362832	8.48673256390597e-05	-1.68464328454965e-05	1.15646098031164e-07	0.0808767441673031	-0.0161988900487051	0	-0.00294323916716066
0.261472487198028	-0.152412524434732	3.82366064737294e-05	-0.0867095385925493	0.053876340081789	0.013856092979093	-6.92555677483941e-05	0.0489803425759454	0.0179499414997932	-0.0825065203332332	-0.02148488806922	-0.000442438910746912	0.00118072149594406	-0.000153286566581978	-3.01336758756765e-06	5.31853715224351e-06	-0.000240231262752633	0.000262491667076814	2.61167654325156e-06	0.0107720443822714	-1.78896466611622e-05	5.54298308186318e-06	3.33581970934915e-08	-0.18539038457628	0.00584092137930381	-0.0026521514592347	-0.00517978516712747
-0.0517766607518308	-0.0261571854003144	-4.28259674543074e-05	0.0892077066758381	-0.193079801241477	-0.0765234723328413	-0.00043260492554964	0.0119102489303986	-0.00897136923642505	0.0420771565366855	0.0532602387081964	-0.000923618935525949	0.00121515389091265	3.88691343502501e-05	2.58069796468252e-05	1.17869673954552e-06	-0.00100841647714422	-0.000588526954996449	2.73868450517689e-06	0.00963029362517687	2.53093716151565e-05	4.07759338472147e-06	-5.88158958203522e-08	-0.120101322498805	0.00759797734634038	0	-0.00125391846321898
0.154373511094435	-0.0644778787975102	-4.81227740867229e-05	-0.234377205559317	-0.0181130776584778	-0.0113303613539109	8.06179214647429e-05	0.0800347894402127	0.0101826076889722	0.187253388690532	-0.00372077112124958	-0.000810742893709748	-0.000216462077740731	-4.77392575182201e-06	9.13893294751666e-06	-4.86168445501534e-06	5.00044877334016e-05	0.000154954493017279	-1.46426090030793e-07	0.0164378798526041	-4.01502977909196e-06	6.25357430994455e-06	-2.12684924449924e-07	0.0808767441673031	-0.00520777005364503	0	-0.00653950048946361
0.0293828303892851	-0.0738224267611234	2.02751353686192e-05	-0.233202953980768	0.122517079593991	-0.0290231191167786	0.00112638511638208	-0.0278850977742278	-0.016825226820115	0.184840612359435	-0.0822293564749693	-0.00013206634396512	-0.000116554584358108	-5.23721185240467e-05	-1.0530738550063e-06	-1.32840114023258e-05	7.88351085945216e-06	0.000126658873067731	-4.62289799330051e-07	0.0111160161425032	-2.40935723128111e-05	1.96464965582788e-05	-9.69047329157924e-07	0.0808767441673031	0.0035119246115054	-0.000759938251279513	6.1753513504792e-05
-0.0191631125521424	0.00468459676241095	1.20631898881118e-05	0.177566879408403	0.0125585137177369	0.00424099905200848	0.000911384173432284	0.0499589460392686	0.0338821069208568	0.0202159621566085	-0.0361922196068546	0.000612883769658179	-3.98136458131804e-05	-6.1117308919334e-06	5.8066267423218e-06	1.08647524954542e-06	-0.000854439651067351	-0.000134888204585959	4.65305522112658e-07	-0.00532529637219725	1.56071873886887e-05	1.19850197666249e-05	-2.21063639616048e-08	-0.249476662890373	0.00603318018256593	-0.00483854362724312	-0.000727135063594564
-0.0882500027806368	-0.0681702181651801	-3.17577583082151e-05	-0.0174107349247273	-0.0515619089957225	0.00812506016184522	0.000465609037872294	0.0715177269359453	-0.0367518906996497	0.141299235234992	0.00529826415850154	-0.000873643335239538	-0.00215254808360255	-6.50212703777742e-05	1.03586137296663e-05	-9.25658116734951e-06	-0.000857022836121546	0.000181118808595837	1.30115501995043e-06	0.00114345957851691	-2.85184010764272e-05	-7.89046822191608e-06	-1.92766420270551e-07	-0.206501841044816	-0.00348592617658317	-0.00810810393333916	-0.00266728945141159
0.031438146409239	-0.0655039653116153	5.48562246374118e-05	-0.234720892169032	-0.246062504483031	0.0228008517688649	0.00026856346697901	-0.00310927171121533	-0.00768171616414048	0.0775155630546727	0.0159496279584053	0.000474062908370376	-0.000304746811585099	-2.00791412002799e-05	-1.8726125551316e-06	-9.56337416824216e-06	-0.000243465123494047	-0.00103592089461058	-3.49401668520155e-06	0.00524382355163655	3.61500170651397e-05	6.82162885756732e-06	9.5646867537269e-08	-0.054747955263297	0.00604443305423041	0	6.1753513504792e-05
-0.187803624824378	0.0770641623498172	1.25623521274321e-06	-0.200993824637065	-0.00449436550313065	-0.00466652352876795	-0.000353999181433418	-0.0263282071536225	-0.00962972249757488	-0.00784471065923809	0.0125685021858246	0.000993088219175098	-0.000430640278415328	-9.3263455335002e-05	3.00875049452642e-05	-2.28994685691486e-06	0.000648407334715273	0.000470788105443098	1.89732925170993e-06	-0.00154462665991928	-3.899351006309e-05	8.04758553640816e-06	1.17872918092843e-07	-0.106195806332257	-6.20727373195074e-05	0	-0.00203714060647597
0.0550063726393313	0.101816996217352	4.75540458988455e-06	-0.0101119318950675	-0.065815163230845	0.0432530209722246	0.000517095910451681	0.0121441897513956	0.0304789336768632	-0.0214169512282113	-0.00942830037287512	-0.000213322281787276	0.000127703782706989	1.4557371905255e-05	2.62349462269995e-05	9.46198033702217e-06	0.000315301155114245	-0.000338589525099908	-1.63287658172528e-07	-0.0184666982000607	-4.43828272229663e-05	1.02540944078022e-05	-2.10572273950937e-07	-0.207296549589029	-0.00129776623576361	0	6.1753513504792e-05
-0.0383261873622146	0.429904693334589	1.07417895751638e-05	0.0353560013237166	-0.139814668708299	0.0247469947241961	0.000389564632285122	-0.0293454088214893	0.0157707737186283	0.229011364625126	-0.0067236477356607	-8.11895466034107e-05	0.00105411722446225	0.000112210002846114	3.64237484151708e-06	-7.53294722566356e-06	-0.00043904177121834	0.000130499443000032	-6.8500367115254e-06	-0.00857112392692816	-2.46336312608175e-05	-1.2761739054401e-07	-5.72165923307111e-07	-0.00256896263866035	0.00179545097554623	0	-0.00233128821625639
-0.0783373062067826	0.0363404457993688	3.14202652742512e-05	0.0387882437350202	-0.0585009230684026	0.0311469732271503	-0.000157694365501504	-0.0424580572164379	-0.00471122249921463	-0.0462852824841908	0.0292339454196473	0.000292757479457784	-0.00088899439978074	-5.37490496727022e-05	2.3061227289789e-05	-8.91024130811324e-07	-0.000698125008317341	0.000181910083997705	-2.0220710079677e-06	0.0308278329521963	6.41363637881032e-05	1.09794009044428e-05	1.02423358017134e-07	-0.00596210076514936	-0.000605518163181995	-0.00517814012984341	-0.00296260080245403
-0.0099094029296809	0.0067386125572193	7.01607907727109e-05	0.119449892438421	0.0957423741590075	-0.00488465025114249	0.000348159438880336	-0.0381614255855427	0.0199158571524276	0.0137768282286317	0.0155010867350696	-8.12943951071787e-05	-0.00079090704774587	2.4186963200501e-05	9.18589001419612e-06	-1.60493729154387e-05	-0.00037185200119505	-0.000644957381706668	2.31083864488113e-07	-0.00787394763510629	3.05489433884976e-05	2.21525591914684e-06	-8.10866411793398e-08	0.0533750615879209	-0.0021960191164011	0	-0.00544717674247375
-0.104200673819006	-0.0601539141874374	-9.61358195317175e-06	0.0382647341264404	0.0181839590083845	-0.0436866311475601	0.000760748053282967	0.0107913251404232	-0.0250568716997914	-0.0949485385275509	0.00981552438505662	-0.000884902564978973	-0.000305680847696443	-3.1858313022104e-06	7.57254932692852e-06	6.39617534070602e-06	0.000268630521752744	-0.000161028727741486	1.27450241915739e-06	-0.0213548395762729	5.96116748445841e-05	-6.34237204322208e-06	5.48292162783071e-08	0.0808767441673031	0.00307775626909135	0	6.1753513504792e-05
-0.037819346108206	-0.0216742118190538	-5.33413172660868e-05	-0.00854560579354413	0.0730059645219947	-0.0618798699900648	0.000343191288299405	-0.0143442501849305	0.0167584710063684	-0.12575986467363	-0.0432901035708673	-0.000192631459004167	0.00130625387019911	-4.29290270697047e-05	5.30134074838706e-06	2.93483002344885e-08	-0.000163604747490775	-0.000653297495161409	1.75430123405818e-06	0.00234363411908101	0.000160400206146383	1.35728428396487e-05	1.1997223126059e-07	-0.179608564970858	-0.0162416030655379	0	-0.000596368907260114
0.0887370594767636	-0.00573894194078528	4.36479715022475e-05	0.117386234731663	-0.0816143536773254	0.0512560100523094	0.000421497290521877	0.0278064077597913	0.0204687380045112	0.193343575673546	-0.0398965009851773	0.000148406776933507	-0.000465328149856115	0.000125090126673832	-4.67022274397433e-06	3.99828947816872e-06	0.000747855963171284	0.000226509664502217	1.04310322268653e-06	-0.0070262552642838	-2.07039683596255e-05	-1.7660709590861e-05	-3.40671120202529e-08	-0.160925424906811	0.00520189850247976	0	-0.00951920496225145
0.195704845942243	-0.155263803844523	-3.14141626662767e-05	0.220490254023948	-0.180017730894487	-0.0100545241377675	-0.000423905245535816	-0.0901616401604063	-0.0138390405684674	-0.0935733283701828	-0.0110972949811002	-5.6738335578066e-05	-0.000227320668140907	2.4125628797167e-05	-1.14939312878537e-06	1.24511616261813e-05	-0.000589686307189918	2.48645294738115e-05	2.1318929328551e-06	0.0275281898489419	-3.09587780054077e-05	-1.89036369062645e-05	-1.01117227546688e-06	0.0808767441673031	-0.0143276960004173	0	6.1753513504792e-05
-0.221632337439914	-0.028299975732217	5.51794550927021e-05	0.00309582613539194	0.00248778294376439	0.0190311832095742	-0.000136835383387823	0.0357114608843387	0.0229862439936266	-0.0233073888162983	0.0397519779227957	0.000726732185478474	-0.00144338600332783	-3.99458218822701e-05	-1.43179904378288e-05	7.79718045174072e-06	0.000346955449909814	0.000335314299345857	6.73344216162164e-07	0.0105166808414934	5.54773740311099e-05	5.1213431901953e-06	6.45018334299863e-08	0.00672949464932016	0.002793244471061	0	-0.00206196175333617
0.0688519368797433	0.0970081600231205	-2.07874469650982e-05	-0.0280899586103741	-0.122561214173062	0.0315050570992716	-0.000335437720291987	0.0549775376700357	-0.0302723725336919	-0.189966947830954	-0.00875652597062127	0.000665297572418178	-4.26920335049319e-05	0.00014537269820547	2.53762179402983e-06	1.30668922684318e-05	-0.00143013819932558	-0.000360351557485483	-1.32978898781388e-06	0.00876615766386779	-1.07602916369354e-05	-3.65910048405471e-06	-2.9244926469385e-07	-0.125791531927166	0.00493946777115384	-0.00141551797481154	6.1753513504792e-05
-0.0120288488773103	-0.0598312208428893	6.83452052943068e-05	0.116389117727455	0.0772137839159859	-0.00300049289641646	0.00028469983212287	0.0313206782123936	0.036417110687434	-0.027860242012048	-0.0300567677936137	0.000502013367799092	0.000459884790384057	7.37747598287264e-05	-2.01108932278427e-05	-1.78260114545026e-05	0.000262557234970373	0.000256740293525404	2.84787526005914e-06	-0.0118250473449071	3.73645696531977e-05	3.68173139886352e-06	-1.68965187063996e-07	-0.177253483464704	-0.00498358280770672	-0.00409439303930681	6.1753513504792e-05
-0.0662383598814954	0.0612899534415132	-2.76911079444275e-05	-0.0595933737106662	-0.018156077924273	0.0137214749337702	-0.00126517544300908	0.0345155488709621	0.0191278500791783	0.109118707599264	0.00675262238140717	0.000532502817077507	0.000620514934574823	5.43221480120426e-05	-1.46165363824613e-05	-2.10850170567767e-06	0.000220435942290376	7.77736117032468e-05	1.52894757965427e-07	0.0174453958620002	4.73075648592669e-05	1.49319199671538e-06	-2.34633231399606e-07	0.0808767441673031	0.0187614955632691	0	-0.00886460900462283
-0.0132237677581695	0.133742565443225	-3.68562331958255e-05	-0.176604498423652	0.019913516953453	-0.00148394592556056	-6.73333023686329e-05	0.0602909887995913	-0.0708450675180359	0.296637223105106	0.0410185035982031	-0.00157405647085906	0.000203526623456129	3.25135577028401e-05	-3.57934888572942e-06	-5.48344419226687e-06	0.000272564311550205	-5.02753980076154e-05	-2.47268053699123e-07	-0.0144621432051412	5.36164488436075e-05	2.31106523873592e-05	-4.2839573166642e-07	-0.0486192545199436	0.00641698655778788	-0.000746040213287613	6.1753513504792e-05
0.101921085598073	0.147484915564767	4.09153603200263e-05	-0.0123944853271618	-0.190660471373907	-0.0222424324476485	0.00056998776014372	0.0602241348937205	0.0219031528042071	0.15014660695134	0.025336770887002	-0.000328182425236578	0.000292548038295593	-4.52455838948485e-05	-4.01948853284706e-05	-1.78864845379323e-06	-0.00167846855347631	0.00031242862914227	-4.12309114283804e-06	0.021396822062187	-7.31131073128388e-06	-2.10856291495976e-05	-6.97895020440598e-07	0.0177978934321426	-0.0189155864199423	0	6.1753513504792e-05
0.0535175706197357	0.101007830201701	-4.38421668756961e-05	0.0282647164399119	-0.0336246090937825	0.0272403173450941	0.000819398556129336	-0.10496645897003	0.0125256084522425	0.177612423410129	-0.030020384580619	-0.000599361276672816	-0.00073151444722519	8.72543326551067e-05	1.5702720219668e-06	-1.09345985301879e-05	-0.000333361106451768	-0.000593791635601804	2.22779888048308e-06	-0.0405536153121442	0.000141365836576535	-1.75881942056089e-05	-8.90523410568278e-09	-0.154617257945474	-0.0039734479390352	-0.00516414938400656	-0.00641041241790874
0.0144434453577551	-0.186764042248993	2.80906026155492e-05	0.0168514404112963	-0.0887614637180398	0.00443621249900628	-6.08884429794676e-05	-0.0035682947443143	-0.00806628587487912	-0.0228778163199569	0.00243096600076176	0.000149295654754633	-0.00152948146854726	8.50494273052504e-06	-8.46610390936586e-06	-1.55913818991049e-05	0.000827723307241124	-0.00019097549080993	-2.58299690647501e-06	0.0256924270688064	-8.17881764536565e-06	2.20088535041185e-05	-8.220258707059e-08	0.0808767441673031	-0.00568453145155601	0	6.1753513504792e-05
-0.176103272231621	-0.0592185950478369	1.75246453932854e-05	-0.132686678771801	0.0382937162378361	0.049630598940243	0.000251763357353108	0.0449875196985863	-0.010425997910821	0.197657997669365	-0.0141632597919685	0.00035782194541234	0.000805295264757921	-4.30506466211344e-05	-1.88562736203046e-06	3.25455039007494e-06	0.000716616286730254	-0.000136818016589269	2.37336432262758e-06	-0.0128605776811933	-7.73896831489651e-05	-7.49271340072521e-06	1.22398740032281e-08	0.0808767441673031	0.00899382667414961	0	-0.00105207041029387
0.0971357862864317	0.119736695771398	-5.33455619644574e-06	-0.0702604118098947	0.0703594569629455	0.0111416668356488	0.00083680584100132	-0.0615986530842854	-0.111408447886526	0.205169817087583	-0.0114323651938454	-0.000471634813826838	0.000127528185637882	-3.19225055823713e-05	-2.51555384445101e-05	7.23198565455441e-06	-0.000811008311893513	-0.000319888049562622	-4.6377265128239e-06	-0.00334490706785384	-3.53374118873262e-05	-7.00665199993011e-06	-2.57028869299347e-07	0.0303249875734983	0.00438379644775511	-0.00235325569423672	6.1753513504792e-05
-0.0926676538947566	0.0481480329365631	-1.24117528254031e-05	-0.0801010211715693	-0.0452620425993147	-0.0285876236943112	0.000290944705024332	0.0465303733211706	-0.0456860354160133	-0.0209846623330028	-0.0287692830020442	-0.00023057174739205	0.000142786388243277	-4.29382805811063e-06	1.78227252534136e-05	-1.07735959329336e-05	-0.000176398768683694	-0.000169562838458592	6.85651123655262e-07	-0.00260268366202387	5.10248891545384e-05	1.36359996183444e-06	-3.46821143692999e-07	0.0808767441673031	0.00398742144054132	-0.00538130473126808	6.1753513504792e-05
-0.0360998983882477	0.000556169955672647	0.000101627144001526	0.107389238378595	0.0902750465562874	0.0509621471725872	0.001006119542172	-0.0917956329224018	0.013554355445945	-0.274567598945293	-0.037313914564154	0.000215302673773898	0.0011550040271382	-3.78116909612869e-05	1.29521726905946e-05	-2.55289552428817e-05	-0.000468454303284127	0.000555623145124251	-1.29027769413259e-06	0.00558798339435596	9.61022632157693e-05	7.0198584332104e-06	5.03532762152759e-08	0.0808767441673031	0.00726333547870173	0	-0.00600064145559287
0.026958509723475	0.0536724760020302	-1.35564394371235e-05	-0.0152338906672965	0.146818037214097	-0.0113313428836709	-0.000418587872515142	0.0150253845278459	-0.0200880106438603	0.128030407146311	-0.0164072327771162	0.000773250932914138	-0.000118289331326737	-0.000107471490288558	4.83585527555341e-06	1.80305273844716e-06	0.000659436255948442	0.000168307055186556	-2.77638571133387e-07	0.00522707934559485	-2.05451647684596e-05	-1.02867585134447e-05	1.23320220479783e-07	0.0808767441673031	0.000235572851133625	0	6.1753513504792e-05
0.118368577221746	0.156172932822943	-7.04147020014201e-06	0.0738506947647768	0.0339530901546881	0.0394177638239825	-0.00116622837915792	0.0379600100695685	-0.0464956904691817	0.233403039474787	-0.0207722850788992	-0.00146533580563923	0.000336665196420505	-8.50019948706038e-06	2.09586406696438e-06	5.83976856161073e-06	0.000407588738525755	8.27941694392376e-05	-5.12572673005973e-06	0.0277998907605959	0.000122241266569567	8.93156829162578e-07	7.11073979697829e-08	-0.218569286175438	0.00275024563704274	0	6.1753513504792e-05
0.032704285911533	0.0180405026786432	-3.17449018431004e-05	0.0681847397111484	-0.186983154710287	-0.00635330485094421	-0.000453708340753201	-0.0777281378996004	0.0013818686230449	0.334229925114893	-0.013550385598484	-0.00140462998086544	0.000407054554407926	-0.000110871191702056	2.92870010110136e-06	-2.9406100409135e-06	-0.000225611028671358	6.05556901165372e-05	-1.83889761906642e-06	-0.00148703770658032	8.59310525047619e-06	-2.39979157073966e-05	-2.0463255268055e-07	-0.221456157278593	0.00985612976048711	0	-0.00271769860741078
0.010036690136759	-0.0773225958640706	-2.79232139608343e-05	-0.0224549121403895	0.0439563827800689	0.0130932924434473	0.000200016806136905	0.0280664635580863	0.0531375926533306	0.130668541413045	0.0365021223006337	0.000502498059277601	-0.00080236208576967	-0.000122680565333266	7.45746714714279e-06	7.08567866891663e-06	0.000919809817590878	-8.69618603251965e-05	2.6072174088565e-06	0.0045252632637296	-2.99147373733488e-05	3.9223881456163e-06	-1.15349576335078e-07	-0.119244359721277	0.0117305842541475	0	-0.0016303469178085
0.16173830978594	-0.0200502160349894	-2.05950537179866e-05	-0.236212854522222	-0.0252106004836099	0.00809452713370051	-0.00082528898397527	-0.000473040341308906	0.00838362903790135	-0.0798370639440359	-0.0360576708714366	-0.000782870920279288	-0.000446731519582633	3.22507131913508e-05	1.23623201102596e-05	5.97027609616774e-06	-5.82061304343906e-06	3.41894397641873e-05	5.35749107255512e-06	0.00999750556681489	6.74341445041637e-05	-7.4555873205151e-06	7.61392846548858e-08	0.0180784596588175	0.00818838672858702	-0.0014467997174934	-0.00585272145341942
-0.0224165888071916	-0.0230255763952761	8.06133856372515e-05	0.0416725844447254	0.0660481427384625	0.0467994357220141	-0.000179315330946839	-0.040847092037824	0.0319596521814294	0.0256182359784163	-0.0411820761757945	0.000151996323072057	0.000483151256266634	2.63432034750544e-05	2.04094822977563e-05	-6.23312245839891e-06	-0.000306380269781248	0.000202319232082138	1.9499759620345e-06	0.0046870320203658	-2.01936871839781e-05	-1.60891158951237e-07	-7.3735064720637e-09	0.0286461037250467	0.00978775989037772	-0.00150220771192722	6.1753513504792e-05
0.0929227057629813	0.119009285854182	-1.41040740899712e-05	0.0798985079961068	0.213910102066951	0.0265275812678571	0.00136350755391978	-0.0157307870679367	-0.017533805367233	-0.00321478012822607	-0.0121010828490669	0.000306976254451641	-0.000588424042835656	-4.13073953798859e-05	2.14358377030877e-05	1.80369723534746e-06	0.000564210497715267	-4.2864899147621e-05	-7.21595301456102e-06	-0.00443414066956571	-6.40387556630762e-05	-1.95511416711813e-06	-2.32560915414126e-07	-0.142712221284957	0.00583504750454034	0	6.1753513504792e-05
0.0109084860129673	0.0504447406924602	-2.40408424434513e-05	-0.0888349281533328	-4.84567418751469e-05	0.00560797911372646	8.94237953563692e-05	0.03192783553098	0.00302251917962559	-0.0999060730791862	0.00834716524907564	0.000489327783226745	0.000247241291837508	5.00749695659941e-05	-1.38733495230747e-05	-4.76423982598284e-06	0.000208488195262424	-0.000574407009183986	-1.5185503288162e-06	0.0106712304463756	-0.000130075461933221	1.06512044171225e-05	1.20685877291749e-07	-0.219838586022835	0.0101130778081537	0	-0.00475238413548407
-0.0393523212863327	0.0685005110753454	-1.60787001403095e-05	-0.0019643952193541	-0.198156962355391	-0.00208063686197513	-4.8582850330825e-05	0.0920398643070979	-0.0330174085749855	-0.213108042584103	0.0191575966277655	0.000231223515633427	0.000412299079369349	0.000107717715578159	2.61888636645669e-05	3.98895982223202e-06	-0.000868094811982689	0.0001865999311641	1.21220135596012e-06	-0.0169392970810944	4.74241618477755e-05	1.90562197539546e-05	3.50142663751996e-08	0.0808767441673031	0.00182103588227189	-0.0013153285799975	6.1753513504792e-05
0.10191323745437	0.0173276216881399	2.96122131124843e-05	-0.0518188156782424	0.0372217943945303	0.00555832607989104	-0.000345377598048313	0.0385776617820546	0.0257180503399039	0.280122630509824	0.0478734984743812	-9.08255735141417e-05	1.05537685812784e-05	-1.84185723356434e-05	-5.13618272024452e-06	-5.33395626645117e-06	-0.0011330042571811	-0.000563492396455922	-2.30213217344843e-06	-0.00700903873980885	3.419959667883e-05	1.69659733872951e-05	1.24023341596669e-07	-0.0769777384510982	0.00361555973537775	0	-0.00042522907194642
0.0331737359424895	-0.0391977106676971	-4.25552941184515e-05	0.185334723436194	0.125155172883259	0.0186559649341707	0.000101584844746316	-0.0381986783248002	-0.0367010550849177	0.0637431691235042	-0.00106210686510011	0.000645200094557818	0.000670126512032798	-2.95662701773614e-05	-1.10485366699997e-06	-3.02841495281037e-06	0.00059559915429519	8.05529659084758e-05	4.9244768391965e-06	0.00903224526391622	-5.33925452808059e-05	-9.17129561639474e-06	-7.20986665925238e-08	0.0126000326739759	0.00378827651212221	0	-0.00384085169853043
-0.040986342447588	0.00706778935293939	2.57089801476429e-05	-0.00355089966394551	0.1085220577953	-0.0383334345323556	-0.000714715233008811	-0.0621815693402676	0.0290041852603871	0.107903574977019	-0.0229166365571865	-6.22560019147844e-05	0.00027086128860021	-1.33550310409403e-05	-7.89099607667598e-06	-4.67682809057735e-06	-0.00025952495391135	0.00021242461005988	-1.86653245970447e-07	0.000546364769113961	-6.35088193148281e-05	1.12683177391215e-05	1.23679755992256e-07	0.0808767441673031	-0.00428155656873042	-0.00028229032909044	6.1753513504792e-05
0.198723484374478	0.0256827330209168	-4.29802135273327e-05	0.0235292644561138	-0.0417315374534656	0.00564990406768917	0.000822346531784701	-0.0132564002988194	-0.0499616626961416	0.100455779302989	-0.0374453024625918	0.000682696058491361	0.000344775605744641	6.37880009239922e-05	1.51320993428961e-05	-1.15412156523886e-05	-9.58657529166462e-05	-0.000161803864270782	3.36115771037981e-06	0.0114057883908349	-0.000106561576077024	-7.3936169844302e-06	1.23005055696623e-07	0.0808767441673031	0.00147169435463024	-0.000337803456215036	-0.00524399436309364
-0.122810380254788	-0.129928347535148	-4.87957133044059e-06	-0.124237162241642	0.0470492440808472	0.0225829034548053	-0.00145807617328741	-0.0529262999030486	-0.00516325864384903	0.368358179861446	0.00442037091268488	8.98527777748459e-05	0.000189548759523595	2.63207457340542e-05	-3.98235516541057e-06	-8.24834870083446e-06	0.000621885821530999	0.000142301557196189	8.43416002371811e-07	-0.00924081776518115	-4.59458422962244e-05	1.12377209071646e-06	-8.82699147108923e-08	-0.259986584861217	0.00234256221839524	-0.00280189497429184	-0.0041938281041024
-0.288561218861401	0.0210699595163135	-5.56874706509891e-05	-0.0867755130329492	-0.114165590756986	0.0220797283748961	-0.000820881567336507	-0.0175357298501378	-0.0381193140375246	0.191784120812365	0.0164160817267056	0.000455467714278068	8.11756172354183e-05	-7.02439142160616e-05	-1.16158663132637e-07	1.07911924962512e-05	-0.000680326215754534	0.000451351728447902	2.21556726076599e-07	-0.0150458066419654	-3.25020914409002e-05	-2.5282053678688e-05	-7.01805107250486e-07	-0.0199762183636795	0.013392278229128	-0.00328637350536987	-0.00155098934675435
-0.113612514570715	0.123756369264723	2.17181670663091e-05	-0.161383596969762	0.0310185647913499	0.00219555446328634	0.000152671366057566	-0.086357828546582	0.0346457860405962	-0.175690462567588	-0.0717845431619575	-0.00078818357441568	-0.00133719258164378	-1.21859409437652e-05	-1.47223518678352e-05	-1.95569768446369e-05	0.000317227608611637	3.54492764043091e-05	4.49784826117572e-06	0.0005959909248483	5.97710582788125e-05	-3.19680029592373e-06	1.00042518491605e-07	-0.0133156775118149	0.000431348900034267	-0.00176757622830181	-0.00696524437299095
0.0363092024653748	-0.0123964194457465	2.86420862787296e-05	0.082621369464859	0.217186398932806	-0.0268659241905534	-0.000177463807706557	-0.0894601096621976	-0.0266573581680249	-0.101213118950848	-0.071363618352287	0.0003447175377711	-0.000523043214391561	1.30151437849335e-05	9.03034229748911e-06	9.01577061784842e-06	-0.000432312313775829	-4.09287221980748e-05	-4.29785883071521e-06	-0.00373695327384205	-9.40558131468094e-06	-6.45296571100129e-06	-2.25209789705971e-08	-0.0663784622594635	-0.0296315793180425	-0.00011423302623903	6.1753513504792e-05
-0.0502723434439295	0.235231050216904	-2.39604538101457e-05	0.069151839438568	0.04915894736177	0.0123443275972317	0.00054077886056092	0.0292884560396187	0.015742222102664	-0.0134802520602871	-0.105586380298262	0.000117183434541479	0.000327732037658457	3.83909085719392e-05	-3.81931871047403e-05	1.20378825851919e-05	0.0006910450609523	0.000341741410045948	-1.62052975061222e-06	-0.0266558921539033	0.00015336131690713	5.27633477309664e-06	9.15233588916209e-08	-0.0053038006102798	-0.00525794840189853	0	6.1753513504792e-05
0.116114720195428	0.0702747346230104	1.25210615042892e-05	-0.0978930833176547	-0.0822202904453367	-0.0252123097568205	0.000576756491212915	-0.00106729114684101	0.0369186655836247	-0.10507115319932	0.0305009448521447	-0.000241293362872819	-0.000638459339939002	2.4386097224216e-05	-1.97654803081315e-05	-9.13885241882184e-06	1.38984923478969e-05	-0.000208510436106812	-5.88943058321689e-06	-0.000509177005355466	-3.75103343827066e-05	-4.64515793929809e-06	-8.99750092209217e-08	0.0808767441673031	-0.00719704505244556	-0.00524562487273517	6.1753513504792e-05
-0.223934143825332	-0.0450795491424753	6.29751991709782e-06	0.296085138275066	-0.11922184402005	-0.00657157558433052	-4.70129435226063e-05	-0.03342915380869	-0.040607652853573	0.201374351183023	0.0403832892607803	0.000108262258051717	-0.000558417271026124	-2.00963940510945e-06	-3.07948251754286e-06	5.98972972554179e-06	-0.000486039883863421	0.000435525551684135	8.18636798571859e-07	-0.0014205073660617	-5.95289486993167e-05	6.05142696841199e-06	9.12072770642425e-08	-0.221092520403674	0.0101550999351832	0	6.1753513504792e-05
-0.111368335150806	-0.0172026501600031	5.08673940866622e-05	0.10349323831161	-0.149780067549616	0.0163856364691972	-0.000602012806782737	-0.0753372592920994	-0.0120956178514976	0.0230798730523725	-0.00588519216854577	0.000287602270172771	-0.00064707325168345	-2.06205695435502e-05	-4.58065195108048e-07	1.27372255238623e-05	-0.000333134645248201	0.000484253799805323	1.2482040845363e-06	-0.0284661172762095	-1.501281441596e-05	1.32445239604539e-05	-1.98174175958243e-08	-0.258908386733919	-0.00296463953527248	-0.000997379581798907	6.1753513504792e-05
-0.0929880278311633	-0.0301784822264073	4.94384890936672e-06	0.0465285751586428	-0.116182534263145	0.0237885643683775	-0.000565983781105617	-0.00790235988242183	0.00438203369658541	0.0551280982048103	-0.0143860094056867	0.000764040358319562	-3.33714316026468e-05	4.68293422304367e-05	1.35564436631874e-05	3.62804476017331e-07	0.000302741532414386	6.95201176066362e-05	1.52751568971432e-06	-0.0383978364501985	1.10733759628445e-05	1.18229973644635e-05	-2.38761733273307e-07	0.0808767441673031	0.00603340192988555	-0.000712342451967829	-9.0122349856947e-05
0.0987789049389345	0.0286891322467187	4.49174546566233e-05	0.206639151714699	-0.124761423975628	-0.00514579371868085	-0.00127358663163513	0.0260078149176279	-0.00659128502372752	-0.110320172611882	-0.0260414462217869	0.00020076579169559	0.00087927492400186	6.5974312019712e-05	-1.05724781498395e-05	-1.97525686115307e-05	-0.000373496858284583	0.000180873478416999	2.85475162398185e-06	-0.00958540280559628	9.92978586777937e-06	2.59829508530984e-06	-7.56259821432792e-09	-0.26743019710577	-0.00467573140469679	0	6.1753513504792e-05
-0.0374345877787953	0.0977591196527543	-4.36216582355708e-06	-0.292211698909488	-0.221801269790723	0.00300113121167378	0.000201662966685223	0.00157624435888959	0.0129746373842765	-0.215533311427676	0.0167159245779911	-0.000705912099046357	-0.000420258799244788	-2.96218931516989e-06	-9.41537640375412e-06	-8.48558066934846e-06	0.000439413562594693	-0.000364833653197394	-4.65439558205993e-06	0.0280071867506537	1.01196053270414e-05	6.38748205172845e-06	1.01665664775652e-07	-0.0583162470047265	0.0108278949290752	-0.00134979542838698	6.1753513504792e-05
0.0636874317543623	-0.0319285858074224	-2.26995779732952e-05	-0.0105949059642018	-0.179321145967845	0.0263501427087813	0.000137954013471164	0.0625457040216619	0.0332798200037678	0.128951183649318	0.00695100791398673	-0.000236134042446823	-0.000246299085016277	-1.10364996676049e-05	-1.5288366792654e-05	-6.39881833897071e-06	0.000630891314571391	-2.67096613070228e-05	3.67624786057341e-06	0.00754690410249048	2.67869882983884e-05	-1.10432774170777e-05	-9.62263084769432e-08	-0.141353266753146	-0.0134829050677431	0	6.1753513504792e-05
0.0358147372728734	0.0565169063290536	-1.43270030694698e-06	-0.0028663607947248	-0.0200213280948666	0.0231210212719211	0.00166746893030956	0.0268437866410374	0.0477467486129595	-0.159066343018821	0.0106665110405761	0.000538560977812352	0.000658521469885542	-2.3093958013698e-06	2.87630802509042e-07	7.91338574623879e-06	-0.000211675798616584	0.000451921476441797	-7.1886638604024e-06	0.0338530374656962	3.65732428537768e-05	-1.08909117048084e-05	-2.1017983942162e-07	0.0808767441673031	0.00939377402069175	-0.0025600992218382	6.1753513504792e-05
0.0649977852031607	0.271613879694235	-7.37090196578638e-06	0.0230725797914895	0.053189796082582	-0.0156202504737538	0.000190949628500192	0.0421025950726357	0.040427137276801	-0.00834232231668164	0.0579404925379114	-0.000577214231130108	-0.00126924396260031	4.11442688708075e-05	-1.64088473192381e-05	6.16405281772536e-06	-0.000523524426298105	9.28651804044112e-05	1.55024752634958e-06	-0.0180657331803701	-1.91515063537873e-05	-2.23436874178251e-05	1.1992489956647e-07	0.0740403770682356	0.00480753363542297	-0.00594166903631299	-0.00374484654765972
0.115012279337723	0.124361173139339	3.73352082809753e-05	-0.123095925869167	0.0314624966896375	-0.0151154111453931	-9.01441204202991e-05	-0.00978589138167429	0.0126015195155424	-0.18684091647751	0.0270576634027342	7.26931017738242e-05	0.000231876802246456	0.000108003168370674	9.07702730423843e-06	-8.76990101816855e-06	-0.000286912877267009	-4.780359473322e-05	-7.61503400126262e-06	0.00143961175886731	-5.76335200170863e-05	4.55555219835979e-06	-4.23283260775342e-07	-0.0119725862792794	-0.0164165313652191	0	-0.00250569214578378
0.102358194472887	0.108191597939455	-2.11308299569168e-06	0.0604502143947196	-0.0811316209940285	0.0090507850550694	-2.33005735834624e-05	0.0126306877995521	-0.0203396665955685	-0.144622387900004	-0.0024147595162527	-0.000434542060188892	-0.000566078592729946	1.15683059485061e-05	2.07870439323798e-05	-1.32960383192327e-05	0.000555711303972029	0.000477291391014267	2.23999845694323e-06	-0.0206184707373668	5.68359734742785e-06	-3.84545400522462e-07	-7.5408950228617e-07	0.0808767441673031	-0.00618600770900513	-0.00140326411101521	6.1753513504792e-05
0.0242136844567107	-0.0823613724455154	-2.87808782737375e-05	-0.264224867438841	-0.140695892852103	-0.023903369286974	0.000401258291094386	-0.0665420671321663	0.00292774124587925	0.137552205232627	0.0142310935422083	-8.27233941922412e-05	0.000670758833070773	-5.89795613064048e-05	1.44656896701179e-05	-1.08550047339673e-05	-0.000415566888050556	-0.000145122517764107	7.31694292710472e-07	0.0291814457333504	7.62275081040986e-05	-6.0034295139566e-06	3.17882002942582e-08	-0.185721440796321	0.00895081730240976	0	6.1753513504792e-05
0.185074785137055	-0.0563084669503802	-5.75739656305529e-06	0.0124295083106598	0.0278716626091216	0.0101721864423414	0.000797106713283258	-0.0105568804424662	-0.00384142057946579	-0.275803030113113	-0.0324700603261817	0.00094223332843324	-0.000955432640501019	-0.0001234212070087	-2.88413759974571e-05	-5.04504534870609e-06	-0.000100339056365639	-1.98400031993229e-05	3.17906829172543e-06	-0.0223920015141682	0.00015984695993998	8.5743738642563e-07	-5.95375146628108e-07	-0.0927716133556118	-0.0191646021568428	-0.00549532333075498	-0.0036088847050284
-0.0715268837630645	0.0288660986101898	5.23603642386128e-05	0.0502719144551438	-0.17674498019336	0.00335491154306955	0.000254476792596936	0.0541636930404541	0.0122192433463113	0.210945276361121	-0.0223721226121967	0.0005008597008056	0.000180767590458819	-3.51109970269103e-05	-1.1288953901456e-05	7.60137107125303e-06	-1.87992179524477e-05	-6.91415583398136e-06	1.90846735015349e-06	0.00319716707505968	-8.46726304770673e-06	-1.02495719925821e-05	-8.7139107785017e-07	-0.141836609066896	0.00746176197619697	0	6.1753513504792e-05
0.0136260951410161	-0.0113411058607278	-1.49440806461731e-05	-0.0047631031924249	0.080251837759699	-0.0356491181691285	-0.0013127636195569	-0.0240955436303871	-0.00911196907164291	-0.0317713905510489	-0.0109635525357403	-0.00104904171011988	0.000354084875561878	-2.27959048891835e-05	1.72425444198154e-05	1.52693583177488e-06	0.000180137835854577	0.000407371610924301	3.36915662990656e-06	0.00867528808893425	-7.09717871910653e-05	-2.05349801443155e-05	3.00040545742064e-08	0.0808767441673031	-0.00571669929804175	-0.00210766310660948	6.1753513504792e-05
-0.0824462382658051	-0.146311016249086	-2.30322604943822e-05	0.041828162868746	0.0520045125207975	0.0157037449296749	0.00057569839159366	0.0481548328318397	-0.0250064690254814	-0.229657516842456	-0.0234415956002871	9.93212360409501e-05	-0.000576977000823042	-3.14335372726404e-05	3.84888271320882e-06	-1.21963257553315e-05	0.000161955867693742	0.000208712183195292	-1.9619975388796e-06	-0.0193475850459875	-8.20824825227273e-05	9.58643972315265e-06	1.12599796597834e-07	-0.142020403592911	-0.00552146757647898	0	6.1753513504792e-05
-0.0315119760449458	-0.138461573830165	4.22183552135635e-05	-0.090162450238315	0.0433626740350452	0.0597073988811325	-1.64575493744046e-06	-0.0111521547495405	0.0194297489693649	0.22036712229662	-0.0882132355698103	0.000303498989115747	0.000157037794815684	-7.30748684396598e-06	-5.67412663265987e-06	-1.43275839800117e-05	-0.000738264894920682	-0.00014597775074221	-5.97352835907117e-06	0.0203035580335482	-3.92708719187951e-05	3.01326604934538e-06	-2.44045088915179e-07	-0.0607797813318358	-0.0330199580617507	0	6.1753513504792e-05
-0.0580552193581115	0.139267125795653	3.8848410810477e-06	0.0627090693204242	0.0734524875197551	0.0375702257469821	0.000717058738090692	-0.155933067645894	0.0312841842727143	0.0494533908074239	0.0087593672783759	-0.000150806319869634	-0.00115536076353639	5.40597494185224e-05	4.17736629820809e-06	-3.58734263616878e-06	0.000325961750393011	0.000218681320500957	-7.97417926334809e-06	-0.0121093794799992	-6.78682971941846e-05	-3.97879273106305e-06	9.83065409077e-08	-0.219912766659027	-0.012185479940787	0	-0.00534228292812511
0.163150610199694	-0.0772773916381988	-1.31472207030026e-05	-0.0438899739429846	-0.100768947621744	-0.00843553629735561	-0.000709237958624431	0.0222601208314928	-0.0162308296264825	0.0572815496468151	-0.120152906373334	-0.000330285261523344	-0.00124444514355293	4.07358014178349e-05	-3.10821372550008e-05	-9.74619078775163e-07	0.000445944665836473	-0.000170625859176488	4.86557244339103e-06	-0.0243631255315971	-1.93962578798335e-05	8.88741297333517e-06	-7.34613979536114e-07	0.0808767441673031	0.000418422133270591	0	-0.0078572752582553
0.114423676854053	0.341884124024357	-2.55892335951913e-05	-0.19775759472141	0.0211043117601648	0.00627002588285075	-0.000481721589998374	-0.0108429697077898	0.0169759639686302	-0.0236528915162038	-0.0784396400193818	0.000355653351544305	-8.1759622860722e-05	7.57622886244924e-05	7.98552299619004e-07	-3.09611076543259e-06	-0.000113942521213439	0.0004784423921953	3.01853390638485e-06	0.00217159960492075	-7.12079762932305e-05	-3.06688388445053e-05	5.88913362520316e-10	0.0808767441673031	0.00263246615622603	-0.00327992244073649	6.1753513504792e-05
0.0511817737469269	-0.184554562939523	-4.69543526716576e-05	-0.0362906503866385	-0.216794177022416	-0.0784850600112105	-9.891333798695e-05	-0.0665514709082587	0.0495365764746514	-0.0860147741445221	-0.0506937774436207	-0.00017007294233351	-0.00167250831071342	9.82114797820621e-06	4.93332404327695e-06	3.72545550986203e-06	-0.000348788293645041	-0.00096511723798498	2.12486966977288e-06	-0.00405059973061739	2.62039953042859e-05	4.30317361899135e-06	-5.92209881800088e-07	-0.231061039952159	0.0176641855172266	0	6.1753513504792e-05
-0.0127639946139436	0.0552351549889267	5.92428051238159e-06	-0.0730001461686252	0.000695190099143206	0.0412648806435916	2.93744415451602e-05	0.0490283930942126	-0.00713152208204693	0.0421212367632771	0.0578893990396789	0.000581273812031435	0.000398154763002534	-1.24601557024429e-05	8.38577982187338e-06	-8.15264314868447e-06	0.000114386844889847	0.000127721221079513	1.50833079870516e-06	0.000812556303351641	0.000114397924053877	-1.62337024933734e-07	-4.4769536344802e-07	-0.0736896570113594	-0.0107222848847802	0	-0.00697265910601397
-0.133963000957247	7.16858779319374e-05	-1.15553776808275e-05	-0.121446772495457	-0.218531819161724	0.00708646665129842	-0.000895701261594883	-0.0734703759092606	-0.0179591682189386	-0.0647553500261906	0.0190644621008802	0.000336079914537546	0.000554878178430585	-5.7254825080344e-05	6.69024317856426e-06	-2.04579860729748e-06	-0.00126633365996953	0.000310811604909089	-3.39775849911295e-06	-0.00852871890256168	8.12217378123314e-05	-2.24760487710363e-06	-4.33055799775595e-07	-0.096169370907893	0.0113641709030785	0	-0.00216775638699418
0.0333683819295323	-0.0771065141677006	1.25761066753771e-05	0.0577149165103823	0.24853036919168	-0.00116849717584167	-0.000354865101816482	0.0204540129660156	-0.021349703962964	-0.310990562695229	0.0412972728463827	0.000309833505940604	0.000836955403229922	2.7413642274654e-05	1.83243578133485e-06	-4.31777788878485e-06	-0.00066104715648474	1.08915781258379e-05	4.12040883190912e-07	0.0191563346166301	8.9820052318057e-06	7.0901109130439e-06	-1.58393182514427e-06	0.0539508535430224	0.00276494997649679	-0.00180131678627971	-0.00665915342354684
-0.14994356552975	0.0494032947244616	-4.63407580553188e-05	0.00469216866305056	-0.0414571583130152	0.0400569128725705	2.18160107934295e-06	-0.0471772205719811	-0.0108699547689003	-0.225813265172416	-0.00734295252946549	-0.000103276757290827	0.000814607028017278	6.35700088176261e-05	2.57187234189438e-05	1.14953153818043e-06	-0.000885738494819766	-0.000442782947752463	-8.43688814700094e-07	0.0013777557817054	2.36994616344965e-05	2.0410417732375e-05	1.23101534965642e-07	0.0808767441673031	-0.00990507569151788	0	6.1753513504792e-05
-0.0558176847098283	-0.0804920546661085	5.92453623002864e-05	-0.0297592382807963	-0.0324170249157105	-0.0311838475685664	-8.43247357017463e-05	0.0269204736755018	0.00221788367331066	-0.250387237372949	0.0340373281703665	-0.00131398390142146	-0.000285081726873027	-2.21657128559594e-05	-1.55626651061613e-05	-2.90224902133041e-06	-0.000860144434479015	0.000267131043381941	1.31600094888107e-06	0.0107782572971964	-1.35450794851444e-05	9.23407742137172e-06	-1.05445778730839e-06	-0.189036258070102	-0.00350930384640225	0	6.1753513504792e-05
-0.139422145806794	0.113383490240583	1.9622846446854e-05	-0.0644061579439614	-0.226646049615309	-0.021533742248154	-0.000931047921425621	-0.105060248439658	-0.00352500307517301	-0.0807130163150069	0.0150290668369695	-0.00034398195187979	0.000275594338763341	9.40693683137983e-05	2.63948007317438e-06	4.76555896788966e-06	0.000159006175726839	-0.000177507374828134	-1.8590280076447e-06	-0.0270258828314452	-5.94353556176985e-05	1.45969247360433e-05	-9.40846878183521e-09	-0.0367101238805128	-0.00257148484922798	-0.00170866243093626	-0.00393115472996852
-0.0147829442670434	0.00773697143467778	-4.92091988301135e-05	0.18284748167792	-0.029911787620382	-0.0444555553969631	-0.000304226521065099	-0.0695599658534263	-0.0667257062772469	0.101938238304699	-0.0603722197991893	0.000436068970929737	-0.000515686432779328	6.9021014386772e-05	-3.27806591785551e-05	-1.69048979563602e-05	0.00129324041354018	0.000217231088551761	5.63667909281307e-06	0.0204063874203315	-6.63998161917201e-05	-1.88995105064871e-05	8.02759165807743e-08	-0.111226302564681	0.00485688773819692	-0.00194867320029735	6.1753513504792e-05
0.0746699945512159	-0.147309862238528	4.57817073364897e-05	0.130756687890079	-0.20825651060668	-0.0199062678552115	-0.000165690971466348	0.0341359502193055	-0.00131101319832172	-0.0548167178507056	0.0388465825949447	0.000733614687417061	-0.000206463489195507	0.000104613521954455	-2.11085246482057e-05	2.19055393912981e-06	-0.00095466148986989	-8.54173821038806e-05	-4.47403408998515e-06	-0.00993738795188892	-3.77951542342991e-05	5.02204809271767e-06	-4.31154543956147e-07	0.0808767441673031	0.00608362960420128	-0.000325614692424647	6.1753513504792e-05
0.162973547002359	-0.196114545775327	-2.07248460064591e-05	-0.0220518391668839	-0.221648558229365	0.104760346619333	-0.000349254592895143	-0.111832032952709	0.00955327511095594	-0.100051849892144	0.0549553105306948	0.00038079192156748	0.000421083681105827	-3.99028056541351e-06	1.62316321854483e-05	-6.64489980395366e-06	0.000310265071423954	0.000177716231297254	2.17713646555318e-06	0.0213676352385179	1.42648839003279e-05	9.19222043149759e-07	-1.13319821304358e-08	-0.056187700212452	0.00187594394980595	-0.000393133984821548	6.1753513504792e-05
-0.0181198680919674	-0.0310835435579913	1.18928072654345e-05	0.0100235868548642	0.0689391132928836	0.0281622694068357	6.0941308413609e-05	0.014412751926449	-0.0453910860259875	-0.15162806042821	0.0247847228671245	-0.000968123027659029	0.000297352896466707	-2.21843465928462e-05	-9.71409931749267e-06	1.29663694121707e-05	-0.00162913725807312	-6.10599963536407e-05	1.85447911627001e-06	-0.0198926922584319	-8.72340494909585e-05	-2.31567008002198e-06	-2.8277188102166e-07	-0.0557768545388704	-0.00895853064803043	-0.00280444842523253	6.1753513504792e-05
-0.0967235602154467	0.158785396187576	8.5472635866779e-06	0.16618307901675	0.129339278300142	-0.00904215954798737	0.000611714674857877	-0.0456030552522413	-0.03683406393614	-0.111563433364382	0.00891217304224323	-0.000297912003876188	0.000567430831965421	6.68031864803353e-05	1.51129848151577e-05	-9.66981712968717e-06	-0.000191899625834768	0.000257406358401102	-8.91117673318398e-07	0.00194323257562368	-2.23405917499919e-05	-3.96978635230916e-06	1.13980461069474e-07	-0.264748212945038	0.0055205503364959	0	-0.00129899515885867
0.0336677294648806	0.0213486483741341	-2.99130535416081e-05	0.194516135784937	-0.0993917190228518	0.0237257361306531	-0.000226321567643573	-0.00954459277643105	-0.0575427921794751	0.0888777981436639	-0.0259982898909769	0.000509462752225298	-0.000141582621614234	1.5719640405365e-05	1.47045680023439e-05	2.87309820534709e-06	0.00063113520008895	-0.000209263011421434	6.53955070961665e-06	-0.0454252698575773	1.17704752016223e-05	6.46797418069056e-06	-1.6653435230829e-07	0.0808767441673031	-0.00143882536062423	-0.000369932544428297	6.1753513504792e-05
0.0617270710364914	0.00626432943225064	-7.76677346133736e-05	0.123262619455159	0.0899160693103138	-0.00821888424863881	0.00100263008045864	0.000257385140109534	-0.0301233327461488	0.189687568985851	-0.00426068549282344	-0.000845480487066896	0.000160147282793233	-4.4076079220301e-05	5.53831792027282e-06	-5.78519557081769e-06	0.000724578410437493	0.000575812849767043	-1.4115603697018e-06	-0.0114778598210928	2.54876653202896e-05	8.48941188258401e-06	-3.1557290725015e-07	-0.00261893685055747	0.00353398496915602	0	-0.000667011569337683
0.0354972528071678	0.0880875516986872	2.1702281095104e-05	-0.0381315893689298	0.0177445600188855	0.00192363413630314	0.000430101314849995	-0.125951701254837	-0.0167043519180481	0.199710562380673	0.0121384286922146	0.000407845400183238	-0.000560982046986958	-1.57628473287375e-05	1.97302624014295e-05	3.32910523992425e-06	0.000334013720938664	0.000350946794291263	-3.99756185487377e-07	0.013806588285538	3.89643624778557e-05	6.49504555938485e-06	-9.98672617935625e-08	-0.109979065293488	0.00679761591905725	-0.00153480075602996	6.1753513504792e-05
0.122611366293118	-0.129576154094684	-1.24293324078595e-05	-0.068578800234104	0.0635981024373058	0.0159244513724088	-0.000645433359846348	0.0708470487066528	-0.0453296589948899	0.0809997174316071	-0.00854987439553756	1.94730515514774e-05	0.00187177108153724	1.87010744683302e-05	1.59558264991588e-05	-6.40469480450712e-06	9.08211436692064e-05	0.000224972024151171	5.14803045414958e-06	0.00470231158694001	0.000158069400663097	8.32013191542913e-06	-4.57117938501561e-07	0.0808767441673031	0.00750677944730072	0	-0.00336144980475594
0.0563644477154912	0.207610956084916	-2.10613035667162e-05	0.0851586577065826	-0.0114709536429713	-0.00197550830588833	0.000430368331896691	0.0700081470900831	0.00459454144885596	-0.0747788349905991	0.0363186069007684	0.000344371408683708	-0.00124043842332444	-4.27026016502907e-06	-2.43436136992958e-06	4.13080896399798e-06	-0.000351095226113762	-0.000224555424083728	4.22343893391464e-06	0.0202245689917464	-3.28565828899841e-05	3.40446869140365e-06	1.0766959923636e-07	0.0808767441673031	-0.000113647290576502	0	-0.00100596750972115
0.0208681877095387	-0.0893067197379214	1.67278640634816e-05	-0.102140505808983	-0.0687143365475626	-0.0148641724497622	-0.00016646120462549	-0.0459207275950324	0.00794916485977004	-0.224851086519114	-0.0110398425509738	6.89664008768354e-06	0.000740076000381729	1.14925662810794e-05	1.78065268128247e-05	3.3613946430755e-06	0.000535776612512695	0.000226306489597539	-5.52689859489863e-06	0.00855318744040034	3.50515717466582e-05	-5.56497359160968e-06	-1.33736115404126e-07	0.0808767441673031	-0.00443191627494377	0	6.1753513504792e-05
-0.00532681023082171	0.00434932256905385	-2.40285541112106e-05	-0.127009788258564	-0.0822530095567551	-0.0330186400805047	0.000133157877335588	0.0940430402993986	0.0208716803516202	0.0140006596634163	-0.0407073751095861	0.00033706667373079	-0.000561706359580971	8.43695828736113e-05	2.10581381669961e-05	7.17005448569452e-06	-0.00109090478496865	-0.000108423208709074	2.97856769093663e-06	-0.0228352674724621	-8.19344218923046e-05	-4.58516196000236e-06	-1.76917621652617e-06	0.0808767441673031	0.0110919298895649	0	-0.0078666389657559
0.00738937906738357	-0.0393307502243122	2.76698492016614e-05	-0.0415988513825679	-0.0154493367609762	0.0260277017859971	-0.00017097490870488	-0.0465102983599167	-0.0585788947182274	-0.135643403591889	0.000720401623944156	0.000362496346581143	0.00119779843341528	-3.44420426667824e-05	-2.74154138462102e-05	1.05103779812765e-05	-0.000659547554749951	0.000454291910915616	1.23430385712275e-06	0.0076848630607389	6.147598567674e-05	-7.33460533419716e-07	5.64471851483006e-08	-0.105373134462058	0.00607855586445649	-0.00276786887706448	6.1753513504792e-05
-0.0719717094583745	0.017534228622311	5.82691183903528e-06	0.107478589870064	0.103912953639435	0.0166317404447207	-0.000260637221172866	-0.0768677928273045	-0.0844013570564942	0.180097382203919	-0.0471874949321009	0.000362596828735517	-0.000447302540956374	-5.28373020663997e-05	-1.91155985964642e-05	-3.88436436393746e-06	0.000241253668177954	0.000217764336030379	1.55344882490915e-06	-0.000760997163708588	-2.91215371703846e-05	-1.4543820695434e-05	5.07557682549731e-08	0.0808767441673031	-0.00635946424144795	0	-0.00473035891203144
-0.0127242022089806	-0.167601165531381	-3.33141518008562e-05	0.0184032402238168	0.0933130248974592	0.0209713223303951	0.00031024076271513	0.0687715792248871	-0.031912262285993	-0.195308885903646	0.0114808025966899	-0.00141699437507203	0.000793252481748885	-1.71461809331808e-05	-2.11246857519942e-05	-1.08944048718973e-05	0.00105211765594859	0.000376493097215436	-1.83662267816409e-06	0.0307239350673514	4.96842632584649e-05	-3.48131871441559e-06	1.23248561578748e-07	-0.0364169859112454	0.00567845492169394	-0.00462156472405606	6.1753513504792e-05
-0.216303822213967	0.225964223659121	3.52338206706104e-05	0.0282278705904639	-0.033433165009928	-0.0245305432924531	0.00130696008862152	0.00171406501777804	0.0156260930184016	-0.0113858213068597	-0.0399863040706843	0.000844261703960347	-0.00158088814300272	-2.38448463076857e-05	-9.08311276093254e-06	-1.44892785913786e-06	4.61350083913459e-05	-5.78873434075033e-05	-4.77944871979386e-06	0.00943883610157159	0.00021452779853437	3.25649908883285e-06	-9.39532071031479e-08	-0.242898907197487	-0.00477394426232425	0	-0.00112836238900571
-0.0365005785934763	0.0682672345841575	1.90809820561633e-05	0.125624278187122	0.226319996924565	-0.0453041302814308	-0.000623347418998277	0.0300227569505314	0.0298980875277863	-0.181673861955294	0.042080117393172	-0.000623336409919073	-2.44755276561648e-05	-2.68230948284875e-05	1.12834477605794e-06	5.0565544857939e-06	-0.000176213586546625	-0.000162176823975235	-4.9935435166848e-06	0.0173212565759977	-4.55681057747181e-05	1.41589352464777e-06	-2.1195240285099e-07	-0.0945997778683815	-0.00865314105658743	0	6.1753513504792e-05
-0.215164896495595	0.326323129675753	5.56171293943919e-05	0.0270477422694544	0.127666937742509	-0.0305097335223654	0.000345597688723442	-0.053267725571557	0.0231283591711671	-0.0939049166822087	-0.00161961215635631	0.000234023728302946	-6.71931152781413e-05	-2.32277703512418e-05	-2.52082761408312e-05	8.35856834124904e-06	-0.000582212951725558	8.07960550353037e-05	-4.18252698242139e-06	0.00871022575563329	-1.95300200959148e-05	-4.46398262932135e-06	-2.38702386301526e-07	-0.207738112607893	0.00811813194273903	-0.00741926304985896	-0.000817914489589233
0.0820134423283589	0.206021007713891	-3.03519884241599e-05	-0.135149695073061	0.167252979419348	-0.0386899432966223	-0.000175489417137298	0.0316553286581061	-0.0016256822722035	0.0954583742935455	-0.0214304559824368	-0.000316013220895806	0.000527255247606995	3.04656460425878e-05	-3.34118253026983e-05	7.26534169448456e-06	0.000318120366613606	-0.000146894089395277	-2.00509332870524e-06	-0.00806543300328677	0.000125063798567693	8.70342036884963e-07	-1.68814435008713e-06	0.0808767441673031	-0.00672980366190434	0	6.1753513504792e-05
-0.0618854551968342	0.0013167173861488	-3.04325211168965e-05	0.0950952613497242	0.0368241101592652	-0.0072309539438028	-0.00059232467987369	-0.0454332996333642	0.0316877382740182	0.143534341001287	0.0337384296031595	-0.000631151115498274	0.000255570058471211	-2.71774558652238e-05	7.80315568560397e-06	-1.90688847395704e-05	0.000461638593828084	-0.000250033797530635	-4.20037645409987e-06	0.0127082433973738	9.8109947207492e-05	-6.88150848893176e-06	1.12970873988871e-07	0.0808767441673031	0.00111532703622141	-0.00136779214627236	-0.0061093717355527
0.0299766129922761	-0.0932040023578862	1.23469300621348e-05	0.0544919669202311	-0.0557625765104526	0.023335843175845	0.000670586243886273	0.0377599672226032	0.0371663684759942	0.332573776029007	0.0455726050583156	0.000657108650360172	-2.23641537551167e-05	-3.36480880623879e-05	-4.26538415498889e-05	-9.26394323808033e-07	-0.00048775684359692	0.000361576168406152	2.72489435992895e-06	0.0140080102646287	2.74200983134687e-05	-6.7075063855393e-06	-4.34560800233186e-07	0.0808767441673031	-0.00341531547304907	0	-0.00172712625413252
-0.0706387126780886	-0.154127867607174	2.74839292364604e-05	-0.0102831065346283	-0.276849025160881	-0.0196818905666024	-0.000763865451195223	-0.0622430981828025	0.0362899134844692	0.016990381991461	0.0198998077841834	-0.000435034315862448	-1.60153192115819e-05	-9.39348489550351e-05	2.19006505510766e-05	7.94467356457496e-06	-0.000652088127601536	-0.000364598085527468	7.32196608455027e-07	0.0164309045169684	-2.39333331353286e-05	-6.19010943281317e-07	2.76363973927829e-08	-0.205707294709209	0.00845687250532823	0	-0.00368762089111918
-0.0698991219104635	0.00194809422576814	3.48281659570127e-05	-0.0484297356372386	0.000468174133690935	-0.0496800431181211	-0.000454271248227833	-0.0203371264084438	-0.0132984041352809	0.0220797742396321	0.00900373521806941	0.000132014639395495	0.000116377400827927	0.000109901858339256	2.11415916073765e-05	8.19557054199116e-06	0.000278265277558365	7.38124459984668e-05	6.68528029601489e-07	-0.0042125568657928	-4.3429903727632e-05	1.77417553981485e-06	1.14335662493303e-07	0.0808767441673031	-0.00300093638107402	0	6.1753513504792e-05
0.232615330477426	0.0259837954928563	2.46892604582882e-07	-0.0640313857646679	0.116581787146923	-0.0146642625268374	-7.55199083821712e-05	0.0563959815395281	0.0464650363881933	0.0584663725231451	-0.0548358351785927	0.000486132388052951	0.000873244623668112	0.000100051240135457	8.75203601502506e-06	5.68568743375408e-06	-0.000317755116664098	0.000431994981438422	-4.36073432186213e-06	-0.0261737486972978	-5.48548463606968e-05	-3.70667769800104e-06	9.31718904251255e-08	-0.182317594922378	0.00435455544296048	0	-0.00133604035718482
0.146970986372764	0.142416776031193	-8.68410772958406e-06	-0.0027881053315344	0.0507087039701264	-0.0268718895506788	0.000222093642338717	0.0549150526170572	-0.0146080585566594	-0.134369824425587	0.0325085929505093	1.69979343875859e-05	0.000769622124579428	-4.46022630994358e-05	7.87546975877795e-06	1.726981143646e-06	8.30557905215912e-05	-0.000421457177631313	2.03991699687656e-06	0.0113121294548215	-4.5205188029529e-05	9.88846540206367e-08	7.67773098431235e-08	0.0808767441673031	-0.00258576839429137	-0.0034782378783651	-0.00736409325239684
0.15881154172653	-0.0942241131365702	2.68498749913526e-05	-0.0945676874534976	-0.0526263208087628	0.0450282980868149	-0.000733505353160857	-0.00300831237785948	-0.0124774222710043	0.00180160846972965	-0.0410309139817975	4.86791606379988e-05	-0.000292149121639662	-7.72561862172338e-05	-8.76373520686258e-06	-2.24912993322945e-05	-6.29635524522776e-05	0.000323312458327951	-1.07036985009801e-05	-0.00948807213520808	1.72140684715494e-05	-3.55490343029174e-06	1.08555817446288e-07	0.0808767441673031	0.00633683093569704	0	-0.00351460266772019
-0.0471038883914746	0.10365822449826	9.58216647981569e-05	-0.0601828862584035	-0.118675465054658	-0.016542958603898	-0.000274219580139956	0.087466626783856	0.0266480634120048	-0.101501076901545	0.00901434070873242	-0.000171219144433077	-0.000289419307154759	-2.1442769166824e-05	-1.26280267638279e-05	-4.32551848228435e-07	-3.42759890631372e-05	-2.97971920736328e-05	-2.13567903806222e-06	0.0213292772877165	1.7571134376837e-05	-1.96630471909209e-05	5.72165241852218e-08	-0.160822232820141	0.0107875973725515	0	6.1753513504792e-05
-0.17505011263305	0.00827064916990405	3.74725911407303e-05	-0.177036890061997	0.0513165889217584	0.00447142010144663	-0.00032713661494943	-0.0522299499944412	0.0241504773819685	-0.112009420698941	0.0207864326640883	-0.000227141502286421	0.000558868229082021	7.89349907572845e-05	1.0466024214173e-05	8.99345893157211e-06	0.000525419954356066	-0.000337702070465462	1.69242833791827e-06	-0.00904442590912147	0.000117048878971904	2.27461921862293e-05	-5.62987449104213e-07	-0.182654932839293	0.00226113982957998	-0.000416741957555478	-0.00249840473116436
0.0375658735640363	-0.0786817691655026	3.23758677378549e-06	-0.0609490373177223	0.000522942239380875	-0.016030675948273	-0.00158731279900259	-0.0879573062448379	0.0153596079728517	-0.0400572843605863	0.012094106704714	0.000157301174683377	-0.00117335868523483	3.82771810527593e-05	-1.72936166435989e-05	5.55797007972814e-06	0.00054772077612264	-0.000441608169800545	4.81649895123226e-06	0.0242184931818106	2.91692420750778e-06	-4.75024724888584e-06	1.13986283745149e-07	-0.135977615821354	0.00644062843919935	-0.00223164272410648	6.1753513504792e-05
-0.0959777791053862	0.100613595271978	-2.02960844218891e-05	-0.0817413140537414	-0.13805630038726	-0.0368513144098389	-0.000340751646082049	-0.0369509157777279	0.0168150722579454	0.130676883133046	-0.0923363686364884	-0.0004400627029576	-1.63241988058171e-05	-6.91055345799496e-05	-1.22792838461727e-05	7.33271667496815e-06	-9.18891597601057e-05	0.000180888607919538	-1.33689656001135e-06	0.0305521369805624	3.33632400926209e-05	5.24027289006135e-06	9.83056076542255e-08	0.0252646883549663	-0.00331026001096868	0	-0.00500189278219942
-0.0641424550522715	0.0317340276232121	2.01600545994829e-05	0.0658553768693426	-0.0255449133885766	0.0186029938913674	-0.000716396036469114	0.0547603087763302	-0.0261040188421661	-0.0846571784910127	0.0206852743520984	-0.000171110203589619	-0.000993642883763135	-8.40542995687033e-05	1.95955230275491e-05	-1.36772657395312e-05	-0.000266003785897584	0.000666011554930179	2.3879210304667e-06	-0.0183584694899066	-3.85734932029091e-05	3.9255446828701e-06	1.64261098056784e-08	0.0808767441673031	0.0039829180621882	-0.00362330314125103	6.1753513504792e-05
0.11779549357474	-0.0259422992670896	-1.72904352825354e-05	0.160261451966246	-0.00914228217363988	-0.0434022601568095	3.13188199327907e-05	-0.0129729012072476	0.00398531114478473	0.0629978136547675	-0.0620415908743494	-0.000802114633431716	0.0004633730135013	-4.81647311716404e-05	-1.01517749312441e-05	-2.23852387676304e-05	0.000689432638536269	0.000217185228505334	5.25541059204215e-06	0.0100680919334251	9.80802222749766e-06	7.15823316643771e-06	8.03372741664532e-08	0.0808767441673031	-0.00923698282337759	-0.00181267260367179	-0.00456513889377641
-0.0465862422050043	0.297212888590205	9.3086228103445e-06	0.116067687502455	0.0371706413001565	0.0274713698028179	-0.00108461233411361	-0.140749780420342	0.0219553916934743	0.212496861531503	-0.00307400726936646	-0.000914185570951465	-0.00108752131126311	9.63033750949194e-05	-1.99136505986131e-05	-1.61375329130742e-05	-0.000431798971972652	-0.000139081005718578	-2.07148788211597e-06	0.0173849358736111	-6.55846783558234e-05	2.77632332301714e-06	1.2258036385937e-07	-0.0729896176203236	-0.00201428329533293	-0.0020233591204476	6.1753513504792e-05
0.0851878620309514	0.0770104417322504	3.25232396192199e-05	0.117286005004122	0.0431058147593308	-0.00118536121197521	5.87805515959161e-05	-0.0736861147751863	-0.0149956876632554	-0.142973407247351	0.0170644541946596	0.000246988142226234	-0.000173899909140074	-3.07355811850485e-05	1.44562798336523e-05	2.71199757428953e-06	0.00049775036464772	0.00052220764420241	-2.34771702822822e-06	0.00609000759372647	4.62258721993791e-05	5.85954361254082e-06	9.85539090336829e-08	-0.15887100170498	0.00389551299926216	-0.00217303456703977	-0.00458981189437391
-0.18058912786619	-0.0124070277493381	3.93534240976656e-05	0.0768261877798078	-0.122944037104061	-0.00890211817381836	0.000616523853280038	-0.0302060167812611	-0.0306285689858479	-0.346817650713535	-0.0268853391793307	0.000142964733396589	-0.000443152381667145	0.000125299894554454	8.31252805499894e-06	-1.21175830239961e-05	-0.000877633795771549	-0.000246410179436829	5.37192256078178e-06	-0.0169386675738343	-7.60113152723507e-05	4.92441639954322e-06	3.37794712201855e-08	-0.109289322009493	-0.00146466205029228	0	-0.000731069080589952
0.00377618424663773	0.0332074061935683	2.39920609874655e-05	0.0623810029475775	0.0592773491215421	-0.0308286881182966	1.02816025140395e-05	-0.0496892412793998	0.0406098434365794	0.117944521367284	-0.00431467136164054	-0.000655978811054503	0.000836680079310037	-1.53240539426669e-05	-1.82725022579433e-05	2.94749040063991e-07	0.000143438392021134	-0.000109327973562445	3.55372773874763e-07	-0.0245793375178093	7.57847030929959e-06	-1.71558796469018e-06	1.14843693443945e-07	0.0808767441673031	-0.00277897896960921	0	6.1753513504792e-05
-0.194972410147076	0.0101039018290003	6.22125594733625e-05	0.0849824771211476	0.00535554100129576	0.00939252760501219	0.00105983417135436	-0.079228817002658	-0.0385086681138395	-0.00238734146553399	0.00302903063023963	-0.00141070686193079	-5.69353147292784e-05	8.1074377402679e-06	-4.71852158469011e-05	1.00605182717928e-06	0.000344477658033027	0.000263284059210278	3.03517285460408e-06	0.0213702444927224	6.82065433201817e-05	-2.11232121720695e-05	-9.75991207963212e-07	-0.0196281046607517	-0.00759340472873626	-0.00426765347410907	-0.00214559356569799
0.0487050029966596	0.020430983757636	8.89450996122143e-05	-0.0861144277373675	0.113047645177438	0.0272518100411909	-0.000764714982753878	-0.0103189101219491	0.026059167698929	-0.180155130645876	-0.0179823912218062	-0.00081928096673467	-0.00127473691801927	-5.16437579499707e-05	5.34684587227829e-06	7.96996952812101e-06	-0.000682972828017214	-0.000920827252571144	9.06340990036725e-07	0.00664129194885255	2.43850903220988e-05	-1.5010351192668e-05	1.16428477969777e-07	-0.283683190351823	-0.000111813298752983	0	-0.00255695512986009
-0.0693637284128	0.0558737592430123	-5.7377736003672e-05	0.094122468978898	-0.0695688043183649	-0.0408516754469154	0.000733438971908029	0.00557734759619111	0.0447359181083913	0.308413290827381	0.0162021626160425	4.94032530662381e-07	-1.61407337733177e-05	8.62052424976945e-06	5.01018441800838e-06	1.95318029772018e-06	0.000129511755143863	-0.000381082652749054	2.09051820609929e-06	-0.0290794709220076	3.74986087567919e-05	-3.24550356078923e-06	-9.02358272547588e-07	0.0294510376352275	0.0181812166107818	-0.00296601435264354	6.1753513504792e-05
0.00727466999646209	-0.0629537492584767	-5.4518824429528e-05	-0.142366998014426	-0.0284683209632263	-0.0105147655670053	-0.000173548672932622	0.0139261572106777	-0.00212744755215755	0.279613217063507	-0.0913623262479345	-0.00011625295331541	-5.51034706168796e-05	6.85571137959418e-05	-9.11262055747208e-06	5.92212113037505e-06	-2.23787164782552e-05	5.39942089659018e-05	1.85492414317423e-06	-0.0206500302291949	-2.75584303092158e-05	1.90206236503343e-05	7.52043338714259e-08	0.0313864222894364	-0.0080992907340004	0	6.1753513504792e-05
0.216916132630139	-0.0807757082177315	-3.12606171050112e-05	0.0704429911827642	-0.0506908328435688	0.0559005505341386	-0.000559053358785477	-0.00865545066251827	-0.0359003327138101	0.0364956574699253	-0.00356265857265692	-0.00105906195050953	-0.000638595665452213	2.02152437152048e-05	4.01256883253431e-06	1.83128968145319e-06	0.000965570056315812	0.000128581492759183	1.26637317787726e-06	0.017965249644051	-0.000123095960664732	1.05100051286389e-05	1.41768570216527e-08	0.0808767441673031	-0.00828623959170638	0	6.1753513504792e-05
0.110311610984558	0.0437526730286695	-5.97221420778338e-05	-0.0983874472489277	0.00305248592355589	-0.00927769224298802	-0.000296834244197797	0.0120298742396368	-0.0392270675768067	-0.153623625441637	-0.0310145423757411	0.000523745340978543	-0.000477577543419927	8.26853680768735e-06	1.24495602453756e-05	4.90504787431512e-06	0.000799759103034647	-0.000350381921077947	-1.23714940264419e-05	-0.0113273846333369	-2.74226942855726e-05	5.78868972977986e-06	-2.36427663669048e-07	-0.0158203891191705	-0.00230980834376826	0	-0.00617291348551363
-0.0721118040587914	0.298887110282057	-1.29528762413678e-05	-0.114948782675757	0.0820967052497643	0.0496373391947083	-0.000229965866698545	0.0377512780201203	0.01063704939435	-0.463352597640092	-0.0398589070335787	0.000127600546784734	5.87387558239616e-05	9.78587623472471e-05	1.72485339002826e-05	2.64567958940809e-06	-0.000302219458591546	6.76099337457714e-05	-1.74027911070684e-06	0.0170616761445046	2.45598014465553e-05	1.47081062396026e-06	8.32832216524082e-08	0.0808767441673031	0.00498731818197551	-0.00359569389163994	-0.00217871178955376
0.00636024115161948	-0.0334825697487598	-1.2232917307009e-05	-0.0532222889275268	0.00965464743798217	-0.0228885326688867	0.000535699500782139	0.0452503602557215	-0.0209076427403345	-0.442668666209418	0.0303872823896894	0.000384367434888455	-0.000202109278734319	-2.08782744102187e-05	2.183035511516e-05	1.09701386610261e-05	0.000460018347868241	4.50111974803491e-05	-1.46998360661676e-06	0.0172043078456432	-7.87878393397889e-05	6.59420539439459e-06	1.21086863424935e-07	0.0808767441673031	0.00268277451935717	-0.000962263673064179	6.1753513504792e-05
0.124975228215757	-0.0994437103626797	9.79096086917153e-06	-0.154902091536136	0.138925800566287	-0.0400099605687771	3.40179092852555e-05	-0.0338139566514014	0.00345218978022888	-0.149132688083814	-0.0601238252165307	-0.00089383966101686	-0.000501341831760316	5.86014069847707e-05	-3.85604309565135e-05	-4.88847610513599e-06	-0.00015762788320195	1.24555451439523e-05	-3.01938260005574e-06	-0.0143753575375501	-4.50853765099346e-05	2.72234487819212e-06	5.51506105228583e-08	0.0194755303507177	0.00340943647799663	0	6.1753513504792e-05
0.0712859975208715	-0.0263078473572181	1.12382289083612e-05	0.00185326544640141	0.0380062419996412	0.00531019018458645	-0.000568732636148317	0.0284204453647259	0.00530486028060917	-0.0944896587211422	-0.0384939061745784	0.000574622160146365	-4.14845597351832e-06	-7.60125699384995e-05	-6.99463870601491e-06	9.17859230997742e-06	-0.000294777865806672	0.00025852563785933	-2.63334900429957e-06	0.0198193832597191	0.000115871581945592	8.60377184519479e-06	-2.50964638182083e-07	0.0211528905441938	-0.00438895592363264	0	-0.00976678849207457
-0.0291453147494695	-0.0514073841816978	-2.3916295355364e-05	0.124121088591385	-0.270168450373569	0.026449480933848	0.000473159424276393	0.0457634532227322	-0.0365940610557041	0.0846078310117067	0.024756482286967	0.000261435149840672	0.000673585690693423	-3.30364959350016e-05	-5.27684871542977e-06	-3.05390509891534e-06	0.000951953109971315	-0.000114424076729791	-1.6630920537386e-06	0.0140622898187914	-6.47487257210422e-06	-3.13169621057874e-05	-6.01730280158641e-07	0.0808767441673031	0.00272690847008294	-0.00521819258104617	6.1753513504792e-05
0.111487120009252	-0.0356094879604486	-2.79186320716329e-05	-0.0291297127179981	-0.195633553100695	-0.0354229370690258	0.000765236206110576	0.0641203112778128	-0.00690260100103424	0.259751774229601	-0.0115828357517793	-3.25822158943057e-05	-0.000773427257512727	3.34551309555398e-05	-5.66705685522972e-06	4.80532312718829e-06	-0.000511771975177933	0.000111975208773485	-4.30447948307489e-06	-0.0283610374233952	4.29443011062958e-06	-8.07986635342761e-06	9.07564370322689e-08	0.0808767441673031	0.0069206499869785	0	6.1753513504792e-05
-0.115479497119709	0.058786959600104	3.32206791393563e-05	0.056670060185017	-0.100518855065626	0.0148526327134955	0.000432904096190789	0.0642113944410612	-0.0299950452325124	0.0144574895131013	0.0298221412890451	-0.000184084395910888	-0.000153597508728565	7.36448149476487e-05	1.16042478672806e-05	6.37158083094391e-06	-0.0004108297490798	-0.000190910547495204	1.35275442181282e-07	0.00580919033847538	-7.73030118907947e-05	5.28380783682003e-06	-6.29703273968829e-07	-0.150316135947666	0.00169407605726613	0	6.1753513504792e-05
0.0728803088075987	-0.0145818674453364	-1.38121779762468e-05	0.0187201297734492	-0.0502872043364689	0.0238250298771787	-0.000522878254733961	-0.0384417088941256	-0.0145426973641672	-0.0263635045982391	-0.0491654782827441	0.000202173285821505	-4.66284116510396e-05	0.000109366893887852	-9.20893612421647e-06	1.24671760486361e-05	0.000291877868696666	-0.000402166276423865	-2.68168534467428e-06	0.014394123365757	-2.79440076633719e-06	-5.72148900590541e-06	-4.22857014958922e-07	-0.0246182849475514	0.0061311165515987	0	6.1753513504792e-05
-0.215687504154643	-0.062083204681518	-4.40623536618334e-05	0.134868218115666	-0.095671768114588	0.0367769697857279	0.000169890320010246	0.0186378420319659	0.0169902741013606	-0.0144740805132711	0.000945112417318539	0.000480197961161721	-0.000771990439267456	-6.09381374420126e-05	-2.2369798841404e-05	2.41319386695693e-06	-0.000577457715996599	0.000121045337076131	-2.5681818882628e-06	0.0165962592125097	6.22562056762366e-05	3.53366471506078e-06	1.01274881814106e-08	0.0182093157055021	0.00234010970930365	-0.00390018739953757	-0.0020073453414613
0.120822059426476	-0.0474218658103254	3.91138734290308e-07	-0.0184514289949705	-0.0446597882267669	0.0428050383092275	-0.000137409454184723	-0.0344677992022752	-0.0164611099317201	-0.240167316083319	-0.035309413883412	0.000170040821800166	0.00115434742884157	-8.98378806128974e-05	2.15021586997821e-05	-8.75594803173563e-06	0.000657834575826355	-0.00213059428528128	-6.1754190218144e-06	-0.00799896874332517	-8.84654764259363e-05	1.56357135698837e-05	-1.18371202062484e-06	0.0808767441673031	0.0111881028350762	-0.00279533366287643	6.1753513504792e-05
-0.0232379744309889	-0.124222147379023	7.93501404960928e-06	0.0337130853220799	-0.108050939968627	-0.00799894582443805	0.00107736682217952	-0.0709768526498884	0.00428125835656257	-0.016475387892314	-0.0021237874387392	0.000167364464067399	-0.000821037969884975	-1.8080627846917e-05	-6.11162171249013e-06	-1.76953214896525e-05	-0.000993551438021378	-0.000159217269594225	2.41141420720403e-06	0.0165151762885605	-2.27359041481412e-05	-1.14057522393463e-05	-5.14605673629376e-08	-0.235473433162614	-0.00141286760305548	-0.0059131922372585	-0.000584208263917918
0.167040085073251	-0.0863107053879538	-1.48112615691032e-05	0.25883289712312	-0.140410557520824	0.00964275536493675	0.00047877094470361	0.0137776064860715	0.0303740228375891	-0.232442215646813	-0.00979885985451623	0.000548848473262087	-0.000115141470491742	3.9437427371114e-05	-2.7171945148341e-06	-4.94401977035874e-06	0.000128495199165801	-0.000208400386348506	-7.19192155584913e-06	-0.0240369574247334	-1.81568361442563e-05	1.53137260321401e-05	-1.18245569791231e-06	0.0373850030130995	0.00582508032867257	0	-0.00511217775862083
0.0820697342532573	-0.131036488476603	2.73288254726278e-05	0.127912347086699	0.111732009329489	-0.0228184368038428	0.000433408792387846	-0.0407454690085292	-0.0058904010637757	-0.113344252540369	0.0167934434537274	0.000608628585011983	-0.000341820878650867	-3.23532015014116e-05	-5.03516783445512e-06	9.13290520321297e-06	0.0009821642873864	0.000125383400859436	2.20918530291492e-06	-0.0184607952803542	2.37473901520957e-05	7.25896949349547e-06	-8.18040344352511e-08	0.0457109559575082	-0.0233391374617486	0	6.1753513504792e-05
0.0675936823904804	-0.0545381823807589	8.80033251582368e-06	-0.110549055565465	0.0215419680294846	0.00164641278658095	0.000783873563710458	-0.189941869242112	0.000208947682141192	-0.118818440444414	0.0156546780425535	-0.000111887483404516	-0.000647702333177014	-3.63566385663816e-06	1.72309409851579e-07	1.72085261795907e-06	0.000766721209507493	0.000100090536652164	-9.58649448712379e-09	0.00242067048224204	9.18186232021778e-05	-3.22401405483674e-06	4.49881161213028e-08	-0.217243899148048	-0.0132797660088732	0	6.1753513504792e-05
-0.0470437935203063	-0.105439858772271	-7.85775568623581e-06	0.125095622924325	0.00307793124948197	0.00609249600530348	-0.000714873667572946	0.0172126048861152	0.0139887810468595	0.206060266624167	0.00658056063560708	-0.000405615243241009	0.00103608874404926	-1.85297685839636e-05	-6.70942300073918e-06	-1.0784499471006e-05	0.000369293454378194	0.000305270347265907	1.79490910778846e-06	-0.00286841333732801	0.000121091668947138	-2.79236202893607e-06	6.21719686844102e-08	0.00978243803060863	-0.00563527292619659	-0.00880831670668869	-0.0015241672143903
-0.111539831587671	-0.0726300451203139	-1.65979974009467e-06	-0.109395108391405	0.0618406292880262	0.0502504211452228	-0.0006346025872076	-0.0245706433383899	-0.00337577737113337	-0.116849491373313	-0.107366025861974	-0.000305349138759681	-0.00130606232064179	-0.000117671852742807	1.55209840015935e-05	-4.60109050126611e-06	-0.000250111312349421	-0.000184305473984403	-2.16582062573245e-06	-0.00803511756184305	3.28212045990206e-05	-3.34075156734892e-05	2.34475221461139e-08	-0.202809550337432	0.00659002713708512	-0.00127622880407907	-0.00129792301672804
-0.035141385612233	-0.0329449002796591	1.83865777345638e-05	0.00114951666807306	0.108891048355457	0.0225702732936752	0.000968945262350251	0.0157195595318127	0.02186016330916	-0.0968150056514008	-0.033667736920539	7.3082265572566e-08	9.03859185277245e-05	1.36783698598819e-05	-8.56473625621135e-06	4.80701812244355e-06	0.000665584098719751	2.24433379372169e-05	1.53700029126291e-06	0.0165674963921629	0.000107554575349278	1.00774143443338e-05	4.90437994660198e-08	-0.096714157446301	0.00274792350402642	0	-0.00468597169962104
0.0428199310233277	-0.114730673113007	-1.58477462640638e-05	0.0333020640643247	-0.148263219508044	-0.00303093864517545	-0.000154015480264058	-0.0647286278801892	-0.0653770718982429	0.103266707092051	-0.0211129014297736	0.000310232778639508	0.00144515759787223	-7.93600824844365e-06	-3.20817169396914e-06	-2.0512041309928e-06	0.00022337465726463	-0.000134874652551908	2.56149791488802e-06	0.0141495919483157	-3.4498750627443e-05	1.78953813949612e-05	1.30212349791492e-08	0.0808767441673031	0.00441227925621446	0	6.1753513504792e-05
-0.0963568025556455	-0.00220985104977689	-3.51857337078654e-05	0.0981440318603923	-0.0770561265359979	0.0124484839530603	0.000598301285746894	0.0204242601909941	0.0380529064778488	-0.0565332942260257	-0.0206366381967682	0.000726668808262332	0.00106563838244766	7.74667929146489e-05	5.49286434403662e-06	-8.60397731827778e-06	-0.000565329794653402	0.000451633415105457	6.68992386154699e-07	-0.011189566266635	-1.48772142702924e-05	1.05296680206202e-05	9.2043200394798e-08	-0.0992279220806914	-0.0109310860361505	-0.000878393228046059	-0.00821520993757596
-0.0943692972121541	0.041156105773321	-5.78440023157878e-06	-0.0465639871119082	0.100093363944115	-0.0368015538095808	0.000102494693474897	0.0212564225930392	0.036952694256581	-0.0670131015253858	-0.105923212328206	0.000477268423465738	-0.000864131996998085	4.8147054781289e-05	-8.36577412677286e-06	3.04056649347295e-06	0.000367573292702428	-4.27979114829835e-05	4.89594525143744e-07	-0.0108637473166228	-6.02201329976682e-05	-1.58730042491007e-05	1.23617859060232e-07	0.0292194794866016	-0.0167429666925547	-0.000622535487919795	6.1753513504792e-05
-0.0139954298469742	-0.0952673328676777	4.97357663875597e-06	0.0614021413377845	0.115019834218801	0.0534814941050641	-2.82056869893577e-05	-0.0370470286182604	-0.0330958774310144	-0.0813474518295898	-0.0170202896336363	0.000307846805414957	-0.000121457013865123	-7.00653901771764e-05	7.99805411055843e-06	5.70991354420514e-06	0.000482743984431488	-0.000325075624754811	9.0596600221815e-08	0.0226649510392847	0.000166092935839801	-6.75121979487603e-06	-1.33578692562697e-06	0.0808767441673031	-0.00682911452180734	-0.000988169517346815	6.1753513504792e-05
-0.0671995818790123	0.153505697828496	2.05755609361535e-05	0.192175056153285	-0.0490271781843972	0.00526426134197711	-0.0010307759614625	0.00114739900884731	0.0199627832761105	-0.106436984858061	-0.0248348681167716	0.000153388608375771	3.6252720632346e-05	3.67636182492248e-05	7.18959820678045e-06	6.11000312988885e-06	-0.000875643225114242	0.000429318824454406	-4.1433650632694e-07	0.00925332009175772	-9.2555707145614e-05	-1.3712345579453e-05	-4.74625467816736e-08	-0.014203922177598	-0.00914409422038509	0	6.1753513504792e-05
-0.0483993047338368	-0.143576917616164	-1.13740212903668e-06	-0.227237037936859	0.0763589692148203	-0.00332528826140199	-0.00022805619190891	0.0340663812071622	0.0168609204575174	-0.171200720098307	0.020605782504886	-0.000134059393972041	-0.00021024557756244	0.000119358260274094	-7.7265754730993e-06	-4.70623539616799e-06	0.00031428985469617	-0.000723851678241627	4.88783422181172e-07	-0.00869462874414917	2.91234114619954e-05	-2.20356913557263e-05	-2.72030169168325e-07	0.0808767441673031	-0.0219247662530768	0	6.1753513504792e-05
0.110833282316095	-0.042201371437163	-1.63885093157345e-05	-0.1277158159025	0.130126699815035	0.021021323507836	0.000406720910340219	0.0941561156607027	0.0168243193275555	-0.0119299428621114	0.00066490448683254	-0.000121376422163255	0.00064488449177369	-3.82508774930956e-05	6.62746029678196e-06	-4.49400490476481e-06	-0.000129454968967879	-0.000224970092364218	-1.14984281285313e-06	-0.0238745610221059	-2.19700638556253e-05	-9.36409881413525e-06	-4.38533491742277e-08	0.0808767441673031	-0.002379088843116	-0.00413262800023018	-0.00832547227151381
-0.0896650619949093	-0.136307559531595	2.43517285893891e-05	0.133082224013632	0.0278603438705669	-0.00325065101379607	-0.000508934414235385	0.0656086956233681	-0.0277941492345065	-0.0800884254664104	0.0334494163172496	-0.000485639758640244	-0.000246659405129579	-3.91889149627955e-05	2.06609503812238e-05	3.82182626879057e-06	-0.000178253343873891	-0.000340129670824418	-6.63631610886561e-06	0.00421470253105283	2.8049606236813e-05	1.37956200623179e-05	-6.89791016861285e-07	-0.0147772802310865	0.0080990810000261	0	6.1753513504792e-05
0.0747127875519653	-0.0373901107022728	-4.24272373755752e-06	-0.0343730657489414	0.0930793388985449	-0.0478284170780753	-0.000535905883937038	0.0272498262950813	-0.00338787711723632	-0.00158642239936424	-0.020484813021482	-0.000190054476776336	0.000340396352443539	-3.52106628797033e-05	2.12401911177107e-05	1.05905478420265e-05	-0.00019637217912194	-0.000227086418018163	2.86337007238124e-06	-0.00956006901843687	-8.06517937987916e-05	2.55836970586287e-06	1.03157969721934e-07	0.0808767441673031	0.0029976839206951	0	-0.00296748355423448
0.0687837404022207	-0.124327948223251	3.38498194312198e-05	-0.00443561774977652	-0.0983830136589248	0.030596589377285	-8.53372988042223e-05	-0.0445027907374742	-0.0147674946990231	-0.144709394438616	0.0223619274906302	0.000632515279017198	-0.000176553184397577	-5.63460958792339e-05	1.14877445385186e-05	-9.71748374545278e-07	0.000246564384964287	-0.000206963556878881	-2.12767271734471e-06	-0.0202143182513351	-8.92445558854371e-05	-5.70545350353502e-06	-1.73372219913759e-07	0.0808767441673031	-0.00150105144197488	0	6.1753513504792e-05
-0.0206316283279901	-0.0602210020338292	-3.36588419724837e-06	0.104014503320264	-0.270096777183512	0.0101995657147296	-0.00133633819719836	-0.0391707747750708	0.0431626640198626	0.0882887644795667	-0.0551965815497039	-0.000458451192268061	-0.00108626987532778	4.46268469884714e-05	-3.8379301166791e-05	2.15670949943458e-06	0.000291355192496567	0.00038416496313709	-3.06914492154142e-07	-0.00188703031934889	1.86622569307016e-05	1.39863551125163e-05	-4.38245807421467e-07	-0.0679845991920728	0.0132329325617089	-0.00423632263323193	-0.010514199619632
0.0353675879307993	-0.0756970896039659	-2.38278551778492e-07	0.236131349675433	0.180537885456342	0.0413821598070596	0.00010312670473489	-0.0302285375998093	0.0416880013115206	-0.154397035252632	-0.038233825403603	0.000508057935593387	-0.000427667347670857	-2.427909443381e-05	-5.00596437399414e-05	-7.22593120561221e-07	0.000555444475106137	8.7483353704787e-05	-5.14251503269669e-07	-3.9022446513548e-05	0.000142750947840442	-9.24913496858082e-06	4.92308656063756e-08	-0.0249469181151676	0.00155931228931316	0	6.1753513504792e-05
0.0152418765648985	-0.113505618309423	-3.44214397973719e-06	-0.154804351604002	-0.0969585982961872	-0.0210724074625223	0.000284265296737862	-0.0591473083858237	-0.00631122359605008	0.17869026618372	0.00234674514689637	0.000243293010119272	-0.000953329364896782	1.6990302716513e-05	1.06683909550931e-06	-1.44407651253564e-05	-0.00131130981593375	0.000611914196632091	1.79852141668491e-06	0.00188814028069162	3.0422496533955e-05	1.17251146907194e-05	-7.89150542801487e-07	-0.209664039473181	-0.00584722532464543	-0.00191954100439296	-0.00979110852292631
-0.0700689991631096	-0.175121343387805	-3.12183016764056e-05	-0.107567204769453	-0.0484745528963463	0.035147122323735	-0.00033559784531545	0.010355312958932	0.0435446562649853	-0.129983551965006	0.0123224306174841	0.000365587640169807	-0.000799914537063628	-2.97287991433137e-05	2.07134914917972e-05	-2.68226722921483e-06	5.91459786956072e-05	-0.000176597554052527	3.82994883940668e-06	-0.0116394341651713	4.02780088384347e-05	-1.04098594948532e-05	-3.34133092305677e-07	0.0808767441673031	0.0001206626154584	0	-0.00174154404999882
-0.124115169543018	0.0709015218122357	-3.13905305648898e-05	-0.00901365375934415	0.0928472910072238	0.0249841985220189	0.000806281708022549	-0.0208301659074444	-0.0652847472132353	0.0204949799886534	0.0428493642050958	-0.000357427725895643	-6.75661647281389e-05	5.81681798890177e-05	-8.0872834984369e-08	6.31264454797886e-06	0.000661314640639121	-2.50103425499804e-05	-8.9066417758854e-06	0.00191079054829602	-4.04828885396391e-05	2.97030844675916e-06	-1.52354465710047e-08	-0.296153462353225	0.00207366349059712	0	6.1753513504792e-05
0.0228446097863466	0.324128408576952	-3.24184863013111e-05	5.92431087531597e-05	-0.111575719557844	-0.0410328188195385	0.00025479208332424	0.00325134893409462	-0.00934205876131078	-0.0456002461848988	-0.0328388093124169	0.000768516111086859	0.000114547793855113	-1.80897709060046e-05	-1.21258550698222e-05	-2.39729552455881e-05	-0.000860211339028472	-1.37262994446274e-05	8.51394928558236e-07	0.000929162012959672	2.05914518143224e-05	9.41658908248932e-06	-2.03287193745183e-07	0.0808767441673031	0.00263397496301998	0	6.1753513504792e-05
-0.0383457653263204	0.376144844584265	8.50056350267803e-05	0.0123647991880189	0.0977189405616994	-0.023825354003438	0.000334529248265047	-0.0246629658450132	-0.0422354532380993	0.050677323046842	-0.0331507723108166	-0.00033079939619407	-0.000481745983445525	1.39470148672327e-05	-5.82672847604382e-05	5.2018715830382e-06	-0.000414868647232502	0.000336766179186654	-1.30762649497296e-06	-0.00161263063696759	-3.47749854590074e-05	-9.69253346438936e-06	-1.76365396953315e-07	-0.139487539293898	-0.0129876569762344	-0.0064939437619681	-0.00263626656493066
0.0274668013442843	-0.0522096699750262	-7.40207319926967e-06	-0.0365541175044894	0.198028603728864	0.0220016465459987	-0.000829329544556945	0.00964651324010446	0.0415034496368887	0.0187689993133895	0.00351419076802029	0.000372420649998206	0.000768082293554961	-0.000132288181681428	-3.47829703467584e-05	3.88944698648253e-06	0.000585621586634	7.02095947320291e-05	-5.00565061078984e-06	0.00160174586875894	-3.79054768330223e-05	1.38102680988794e-05	-2.25609743997879e-07	0.00275092374885433	-0.00519040758389588	0	6.1753513504792e-05
-0.0268054529803858	-0.00522837758995731	4.0123514359891e-05	0.135695214116109	0.122374814621981	-0.029383797820824	-0.000433435873157806	-0.0594554697374552	-0.0158695125281942	-0.0467683795775393	-0.0907024613119689	0.000426696423910133	8.72169115555543e-05	7.9479181080977e-06	6.13517054559587e-06	-5.01145943310188e-06	0.000862449211296079	-1.81934451883858e-05	-1.15006136880424e-06	-0.00655882357343185	-4.93776186086814e-05	1.53312726951516e-05	6.35902355217155e-08	-0.0211198174855894	0.00157621976165112	0	-0.00345894038236916
-0.0516192566110227	-0.0496045715991922	1.38207828657144e-05	-0.107635647377095	-0.0665837625508344	0.0191767839080972	-0.000373031361393439	0.0717570933556395	-0.0145550620052346	-0.127604235920971	-0.0223991166752094	0.000619806164936509	-0.000366577993890727	-2.85972579927574e-05	1.66438376343336e-05	9.75313458595473e-06	-0.00028490042244167	-5.18132015910888e-05	-5.02746120067954e-07	0.0232264603789583	-2.00690092059252e-05	8.36309933238688e-06	-2.24077447485982e-07	0.0808767441673031	0.00669348698573224	0	-0.000754447408406023
0.0702267386511213	0.00880006056592419	8.94287875736755e-05	0.0235360167740362	-0.0470696970049489	-0.00307729257351375	-0.000562350019079561	-0.14979870993794	-0.0364042566389982	-0.130149555006108	-0.0227096828665039	0.000418182106436626	-0.000376869822016013	-3.12309259479226e-05	7.46306718779621e-06	-1.2037043762847e-06	-0.000191675057687135	0.000364007997124327	5.22833916338783e-06	0.00973120736585109	5.59846006058518e-05	-6.66435560492395e-06	-5.50885181471727e-07	0.0398652313560652	-0.038187662069408	-0.00412887328425049	6.1753513504792e-05
-0.0321222551600298	-0.0914619467281996	3.94867659929687e-05	0.111140387581211	-0.116410777198434	-0.0527458170051152	-0.00055002952700467	0.0139502894976202	0.00946104872209408	-0.0520024222180377	-0.000825810274836747	0.000583144805647029	0.000405242271410033	3.36028144796163e-05	1.5859756287151e-05	3.31659819385877e-07	-0.000143093621354673	0.000133663965214081	-5.41641877938037e-06	-0.0146494519911597	0.000165454278066246	3.78401941381057e-06	-2.20959913810326e-07	0.0808767441673031	0.00730895162546585	0	6.1753513504792e-05
-0.0707529697968613	-0.166002404980985	-4.01001333918405e-05	0.0430635481130475	-0.0564078735071537	-0.0646828985874939	-2.02043300979726e-05	0.058347619640964	0.033416505643586	-0.183304041098717	-0.0294488295875002	0.000451931696128005	-0.000153744154973934	-8.07655051028311e-05	-2.54063342438604e-05	-2.27688346509103e-05	0.00108018212358729	-9.16961928172366e-05	4.68517147100833e-06	0.0264240580628901	1.68548294030568e-05	1.71653508247438e-05	-3.76457238271399e-07	-0.0248229831405197	-0.00558491762210012	-0.00131076153093357	-0.00357442947455933
-0.0107395567474979	-0.00414812442691781	-1.19130796412126e-05	-0.0732602802036253	-0.146870592116029	0.0128854050065768	0.000876130967162769	0.0546557719919518	0.0187725947683204	-0.0552617228820796	0.0246375376070775	-0.000699300283946269	-5.095071830441e-06	-2.76811680641753e-05	6.46636661461031e-06	-1.2392176398146e-05	-0.000381297468384223	3.62055082248069e-05	8.45437724272813e-08	-0.0340655553072258	-9.31674910331637e-06	-2.17029376692324e-07	-1.23554069975107e-07	-0.0923262461730773	-0.0023495802184561	-0.000728786009175253	-0.00129368621137083
-0.206226867669412	-0.116677736762952	3.78059211769699e-05	0.0139445373437335	0.209637689907999	0.000871448709768075	0.00103838248058463	0.00217313249125439	0.0140405411121387	-0.178402742576043	0.00340061685171733	0.000122351449717506	0.00076087829966176	-7.00822645977039e-05	2.80767921601033e-06	-3.50622654898824e-06	-0.000325249591861421	0.000546323003092652	2.2970887221252e-06	-0.00864748872450583	-7.35546884444993e-05	-2.10862216979413e-05	-1.11894180254701e-06	0.0460899160746877	0.00247874982705154	0	-0.00814643490501232
0.0693009212954048	-0.164908763764687	1.13205689542539e-05	-0.0371353009881453	0.0342187138955099	-0.030031865878264	-2.33305250065818e-05	-0.0765303762748265	0.00882277669810039	-0.273403825595993	0.0322046416380262	0.000517617490885636	0.00060665250266001	4.52080647204145e-05	1.26350437195111e-05	8.01984886145135e-06	-0.000888771421986956	0.000405171530081905	-1.38912122760182e-06	0.0142364703770601	5.21470438414884e-05	-1.2528894342001e-06	8.63642879433968e-08	0.0808767441673031	-0.0048858814255901	-0.0020471824634517	-0.00082985725048812
0.0835521249382329	0.413759127281562	0.000115021131003479	-0.0705869938805489	0.0407344825199911	-0.0175961697340672	-0.00100391241018538	0.0458580542188469	0.00587757960413127	0.17341176580991	0.0389300922920004	-0.000701921126075922	0.000289810383512279	5.38238154024206e-05	-1.15467489895105e-05	-4.6870956637024e-06	-0.000182377135304557	-0.000128355221271303	-3.68935042560636e-06	0.0300080718121052	3.75107702974553e-05	-1.36906890271238e-05	-4.22426850721358e-07	0.0808767441673031	0.0112125160195211	-0.00232251521699545	-0.00162748668731993
0.190182496080381	-0.0257551408007697	-1.80427606766287e-06	0.149705080682431	0.00655594841781815	0.00677102432480448	-0.000508702472134859	-0.0229465757083361	-0.00735775954819695	0.16601458965159	0.0547352899142448	-0.000321965941291524	-0.000725084181267932	-3.6872060860893e-05	1.32548063913607e-05	2.87504196672117e-06	0.000501181394832795	-9.37106100129537e-05	1.85677046427024e-06	-0.0109080288007641	-4.79679343848849e-05	9.26617700280907e-06	-1.38724571496773e-06	0.0415891360629679	0.00109875292704342	-0.00297642880987359	6.1753513504792e-05
-0.107742083632085	0.0493454381061353	-4.88290634125255e-05	-0.0230606097963044	-0.124028180424961	0.00608619519361597	-0.000639260506432815	0.0405720023289879	-0.0737267169069201	-0.182570304809787	-0.0655832334118157	-0.000187078473502078	-0.000491339027981152	-4.65996842374805e-05	-1.28247617170452e-05	4.1552331186967e-06	0.000510812875894384	0.000154516003248784	2.1802108918223e-06	0.0351530398542843	5.51849667203008e-05	4.91324616103128e-07	3.69842101388684e-08	0.0155314204924204	0.00345336237093807	0	6.1753513504792e-05
-0.102537917860817	0.166615628877899	1.77892087476206e-05	-0.0680060246848427	0.0750178666228813	0.0228201197817748	-0.00107971766132864	-0.0546195547136595	0.021599479764014	0.0224288675925377	0.0593721526108173	0.000294346485300911	-0.000899170701984975	-4.19395105522025e-05	1.41986074047029e-05	1.25273667901382e-05	0.000773829181513364	-0.000324456824114971	2.51239109583246e-06	0.026723842290107	9.04554062373109e-05	-2.27712367730781e-05	1.09945162529712e-07	0.0487112075487484	-0.00303168278226273	-0.00116246020756827	6.1753513504792e-05
0.00925149586183172	-0.150442861558705	-3.09338157193917e-05	-0.0892382131750178	-0.0288452590618294	0.0664669228652308	0.000300439032197453	0.0277777101605803	0.0175509768923483	-0.0704361092604854	-0.103655772160855	-0.000362658100432789	-0.000597243769508427	-6.68716002454328e-05	-4.64538145850124e-06	1.46886330114615e-05	-0.0012661366626564	-8.20126562599555e-05	-7.50695512530264e-07	0.0165547222778275	-2.80604649114391e-05	-2.89109496465212e-06	-5.02182131434381e-07	-0.246973592315408	-0.0127918203015923	-0.00753914571167902	6.1753513504792e-05
-0.10630195013917	0.0505545918031767	1.88501767750537e-06	0.0140187601479831	0.200735864171228	0.0045507596225618	0.00039256312564051	0.0392833502535777	-0.0593517237483154	-0.227288459363574	-0.0292602526447674	0.000340399899187105	-0.000227061904779502	-4.92649946404189e-06	7.3345803546232e-06	-3.05619146279135e-06	0.000262631423749271	-0.000407005492998991	2.68582507967352e-06	-0.00325290059575567	-1.34692904862899e-06	1.64419757344714e-05	-1.06476234118524e-06	-0.196754273976326	-0.0109488627284414	-0.00288072107858051	6.1753513504792e-05
-0.0214230625994163	0.0622988772853941	4.68170701817261e-05	-0.178139070777984	0.10057831673068	0.0349077092134735	-0.000671780335871119	-0.136327051026158	-0.0897102268138712	0.0943888496803684	0.0612896655369244	0.000401856840286374	-2.13453004472841e-05	7.30366656354065e-06	-1.30707690675358e-05	-4.01779143555103e-06	0.000470449001219952	-0.000765891856344902	-6.24671570803592e-07	0.000923546199760761	0.000103444432230759	9.59891487739561e-06	-1.38191967469226e-06	0.054185267777056	0.00508419737562948	0	-0.00329222664671724
-0.0339997078654548	0.0096356209737003	1.21362760170385e-05	-0.196197629835401	-0.109040085919318	0.00662326441263783	0.000444287379762098	-0.0151261052123723	0.0191329637928082	0.143385959958062	0.00319227383903598	0.000321917313808484	-0.000138863995913452	6.93812629180002e-05	1.0732549179826e-05	3.03968480408479e-06	0.000844229635376337	-0.000143362625860899	3.43368853994441e-06	0.0308524679077715	-1.54416943340951e-05	7.04992867928134e-06	6.63649235566055e-08	0.0255450739940164	-0.011444990591794	-0.000457852913245405	6.1753513504792e-05
-0.0131476137064471	0.0185249545757946	1.17873481300101e-05	0.02226501102891	0.1846729475834	-0.0706009355686373	-0.00131246698630472	-0.0769448041135653	0.0441679492865747	-0.0133799842877396	-0.034264668540703	0.000251495445201755	-0.000887493114864246	-6.25020440658819e-06	1.06419569139149e-05	-5.80024536711576e-06	-0.000954231688734652	-3.87434979388646e-05	4.35092591066777e-07	0.0240788645772694	3.58654814325288e-05	-2.35326200233033e-05	1.18864983855715e-07	0.0808767441673031	0.0106783233504495	-0.000129606161862861	-0.00224608089715583
-0.0516138423516306	-0.05570113659031	-7.29489563799923e-06	-0.153344945450209	-0.165162009199947	-0.000983750358720004	-0.000544731969765122	-0.054793117844155	-0.0147297018115844	-0.0278623520359779	0.0229533688482717	-0.000274266664864409	-0.000181317942986481	-3.83878976386587e-05	1.4269192952554e-05	-2.77826522920854e-06	-0.00062614500974767	0.000158041840576661	-7.85967288918776e-07	0.00565849546661723	-2.29244371439119e-05	-8.43268005701336e-06	1.17373412322763e-07	-0.201074148072861	0.00345132181882435	0	6.1753513504792e-05
-0.0118307983514458	0.0931627208816459	-5.4499129873431e-06	-0.046869922761856	0.0540665347890323	-0.0435047746622419	0.000393681310871141	-0.0113138136405619	0.0184410229621461	-0.0771501443978925	-0.0305625893134822	-0.000513190179912248	-0.000694991289637015	-8.55393551828509e-05	2.04743842924238e-06	9.87167399002509e-06	0.000397025368958692	-3.13766019809369e-05	-6.44653616943547e-06	0.00338447391569741	-1.23647037164609e-07	1.3178000086489e-05	-5.28541629352119e-07	-0.244308211739885	-0.00298719058929664	-0.005565688149472	6.1753513504792e-05
-0.330486678500783	-0.085469109491405	-3.85687373072319e-06	0.0877806841301505	-0.0607114312678649	0.0323595391716049	0.000231215596429024	-0.0798786400692474	0.00216183641418888	-0.074480320746908	0.0334407772691729	0.000855805653914077	2.27090199316216e-05	4.85083907098005e-05	7.55002727914622e-06	8.91158503413259e-06	-0.000697590157231143	-0.000702494495634531	5.34033354071539e-06	0.0268527540422019	-9.90551376648385e-05	6.62734300238554e-06	1.23511386673769e-07	0.0808767441673031	0.0118052121396068	0	6.1753513504792e-05
0.130076241634086	-0.0807184926623821	-7.64956982646225e-05	0.103820694973047	0.127856196064425	-0.0368166136073561	-0.000320748797982273	0.00596958841788209	0.0027867192265707	0.208973696324477	-0.00353260734747152	0.000253009551773875	0.00133820443836363	-3.27515483657947e-05	8.33080735618275e-06	-1.15421872817212e-05	0.000353448223918251	0.000182398875144596	2.01434157953706e-06	0.011711928578479	-5.59134671908046e-05	-1.70428252788124e-06	-5.93472813004148e-07	-0.102144639396455	0.0135353951406971	-0.00514374171267762	6.1753513504792e-05
0.200544154315374	0.0934920368122729	1.56535961810533e-05	0.169455033258076	-0.0872474791544023	0.0488454944772407	-0.000437110978192989	-0.0302209296624542	-0.00940592352169456	0.0301028415720408	-0.0624965790279108	0.000664205211436952	0.000211625345149402	-5.06064246180715e-05	-1.69344296505614e-05	-4.09180896066008e-06	0.000338071447637311	-0.000263715885471583	-1.33706238825138e-06	0.000808916645392843	-2.98776732876593e-06	7.53449946144791e-06	-5.12539740538109e-07	-0.045044016537517	0.0131308379513437	-0.00411158714895543	-0.00410202007927007
0.127313951053812	0.257665455851299	4.25209570493745e-05	-0.119641056477351	0.000160028116736877	0.00813517910152384	-0.000711552260094117	0.0714455302023742	0.0321574102216424	0.0356137794301545	-0.0138195278752107	-0.00072223976667285	-8.95970410526026e-05	-7.48010740085903e-05	-2.46029803983028e-05	2.57699912942222e-06	0.000242864160985734	-0.000468331744949091	6.06911189970916e-07	0.00334085250303917	-4.07789602856479e-05	5.10745113957434e-06	-1.14620758218109e-07	-0.222359044866297	0.0103309572946468	-0.000240543706763963	6.1753513504792e-05
0.12226394770227	-0.0416540658868749	-4.20591027481265e-05	0.096692443243735	-0.146125742970077	-0.00843277627326677	-0.000209364883839935	0.0579208428543228	-0.00685627408111644	0.337314282603851	-0.0495491076245697	-0.00102507029454768	0.00044240098675008	8.92700232113519e-06	5.40791196201873e-06	7.75412537956655e-06	0.000721364491640397	0.00036105097023742	-1.01042145805863e-06	0.0096666475672722	-9.37018713065285e-05	-1.50752234060469e-05	-2.75925747805772e-08	-0.0539908974212573	0.00410998617461367	-0.00466147750602075	-0.000362463261320056
0.0496709030113198	-0.0534735254431189	-4.80549500611049e-05	0.0373939629934883	0.0609261432255328	-0.0179598278265034	0.000628735852674644	-0.0431186394170824	0.011265166845188	0.193098427375386	-0.00235004083503609	0.000338722937472502	3.14347899383893e-05	7.14569390700692e-05	-3.95417098023598e-05	-2.25267913234184e-06	0.000511904893889747	0.000141957465732423	-2.07648421446383e-06	-0.0107154594598207	3.86307627189275e-05	-5.78821446306499e-06	-5.22990384221877e-07	-0.154694414962006	-0.021024733196423	-7.81590249987474e-05	-0.00430059968632102
0.0194586173524163	0.0498920631484205	2.54387585336691e-05	0.139153661046877	0.0813716882191944	0.00360945203445584	-5.74935006563138e-05	0.0181441982610433	0.0359293139381922	-0.113617946785624	0.02270220779679	-0.000494091667071594	0.000980409051401399	2.80763202096246e-05	-1.52031552024257e-05	-2.13472763765932e-06	4.22077696593526e-06	1.65072599414007e-05	-2.79073524267481e-06	-0.00767523106016355	-2.72861638511701e-05	-3.34468335317917e-05	1.00171408057292e-07	0.0808767441673031	-0.00138600898822894	0	-0.00368703002392634
0.0252034067548306	0.146707312130904	-4.76788304607512e-05	0.0253908347518259	0.0835984025127647	0.0315268482620339	0.000949958441930798	0.0209135512528147	0.00394265976703823	0.162036739142325	-0.019214294739947	-0.000295274781178967	0.000447845439777383	5.26428548595081e-05	-3.48868380550815e-05	1.24882426832951e-05	0.000228780068328494	5.21446397960812e-05	-5.83245196761339e-06	-0.0141948166179133	4.82987907686194e-05	1.90069082006694e-05	1.0473746092643e-08	0.0808767441673031	0.00658560281016674	0	6.1753513504792e-05
-0.0636425615060228	0.130049351971802	-5.20677273765369e-05	0.0921501850249551	-0.231293426463934	0.0354870360252248	-0.000353917829281736	-0.0209806399244233	0.0264241931557239	-0.0358861517278256	-0.00192326533540721	-0.000198430089758173	0.000530947446282459	1.18805341919881e-06	1.43119869338015e-05	-8.96601221456184e-06	0.000163182214830471	0.00044266122197878	3.5548375010297e-06	0.00627543071898429	-5.30692310432013e-05	-1.81684091644652e-05	1.25637993342309e-08	-0.016536432607256	-0.00609052292550694	0	6.1753513504792e-05
-0.0456167234434744	0.0322939734980316	3.30166979316537e-05	0.127187418892423	0.0370200661584068	0.0210154842257453	-0.000351383168760599	0.109459948280419	-0.108279650263472	0.256455137984613	-0.0920268887200657	-0.000532341311097806	0.000153021323706426	0.000106808247668511	7.62162022982515e-06	-5.18975993291093e-07	-0.000292627647799693	-0.000177437788121182	2.38357763771013e-06	-0.00326100612391733	-0.000106943844059071	-9.37795400568486e-06	-7.09599579096221e-08	-0.219488711339935	-0.00285124456913655	-0.00192630142265937	6.1753513504792e-05
-0.0886678625181249	-0.0658698297774278	-2.28926354595149e-05	-0.0482730082112038	0.171524999494289	0.0296844006028876	-9.04964086613225e-05	0.0184518756091898	-0.00142328443244166	-0.0435540904237051	0.0269812035862067	-0.0004219915836432	-0.00031121201947748	4.40351980848241e-05	-1.69861324201825e-05	-2.94001633793783e-06	-0.000503855375868945	-0.00020122146519963	-6.12080656714475e-07	0.00848936121872179	0.000104658491663967	5.91042832098765e-06	-8.4274237022175e-07	0.0808767441673031	-0.0126868120530632	0	-0.00477401985866188
-0.212025159722846	0.0798785409391531	5.52424651478756e-05	-0.0541175679171602	-0.110032643284379	0.0168448496275431	0.000573640131157571	0.0518517367128346	0.00275128467241403	-0.129567425061245	-0.00356126097272613	-0.000113071463532566	-0.000383446273825583	3.95236238281971e-05	-1.17018465034535e-05	9.47766186176757e-06	-0.00027821185137189	-0.000647720498302196	-1.23190541534424e-06	-0.0223303499080826	-2.34708773129144e-05	-1.11223194765309e-05	1.22017561388077e-07	0.0808767441673031	0.00665318879560273	-0.0047437347437721	-0.00382804035861439
-0.145311691190491	-0.00895819790628993	-4.19114889894656e-05	-0.158072339467201	-0.00283307408869538	0.0276795710894919	-0.000773959729295615	-0.0259810714814571	0.00633399242471921	-0.167179154928921	0.0451810890347495	0.000370381344153348	-0.000710366148038322	-5.23418725819624e-05	-2.58302619128292e-05	-1.71897342597926e-05	0.000522391152114832	0.000306265368465342	2.71788793737571e-06	-0.0133515211265307	-3.67116451382987e-06	6.77337903320918e-07	4.18230412524423e-08	0.0808767441673031	0.00845586741874271	0	-0.00168539939962309
0.142385030829366	0.198817755323651	-2.159928609069e-05	-0.0101793849303605	0.0399221715311551	-0.0358564695972944	-0.000603370158672178	-0.00161859853444379	0.00327966001852831	0.0643908385786385	-0.0673383970089726	-0.000963867227595894	-0.000684414950251844	-6.6741475119092e-05	-5.7379205233854e-06	-7.83816065486054e-06	-0.000607369469651675	0.000160452521148713	-7.19369664303748e-06	0.0170311774011465	-3.75186295821228e-05	-1.01707134242401e-05	-3.23957838221922e-07	0.0808767441673031	-0.00781808635558068	-0.000159247725322831	-0.00405575754871312
0.246029386619379	-0.130680369933666	9.43931180308333e-06	0.0408220582464012	-0.0594369862640537	-0.00782905688203606	0.000441087670393969	0.0705853064307516	-0.0389820671465079	0.144488612230454	-0.0250507070208966	0.000483880434898776	0.00029107509364068	-3.56182904293068e-05	-6.12145931799812e-06	6.28824685944274e-06	-0.000408755988716036	0.000139736080751351	-1.27742638408312e-05	0.00543524420665453	-2.10030222506097e-05	1.77832735315242e-06	-4.34781819325103e-07	-0.237660509584338	0.0167501399333008	-0.000433304947293323	-0.00284301459491121
-0.106716387466814	0.0165361383241884	2.23000779333571e-05	-0.0877041043228561	-0.10283753161167	-0.00822168589346473	0.000825982830502392	0.00520523878984513	0.0338021611213244	-0.115410136626034	-0.057578942517706	5.60416797770191e-05	-0.00104181420954019	4.3885547509559e-05	4.93608078122598e-06	1.67681660667718e-06	-0.000161689629642359	-0.00036989919959074	-2.933439073316e-06	0.0252955722339794	9.38633999996163e-05	-8.54866469279791e-07	-1.12324316459134e-06	-0.137135611874865	-0.00130624932432644	-0.00101928138619722	-0.00441383164492093
0.198701693542965	0.183338812560251	1.87882570692466e-05	0.00834332872983179	0.0707689732281471	0.0244235752453497	-0.000613181557325371	0.0117001483381833	0.0199721333517384	0.00662984154863411	0.0088077875041046	0.000185783627988378	-6.28827507027641e-05	3.89479530462644e-05	8.24948705457906e-06	4.811758139045e-06	-0.00187932796283463	-0.000126303639838898	-3.3310238596318e-06	0.0185757423185382	7.29488709918513e-05	1.49438886216657e-05	-5.91138820560388e-07	0.0808767441673031	0.0104315574226488	-0.00105191788864378	-0.00304948871030775
-0.00776159063853532	-0.052480355871652	7.43055927898695e-06	-0.0417365648451441	-0.0126223063599428	-0.00802885822573829	-0.000373604423177798	-0.028966818574377	-0.031766055297496	-0.0085064216957963	-0.0167527287884832	-0.00060066524188418	0.000652840244827591	0.000111286898969443	-1.12666740321732e-05	-3.6979578603713e-06	-0.00230489807322654	6.54121693612897e-05	3.62270881471005e-06	-0.000120240775364766	-3.97831793514936e-05	-1.23773564397744e-05	-1.34952663299881e-06	-0.0310022583848552	0.0114721715864341	0	6.1753513504792e-05
-0.00412162515068093	-0.0649682188689962	-8.46632689599502e-06	-0.0506378584231117	0.0349026452383892	-0.00936717823074718	-2.21842626400015e-05	0.0312981413465572	-0.0139275925308746	-0.179664211857066	-0.0523343962043918	-0.000732441818700913	0.000623558400479896	-9.02853978747009e-05	-3.08639481583217e-06	-7.54031441174696e-06	-0.00111279865094027	0.000163223643730781	-2.91160341281405e-06	0.00939313185391444	2.96560388020062e-05	1.43886366588131e-05	-1.07277530858596e-07	0.0808767441673031	-0.0132989467952503	-0.00317204834671203	6.1753513504792e-05
-0.265403676124186	-0.0927398882297543	-2.04505929802812e-05	0.0882123280393572	0.0643470154654027	0.0272569199552364	-0.000157385874095972	0.0632250761062556	0.00533483466412554	-0.263616164562434	0.0101626790044014	-0.000812076292267983	0.000631961211451371	0.000119306302576616	5.79998949534755e-07	-3.25423277092174e-06	0.000637220747679246	-0.000127085560671869	-6.55267828253425e-06	-0.00134031422151604	-2.24494973962708e-05	-2.62523686167526e-06	7.20313932944805e-08	-0.137240407256228	-0.0101465063741013	0	-0.00874789856688962
0.00801735488096744	-0.0305485383330937	1.93356844522263e-05	0.0922738188103076	-0.0546358452133083	0.0346534284449227	-0.000427550200248983	0.00396790208786713	-0.0439658739345341	0.129124748199524	-0.0214078947541142	-0.0008980411689542	0.000843467737124293	-5.64835733501967e-05	-8.60033388816461e-06	-4.23395241944124e-06	-0.000349220585956767	-0.000784655287278446	-5.69748880197007e-06	-0.00551056145263917	-1.60750512253616e-05	1.47500687821545e-05	7.57494329484132e-08	-0.0793465761743904	0.00810832189630384	0	-0.000290477370372799
0.0579730122995366	-0.0222456727752566	-1.39805928826009e-05	0.128132582749619	-0.0833266589060627	0.0565261331038338	0.000266981653624709	-0.02764101997923	0.00278765427547478	0.0723733897414098	0.0436891318791097	0.000640682636601442	-0.00087987116947319	7.54869133299252e-05	1.10260526520189e-05	-4.83337546064444e-06	-0.000686789262660414	-0.000346287798218325	-1.60772554880229e-06	-0.017528325604478	-2.76038391265887e-05	-3.98718148819643e-06	-2.99958136773526e-07	0.0808767441673031	0.0112873623861498	-0.00132146751069195	-0.00360625148154314
-0.02753496643334	0.0159988526732564	1.68415156738266e-05	-0.12870315040487	0.147669014187478	-0.0252476664868838	-0.000939810921526618	-0.0196673199182725	-0.0295646366781609	-0.0125581462685824	0.01015656442212	-0.000201773102557756	0.000176119798539043	-3.58136752420801e-06	1.43222385498021e-05	7.97787629425173e-06	-0.000638408097851983	7.17474179987576e-05	1.95873137665004e-06	0.0112709540086133	-2.93105902166024e-05	1.99903645830002e-05	-7.0682970809699e-08	0.0645001105628202	0.0115781950158866	-0.00562464887071512	6.1753513504792e-05
-0.0287090466471763	-0.0883934809009115	4.72954522008351e-05	-0.0158558606185276	-0.129101834849618	0.0294793940888698	-0.000213465558171588	-0.036906611199779	8.88429808785229e-05	-0.0989003500373129	0.00421185328932538	-4.7070129155502e-06	-0.000687113474284184	1.55826058680919e-05	-1.1586281236986e-05	-6.57831696626587e-06	6.24443184029655e-05	-6.20801007523708e-05	-1.10684893472879e-05	0.0126782615452892	0.00012349122060562	-7.47103808818039e-07	-1.41296871092322e-07	0.0543218015165881	-0.00547184337619477	0	6.1753513504792e-05
-0.008144619807397	0.00957375165695185	-6.53501678943291e-05	0.0744825387259318	-0.0169588339501104	-0.00135679139379108	0.000474960196914509	0.0455662451243379	-0.0608108322280211	-0.195819357316799	0.0233153337993577	0.000312444267823953	0.000342611395370174	-5.36304545608601e-05	-4.75451479520217e-06	6.59994304097467e-06	-0.00224762796548006	0.000413613637477717	-1.71247851765699e-06	-0.00393795381950024	-9.33482062304147e-06	1.6562816647081e-06	1.18908188850853e-07	-0.135242653430621	0.0129394507099057	0	6.1753513504792e-05
0.0693034923010003	-0.0629875979507118	8.61652173242966e-05	-0.153789232910449	0.0265842246598922	-0.00241237750184309	0.000305606342440479	0.0417582631194005	-0.0254979265497607	-0.0837340776198084	0.0481941657210552	-9.95569980852817e-05	-0.000969965869828671	-9.53870117624822e-05	2.2873435107984e-05	-5.6078051231534e-06	0.000497466830552407	-0.000728712853650615	-2.59300594418477e-06	-0.00254561548025711	4.94909951551659e-05	-2.15121844896471e-05	-7.07341584194054e-08	-0.229709701858155	0.0105329254495494	0	-0.00704190110107283
0.135998340949312	-0.0398573168089331	-2.21744335776597e-05	0.207672117193812	0.16949930140237	-0.0026475656556979	-0.000910804185770164	0.0333410283063114	-0.0196774384904389	0.0633970571587075	-0.0105332501841993	0.00016237401445629	-0.000234599752767295	1.71696745123739e-05	1.09412476634319e-05	8.06653602447582e-06	0.000156505849285393	-0.000561000700150416	3.09218728911098e-06	0.00382372158480759	1.25546179046143e-05	1.99372797005104e-06	-6.35135289916988e-08	-0.102322447269013	-0.00332425980353768	-0.00356926475727248	-0.00320832808163851
-0.0370281062558888	-0.084431606635357	5.89631501082266e-05	0.026890220289242	0.0289492830493692	0.0185677870651679	0.00040262921675005	-0.0343627266862589	0.0220569124271814	-0.147080571224015	-0.00875843055615844	0.000570460808322348	0.000624518369559013	-9.07247355467211e-05	2.53046699081327e-05	-1.06745674234299e-05	0.000607336590392693	8.87594193803576e-05	4.94161508513002e-06	0.0145805493573818	4.05651782704464e-05	-1.26969699015822e-05	6.74498741304319e-08	0.0808767441673031	0.00100947338924828	-0.00406424938184546	-0.00815985134888997
0.14862350258287	-0.0309416346691599	7.16618252725176e-05	-0.0640835754019623	0.00787550139244986	0.00657705914086226	0.000657037688009954	-0.015356896889121	0.011856236825267	-0.0857597473793615	-0.0235263066322942	0.000390788328718417	-0.00054095004597321	9.37138208478849e-05	-1.20270390643329e-05	-3.73453300739346e-06	0.000406925833936089	-0.000499525320437288	1.54952181619095e-06	-0.0232745137793042	6.16008371889798e-06	8.61446780064945e-06	8.51149617453473e-08	0.0808767441673031	-0.00684025260248755	-0.00199512785654943	-0.000171888184354874
0.11570613138725	0.797712640875882	-4.66667929585052e-05	0.115780362019098	-0.0118119912540727	0.00892028312660975	-0.000703380634688555	-0.0191107588169143	-0.0112989256653693	0.0239793054383959	-0.0377945896387567	0.000459439255721339	-0.000408892958655094	8.84388321018559e-05	-7.96570752481518e-06	-7.38883578788041e-06	0.000227437132811703	0.000309230471341904	2.06299153759915e-06	-0.00202893713732466	-2.26310746461733e-05	9.38559622243318e-07	-2.91594114931737e-06	0.0808767441673031	0.00628149940533151	0	-0.00538453666382099
-0.158327882480462	0.735284360570557	6.85467024852393e-06	0.0432831779944234	0.0488317652985195	-0.038934759502195	-0.000196651560098626	-0.0585056312479401	-0.0084041629266155	-0.0875530276530871	0.028635276630661	0.000431471749960055	0.00101477870004363	-4.42453186189073e-05	-2.50968532988782e-06	5.23404671870509e-06	0.000246402917509103	0.000189369325594768	-2.11963211760313e-06	0.00980911874708257	-6.10810449153121e-06	-7.24375976479674e-06	-1.13838171289515e-06	-0.173212631614326	-0.00118937662153284	0	6.1753513504792e-05
0.0480093375095019	0.158970489722371	0.000207525053185664	0.0126416306390931	-0.107384695263935	0.0336887636516989	-0.00131445262488261	-0.0379127076563134	0.0346316099236914	-0.029828017564543	-0.00958367550601524	7.0635894437121e-05	0.000912417895760909	-3.70107646362472e-05	-8.2916880830286e-06	-7.30924305125669e-06	-0.000720384591459733	-6.73554225977258e-05	-3.58636896735653e-06	0.0100410504577766	0.00015479967490073	1.9103438221757e-05	7.33144434050814e-10	0.00888325046653815	0.000855967627104492	-0.000874574432691122	-0.00357991104873046
0.0162208410771034	0.102543358903664	-7.92186993392452e-06	-0.0801845847241462	-0.183297587971008	0.00598275772281953	0.000165764437347615	0.0090658869626381	-0.0080365666507366	-0.263235414453838	-0.00524011164891147	-0.000107928688789505	-9.34840372799339e-05	-1.02872386497088e-05	9.88799150336561e-06	5.78032899589687e-06	3.83535710857252e-05	-0.000496913038024238	-2.69958605025877e-07	0.0140157262335701	1.00691388593699e-05	-3.62688856603288e-06	1.1881139161396e-07	-0.133040499355903	-0.0214124295299999	0	-0.00166033907052499
-0.106463422185199	-0.120810894676536	1.95834618474944e-05	-0.21049128125129	-0.144891187365833	-0.0308165984769179	-0.000391598682242256	-0.00865945459471829	-0.0103503093450462	0.0371193537515984	-0.047713043786661	0.000466816796717673	0.000466732152714533	0.000107058136833871	7.20996676184527e-06	3.00199303926441e-06	-5.71518930893022e-05	3.89009953354336e-05	2.10110988030365e-06	0.00542542613996888	-3.61721507241564e-05	-1.09432611666849e-05	-3.10576014572739e-07	-0.20295930730189	0.00380319086775005	0	-0.00650200727804606
0.03452529991127	-0.0611534026342329	1.30675812100023e-05	-0.114117058017365	0.0259709250370519	-0.0122058488493841	1.19659260622296e-05	-0.140053458945065	0.0413905704823756	-0.185104895381607	-0.0359419312084496	0.000689098732483462	0.00034723268022141	-5.26284365865992e-05	-7.97095419002858e-07	2.20570752085258e-06	-8.97231004270971e-07	0.000206822035018872	5.19806185517169e-06	-0.00545729724683242	-1.8020592465251e-05	-1.65171743082837e-06	6.36716344093458e-08	0.0808767441673031	0.00688918210521483	0	-0.00220347350930084
-0.122016040546655	-0.064457098733339	5.64312096855701e-05	-0.0760622122835465	-0.0384283752223997	0.0317017752850108	-0.000265937572773822	-0.0856605500280474	0.0287643326766327	-0.173567093968046	0.0258944600574189	0.000496954289670892	-0.000517966602567199	-8.32801366483782e-05	-1.97870919235177e-05	-4.59712167277804e-06	-0.00113002680741026	0.000107711414455647	7.94263395054173e-07	-0.0104333395115253	0.000125932502056614	2.73073457024431e-06	-8.33573401526344e-07	0.0808767441673031	-0.00145601901040682	0	-0.00327815840729817
0.0396409815388483	0.0668360407489366	4.74347413843557e-05	0.0518085362360277	-0.0466539114141763	-0.0229529749291991	0.000982725983026622	0.0227922178828885	-0.047999883804455	0.0788271106488505	0.0541830434855934	-0.000349475032498048	-0.000201588152490384	-1.03372497685106e-05	-9.47773281945175e-06	-1.27173096392541e-05	-0.00084820045778633	-0.000125249466075728	-3.39614521582821e-06	0.0231698639542715	-6.33834926581089e-05	-1.03879456105904e-05	-1.53282057624438e-06	-0.206793156607334	0.000657789672028564	0	6.1753513504792e-05
-0.120025858449121	0.0597840466604318	-3.197650632214e-05	0.0699667147426806	0.0691001775182474	0.0792198184652382	-0.000153881288946445	0.0833193541090018	0.0144922292257499	-0.10022994787387	0.0267462393393247	-0.000514026512025367	-0.000714499722245132	1.15061218581847e-05	8.75220175000635e-07	1.91655610626285e-06	0.000610253208429112	-6.01940549378455e-05	-3.37730429578187e-06	0.0116891955762515	-8.94852328570117e-06	-1.5208330851002e-05	2.89547117393596e-08	0.0633364487324999	0.00929732253836746	-0.00695151517831116	6.1753513504792e-05
-0.0741162876032055	0.0126344410892689	-1.57485610648989e-05	-0.0927469254381089	0.00130284763467925	0.0143250570778977	-0.000467582216297835	0.0200398814009417	0.0283293995325675	-0.132023740779748	-0.03866307585416	0.000641716484931276	-0.000199723553830466	6.89165656297952e-05	-2.08590123738084e-05	1.6967485632069e-06	-0.000369893871662752	0.000347559691076693	-3.96944553737733e-06	0.0166364091379336	-4.33078799949582e-05	-2.07365059748943e-05	1.2405751781408e-07	-0.249827916170892	0.00170307361325972	-0.00143765498040604	6.1753513504792e-05
0.0245710444685072	-0.0369436108262637	1.35757214883014e-05	0.0935722159678929	0.0656124087402301	-0.0451650480179042	3.54093726429028e-06	-0.00717579880766006	0.00978357022164289	-0.237406413504466	0.000262916692393533	-0.00019439335368987	-0.000990333890980799	1.43089988471345e-05	7.40416405298205e-07	-2.70187213224915e-06	-0.000570030104722008	0.000286975556038405	1.81775173913046e-06	0.0241777344489358	-8.17154813863574e-05	-1.57220296315153e-06	-2.93226152692228e-07	0.0808767441673031	-4.59500550109571e-05	0	6.1753513504792e-05
0.0976686794462591	-0.0920712388706663	-2.19750333219082e-06	0.0758508082463967	-0.00781635167133476	-0.0144445446232154	0.000222651548531516	0.0881729704308403	-0.0401126839523684	0.190432466250536	0.00711957118507045	0.000230633806834968	0.000235670606848037	-7.06687339270262e-05	8.85410563489231e-06	5.21776980333399e-06	0.00029320815665046	0.000166604044655072	1.11385182899326e-06	0.00229513851022811	4.16977404447127e-05	-1.19028776667252e-05	-7.28995483978423e-08	0.0150713788881487	-0.0157666819970271	0	6.1753513504792e-05
0.116880192097094	0.000609749597713982	0.000133496949612733	-0.0146146636800465	-0.188268320140203	-0.0229084904671693	-1.59979132114962e-05	-0.0766002956294947	-0.0126497984117009	0.119019557119229	0.0232134448080104	0.000446498885332769	-9.52207665151361e-05	-5.89993324906501e-06	-1.64054031829286e-05	-1.47987827406881e-05	0.000632131535216462	-0.000509210014846162	4.44004947919296e-07	-0.00563547494574412	3.98614021659416e-05	-4.53233813657583e-06	-1.79360011842711e-07	0.0306312536851026	0.00959406452243727	0	-0.00205802003179401
0.0310981005479853	0.157678379668258	1.75593557167897e-05	-0.112635762530326	0.0210985334562768	0.00269972471218849	0.00128575448458768	-0.0841904348458453	0.0501573422484081	-0.0237940758286355	0.0209699888162362	-0.000154874684631934	4.28815299711172e-05	7.08059791465487e-07	-5.27964577834439e-06	-1.01735489916877e-05	6.64059158361763e-05	-0.00117926103557564	1.38724827158931e-06	0.00432605394521501	4.88564227822952e-05	3.70593806442443e-06	8.44190233273423e-08	0.0808767441673031	0.00942154171730425	-0.00463790261561325	-0.00518011572773536
0.0501826067521338	0.0524159638767618	1.75117269096692e-05	0.10054611028762	0.0808775519792506	0.0110532977380557	-0.000755355218956311	0.000615129535634695	0.0146679358860236	0.340476610216651	-0.0172487692426118	0.000629870432825808	-8.94941767699553e-05	-3.83485215884605e-05	1.54603990583091e-05	-8.9591382325116e-06	0.000132089217498743	-0.000321660961279058	-2.89567227862442e-07	0.0111838567549842	5.39266768642133e-05	1.31663445614993e-05	8.19759964354461e-08	0.0808767441673031	0.0139083232286881	0	6.1753513504792e-05
0.0468526106504812	0.0213320176456031	-2.86711961144936e-05	-0.0151078085315199	-0.160732403136263	-0.0201485157477194	-0.000210699244724943	0.0200275963717935	0.037970369036141	0.223445923644851	-0.0290178733664112	0.000625249000101968	0.000719296162040806	5.10695872890654e-05	1.53786378067622e-05	3.69014035972448e-06	3.92853260808845e-05	-0.000338134773232524	-1.76301897014675e-06	-0.0325574776446786	-2.77109094632966e-05	1.47475519340912e-05	-4.96463350430076e-07	0.0808767441673031	-0.00983673989302947	0	-0.00347584485188468
-0.116511639156427	0.0837825459511599	-4.23299708595115e-05	-0.120112354199828	-0.101141567216878	-0.0663648324322005	-0.000338283172950482	-0.0422923759353991	0.0161608131951465	0.263398975954408	-0.0189338358533505	0.00019728075778791	-0.000471220039654829	2.61123742075764e-05	1.07544247274216e-05	1.10199932479293e-05	6.17856017304241e-05	-0.000156413217767382	1.26987951643009e-06	0.0152994978887866	2.13438876852656e-05	-8.38074841524872e-07	-7.95908945416812e-07	0.0808767441673031	-0.00667345131059027	0	6.1753513504792e-05
0.0342501781331435	0.0735435974276757	3.32548098336272e-05	0.0290678429347588	0.0585927858325008	0.00779989118616897	-0.000401730102129627	-0.041080179612153	0.0439083276127861	-0.103079652985838	-0.00652655105565447	0.000943717990731674	0.000425164318384352	8.20023007019888e-05	-1.63346805432951e-05	6.55166526453144e-06	0.000256756337113639	-0.000215165775299342	1.67012528962118e-06	-0.0310851005133508	-7.47953856996553e-05	8.10114431160081e-06	-6.30978508331381e-08	-0.27931476196757	0.0106542315267733	-0.00209049707062547	6.1753513504792e-05
-0.13576036588221	-0.145710120201777	-7.29653186737345e-06	0.0598016990905585	0.0815483564233184	-0.04143472943958	-0.000176723141137369	0.00669442767806405	-0.0202301948971232	0.0931539117956783	-0.0464567593532762	0.000395343781135704	0.000667849238051854	0.000103690327273309	-1.04659476100055e-05	-3.785544639201e-06	0.000895264391190143	0.000183745120043488	-3.59058390053679e-06	-0.0019995155343806	-0.000104181726493957	-2.75205036098791e-05	-2.00479747802795e-07	-0.113127907179109	0.0078230810778579	0	6.1753513504792e-05
0.060699688587923	0.00215571988783148	2.66865801610283e-05	-0.174024780457	-0.164694197485209	0.015685729017709	-0.000860011235510272	0.028000801440097	-0.032289183224764	-0.417212957663808	0.00631870949581437	0.000611977300440492	-0.00172661615946146	2.3895391721096e-05	-9.00255848534925e-07	4.96761663182355e-06	0.000502226099575731	-0.000237364345041069	-9.66997773899081e-06	-0.00414392168707733	-1.01300600332532e-05	6.24174023089452e-06	-4.45244522584431e-07	-0.129469031625348	0.00493142700558247	-0.000164230528511111	6.1753513504792e-05
-0.115193174243826	-0.0456427340851523	-2.84800464616097e-05	0.201750591449178	-0.00356243211623708	0.0125045773847197	0.000693161969526512	-0.0139155245966379	-0.026048351252641	-0.119383770152986	0.000579476956095171	0.000772282757516285	0.00068387056661523	-5.96209158186811e-05	2.81279177083427e-06	-2.72496878150896e-06	0.000266371158560652	0.000437081069568857	-2.18185216782629e-06	-0.0358989105828988	0.000103332252723298	3.41612539744851e-06	1.24070912876917e-07	0.0165581613598991	0.00566095610843087	0	-0.00350132660030178
0.0596487882765686	-0.173219509364463	3.80095238459166e-05	-0.256182887478888	-0.0211290711699236	-0.0188443809349536	4.61587412197151e-05	-0.114068697061355	-0.0313055215633397	-0.119851097571665	0.0317451138071763	0.000428281558559673	0.00145933475436766	2.78830469375713e-05	-3.17946384498224e-06	5.2316484189241e-06	0.00040996949856531	-3.89973758004869e-05	-4.10919068205562e-06	-0.00829297306854382	-7.51115032369132e-05	-4.80878088260361e-06	-2.35157553429843e-08	0.0808767441673031	-0.00438638058913821	-0.00451756869652786	-0.00783994632346074
-0.0205884096290875	-0.124681505775265	-5.53638252109856e-05	-0.194886740036694	-0.0400083642462695	0.0262643748100306	-0.000661128644753317	0.0675138918611653	-0.0399692075596902	0.0236638574748318	-0.00728732337945692	-1.8148101085802e-05	0.000195377281191345	-6.06344731817199e-05	-2.58829672371563e-05	-1.74421319332208e-06	0.000818233468287133	1.82933126271489e-05	-3.09155141020589e-06	0.00888899952486755	-2.73016654612768e-05	1.01003386689946e-05	9.4583412213467e-09	0.033693150193854	-0.00101560612065288	-0.000333040348722391	6.1753513504792e-05
-0.114973691858691	-0.0348380381523463	7.25022383394336e-05	0.136157004405289	0.0698880864846028	-0.027247832080132	8.9881497771227e-06	-0.104194645358648	0.0210867500393379	0.046272847951778	0.00518196198778753	0.000165835903147338	0.000581703286828494	5.59059358316016e-05	-1.33435342796195e-05	1.53622431686706e-06	0.00015100051519723	-0.00082863315434778	2.65014010203402e-06	0.0147411970373412	0.000115402523732433	-1.33513091070681e-05	-4.38331265728564e-08	0.0808767441673031	-0.000788410387037475	-0.00620656869442326	-0.00527921166410972
0.0474518314181605	0.108216427105551	3.5685066366975e-05	0.0373811592373321	-0.126591502314315	0.0491288383039414	-0.000394563777637358	0.0822657253443762	0.0136049321216276	-0.119858274490842	0.0329225358805239	-0.00155835500408641	-0.00122649394280616	7.28863077315012e-06	8.07510877165463e-06	-3.48812932937648e-06	-0.00237508391257568	-0.000309548420034389	-2.55662159587278e-06	-0.0177046721759042	0.000156269275070287	6.50355264242286e-06	-1.24831079029164e-07	-0.244750441118654	-0.0105540142208785	0	-0.00831422484898425
0.0501971877632621	-0.0253237181333181	4.23213929456878e-06	-0.0503088712170012	-0.275502503615112	0.0708698204739702	0.00100114491155656	0.0410791054242836	0.03378957564406	-0.172653772930954	-0.0208553378237742	9.40316102231442e-05	-0.000343859263179702	4.94443417231594e-05	2.89547487120068e-06	1.14821687076105e-05	-0.000273426026682788	-0.00110450904807435	-3.43886662701465e-07	-0.024051354242652	0.000106168606431645	-5.30008355204004e-06	-4.51827878777955e-07	0.0808767441673031	0.00905666634589308	0	-0.0012385099920188
-0.2388947880357	0.0313101427509646	-3.82432279988354e-05	0.00134544577493001	0.253655199351711	0.00461672060193696	-0.000214752092678849	-0.0318685045915479	0.0451264962300053	-0.212410152664736	-0.00987261618980551	0.000429957351296473	-0.000186300225677116	-3.06992983246657e-05	-9.21778606000068e-06	-1.31557123824733e-05	0.000494599873215984	-0.000140596509914714	6.26419886740059e-06	0.0235724751112576	4.31958418931622e-05	-2.75423726064927e-05	-2.41657499344683e-07	-0.183754303442697	-0.00515159763586137	-0.00245608259271235	6.1753513504792e-05
-0.112603302995158	-0.0896649132553177	-1.43486993438025e-05	0.0829230827925023	-0.0225865891540861	-0.00953717215609884	-0.00066070555962594	-0.0642600552690364	0.0239056670488502	-0.200515755449446	-0.0885521784995416	-0.000409333802271261	0.000270601154736427	-3.86264079629273e-05	5.80992405185832e-06	1.63152978371883e-06	0.000230126364017202	0.000203523194682864	7.02941054253614e-08	0.00150959150553054	-2.45859552806538e-05	9.00811945880875e-06	-6.69812384113122e-07	0.0808767441673031	-0.0240591652646049	-0.00165189857716042	-0.00647346017797101
0.049489595635436	-0.180722898489179	9.9470069625518e-06	-0.10265453864752	-0.109654795847241	-0.0368117704308324	0.00137612540972065	0.0422811559151171	0.0322569857483153	-0.16009801310706	-0.0193386739062517	-0.000352903903155566	3.92044959676152e-05	3.62560543496482e-05	-2.09344169080916e-05	-3.40116201047458e-06	-0.000560518057453385	0.000374552830173736	-3.45739260931843e-06	-0.0113921997535552	3.87135744881473e-05	1.20299264216861e-06	-1.03051371425078e-06	0.0808767441673031	-0.00417484664844181	0	-0.000907306503057148
-0.0764535884817112	0.0109133916524935	5.33383434790924e-05	0.10447322412001	0.0878593540404891	-0.00347302823610851	0.000145777430728522	0.00955958110026733	-0.00151543022026679	0.00366746813206742	-0.0193815598368141	0.000453380351854937	0.00116861829908976	5.69690930170008e-05	-5.91831206020466e-06	-1.99629461149486e-05	-0.000345610535717022	-0.000644557752444985	6.5162387619111e-07	-0.0057202599339331	-3.35695256120649e-05	-1.80777620335526e-05	1.24043299409848e-07	-0.0154952179336726	-0.00973238433721024	-0.000951979578410089	6.1753513504792e-05
0.0413456355699933	-0.0942410771785203	-3.4559406361101e-05	0.0791644924398818	-0.0102076540396832	-0.0275975118798976	0.000776009294829239	0.040135395674415	0.0101632544955512	0.00386682567551988	0.00618124002513665	6.61586711097062e-05	0.000437526640460595	0.000180057101577979	-2.78069210613019e-05	-9.23178398171132e-08	-0.000600851827025628	-0.000878347579039707	-5.31604368481098e-06	-0.011375423207216	7.41562562132092e-05	-2.72156078273689e-06	7.83329197062699e-08	0.0808767441673031	-0.0116737276739868	-0.00446124550347871	-0.00631632759563983
-0.0832493010512849	0.163264735642581	5.78481413378018e-05	-0.00524669097721142	-0.0194490816935993	-0.00697838348533564	0.000638303957273711	0.0709498105702442	-0.0128746708466385	0.129713121825956	0.0350142871936172	0.000548324373688569	-0.000747233810563519	9.65183107670686e-05	3.72737016851588e-06	-1.11929670013611e-05	-0.00169325105370755	0.000117262734214085	-2.56716358704168e-06	0.00505515197761364	1.24837829511559e-05	-1.66224218056676e-07	8.44191958560003e-08	0.0164203741016431	-0.0159633939860726	-0.00242716864603088	6.1753513504792e-05
-0.168512074962579	0.267481828032386	0.000150478604941551	0.0220714744343433	0.0667040452911551	-0.0196746366254167	-0.000364050906349722	-0.0662445128814562	0.0238677457403604	0.0198961325045526	0.0376750091155493	0.000194364973930439	0.000788716046574267	-5.90501398401999e-05	6.17506236699761e-06	2.65295135370991e-06	0.000686915335313509	4.39242142340479e-05	-1.79060398264319e-06	0.0118318921469778	-5.04361595411451e-05	-1.95614160691804e-06	-1.18385007352728e-07	-0.137501221947256	0.0089055077402036	-0.00269311734319444	-0.00724283058400399
0.175550865406599	-0.0401598504214911	-1.76678708220246e-05	-0.0740511772540222	-0.0815928289793919	0.0282124135131374	-0.000664803556916671	0.0243894412115921	-0.00993084130781219	-0.0579835048881959	-0.0124529100562588	0.000169523127028448	0.000515996900766424	-0.000137168209478178	-4.18096007913649e-05	-9.86257782964461e-06	-9.33788526935597e-05	-0.000356293806294872	3.6112818069256e-08	-0.0304228980566363	6.69244024820159e-06	1.04669713523187e-05	-9.11057183694552e-07	-0.109276331389987	0.00134130086219297	0	6.1753513504792e-05
-0.121954439390556	0.166682531424761	1.88363900499589e-05	-0.101287029757852	-0.141485656499549	0.0022190386511225	0.000129560994502675	-0.00162027392058417	-0.00562402223130876	0.204065657682317	-0.062963505289008	-0.00147220445654495	-0.000345925945163472	-2.79043294393322e-05	2.09273019444733e-05	-4.15911280471359e-06	0.00034554491284533	0.000182509065511649	3.18674928845297e-06	-0.0361647061807161	5.82344348520891e-05	-6.98634422346966e-06	-7.26939140549554e-07	-0.226725659377844	0.00670949931561182	-0.000864009744707905	-0.00353289496706077
-0.173578762814423	0.127806656064131	-2.29897589271166e-05	-0.0455532718413417	-0.0254859195163077	0.0173898862091348	0.000321591244270003	-0.131784375415421	0.0389329334017881	0.0604182652913565	-0.0139558639897522	-0.000390361860543642	-0.000214754165349884	-2.54969377544434e-06	1.1003423304734e-05	-7.32317785301362e-08	0.000189354387794216	-4.14839787403753e-05	4.70634154758898e-07	-0.000809472628001462	0.000111034595009052	1.42535578089298e-05	1.21880301406918e-07	-0.0878074295506567	0.00516303841381149	0	-0.00473400911602484
-0.00551648518439352	-0.131188292857779	-5.30020087322614e-05	0.115317451791399	-0.04236438823686	0.00688639902221655	-0.00108460105953123	-0.0185952760217475	0.0449949605945272	0.0603016326526482	-0.0371460144301883	0.000550793193618171	-0.000531262584524073	-3.63731433602466e-05	-1.49669525200125e-05	2.31270445549825e-06	0.00037504189730786	0.000122024963456147	-6.11650571857858e-07	-0.00713814432379556	-7.37485049412401e-05	1.15678238403749e-05	-1.58716529585767e-07	0.0808767441673031	0.0126841800606894	-0.000701707898776216	-0.00444683140772317
-0.208193493605055	-0.00379861712933338	6.72000772521386e-05	-0.0279955199705092	0.0608995680142932	-0.0657919899621807	5.32314913139764e-05	0.00138162655599294	0.0515696227439268	-0.0138685168603359	0.0166616713670094	0.000652133344659855	-0.000631227625425113	0.000107891512237668	-2.47220234576018e-05	-5.00736288711057e-06	0.000377023205687887	-0.000141021101865424	6.78403043741227e-07	0.0243258378635478	-4.15575849258554e-05	-1.2218442776768e-05	4.12842857677731e-08	-0.178655464001664	-0.00490059920652541	-0.000613425121080091	6.1753513504792e-05
-0.0181079952786024	0.0311691478983727	2.86993320883777e-05	-0.0529985724102737	-0.130090137803323	0.0409450254886028	-0.000234294583937089	-0.0404377920841824	0.0172412883260611	0.0483767413517091	-0.0115129951150014	0.000353841474054928	0.000220514675020933	-7.2069266653596e-05	1.63345756378774e-05	7.03803635815348e-06	0.000326511495241322	-0.00030690830269553	-4.28760828363739e-06	-0.00403053600486547	2.06057563230111e-05	5.29265232085407e-07	4.70660770357512e-08	0.0808767441673031	-0.00150688678960154	0	-0.000573806983228398
0.137531196662139	0.0651662876637609	-1.81814967491478e-05	-0.11600219134885	0.0102138969028363	-0.000992200219387951	0.000215358108385466	-0.0129637822758043	-0.00238174966421878	0.04781025782745	0.00916622208606865	-0.000187490055282069	-0.00160222764787021	-1.23869935295673e-05	-1.46065537317552e-05	6.89079155558048e-06	0.0011267566700921	0.000274357585332785	1.19413265986523e-06	-0.00517144199923047	5.19951339641445e-05	-3.99582447907498e-07	9.61587145464904e-08	-0.219758102698098	-0.0529047199836606	-0.000748496639014773	6.1753513504792e-05
0.233322732411247	0.086523102353953	4.35808359666723e-06	-0.134534396199643	-0.050587936737238	0.00932718911277175	-0.000311861178696415	0.0572647645236952	-0.015217720109734	0.192194782612841	0.0261485355456432	-0.00127048069582114	9.19023381975581e-05	5.58308200615532e-05	-1.43584930575313e-05	-9.36806235440901e-06	0.000280798719425768	0.000308744283449514	-2.0827000350998e-06	-0.0191975261437001	1.67872781640099e-05	-1.11488024320261e-05	1.0425819940707e-07	-0.0866735646285958	-0.00614050300060465	-0.00152769887749393	-0.00235499551563789
0.0383157329043025	0.0861827406270601	-8.46640538509913e-06	0.00256584924070435	-0.136743413437538	-0.0109993795543941	0.000756891886192879	-0.0412707039499396	0.0252634418356457	0.170482507660141	-0.0284437402445054	0.000308192264936169	-0.000600994950018197	-2.63459928873111e-07	-2.54168271911492e-05	-6.03035111645944e-06	0.000603379391366676	0.000386574041190135	1.41351528104572e-06	0.0253344431147982	-2.14440495569512e-05	-1.28864517556782e-06	-1.70940900101613e-07	-0.0964985856563073	-1.68979613033304e-05	-0.000787755760013442	6.1753513504792e-05
-0.0841640246510077	0.0867527223137432	-4.64776672229883e-05	0.11657872140114	0.0334103795553855	-0.0515630556884871	-1.33179849061138e-05	-0.000444304313679145	0.0114559852062872	0.190129316518249	0.00973251582699119	9.43412670253441e-05	9.06165854401841e-05	-4.38512343725606e-06	-1.37299310690731e-05	-5.14035793397483e-06	-7.42361269893133e-05	-0.000153184254429672	-1.13876907781307e-06	0.0194792141449738	0.000309285663162351	-2.77440805485085e-06	-2.60746352065411e-07	0.0808767441673031	0.0148898867439544	0	-0.00535455212652391
-0.0371350458321519	-0.0340806745695402	-7.80568051449437e-05	0.13694494799251	0.0219000077960463	-0.0263855662748145	0.000548854289603495	0.00466694783787003	0.050506983190175	-0.0455724265397255	0.08368527358162	0.000703819225170932	-0.00017507718047105	-6.85046374160336e-06	-6.01386910170643e-06	3.12581620254271e-06	-0.000119655028303023	-0.000169955670939914	-3.1207790017751e-06	-0.00604191321253811	-8.75012987859858e-05	-1.99905247955101e-05	9.66035229588158e-08	0.0281546877003001	-0.0059407673330043	0	6.1753513504792e-05
-0.0484956566563628	0.046148660176222	-1.7884432478299e-06	0.0639017459809701	-0.0103012147573761	0.019113165737735	0.000118514914940304	-0.0429206291353054	-0.0605022583712018	-0.0638458087303652	-0.0822254710655014	-0.000748833802881821	0.000948593524975783	-6.50470166285722e-05	1.17605691543066e-05	-9.01845433887161e-08	-0.000345237446130908	0.000105224755117206	-6.5954622202602e-06	-0.00671718810421928	0.00012203147948342	2.70234218568977e-05	-2.09287223662535e-07	0.00995661055257724	0.0107526247364316	-0.00732284673433226	6.1753513504792e-05
0.0657886089918212	-0.186360636797484	-1.65610277684802e-05	-0.0361504472189694	0.0251619435557642	0.0418123548602327	-0.000422902332157915	-0.0105068514021802	0.0204344563637666	0.272482602390197	0.0103457433219198	-0.000337122173317939	-0.00025141193478162	-8.43347036583175e-06	-2.48305918023606e-05	1.03214437532362e-05	-1.65744960618497e-05	-0.000205560583117936	4.80848182160543e-07	0.0129872666723017	-9.2664175452839e-06	4.68639022166428e-06	-7.82675678046019e-07	-0.270304947819981	-0.00129779877394909	-0.00441142270401174	6.1753513504792e-05
-0.0167763016237237	-0.112177991075403	-2.0366147529316e-05	-0.0430591485619471	0.137374813677143	-0.0245333412691673	-0.00117520433237706	0.0275998295303266	-0.0109975913175467	0.165363046074417	-0.0141542531645402	-0.000523011201211232	0.000198170313580714	-7.9920922084753e-06	-1.30622150489312e-05	9.38064007538486e-06	0.000263010207106618	0.000121879500760702	1.34045820465722e-06	-0.0219465050337617	-6.50523787275592e-05	7.23864605145508e-07	4.84451314619605e-08	0.0808767441673031	-0.00700560618401003	0	-0.000307479275916123
0.179009685008593	0.168224501036098	-2.89263248280935e-05	0.0419784255531706	-0.055435186999053	0.0288943081659629	0.000279920523302613	0.0573066964748121	0.0382081016996474	0.0546401101833274	0.0154998721967912	-0.000427565477864378	0.000963417500747576	-9.86519260157692e-05	1.33010705243297e-05	-3.68137772710497e-06	5.50955521838592e-05	-0.000258356257583858	-1.91068736943301e-06	-0.00815987572430132	-2.300284003387e-05	1.24736830156014e-05	1.0707061104398e-07	-0.211289208927899	-0.022083344674994	0	6.1753513504792e-05
0.0860906322516253	-0.0683340389339124	-5.54544184773187e-05	0.105480079859022	0.154864753397439	0.0208144305273947	-0.000327698098897877	-0.0363529413941249	0.0131880766900281	-0.0801388188848499	-0.00565975071231017	0.00087158236924112	-0.000188182722180574	0.000144793173053159	-1.12461054547763e-05	7.93005058818963e-06	0.000333929499648278	-6.70357824651413e-05	-4.98140232618738e-06	-0.010060705098406	7.14827967285281e-05	-2.92571704830769e-05	1.15274871648197e-07	0.0808767441673031	-0.00251446344550688	-0.00779642659719026	6.1753513504792e-05
0.0925392144359134	0.0395243656508462	-1.8549491979214e-05	0.10946550779569	0.034212916858108	-0.013486968587932	0.000283030408326335	-0.0444507995028108	-0.0299261320585655	-0.0309189903015215	0.00908016102540099	-0.000689975075609417	0.0014709453745203	-2.67389080056413e-05	1.08532376903447e-05	-1.17221626427799e-06	-0.000399306762639995	-0.000543593658272612	-4.14836288309406e-06	-0.00214946987887787	5.7706259615431e-05	2.21483027147418e-05	6.8677153741703e-08	0.0808767441673031	0.0111238308503256	-0.00396019504006706	-0.0034691239193394
-0.0610755837767133	0.222985020252883	6.24203546251145e-06	-0.252616143506447	0.15153134563117	0.0444111714576543	-5.52117411504183e-05	-0.0109289343315632	0.0300870496816932	-0.126515998689169	0.00217704155059129	3.7004037252597e-05	-0.000259895253867715	9.40125196848829e-05	1.81133776913089e-05	1.08719098139698e-05	-0.000866119716321001	-0.000792729628596556	2.77877880572319e-06	0.041593391758548	-9.55991577861193e-05	-5.2280535538185e-05	-9.90017738899951e-08	-0.15949896642193	0.00518262482877652	-0.00672868091504863	-0.0091486205198742
0.00164273855913333	-0.0888773273601849	-3.53858802429885e-05	-0.00539962081803047	-0.151734974502609	-0.0448372387877666	-0.0016363998625557	-0.00488619780299082	-0.0148214977592974	0.19851935662279	0.0148630198037905	0.000306766826629445	-0.000690098758291402	-1.52391304824029e-05	6.65382019615635e-06	3.55978976296356e-06	0.000447160796938961	5.42045382005973e-05	-2.48622215348604e-06	-0.023307644743407	5.26156377989029e-05	-1.14530120075562e-05	1.11156983173544e-07	0.0808767441673031	-0.0148336895373343	-0.000118384284819029	6.1753513504792e-05
0.128893277977002	-0.0949316339112285	1.80605673931744e-05	-0.114502849264919	-0.00971208341357155	-0.00298427512401378	-0.000111839489983612	0.00470587209117435	0.029419441450969	0.0969572537640615	0.0353357410354904	0.000234306559834918	0.000411559486570567	-0.000106669122912351	-8.13587471726329e-07	7.04965395348367e-06	6.38726070707474e-05	-0.000102050193123149	8.36346589982995e-07	-0.0277658590118499	2.66637160699634e-05	-7.38827476975956e-09	-5.06766624663868e-07	0.0808767441673031	-0.000933789982380695	-0.00131420214131506	-0.0042021769784929
0.0011051468934784	-0.052262841764335	-9.9974709631967e-06	-0.0553248776216212	-0.0550341737253781	0.00680206884548706	0.000369806848583565	0.00618836564380709	-0.0195357745820286	0.198281994432423	0.015643114097796	-0.000666272382066069	-0.000289751417839046	0.000110312365826148	-2.21838408698272e-05	-5.03152081454683e-06	0.000317026354318628	-0.000282183508230172	-4.89376008605547e-08	0.0280887505462599	6.97045148190245e-05	-2.82649576641703e-05	-6.54921027409827e-07	0.0808767441673031	-0.0026807303942491	0	6.1753513504792e-05
0.0783290931098952	0.0542177023572497	-3.79714035336765e-06	0.188730728688814	0.0295769462196702	-0.0233759111298444	-0.000611971816041668	0.0108998833290177	-0.0146600441977737	-0.0132553637810335	-0.0107813036080828	-0.00130012556154502	-0.000214573082539582	-7.50760829515418e-06	3.44750894143431e-06	-7.93093060114103e-08	0.000143878536698061	-3.33206836008459e-05	2.69805548835933e-06	-0.000986571795705049	0.000118653664889612	-1.03211842353845e-05	1.04629740427242e-07	0.0808767441673031	-0.00636944568592857	-0.00672848640172674	6.1753513504792e-05
0.0757670529121894	-0.0227010027894021	-4.56134264467112e-05	-0.0918171530762082	-0.185523712068428	-0.0233294625905657	-0.000565363076391101	-0.0851281905384952	0.00343941628583821	0.120268900556381	0.00681291923572269	-0.000616711505673551	0.000443755810254576	5.1508664383082e-05	-1.99462482564083e-06	-2.37552581550116e-06	0.000189977160010013	-0.00012159201070705	-1.81020970246859e-06	0.0111356868322858	-0.000114410410828714	1.6584310754908e-05	-1.8981381344485e-07	0.0808767441673031	0.00778621306952498	0	-0.00507038809554095
-0.102186351196576	-0.0965037836839123	-2.63940927116568e-05	-0.200713178811575	0.0452447428184144	0.0072406566281078	0.000941059518284604	-0.0674888728057129	-0.0609729885383837	-0.112204002894326	-0.0659556176363676	-0.00122252495072983	-5.81101425290997e-05	-5.66709053948511e-05	-5.86579641514984e-06	8.39551692521923e-06	-0.00132216605265778	0.000354744143892471	6.01839886815725e-08	-0.0199311479205517	8.75993401743269e-05	1.29785770153212e-06	-2.18336803303742e-07	0.0808767441673031	0.0049030120557978	0	6.1753513504792e-05
-0.0132030372136085	-0.142645962839523	1.63593993269817e-05	0.0204428245220858	-0.134016551898026	-0.0318485393405544	0.000396567987047902	0.0190735563465432	0.038281135669967	0.246614443485325	-0.144315966829159	0.000272936832816484	0.000779143330036369	-2.14395402362566e-05	1.6287541869886e-05	8.66148275990852e-06	-0.000706146051584589	-0.000139976198924696	4.30231987325058e-06	-0.0135363341885585	-3.99582586678715e-05	5.80915547532257e-06	1.21869002667196e-07	-0.0567749201659127	0.00505675133890926	0	6.1753513504792e-05
-0.0466921707198307	-0.0400136553243829	-2.71920479122389e-05	-0.0144951120899126	-0.134184711514618	-0.0106499213958193	0.000277423348033157	-0.0415952867342345	-0.0159925931128767	-0.01193601281834	0.0250362678389966	0.00068012083291924	-0.000465595961472998	7.94263239163318e-05	4.58071520470504e-06	9.09251623859575e-06	0.000478084324452066	0.000341051725329278	2.06196611851617e-06	0.00296667349112512	-4.17729109224441e-05	1.37609938821726e-06	-4.2653859655406e-07	-0.252235258440811	-0.0160973405660567	0	6.1753513504792e-05
-0.104562419307294	-0.0244547953580198	6.24997355425094e-06	-0.0487278174802083	0.058613948677539	-0.0317816286274919	0.000156941855593118	0.0291201032085231	-0.0604357762316221	0.312644776039436	0.0285701904269253	0.000201204117089349	-0.000662602010627289	-4.16389852361254e-05	5.13720862627132e-06	-1.03528118169383e-05	-0.000953957370790848	-0.00026769551461836	5.15725355820784e-06	-0.00813457361898018	-4.8072098997376e-05	9.32655170782226e-06	-5.56530170836567e-08	-0.0962557504571934	0.000556519873443184	0	6.1753513504792e-05
-0.0210194153419587	-0.0564061875971965	9.66457358684281e-05	0.099175236208092	-0.0492775840652037	-0.00764242622168654	-6.47483148248362e-05	0.0355647234084113	-0.00905472165252008	0.134105207102361	0.033881307419581	0.000507895477062092	1.96332887907325e-05	-5.44962578461483e-05	1.06244678588219e-05	-5.48617801943152e-06	-0.00038557613525847	-0.000313212991624345	6.96831654600771e-07	0.026716855375396	1.33035051417263e-05	-3.06310162401235e-06	-2.66730413422955e-07	0.0183852383179923	0.00781803662418379	0	6.1753513504792e-05
-0.064774235135028	-0.0287868530349382	3.33066391056125e-05	0.0645671756713535	-0.0144159241343323	0.00555191325585302	0.000347112393038973	0.00639297297583452	-0.0215075579591198	0.0116434387757314	0.0316301777405394	0.000519416163958786	0.000352900432083247	6.29960650591066e-05	1.65859854563966e-05	-1.62100904499418e-06	0.000554450375425786	-0.000762839135399651	1.94144346665759e-06	0.00974809081891626	-2.02644400544294e-05	-2.04972635206024e-05	-4.07135446467422e-08	0.0808767441673031	0.0027006061096122	0	-0.000455694284103636
-0.0805126871763445	-0.1062840246275	4.48150138190329e-05	0.0431448977375808	-0.247749188561909	-0.0503155456913883	-0.000266663989527349	-0.0111498206700614	0.00513648106837428	-0.0588060648012003	0.00395262512206762	0.000193885565048291	-0.00134640352897242	3.92199226109113e-05	1.55515190030098e-05	6.0327386282033e-06	-0.000795482661896774	0.000123186476176151	2.9608052822816e-06	-0.00831453957473349	2.28111963520572e-05	9.45262328033714e-06	1.21559226906598e-07	0.0248098165858064	-0.00972903650563994	-0.00358871235678737	6.1753513504792e-05
-0.139000076530296	0.0687345026739514	0.000121397314617022	-0.0323727588850699	0.108894824390421	0.0227961269201662	-0.000289500390825204	0.0284374389122142	-0.0272682407580122	-0.0490775510210165	-0.0127210267996685	0.000670294303482644	0.00111887248090681	-9.55238254144453e-05	5.21093188377009e-06	7.94688884253603e-06	0.000937083322841481	0.000112484285062164	2.65352089545701e-06	-0.0123040213388657	-4.30372311106542e-05	-1.07655050656241e-05	-4.26286060895009e-08	0.0808767441673031	-0.00330827350534113	-0.000343694405819606	6.1753513504792e-05
-0.0558693617606104	-0.181755759136331	5.16905221461528e-05	0.0402147469442493	0.16911077374758	-0.0183347300364595	0.000522124762294185	0.0668772797807597	0.0419632274818722	0.25629201760733	-0.00560173309072409	0.000435155165479095	-0.000975641307428776	2.34997457559949e-05	9.67013934793926e-06	-9.48475938100657e-06	-0.000150425695111811	0.000422181905169516	-3.21933592628554e-06	-0.00707747451598639	0.00011793573025809	-1.19815860036843e-05	9.34836337229683e-08	-0.227477139331191	-0.0126636770193065	-0.000711352482190897	-0.010004965874829
-0.168076978979872	0.0169414150227625	1.58402106555933e-05	-0.0340620820301581	-0.0355716107710885	-0.0580678922388894	-0.000231418130269945	-0.0452260164479074	0.0283335568427607	-0.0697575385837631	0.041013917662502	6.00524313985051e-05	-0.000602901369019193	-6.08590529311837e-05	-2.83935309814964e-05	-4.45861276032744e-06	-0.0014400015968602	0.000563624267730711	-8.23339973410331e-06	0.0125679189514856	1.04338400028769e-05	-2.36431326442466e-05	-6.24522610737088e-07	0.0808767441673031	0.00326589105010822	-0.00716502879939074	-0.00585885892153271
-0.00262549700623094	0.0854204524378039	9.50056752913042e-05	0.0214822454239607	0.106306010222029	0.0120177096309628	0.000694968871773227	0.0226746213210551	0.0274112973497276	-0.117629916132589	-0.0625889173330029	-5.91406155979746e-05	-0.000764966368378084	-0.000102130610458939	1.05391522691178e-05	8.08937568708146e-06	0.000733571126155796	0.000366855728965776	1.65978424671032e-06	0.0106709616095357	-6.00105897117231e-05	-3.24783293603748e-06	7.19617248012838e-08	0.0808767441673031	0.015491549980738	-0.00496368649155021	-0.00514238387092814
0.00554823104772839	-0.0853712142428807	-3.07170475127849e-05	0.0657377869759528	0.0655504230876265	-0.0183795276095906	-0.000505005579943707	-0.00121562455964819	0.0286329925111315	0.117874511629646	-0.0373750180507177	0.000385825951244811	-0.000889129613066642	-6.38819474712005e-05	-4.21108287129712e-07	-1.72068790778024e-05	0.000459608157306057	0.000103029731353788	-2.90172686401302e-06	0.0142018877596091	1.27061460248878e-05	2.33698999592136e-05	7.95901013983524e-08	0.0808767441673031	0.00693973063446474	0	6.1753513504792e-05
-0.202810097407315	-0.0064771495823408	-2.37878003228609e-05	0.0390282953860406	-0.0379468336916782	-0.00926699025723654	0.000132276804019726	-0.0324648652889934	-0.0863983545468882	-0.149059060949637	0.0319398525291696	0.000139100313377494	0.00158380008296888	-9.57873323427227e-05	5.73664847713928e-06	1.20164818384616e-05	0.000668553847882114	0.000289861322551932	5.05164752961917e-06	-0.0209397679034875	-6.83872184115142e-06	1.11850584483264e-06	8.36606159904107e-08	-0.221635256417654	-0.000754813146574218	-0.00104493241467318	6.1753513504792e-05
0.058241290293628	0.0350036433561378	9.91512869026323e-05	-0.0793060895267321	0.140348325364548	0.0101228622677785	-0.000441438499107605	-0.00443829650722716	-0.0584311777797767	0.0831462272862238	0.00826260743350438	1.74745212941918e-05	-0.000318198567525241	3.00719869137378e-05	-3.1398317158704e-05	-2.85828408208566e-06	-0.000178863449498023	3.29669976366631e-05	1.55583594763087e-06	-0.00682615708829393	7.15663918318121e-05	-1.65356965918795e-05	-1.54990518197451e-07	-0.116889817119186	0.00476415417774789	-0.00490791397479107	-0.00857769833497801
0.000331313018293811	-0.0640048937670092	1.82237240935468e-05	-0.0631316920112758	-0.124561934518906	0.0001031973916088	0.000615579705482316	-0.00119977634873747	0.016371044337852	0.125119948281057	0.0165206286692323	0.000185029510795021	-2.60937504600323e-05	-6.07936034188183e-05	-2.80216415352585e-05	-6.19746296348644e-06	0.000894959088701519	-4.33532311737705e-05	1.97724186956627e-06	0.0198198487478944	-3.8078307796785e-05	-6.19921829014825e-06	1.17610713168403e-07	-0.173546161473784	-0.0120440770664832	0	-0.00119751044611127
-0.108867915988236	-0.00155852984046734	-1.58741574607379e-06	-0.123317430444415	-0.048355636235912	-0.0178928836540115	-0.000478951662279736	-0.0194762660287154	-0.0130502904929052	-0.0276526019208911	0.00216703687565722	-0.000408538907333611	-2.57643159861098e-05	-0.000103676462178681	8.41433178111473e-06	-1.31809674086547e-06	5.70012496623473e-05	-0.000200858809474846	2.03584092095532e-06	-0.0273508875171558	6.05700728226743e-05	-3.00876774605996e-07	1.1478554551303e-08	0.0808767441673031	0.0113373983047613	0	-0.00177016576275457
-0.0174553982030121	0.0504193726481981	1.83859614864001e-05	0.111953752536094	-0.166057586068854	-0.0666852395389278	0.000170944672875484	-0.0303748855378694	0.0392066867891072	-0.0967943541997414	0.0214385555607115	0.000435176485331867	0.000481455016763332	-7.90630384913671e-05	-1.2725648429579e-05	7.22296670607747e-06	0.000806689580157061	0.000211856407421829	3.06802134786288e-06	0.00818751903827875	3.14777692458357e-05	7.50551832773283e-06	7.83081322008883e-08	-0.105011329964839	-0.00223093813842379	0	-0.000956434427546227
-0.167198763144198	-0.0930412661382761	-9.69058089428376e-06	-0.00302603946107805	0.0350356282805984	-0.0256402985358033	4.48933983987487e-05	0.028963453827004	0.0184827419590738	-0.06825671021192	0.0237893481951852	-0.000256487394257765	0.00105377455274436	-0.000123675529186351	9.57448554950169e-06	-2.20423737007369e-06	-2.79239451184132e-06	9.9010726471338e-05	-9.55025062698844e-07	-0.0188069169286474	0.00012701138946758	-1.81496122804159e-05	1.03322986388932e-07	0.0808767441673031	0.00218711496988289	0	6.1753513504792e-05
-0.12258753670509	0.109673448111835	-1.06755517421675e-05	-0.077417766612674	-0.105845636970194	0.00709276210707421	0.00016812944245892	-0.0191688273149502	0.00799330984123214	-0.0440073571642448	-0.00657804949419538	-0.000973878651715387	0.000638698535141202	0.000110557849594572	-1.65880565445864e-05	1.73882509879597e-06	9.04906849541476e-06	-0.000402622280476939	-2.03061234049784e-07	0.0149063917006826	-3.97426949705348e-06	2.72511409793452e-06	1.20009923332276e-07	-0.189524965687016	0.0167935318773051	0	-0.00547353447360577
-0.0340915528131702	0.150323486024064	-1.39794048433783e-05	0.0769963879758668	0.121917737477063	0.0576502913514134	-0.000411792001641098	-0.0337474761447161	-0.00889427039229052	-0.0872333032651482	0.0104747174240338	-0.00110702369004945	-0.000251699527337612	-5.4596103499005e-05	-4.62808798785685e-05	-1.74599281155263e-06	-0.000214859635460973	0.000167620732194118	6.62470714729579e-07	-0.00586600301978091	9.34023141221374e-05	3.35015614365552e-05	3.95279478038191e-08	0.0808767441673031	-0.024471179514061	0	-0.00195423734675182
0.0880282725034611	0.0387145002065432	-1.96197571972201e-05	-0.0600218482907088	-0.0275091956720478	-0.00722471575868988	-0.00108487542525548	-0.0192102702900261	-0.0385065484603587	0.0459463486141678	7.74649953312334e-05	0.000263180082703984	-4.01827837943625e-05	-1.2775592092007e-05	5.4398811988321e-06	2.55297423623624e-06	-9.69801736686593e-05	0.000276095978587465	2.84629865765496e-06	0.0302248882670424	-1.24981009935743e-05	-2.92965024073499e-06	-5.82219438216569e-08	-0.185012454199136	0.00819010072236082	-0.00784769352107573	6.1753513504792e-05
-0.0666581322194103	0.00173428884424154	-3.18948558398757e-05	0.0510726867118223	-0.130673179919774	-0.00757006321753562	-0.000548040970493768	0.0702164948567643	-0.0185699086956919	-0.101110852887536	0.0121109590081774	-0.000284921911502423	-0.000398906363767715	-1.6258341852593e-05	1.14249827496415e-05	-4.62084129837503e-06	0.000769333218720636	-7.57880848967218e-07	1.41949347853831e-06	-0.00354972881245186	5.85575364595581e-05	1.18493894252225e-07	1.00647444156721e-07	0.0808767441673031	-0.00310406032317589	0	-0.00132161279530507
0.152762498789547	-0.111869428451677	-2.25146431398482e-06	0.166600634622846	0.07196472690622	0.0230375257143522	-1.81869955513392e-05	-0.0666528202101131	0.000556929372101722	-0.0917329077834279	0.00509165809350987	0.000465072251614185	-0.000529979407710379	-7.93662231733938e-05	1.67656908030001e-05	3.9718809492495e-06	-0.00035615746179174	3.96585949398176e-05	-1.70454100811845e-06	0.0118612324533494	-6.57655717534178e-05	-5.17878555561513e-06	-2.61566174164507e-07	-0.113779096873535	-0.00815571054428199	-0.00364094329627029	6.1753513504792e-05
-0.0285527673538021	0.0613714386025233	-2.03016961477509e-05	0.105514524762445	-0.00993791036813341	-0.0291765297697963	0.000463235542133011	0.0501314195565012	-0.0398991741227188	0.228247355082619	-0.00778631103605232	-0.000265778096492864	0.000731724662728528	-7.63960157135202e-07	-2.12777327178726e-05	9.34640284788735e-06	-0.000627531361127032	0.000131128622909538	2.59809109448561e-06	-0.0206634342826841	-2.63886779204858e-05	-1.42774738326468e-05	4.96356844514878e-08	-0.27274548406188	0.00443309561790972	0	-0.0024827415473293
-0.0955127369385175	-0.115947711578519	6.56437937303078e-05	-0.0186675790579157	-0.191183262993009	-0.0113319720958429	-5.1881489216199e-05	-0.119912213257044	0.00509083098969043	0.0856125574422535	0.0218847742070238	0.000731369214763467	1.00688374895519e-05	-4.23908544615603e-05	-9.85731918956567e-06	-8.61097594517801e-06	-4.64291395263494e-06	-0.000269432007464099	8.24341225058589e-07	-0.00728732862687231	2.4980960589005e-06	7.5176132372512e-06	-2.48611575315305e-06	-0.0392540556125056	-0.0115913173744076	0	6.1753513504792e-05
-0.0248625325024822	0.238785538099205	9.19132192933603e-06	-0.0132525306524497	0.0866466167505173	-0.017000751804393	0.000618148722376866	0.0329793301819552	-0.0197842265785064	-0.138641930187794	-0.0561408617576109	0.000749988649613842	-0.000341559630164578	5.85583136982759e-05	-1.51253085203251e-05	-9.32736618419749e-06	-0.00136448481770923	-0.000263090954845779	-3.48713506403975e-06	0.00625984916596467	3.85190433174198e-05	6.14184636726911e-06	-4.44335178317878e-07	-0.125348277468967	-0.00777174743162035	-0.00299428374209998	6.1753513504792e-05
-0.104047735142048	0.0656378466266025	4.4033527467402e-05	0.208687183576768	0.121032786939362	0.0141385738951127	5.39934232326456e-05	0.0113837872922513	-0.0708392042078925	0.0534988437593635	-0.0228349010139266	0.000440062323395995	0.000547648476874052	-1.2071628623711e-05	3.6453445071416e-06	-7.87142269409458e-06	0.000640731649749648	0.000388457235154904	9.53550041149498e-08	-0.0470517152626397	-4.55458651181795e-05	-3.05831576163929e-06	4.09782301424855e-08	0.0432445119679514	0.00738264342962447	0	-0.00414433540988568
-0.243113288993767	0.031629862738725	-5.20878102028277e-06	-0.0199126088440607	-0.108270244133855	0.0198985926998541	-0.00057576726447095	-0.0629920357039973	0.0291756454071348	0.0910495078986637	0.0749852214108757	0.000787627815446612	-0.000991928388226482	-3.89901845543328e-05	1.29866465536921e-05	1.11221555145757e-05	-0.00132006313303623	0.000286055732657164	-4.00602934202965e-06	0.000374445906292431	-2.61791883642282e-05	4.91949382364076e-06	-6.50613056096816e-07	-0.135227693729534	-0.0082363742302245	0	-0.00441481884910766
-0.109355681907391	-0.0423839135016393	-3.05971677871941e-06	0.0346475650271241	0.00266290625052368	0.0135921900974434	5.40807894671147e-05	0.0635800956400199	0.00768458976665731	0.0380200799360917	0.0221527110997402	-0.000284948357024417	-0.000595819475188941	-2.7738658208154e-06	8.80792124924312e-06	-3.93786042618416e-06	-6.57346759450617e-05	0.000334870166571299	-2.49888634407114e-06	-0.0132777256521855	-6.26120835699462e-05	-6.71829423171122e-06	-2.22852329367917e-07	0.0808767441673031	0.00214659798740757	-0.00148040945453309	6.1753513504792e-05
-0.0311907628686271	-0.181856245890881	5.59313374777215e-05	0.0374738522922087	0.120023426845642	0.0323556252429049	-0.00072609835264692	-0.0254923546269813	0.0249175182264867	-0.136355111544229	-0.0243869061170798	-3.81268592920536e-05	0.000253228726152743	3.02209644917895e-05	9.22357856358857e-06	8.00898204245115e-06	0.000694911479266258	-0.000226857860745944	1.69297199836826e-06	-0.00813518425205662	0.000208609134930482	-7.29792737774737e-06	-5.32629824800956e-07	-0.103467361338258	0.0128598148563694	-0.00228467631080931	-0.00484277463953542
-0.0755856585460776	-0.114351503104047	6.70919428922279e-05	0.104112460969116	0.0982849119342133	0.015197445910478	0.000308531701676662	-0.0413541583100286	0.0375205320871725	0.184631005776948	-0.0364058538164235	-0.000599294634958114	-6.20771272238363e-05	-6.78214419757017e-05	1.27769532187738e-05	-8.43653902526942e-06	4.59276533699704e-05	0.000296691808874039	-7.48715160459046e-06	0.00360428825558023	-4.22516975213671e-05	3.0772344528085e-06	7.46156629816142e-08	-0.211436089141432	-0.00601691771170543	-0.00467334579325229	-0.00180464828155413
-0.049900961394388	0.0443542817531204	1.25352015656333e-06	0.0248331244494813	-0.0396602240728224	-0.0210408154918865	-0.000269177117756536	-0.0297517860317631	-0.0309737269109219	-0.114914109521466	0.0442445623638212	-0.000170749007045168	-0.000420448039539112	-0.000108042086836235	-2.15933575131722e-07	-8.99546492894032e-06	0.000392354982146736	0.000270849590016997	-5.2626480055995e-06	0.0315349970876977	-1.19600064046876e-05	-2.78619087357157e-05	4.4234513163488e-08	0.0808767441673031	-0.0234281917862259	0	-0.00622788576937017
0.145682761346433	0.423608500987158	7.96303247727614e-05	0.0420483150568507	-0.0279747567024495	0.0659752630838879	-0.000203273906080326	0.0360429211452682	0.0123967729830008	-0.117700768552885	-0.0739949013959691	-0.000377597609138247	0.000435474245167322	-3.17038022364935e-05	4.38884535114425e-06	-9.73362286782464e-06	-8.73442067678143e-05	0.000252307418008524	3.61591766506741e-06	-0.0220609537129632	-8.71670529579704e-05	1.81565581649501e-05	7.74306936346392e-08	-0.321708099967287	-0.00489888063076727	0	6.1753513504792e-05
0.0477276107991202	0.0956546176488215	1.91329644312344e-05	0.0370371481664333	0.0394462062615504	0.0517340123452779	0.000866474703590026	-0.0250008577396388	0.0401430837763643	-0.0752472896777409	0.0014112864007283	0.000467978407869163	0.0012152247446573	7.81690604707563e-05	-2.04286695321132e-05	-1.94090694081162e-05	-0.00105695374755854	-7.93719339062804e-05	1.22995492302103e-06	-0.00596507456600082	-5.77256133951209e-05	8.78693192629676e-06	-2.68719555496233e-08	0.0215249238269712	0.00354855830289691	0	6.1753513504792e-05
-0.145507276094327	0.037266817386127	1.46231645556938e-05	0.27873544948731	-0.0261560920627181	-0.000771954925578022	0.000323241239637895	0.0474640087128742	0.0259301738314759	0.0962254722985152	0.0462584510028416	-0.000517919839391423	-0.000290415837027824	-1.81626424944348e-06	7.47518014332371e-06	1.01099277081129e-05	0.00012887637109027	3.67636975637797e-05	1.82541418380922e-06	-0.0103023191397886	2.78010505305737e-06	-4.4853603977657e-06	-4.91972156457798e-07	-0.252339752190124	0.00878242802498908	-0.0013975969048351	-0.00506793093470026
0.00505216669799013	-0.0570617238153783	0.000110215761337518	0.0988056792803047	-0.0649827028768992	-0.00952591085899868	-0.000613591374567513	-0.0161986574979422	-0.030814351507586	0.166168418576135	0.0145375551740317	1.47500020415414e-05	-4.75474647571028e-05	6.78858288316597e-06	-1.43109431902655e-05	-3.4249500726613e-06	0.00113672529253384	0.000524956445673963	2.81666832591121e-06	-0.00825662540954764	-4.56985690332479e-05	-1.11624044338843e-05	-2.90033553840274e-08	-0.147137406109538	-0.000604376349465974	0	6.1753513504792e-05
-0.0685293653125677	0.0142741861485083	7.07793688081715e-05	-0.103669584476292	0.0808998138496211	0.0276301104933832	0.000704811095946223	0.0277828343026367	-0.0195211451872791	-0.13376876144972	0.021732669648018	0.000324610454694341	0.000795228514846258	0.000160044311237728	1.43278648396805e-05	-1.63162613019407e-05	-0.000413496568075211	0.000149007021380099	3.29383681552109e-06	0.00590043188561928	1.98096298869022e-05	4.2148920509355e-06	-1.01624482173879e-06	0.0808767441673031	0.00596358008383313	-0.00583110607277959	-0.00161909114554692
0.112941046408989	0.129155740513868	3.85449427402484e-05	-0.144640926970588	0.0359146803788846	-0.0155426110918497	9.4759096564756e-05	-0.0101666540788752	-0.00321458014215403	-0.0605799425355411	-0.0646777569080098	-0.000703934086453306	-0.00092644333680969	1.92347743781518e-05	-3.97846261414037e-05	-2.69438980127212e-07	0.000247231475751786	-0.000596076429679293	8.89339887955032e-07	0.0136112475451668	7.27153876398656e-05	2.56013863693116e-05	-2.94683692669828e-07	0.0808767441673031	0.00772320898263157	-0.00530018495525297	-0.00129575354426492
-0.00750068776910395	-0.027942615471564	1.602928779465e-05	-0.192438089937894	0.0803282263507177	-0.0363425295871933	0.000603684705710927	0.0401170694515318	0.0378503888083028	-0.018069973930687	0.0630277920480844	-0.00043842062916033	-0.00035470502500401	-4.29741603915623e-05	-2.76368970109075e-06	-2.30874841133932e-07	-0.000180007313313246	-5.59035158238519e-05	2.3377852467199e-06	0.00148619673860795	-2.3229859830276e-05	4.29010336011615e-06	9.01422290144893e-08	0.0808767441673031	0.00502427200242317	0	6.1753513504792e-05
-0.0706565073582283	0.300321323428005	-1.91029506525497e-05	0.19915365093416	-0.15628619664989	-0.0197971934730633	0.000606935439511513	-0.0226126614394488	0.0138932460852763	-0.0267537290968725	0.026601936881107	9.80249505690978e-05	3.41772901748527e-05	-4.8069687565544e-05	4.20011853297098e-07	5.41916408680621e-06	4.75753127271439e-06	-0.000811507176731618	-2.53880964462549e-06	-0.0183496130528544	7.66133379572764e-05	-1.72090796661806e-05	-9.19553001743623e-07	0.0170914452938931	0.0120970085650656	-0.00553026696278602	-0.00807597406627769
0.150567011925766	-0.11629462378862	-4.30487655933565e-06	-0.0967721398171816	0.138372732145863	0.0456117292558307	0.000570994809683256	0.0249025726066536	0.0245247185646476	-0.0602375681035955	-0.0143023849337987	-0.000153173477463242	-0.000385627080136897	0.000129858476159983	6.19147251179619e-06	-1.07778343452214e-05	-0.000508070658335802	0.000214310683513075	-9.42344427490305e-07	-0.0135117282415861	7.71038327014306e-05	2.02650507266089e-05	-5.27247120407637e-08	0.0808767441673031	0.00172689259733483	-0.00638047276787201	6.1753513504792e-05
-0.0406948370279677	-0.0406222276925241	8.72038199422054e-05	0.111398169854867	-0.188749058287999	0.0212606395693991	-0.00050394587814917	0.0417564424178634	-0.043420506525251	-0.0540422768551991	-0.028395925625107	0.000192022239843048	-6.65641231352154e-05	1.83387525618528e-05	8.0813362617338e-06	-2.31705181796826e-06	-0.000573096534748685	-0.000294016793865981	-1.04840099934833e-06	0.0141413835344051	0.000125562183109551	-1.06154652119717e-05	-1.35289200953181e-07	0.0769222192246202	-0.00247439895905877	0	6.1753513504792e-05
0.0209949518799935	0.00605229508720218	-6.02650674936811e-05	0.0609492900416788	0.0634389089513419	0.0248562649854098	-4.05501251898865e-06	0.0955283072088859	0.017422573042065	-0.175108339821359	0.0494216569830936	0.000408384106651338	0.000406524422675414	-5.57997412343747e-05	7.35803087525966e-06	-1.19346714189117e-05	0.00016189394507804	-3.2561576620127e-05	-2.27832122490224e-06	-0.00201923743095789	3.8751519024105e-05	-1.2287330442784e-05	9.97141766934106e-08	0.00574697701158611	-0.001756164370602	0	6.1753513504792e-05
0.105701395776165	-0.168199055623507	-2.23336916825856e-05	-0.181852253669188	0.000230474072050679	0.00984662698296002	-0.000230322853590592	-0.0258794503225303	-0.0262440522114079	-0.0976527052578368	-0.0553430598336258	-0.00011500178228252	0.00111000026900121	4.22841213227887e-05	5.44418956427428e-06	7.66611025238007e-06	-3.49619261801326e-05	0.000131856090275217	-1.71587729747014e-06	0.00623767488777238	2.76553586497919e-06	-3.46731556011282e-06	2.59537304980739e-08	-0.0531154275887477	-0.00249195069267738	-0.000407655243961358	6.1753513504792e-05
0.0043514837363785	0.0709510493384051	-6.99084359101487e-06	0.217017699602341	-0.111090164291834	0.0195321189066711	0.000343907343841376	-0.105590504392947	-0.0570429356730924	-0.0129402687049804	0.0437735415094813	0.00014035848348537	0.000286423778132372	-4.65586707937282e-05	-2.45527183373451e-05	6.32109989595619e-06	-5.8030278255794e-05	9.36753040785554e-05	1.30075565873966e-06	0.0169194776324655	0.000144494183507149	-4.75356767748458e-06	-6.72225223263823e-08	0.0324367084143684	0.00796128651859673	-0.00296071499910544	6.1753513504792e-05
0.20467683370669	0.00901672940992904	5.72377901031373e-06	0.0630194258039773	-0.0852507423304879	0.0245003427267323	7.7054910761154e-05	0.0279545656608402	-0.043365948528211	-0.143718739543656	0.028863749601614	0.000198755630745229	-0.00023459567916273	6.85804334932261e-05	-9.22102236089462e-06	-3.56926485145515e-07	-9.90814218460034e-06	-0.000551779792405949	-7.26992269939331e-07	0.0123864509397269	4.60269859920981e-05	-4.33432209401285e-06	-5.18793874970669e-07	-0.00780247120092503	0.00917995543199801	-0.00382077704361661	-0.00132290078997166
0.227097701591356	0.00935796511453635	-5.46454446714861e-05	0.197181445041821	0.0383167605071304	-0.0548866923606153	-0.000512316594323048	-0.0854753685812307	-0.0187176249034156	-0.273284053820604	0.0119457628028892	-0.000202736617967103	0.000650638836139805	-6.4639548556511e-05	-1.33300395943614e-07	-1.67324541433533e-06	-0.000670130206406383	-0.000238781781246478	4.63987228194185e-07	-0.0280440526250481	-4.79253754570585e-06	-9.34984510403414e-06	-1.59732687077252e-08	0.0317909219019685	0.00962015449520348	-0.0030344964723853	6.1753513504792e-05
0.131164877322426	0.103644957711627	2.14218191685323e-05	0.0393678222394327	-0.102966762491166	0.00967833812518504	0.000797149335315828	0.00960536894489761	0.031757679553345	-0.0372804156968598	-0.0325132930391951	0.000240566545952614	0.000671674663781596	-9.61344599481606e-05	1.43120035114297e-05	7.11682306464567e-06	-0.000437427943130286	-0.000369518159282878	-1.27216743617264e-06	0.0149876955759516	-2.44460865892471e-05	-1.96005043290315e-05	3.90885313006351e-08	0.0808767441673031	0.00282064224171275	-0.000233107160060197	-0.00647371738052416
0.11121872670946	0.142073762740154	3.03078711352267e-05	0.0207339341215598	0.1282117810537	0.00442795646410632	0.000470016994492894	0.0399553914592987	-0.0833192788556132	-0.145092210316023	-0.0206769069863422	0.00016796729905022	-0.000918731538230966	-5.54149612839172e-05	2.22323046239481e-05	-3.26366901615138e-06	0.000313393350056757	-0.000178668885385425	1.90944973610385e-07	-0.00950228790864971	-1.27217233527599e-05	5.99716606464185e-06	-1.35875828588539e-07	0.0808767441673031	0.00600591957057595	0	6.1753513504792e-05
0.130752081692857	0.104753217789322	-3.17870208214055e-05	-0.120813195293757	-0.161210356319674	-0.00830556073896516	-0.000623001584269312	-0.00439824137305178	0.0324369183066138	0.160651390620184	-0.000181435134927077	-0.00110511693085369	-0.000461965508725459	1.20033879431602e-05	-3.70572483541221e-05	2.26445899587091e-06	6.56581390525712e-05	0.000496114130646319	2.60629847703697e-06	0.0104926589869943	-1.47198469069298e-05	4.06363866800596e-06	-9.17628713015262e-08	-0.347805301442981	-0.00121495587368947	-0.00239872110133599	6.1753513504792e-05
0.187738076937412	-0.049908982968401	-9.51804470450401e-06	0.00435936739070608	-0.135050159165522	0.0505663215168142	-0.00102196634566976	0.0208198663900454	0.018003355671244	-0.168230217274356	-0.0339509079537121	0.000927738960225133	-0.000489355138872272	3.05228446961792e-06	2.29507049254174e-06	-1.26257764467841e-05	-2.44587199935697e-05	8.67766656649227e-05	-6.58707121492519e-06	-0.011280863455814	-4.35455299528931e-05	-6.4460857839288e-06	-3.07570513946587e-07	0.0808767441673031	-0.0334730174688038	-0.00602012139115138	6.1753513504792e-05
-0.0336981085215032	-0.00529487743009849	-3.97242583413115e-05	0.0158533618388266	-0.00210150570309864	0.0332633583415951	0.00053490132691647	-0.0389033624741472	0.000460143525616186	0.0839159395373614	0.0183812719179128	0.000372993182237824	0.00137250030340463	4.27158338704992e-05	2.20796852778982e-06	-4.69858822294e-07	0.000352356715251245	-0.000571957400638201	3.53373364347931e-06	0.00582792390604636	-1.91220312084628e-06	1.10810725633126e-05	1.16278588313534e-07	-0.196643949344258	0.00770681684226404	0	6.1753513504792e-05
0.174501842475364	0.0428293240512148	7.57537977051914e-05	-0.181170092057174	-0.0463262175575434	-0.0136175552604669	-0.000270238879615414	0.0420911115335785	-0.0227723412607886	0.0498578378011845	-0.0647603357194474	0.000582271013791047	0.000367340121661064	2.93896410761274e-05	1.58512811858635e-05	-2.29350378977422e-06	-0.000534910752110762	0.000205755047824496	1.62947734527741e-06	-0.023706581251329	3.78107551139983e-05	2.95744422924571e-05	1.1375818842474e-07	0.0736209605429292	-0.00262805522734677	-0.00306641763898641	-0.00459935621084551
-0.0128293940750329	-0.11915518268971	1.48301269524698e-05	-0.00219686145077158	-0.113680330954529	-0.0101889449059457	0.000772129660209453	-0.00691481758231027	-0.00793589129713201	-0.100789603692446	-0.00330568108319096	-0.00141923321239068	-0.000823760010807528	-4.23798229173267e-05	-1.06593292021895e-05	6.75636470304219e-06	0.000677441444293603	-0.000117759784298288	3.6651985768632e-06	0.0266048201895595	-6.08206003305245e-06	-1.59226580409566e-06	-1.17123048892775e-06	0.0808767441673031	0.011244087957325	0	6.1753513504792e-05
-0.0929546286980742	-0.10138899326516	-9.21934370567978e-06	0.0188591550798922	0.0368007016358267	0.0338301247790282	-0.000403556093745872	-0.0155859695074229	0.0208114641449053	0.060238556843291	0.0548304613620318	0.000132946360778208	-0.000229138838022558	-5.5624357766515e-06	1.30396717761272e-05	1.15286777546686e-05	1.56958378785266e-05	0.000255751154455419	2.8487352392581e-06	-0.0270444218801608	-5.56707636476528e-05	-1.73517472008555e-05	6.9287429571574e-08	0.0808767441673031	0.0039496402885566	-0.00770302410360868	6.1753513504792e-05
0.000258419022218792	-0.0457431041480102	-3.13454675607838e-05	-0.0850762268544938	-0.0627656451692498	-0.0325181648472558	-8.214470793666e-05	-0.0067983119055689	0.025263358274259	0.315020950434095	0.0295170118661889	-0.00108166425709988	0.00131063599704695	-1.01968576273759e-05	-1.59415468312663e-05	1.48494727327808e-05	0.000505877440091229	-0.00012610541551028	-4.4822115415899e-06	-0.0271222367036645	-3.42839588252097e-05	3.76548371860963e-06	1.19369134354841e-07	0.0377851654592534	-0.00527198304928089	-0.00336925462194237	-0.00485285634711752
-0.0108329541322719	0.00900197020201343	3.78511322063346e-06	0.04707324444573	-0.0793247136008873	0.0019381925697266	0.000628154464821007	-0.015517495156142	0.0361727121191735	0.288146567499043	0.0319245232995946	-9.76488015393961e-05	-0.000602068814798185	-5.90075663904344e-05	2.86455260372076e-05	-2.2017340632785e-05	-8.79165081945077e-05	1.95142235217549e-05	-4.01164464092219e-07	-0.0193683717132119	3.17263516824706e-05	1.82039580303162e-05	-7.58209349638328e-07	-0.191959035252544	0.0142607999834738	0	6.1753513504792e-05
0.0433966571972602	0.278979033380969	7.91590200619474e-05	-0.144061387017624	-0.0426290861089473	-0.00411182774422458	-0.000312861474345172	0.0215715978725475	0.0103279177376314	0.203191743499106	0.0360806248452989	-3.32722645061123e-05	-6.01787165613876e-05	-3.95698039005188e-05	-7.14493986919695e-06	-5.41285796318292e-06	0.000119197334888188	0.000344025118615976	-1.52379193074648e-06	-0.000886234189135027	4.87716313257724e-05	1.91761261478796e-05	6.71154776199501e-09	0.0808767441673031	-0.0109363093334116	-0.00391895598956382	6.1753513504792e-05
0.163104864361016	0.104023414397111	1.07953323176257e-05	-0.0674994522117142	0.152753843365952	-0.00317176428096	-0.000768822434427108	0.0684739357371515	0.0078774974150202	-0.08058012318536	-0.0250647273014312	0.000545786312470709	-0.000714395870732742	-1.55633800049682e-05	-3.02148109732059e-06	-1.51735978869416e-05	0.000671935262767542	0.00010066321842217	-5.29668301429975e-06	0.0152878640902661	4.8860221017577e-05	4.9172860361324e-06	-1.99981543214101e-07	0.0808767441673031	-0.0128399363538172	0	-0.00215002682113763
0.00507930210847074	-0.047295677902488	1.39916331800549e-05	0.0121959916593475	0.0376811585961394	0.0159965775289599	9.74558152446736e-05	-0.0183883972856508	0.00390190788272227	0.0736675975075169	0.0382768319718003	0.000503721600341178	0.00113020691692411	-6.72271701696037e-05	-8.58924639890457e-06	1.21473576686348e-06	-6.18601722668366e-05	0.000368994767753428	4.02544124500359e-06	-2.40501796174852e-05	-4.45733156820838e-05	-2.33801921833976e-06	9.08215969097625e-09	0.0808767441673031	-0.00466385819056858	0	6.1753513504792e-05
-0.11378355425516	-0.0653699825730627	-3.935416001144e-05	-0.0712315189859757	0.206947225525056	0.0534771010673987	0.000556859865647796	0.045961247128794	0.01032509885735	0.0491627382795108	7.07314614345478e-06	3.7564740198448e-05	-0.000614448475425911	-4.46189642522299e-06	5.09884997290655e-06	1.08925339685761e-05	0.00036158588164148	-6.40091162489309e-05	-1.11878316899627e-06	0.00472580309331327	-2.81157853763148e-05	-3.11384511987312e-05	2.36360548910852e-08	-0.0401379527983966	0.00637418414715518	-0.00341209579922297	6.1753513504792e-05
-0.207233731418116	0.227843329324725	6.42723999977335e-06	0.0483386575092728	0.0429270005458775	0.00380167107447815	0.000692565439222692	-0.064519222621455	-0.0149658595977061	0.158376769789135	0.00428130229163082	0.000308756448882841	0.000285309248447829	8.47757603028576e-05	2.91178500129163e-05	8.34477599953587e-06	-0.000104994661678681	-4.51960114352667e-05	-7.56545203262071e-07	-0.0180016290563704	-6.60336210845935e-05	2.37003219336618e-05	1.15778890474871e-07	0.00267785799512854	-0.0151366718997756	0	-0.00269013753392966
0.0492865639227238	0.512060085039153	3.24274214325015e-05	-0.0424928642309815	0.0872195750156877	0.0456579575154838	0.000769050266460125	0.0158463741329848	0.00390395253526443	-0.270758876391118	0.0255821599486139	-0.00144654354778595	-0.000299606598237467	6.18118776762877e-06	1.37610857047221e-05	8.62121822997608e-06	-0.000586846107081929	0.000128916742835328	2.52711210868561e-06	-0.00641282887596573	-2.23185150657335e-05	1.44701743276521e-06	-2.66007729843309e-07	0.0808767441673031	-0.00122631653786121	-0.000160798229131842	-0.00181030236090807
0.177862283605983	0.0196872223636189	-4.43380516529368e-05	-0.103384874987521	0.0108648097234858	0.00478372476576805	-0.00024523281170985	-0.0489975734429917	0.0155529035628215	0.0357853505231387	-0.00391754833374258	0.000531815777206956	0.00128168925587269	-0.000127756272058077	-6.27071567838033e-05	1.52215020106095e-05	-0.000772029242731009	-0.000137616356465808	-4.18748549835257e-07	0.00893718200951876	-5.59296467642634e-05	-5.58176545639721e-06	1.18341518140497e-07	0.0808767441673031	0.00506365108340034	-0.00516601440331899	-0.00340343987222436
-0.0193905916976899	-0.0509002053455819	4.93172096376338e-05	0.104845969928458	-0.0432602043354382	-0.00601565566976936	-0.000209011951646021	-0.104619832951061	0.00758406394938227	0.119075260021887	0.02339721244793	-0.000889503344709275	-0.000358757321572423	1.54342309994782e-05	-1.78549137311856e-05	-6.30309719362732e-06	-2.33037761442345e-05	0.000110362137467401	-3.94309972673312e-07	0.0377058270999282	-6.21127938214006e-05	2.42128363736605e-06	-6.34870748195127e-08	0.0808767441673031	0.0099721973214506	0	-0.00704461400237444
-0.0440804350029871	-0.131010678708965	0.000128617281776044	0.0683550836015601	-0.0960783374064309	-0.00574360056343393	0.000485557260899494	0.0174111192436639	-0.054850601820933	-0.0382095622261828	-0.0779578586983742	-0.000239712045786211	0.00151205479567551	7.76065849199536e-05	1.16539782069047e-05	7.13469923829813e-06	-8.45940417117941e-05	0.000170103888273765	1.33145582115191e-06	-0.0105350353250601	4.71560722756781e-05	1.51347447050476e-05	-2.19361468767332e-07	0.0808767441673031	0.00272192624420597	0	-0.00470551398364305
0.0261674749949332	0.131149228363712	-4.8985104275201e-05	0.0651522525947623	0.0161724057359669	0.0404212652804474	-0.000462075064012302	0.0301660296734194	-0.00184697802503631	0.229906798548744	0.0464525121479864	0.000174753546622108	-0.0002151277090916	-1.30601755156112e-05	-8.28284520393296e-06	-2.59928957047073e-06	-0.000225495864277558	-0.000126430900922236	1.86250547873357e-06	-0.0292425646119899	-9.73878105694492e-05	-9.23167458588559e-07	-1.98332134604406e-07	-0.190628298046037	-0.00241972128156831	0	-0.00769591836504846
0.128189732123042	0.0347439811292425	-6.12956227240558e-05	0.0778126400535948	-0.00455986056620039	-0.0106293280942514	0.000660189179622295	-0.064398732896595	-0.0334476254841546	0.0772244573500265	-0.00968927949394427	0.000487702918313904	-3.81062254106723e-06	2.99285659388637e-05	-7.94282730043339e-06	-1.24499578280091e-06	-0.000126406964825465	-0.000360477980617557	2.25697710742878e-06	-0.0209770960588366	-1.57115762861038e-05	4.60184742356873e-06	-2.45138778720566e-07	0.0808767441673031	-0.0105076229626658	0	6.1753513504792e-05
-0.241384971895208	0.162059674724563	-2.72683912960758e-06	0.113262297813574	-0.117664858129522	0.0352761481262007	-0.000900698855526239	-0.0172058051357097	0.0103012221362284	-0.0146423704603222	0.0169712006953653	0.000364948534520071	-4.28869525010978e-05	-5.74640099816337e-05	2.95864368058396e-05	5.18140390748378e-06	-0.00118489650436127	-0.000147932147488428	1.67765474401449e-06	0.00887539280929239	4.01551016380175e-05	1.5148937988485e-05	-3.36121816491008e-07	0.0808767441673031	0.00523365385459007	-0.00634676478968421	6.1753513504792e-05
0.248866132379268	-0.0905934548054207	3.16462407454754e-05	0.111261643955563	-0.151174407739177	-0.00730042039067658	0.0013088591359478	-0.00197659864089617	0.0183702567530912	-0.299526214635198	0.00731765851872579	0.000333861947046987	-0.000583961153470258	-8.20408241957171e-05	4.94119731464515e-06	-1.25927035561357e-05	-4.89480296677058e-05	-9.7070581098424e-05	2.30670192125082e-06	0.0184580091700965	-4.72476707980007e-07	-1.49279875506503e-05	-1.74550034426346e-07	0.0808767441673031	-0.00414294460968856	0	-0.00211627162486794
0.0582705264057908	0.0286217135125235	-3.06391544357965e-06	0.00390658213672457	-0.0248389406884882	-0.0174716587233308	0.000169400092109973	-0.00760819244346245	-0.0454427381392852	-0.0441502507652541	0.0520878921942478	0.000613161201280965	0.000268838065615506	5.93363561618432e-06	2.55768760200059e-05	-2.73032675857099e-06	-0.00141855791652457	0.000191869153275626	-1.28408178745598e-06	0.0228384782684106	1.36244383925899e-05	-7.40023457401762e-06	-2.80468507307674e-08	-0.296576889352497	0.00825481813260187	0	-0.00371628005467783
0.146404688316766	-0.0677096462710566	-5.8897180669204e-06	-0.0528382934229527	-0.0997519484550798	-0.0460386766538425	-0.000461639004002423	0.0365935133535249	-0.0184020862970395	-0.0463191579270822	-0.0324636409851741	-0.000992092334370143	0.00027410116911919	-6.74437302593534e-05	-2.17224547627293e-05	1.07168978065175e-05	4.39352460934739e-05	8.33626987706282e-06	-6.75776128911121e-06	0.0194431283026024	2.08382282482766e-05	-5.31727709751628e-07	-1.63791667895374e-07	0.0808767441673031	0.00908230662822374	-0.00200752850772712	6.1753513504792e-05
0.0723708416174973	0.180764102456339	2.46465870379353e-07	-0.0128810510519972	0.0807849788993709	0.0599387122747785	-7.58153866164957e-06	-0.0605197483825852	0.0159677798481814	-0.114583630157758	-0.00786122965658131	0.000394279682816467	-0.000131539087470323	2.26446617945797e-05	-1.72527156119262e-05	7.27642082365421e-07	0.000195695733511192	0.00027202254217884	4.76104629876239e-06	0.00549826706463885	0.000241174312909598	9.56362884152462e-06	6.34556400758157e-08	0.0616503035867231	-0.0127757956738468	-0.00328152589910047	6.1753513504792e-05
-0.0371873384999081	-0.0579501263065785	-3.54673360104529e-05	0.137617347838889	-0.185379530646985	-0.0239936876835409	-3.02989525055031e-05	0.0233457476478849	-0.044794989135808	-0.152462446602783	-0.0432507770941449	0.000561567676746755	-0.000946552674419898	3.38803304726909e-05	-2.8992825974461e-05	-2.59475165609313e-06	0.00077421993292881	-0.000265533557915587	-1.95813527137378e-06	0.0213751132134925	-3.4494777816807e-05	-3.89393782807002e-06	-8.37248149365699e-07	-0.0453482667140872	0.0107007829202004	0	-0.0047911839045689
-0.016080227334941	-0.00986979753633455	-5.11768522992728e-05	-0.142283928670602	0.0735414566032495	0.0047107216969684	0.000314953172215748	-0.0642978685512742	0.00650185651303326	0.079176749035655	-0.0234727209218558	-9.07702418739831e-06	0.000312358151902448	9.47234382526752e-05	-4.30190552841436e-05	3.97524635409319e-06	-0.000436273924118158	0.000136803991628742	3.98878823570925e-06	0.0127929697552911	3.75498435833954e-05	-1.83798640333022e-05	1.18739871046714e-07	-0.0982429457158155	-0.00941512299934966	-0.00111700115677127	-0.00147893758966655
0.080644607780856	-0.0377180533067134	7.33331787350355e-05	-0.0663870435858281	0.0848277301433866	0.00218717267794033	-0.00117860656605184	0.0246214234722895	0.00185857849981663	-0.052730227406302	0.0262492277617661	-1.07623829592729e-05	0.000473517638756249	3.04998494486952e-05	-1.30089675565159e-06	-2.94387544430563e-06	5.23352133414701e-05	0.000239166051910322	3.92056989384493e-06	0.00709128261406744	-6.22220381496508e-05	1.50199554964647e-05	-2.24139710125471e-08	-0.033610404039741	-0.0136558531146348	-0.00188336028463354	6.1753513504792e-05
-0.0917505551912506	0.134141379309606	1.15009035757119e-05	0.116908473954725	-0.0619173679578618	0.0163587774044307	0.000285064613170238	-0.0866000177136454	0.0014139467462555	0.247376962001962	0.038667893139338	0.000625824555187116	0.00094321816971199	-9.64428224339287e-05	7.95303406309067e-06	-1.26418975479048e-05	-0.000378376871973174	0.000168978903167583	2.47576070666611e-06	0.017021688079317	6.55635946658073e-05	-9.91945243433712e-06	-3.15410781825953e-07	0.0772299132564858	0.00396012911352228	-0.00145761368844777	6.1753513504792e-05
-0.0732891917888219	0.0525570905748793	-3.89942110855523e-05	0.095522613988152	0.00739784973796787	-0.00679273337529174	-0.00042805820136782	-0.016105591740466	0.00430390835409278	-0.0700572202854775	0.0173302416199146	0.000239375195652425	-0.00108429921664899	-1.89842916634708e-05	-4.94618692103987e-06	-3.95458600210841e-06	0.000479193268527522	-0.000267953213980099	1.91930412229979e-06	-0.0173709485002435	4.71150017813393e-05	-6.54480662209966e-06	-4.03245403401975e-07	-0.148805540061973	0.00493774185426554	-0.0019458976516763	6.1753513504792e-05
-0.0762675862416879	-0.0987276314077835	4.67127728056571e-05	-0.0582059020769248	0.169302711173243	0.00751542369440372	-0.000737119212009696	0.123658270462002	-0.00823776785697095	0.166627711251792	-0.0194489651764751	-0.000134157611389796	-0.000485712702588015	4.35845425870163e-05	-3.63995531671435e-06	-1.07146246309808e-05	-0.00127802445805714	0.000160510070228659	5.97958844217317e-07	-0.0144437106381647	6.55613569182645e-05	1.47943390811367e-05	2.24251772706907e-08	-0.204378796843279	0.00994751400333826	-0.0074438642406518	-0.00323917489244063
0.0487697690584212	-0.0657083017426737	-4.20519222517068e-05	-0.0241335581622035	-0.125242953142724	0.0180011351603295	0.000210295570242991	0.00949782768700524	0.0347188040436968	0.0239798046993918	0.0353720227472325	-0.000811378166245991	-0.000283257904761025	4.04788128651745e-05	2.62315729049334e-06	-2.08038726829951e-05	-0.000606896631895726	-0.000201943227972956	-5.64540474257136e-07	0.00046039217201832	-2.29807923362024e-05	1.20809624850615e-05	1.15205631034954e-07	0.0808767441673031	0.00535781602623331	-0.0043296795326746	-0.00564437436070919
-0.124325257758993	-0.102192779470496	-4.54611555111839e-06	-0.0181566344389726	-0.0802621223838673	0.0156654281936799	-0.000877886410984297	-0.0738331114676624	-0.0164037213207562	-0.0304772171502933	0.00852440766028306	0.00017979618945474	-0.0009775235100421	3.18730422592672e-05	2.84555304608247e-06	-1.73915281372894e-05	-0.000263122307959773	2.11702843500028e-06	-1.39946924149204e-06	-0.00794354145918907	-2.44071417332403e-05	3.03595128703371e-06	-1.42400619851379e-07	-0.13606319857866	-0.00794202163891367	0	6.1753513504792e-05
-0.0778569123658738	0.0628319834797963	3.08096390013723e-05	-0.0321897172596165	-0.19271436533936	-0.0178494785946951	-0.000273073174989591	0.0163894937092952	0.0536101987279156	0.12479565548107	0.0629077756424528	-0.000554397744138568	-0.000153102946253925	-5.9369676009724e-05	1.44859045094758e-05	-3.09530078279607e-06	0.000239910926611131	-0.000170679972459897	-2.10945678424945e-06	-0.0130232053495513	5.79231344763897e-05	-1.83726489577651e-07	-4.15133860731665e-07	-0.121789223822795	-0.00862436064460692	0	6.1753513504792e-05
-0.298385297194703	0.0400833354623118	-2.87648379631023e-05	-0.290760956721498	-0.0337256194883967	-0.0142469369933872	0.000920292426115132	0.032473257852178	0.000480599125182835	-0.186481742002704	0.0318883753858215	0.000712443943406083	0.000455468929713154	-9.01430336375242e-07	-7.39979042596595e-07	-1.69779527413594e-05	-0.000282888460139463	0.000271668320468432	-1.93071684406743e-06	0.0200318147941281	3.17201865800421e-05	-2.57563624285195e-05	1.06085632056718e-07	-0.18833955320757	0.00130069392878451	0	-0.00239064967349489
-0.126113701785562	-0.147033395458504	-1.26879463155927e-05	-0.0501206156677166	-0.0814071416580154	-0.0317993497154231	0.000291850593179044	-0.0246405260534317	0.0281601574561368	0.0762375729989446	-0.0176472616210421	0.000206664466227302	0.000248815034219252	-1.27098819251437e-05	1.84240608227526e-05	1.07463994900581e-05	0.000109807760794167	-0.000721683470964907	4.23464254550865e-06	-0.00741824527949841	0.000108304979064888	-1.08487123976486e-05	2.75548670547465e-08	0.00162090431610684	0.0105648402567988	-0.00778075859462379	6.1753513504792e-05
-0.137353431200168	-0.165192186072911	1.12714232902711e-06	0.0355467227125801	0.125290303477616	-0.0105235002811822	8.97875980103713e-05	-0.087133428622892	-0.013526203162064	0.0934005311795594	-0.0314195015799491	-9.399903115348e-05	-0.000452190846991996	-1.12105018341691e-05	-4.39428533438591e-06	-3.32768444133436e-07	-0.00095776792101443	5.9846012372633e-05	-8.24169015567477e-06	0.012958560191606	5.43116958693357e-05	-1.77702945491909e-06	1.30809136855703e-08	-0.0562272537337888	0.00365156255971244	0	6.1753513504792e-05
-0.00615740135569964	-0.00459549891917621	9.50746622534471e-05	0.257357798149391	-0.217728603759958	0.00423809703615374	-0.000391518593462425	-0.0417266990954824	0.0256115869853413	-0.0999195519001097	-0.0563839286024972	0.000971376882346719	-0.00133066750384547	7.54131345281905e-06	-1.07742146101542e-05	-5.75859986950977e-06	0.000680375677351019	-4.83402999199578e-05	-6.4712153391433e-07	-0.0322416465620765	0.000204235515298912	3.30790181912732e-07	1.09932431824333e-07	0.0808767441673031	0.00409613836459588	-0.00432770670280158	-0.000764190658266939
0.142923348196367	0.0894386757715377	1.84223077750456e-05	-0.17414486047353	-0.277626499028314	0.0331680113773256	-0.000436994213838138	-0.0060452166046282	-0.0268101460280008	-0.192464086118337	-0.0155723733230682	-0.000123545534644665	-0.000479285464363266	0.000106902657114993	-1.17479142471844e-05	-2.99492941857604e-06	3.46979690941662e-05	-0.000387436811940312	-1.28186549164244e-06	0.0149257492624093	0.000102728522896944	3.48771249192303e-06	9.61669290866496e-08	-0.0803801442057691	0.00566207027479471	0	6.1753513504792e-05
0.0426101835608064	0.0198518869528637	-1.44096942118477e-05	-0.0748591364639571	0.042739893683186	-0.0091288642405758	-0.000427490625114491	-0.0284413805130674	0.0184015949214282	-0.0262417673970802	-0.0133239073120576	0.00030893613347871	0.000175071871252541	-9.31054826874833e-05	-1.62395552761874e-05	2.2144731224305e-06	-0.00109714881148182	3.93588162825864e-05	2.50101619769794e-06	-0.0104232561515886	-7.0189068595794e-05	-7.28031665064854e-07	1.18254905867587e-08	-0.132098261471941	0.00459201190656366	-0.00137440829162283	6.1753513504792e-05
0.0858375427562721	-0.14057076085538	-8.30797737005895e-06	-0.0451703226707726	0.0770004833691342	0.00891069255610888	0.000895255834943542	-0.0286206902132516	0.024075030131337	0.155051951882849	0.0317089603741385	0.000519328160956123	4.33885653050581e-06	0.000103397861358712	-9.1066608379764e-06	1.37953439525162e-05	-0.0017734303451975	-0.000130192673857388	7.77352451963864e-07	-0.041638816300171	-7.68148922223322e-05	-2.50820753389114e-06	-8.11425084901174e-08	-0.254196717887668	-0.0228262128146792	-0.0011253771667753	-0.00490628999642606
0.0643222655331679	-0.141142488024579	-1.02623733209128e-05	-0.111561318729907	-0.116110562657802	-0.00642638189601208	0.000943554838604976	0.00937251971178887	-0.00790381114257133	-0.152782528183964	0.0581257056293316	-0.000730377849886388	-0.000286268829085001	0.00016551101373441	-1.58614791038181e-05	-3.09138099341411e-07	-0.000104260200820994	0.000296378804592434	-3.33259234253092e-06	-0.011283106619411	-2.71824807721588e-05	2.19495892350707e-07	-4.20198951189832e-08	-0.0308018070245498	-0.00158161583635152	0	-0.0054945059599133
-0.0652836026590876	0.114488293128428	5.84531622942475e-05	-0.0794189770252953	0.123615607595248	-0.0252991111567468	-0.000816915883508407	-0.0217344780819819	0.00988723233185085	0.111394185247545	-0.0389013558689844	-0.000163381264204343	0.000194450685991221	3.00039122616003e-05	2.07943093855079e-07	9.04340339635823e-06	-0.000311930845439234	-0.000801898840128046	3.37783170012429e-06	-0.00484129942739708	-6.74776109138575e-05	-1.34105780402738e-05	-1.00943784409058e-06	0.0808767441673031	0.0042428108633541	0	6.1753513504792e-05
0.0635177625303991	-0.016266487849416	-1.04069955376707e-05	-0.229474606425494	-0.0175045917130262	0.0143325613766918	-0.000504132392338819	0.000682609084056596	0.0140443829110597	0.29372609975278	-0.0201759579811567	0.000367343386115992	0.00100690614592502	-4.93266271093251e-05	5.87971128984677e-06	4.82796900191929e-06	-0.000147238817835404	8.20020668161892e-05	4.00741985928654e-06	0.0181184616113219	-1.63553381957726e-05	-1.96263950691389e-06	-1.86408259716941e-07	0.0808767441673031	-0.0260448469395685	-0.000602003100318438	6.1753513504792e-05
0.100875033422415	-0.0416385970817372	-2.72474389558797e-05	-0.0130866817030026	0.0152333642597959	0.0140242283218042	-0.000253645040009909	-0.0393214649928282	0.0147591967729206	0.146476476883387	-0.0165627513829797	0.000188198761030822	0.00049354524951184	2.14089965533404e-06	-2.69146777915896e-05	-7.788773498274e-06	0.00070139153676041	0.000161237995857766	8.4322519322555e-07	0.00736238939432043	7.72374504611761e-05	-1.37676503310091e-05	-1.55124693079767e-06	-0.0170540127746227	-0.00208871466055283	-0.00791610612744231	6.1753513504792e-05
0.0469265256856055	0.187989850896188	9.39601346150454e-06	-0.0609333084166426	-0.095680541121084	0.00753214420594683	-0.000935278364445513	-0.0345873264388213	-0.0261114494820814	-0.224024471696542	-0.0248005821793581	0.00064763746773755	0.000466035444068646	1.77113440793519e-05	2.37523869079936e-05	6.45233766616293e-06	0.000432920655936808	-0.000895699175497144	3.56876436846676e-07	-0.00965381013385758	8.27792411550732e-05	5.62457419772677e-06	1.10030625499746e-07	-0.0836645674379038	-0.0276509812190178	-0.00118630046341828	-0.00180511580711684
0.0185869062216393	-0.0807256623060966	-3.54529613288967e-06	0.0610798596637445	0.206249063212275	-0.00616784287811922	-0.00111046417883276	0.0664056825164692	0.01319104249688	-0.295465079041092	0.0149641936038531	0.000495374140461191	0.000710314324388728	1.04278701340554e-05	1.55728950503864e-05	-7.91233870012231e-06	-4.22709359009232e-05	0.000239893602490993	1.10802588570991e-06	0.00334947037854416	-3.68574238441832e-05	2.25897483541182e-06	-1.47761493041187e-07	0.0676228627070961	-0.013712279224081	-0.0049997667314251	-0.00568975589239551
-0.0479897875700709	0.0158434775850604	3.32129385205437e-05	0.00665231138049482	-0.0140545850883657	-0.0584787906001135	0.000478563097266571	0.0275506405273502	0.00315249273660156	-0.0318776203261918	-0.0444275702176854	-0.000870100008828034	0.000351200557090481	-2.64388451977071e-05	1.16183724903074e-05	5.88958448366483e-06	0.000326414001282416	0.000350995157863299	-1.46580403459495e-06	-0.00462139215240265	9.09814849812118e-05	-1.89808341131137e-05	-2.49267835616962e-06	0.0621539038797692	0.0155917796735014	-0.00145992851869126	6.1753513504792e-05
0.107121206195534	0.0511636714414849	4.10354138278279e-05	0.119323978632538	-0.029933946761467	0.0254132562463274	-2.5874891294797e-05	0.0582802787584162	0.0157837602623394	-0.0136767290939973	-0.0374270770816789	-0.00139175802826996	-3.8294992742105e-05	-2.69492633926394e-05	-1.01735890202237e-05	-2.11480582588131e-05	-9.55357365850507e-06	0.000221619370602388	3.59460752563656e-06	-0.00125633046250861	3.73397733495207e-05	-7.53744255777011e-06	-3.41419346683303e-07	-0.159343848422642	0.0122141398926952	-0.00419912024701197	-0.00155697664281973
-0.0371244078302081	0.10738702897827	4.72655552286039e-05	0.177206632041551	0.187349598336021	-0.0386588456358022	-0.000265210279880801	-0.00511893619404613	0.00488747971195758	0.259432919338488	0.0100036207358618	-0.000446958555580634	0.000641281459992982	-5.3230902366197e-05	1.86475972974165e-05	-1.0100205418806e-05	-0.000464096084396792	0.000439823862510291	-7.23502940147558e-06	0.0146827498382696	-8.11300902281431e-06	1.34272688787629e-05	4.54856661225023e-08	-0.113618876097182	0.0127063110605961	0	-0.00493710613518561
-0.00907382484077301	-0.0858570000210612	2.65983187308638e-05	0.0140942280547747	0.0179340864879027	0.00625956337612998	-7.42779039890618e-05	0.0979651126935668	0.0204591787408168	0.261743551211072	0.0206835809232733	0.000360119260656822	0.000200049295747684	5.04055523331548e-05	7.07387087350853e-07	8.19402060514562e-06	-0.000620932955365028	0.000189398630633386	3.77843379184561e-06	0.0122740896127116	5.2539721614675e-05	-1.37267892382775e-05	-2.48502755706426e-07	0.0808767441673031	0.00804945473902352	-0.0010944186247277	6.1753513504792e-05
-0.157505843301396	0.0433250723887344	2.59493540861744e-05	-0.14711927116239	-0.0725387786604605	-0.025970495847807	-0.000125061163815499	0.00617476372044123	-0.0153557780503969	-0.110410495770197	0.00179516392597834	-0.000191789562053346	-0.000592321219984204	6.28033412959361e-05	-8.60697929705445e-06	-6.86160862028995e-06	0.000728596711168761	-0.000831435768135269	-2.62545970075578e-06	-0.0286547550045723	9.42442811300293e-05	2.09163147266711e-05	-6.69690845001014e-08	-0.116295295060419	-0.00165116418988032	-0.00512115299927851	6.1753513504792e-05
0.0245888551978279	0.516429810414919	9.20809403073264e-05	0.0281345052056221	0.138074147409637	-0.00173319506373004	-0.000119736170072549	-0.0610387547509089	-0.00767327531059525	0.0369539122223053	-0.0254031185579446	0.00027146614256246	-0.000339147467153356	-5.62144582116897e-05	5.16200366207364e-06	-2.57719358914832e-05	0.000282891567569887	-0.000389251183448458	-2.7917682622336e-06	0.0222386208648222	-1.82032695748013e-05	8.11221969709841e-06	1.19537026499472e-07	-0.0836317440642658	-0.0026467845216136	-0.00192015110902211	6.1753513504792e-05
0.0155480425020269	-0.13835725727509	-3.8212639243973e-05	0.154395460705218	0.033721936340261	0.0155374255438887	-0.000662597889479644	-0.0239269295381983	-0.0261138541456319	0.115246500677644	-0.0456170430881054	0.000345767644844397	-0.000301988990723201	2.09667942705494e-05	-1.18523695852302e-05	1.63155955741345e-05	0.000171276225558348	0.000369182133628243	4.8440824040874e-07	0.017541459408204	-1.41629498318085e-06	-1.904659965557e-05	-1.49111361036347e-08	-0.0646311970102214	-0.0120604723517551	0	-0.00463642440932155
0.130574173321366	0.0532855919252015	-1.261279462339e-05	-0.0111092680884244	-0.0224585428017711	0.00753232582514585	0.00167585179090102	-0.0836779609573756	-0.00733809746351122	0.0772290177454504	-0.0386853080814726	-0.000599423625076256	0.000104565822106828	4.67735958380455e-05	-1.11112726122187e-05	3.86554603637457e-06	-0.00103499176472321	-9.0196766599826e-05	1.00148760528995e-06	-0.00192113173072106	1.06234846721787e-05	1.94707555549734e-05	1.03926029115797e-07	0.0362412334226578	0.00587320676654368	-0.00133148019161788	6.1753513504792e-05
0.153036936033199	-0.0253743010416606	-5.24584328168709e-05	0.0444716739207844	0.0582844498856343	-0.0277253868255364	3.63949294857058e-06	0.000771227164089616	-0.0095423286019034	0.069928880361765	0.0560743263899599	-0.0013808859107004	-0.000338621268690886	7.58780840643958e-05	-5.26567353821283e-05	9.23138923236699e-06	-0.000246784415892098	-0.000402853412764692	1.56911563675699e-06	-0.0164182927924569	-2.10773065258962e-05	-3.03974397083406e-05	-2.58590491575283e-07	0.0808767441673031	-0.0113709230394055	-0.00392212113951029	-0.000748382149537541
-0.0363220091479283	-0.0834512751502107	3.91208417223066e-05	-0.11444685864447	-0.183907273519018	-0.0365649291350717	0.000154938526964132	0.0271122864499531	-0.00548629332765216	0.0183628148845931	-0.0107972773595427	-0.000152601736027158	0.000470325262896365	6.86030900050039e-05	1.9094185559565e-05	-2.97164668783267e-06	0.000574871984634795	-0.000895782997204497	1.72163462353048e-06	-0.00381751309443901	3.00503571297739e-05	1.13366556770966e-05	2.38236619320986e-08	0.0403353559374413	-0.00145222864737893	0	6.1753513504792e-05
0.0287464921748222	-0.0838847313644679	8.18184708650804e-07	0.165837190631061	-0.088963548078914	-0.0277871669517584	0.000290255476151691	0.0822110399053266	-0.0512781573705923	0.160908033007607	0.0809942064749936	-0.000595660961054567	8.45822586419409e-05	2.55097918024916e-05	8.0635973376264e-06	-8.28973505273556e-06	0.00035790812078984	-0.000451071045118767	-4.88227116357542e-06	0.00376933399987611	3.11676241881997e-05	6.16519150575812e-06	-1.59034958868709e-07	0.0808767441673031	0.000855183422118433	0	6.1753513504792e-05
-0.0591776125256135	0.061782046675275	-1.0934634820825e-05	0.0463069699983873	0.0644187632852009	0.016398321339548	-8.88507597601729e-05	-0.170124254497983	0.00353255016693677	-0.0309091247941694	0.0487546159893317	0.000341862219679578	0.00144927308650744	-3.86440516529918e-05	-1.7878493769774e-05	-1.68700691194346e-06	0.000432422470502791	-0.000246477847825721	1.9709379532884e-06	-0.0273812199784261	8.6089007756307e-05	5.80644252168305e-06	1.24043333382673e-07	0.0808767441673031	-0.00236027022919794	-0.00323805032750979	6.1753513504792e-05
0.100608105959002	0.398904524927145	-5.31024564336402e-05	-0.0495072747685014	-0.0379687109327158	0.0375685795978526	-0.000328282082880493	-0.0157526012896085	0.00976616878008119	-0.0411386333590041	0.0277880548528855	0.000138654374841396	-0.000214744891373631	7.25029254071696e-05	2.37806454816969e-06	-6.24964927586902e-08	0.000242413376466466	0.000173613969044029	1.92252520436753e-06	-0.00748161840065797	5.33296227134272e-06	2.29274349092812e-05	3.25972282499976e-08	0.0808767441673031	-0.0120854861273348	-0.000749014667164705	-0.00570331997275253
-0.22759193451479	-0.0804896227772381	7.1119830646893e-06	-0.199540948309156	-0.131310793629055	-0.0116212607960302	0.000176319096020228	-0.0615042322084051	-0.00813097213022251	-0.121382524810723	-0.00158194612300611	0.000173783976493258	0.00128749745432444	-0.000104020379913861	3.98254197553349e-06	-2.9169018995745e-06	-0.000682545176472704	0.000183770445904452	1.97924288269924e-06	0.000101669592101006	-4.22437199840697e-05	-1.14837892839503e-05	-1.841020412785e-07	-0.112742481255717	0.00285562487039481	-0.00218511359639129	-0.00543542738589486
-0.0142319930331934	0.0676060422257492	-9.53387294433394e-06	-0.0810728837871262	-0.0283582707894537	-0.015298007175475	-1.11994649848457e-05	-0.029595096513345	0.0108283313454531	0.0742879437195858	0.00204445348307813	-0.000840744778933256	0.000500256230239415	-0.000101590270914498	1.04078200513502e-05	7.87089135756425e-06	-0.000105586427882498	0.000435025876089234	5.34821317899059e-07	0.0109346880877454	-4.93439717319522e-06	4.97712719504939e-06	-4.56413886573692e-07	0.0808767441673031	0.00654073362036045	-0.00379577277613907	6.1753513504792e-05
-0.124139265219882	-0.0587078919137766	-4.36185525064525e-05	-0.121758501280827	-0.0641073428708725	0.073592166046325	0.00101949927759293	0.0197894747314353	0.0324903689719027	-0.230633819855657	0.00431882569633713	0.000226528084684041	-0.000889188660806228	-8.49872570672927e-05	-2.18344538472914e-05	7.53298893174659e-06	0.000306620798657953	0.000286168588155666	8.80429557259532e-07	0.0169300001099675	-5.98074065583099e-06	-6.29806061747118e-07	-1.06833480828517e-06	0.0808767441673031	0.00325487544047931	-0.00344222941855665	6.1753513504792e-05
0.0261640093340989	0.31887169442034	-3.81391598135439e-05	-0.0578524271403236	-0.074170842125311	-0.000703475902500195	0.000690294595128815	0.0164280693153676	0.0157679891607374	0.0490444707691207	-0.040726861765098	-1.25931367881416e-05	-0.00113411966320387	-7.07127377985728e-06	-1.37221620706285e-05	-7.22442764888864e-06	-0.000448910045309003	-0.000269373745993562	-2.88027995398732e-06	0.0212233291076356	-2.52361132461187e-05	-8.34384263603827e-06	1.96717890865727e-08	-0.167569192440001	-0.0167395253432557	-0.0072199755393908	-0.00246357816051535
0.0187726113447708	0.0681104100270289	-2.63180754215275e-05	0.0398409675862075	-0.0854105740868805	-0.0601332846614638	0.000231096552445242	0.106128813961699	0.01482546692089	-0.0792009622445122	-0.00422527888037394	-0.000348907804563869	-0.00106098687528433	2.85705299096772e-05	-1.57232318613865e-05	4.25721662633549e-06	-0.000447856844062344	3.04615121904384e-05	-3.40674495280524e-08	0.0298844710596267	0.000198969707077223	-2.56764588540959e-05	1.046649333869e-07	-0.158080877513915	-0.00732352435667205	0	-0.0016539501010232
-0.0813587338036591	-0.0154489386783563	-9.19824945089243e-06	0.0937010115991177	0.142862186490089	0.00547469214614216	0.000105364077563008	0.0486417592946842	-0.0139057987918453	0.06765854870513	-0.0341329251187465	0.000218096925686639	0.000718765530211218	-7.16546869888868e-05	-3.2947972331554e-06	-1.54487493576605e-05	0.00116040270740903	0.00011676941766825	2.21855543491856e-06	-0.0159829672080395	-2.03647681628061e-05	1.39978927691242e-05	-3.36779730991665e-07	-0.00749340663627329	0.00835484695469302	0	6.1753513504792e-05
-0.065357113166067	0.0784943972494136	-5.12990212782061e-05	0.0179835559191284	0.0750577858362962	0.0187423202494303	0.000661050717994938	0.0215999459236513	-0.0158747820464843	-0.247161919306352	0.00269379004675141	0.000443173859569601	0.000506851932368546	-1.4847368217108e-06	2.31800086827327e-05	-9.73847860341603e-06	0.000143026371052679	0.000162603713975695	-5.54678826492072e-06	-0.0192263756244639	3.62419759181165e-06	6.00813498907726e-06	1.07713380215202e-07	-0.196711599310053	-0.00396077469271516	0	-0.000791606875617745
0.125137664458679	-0.000638562540334897	-6.7442319006128e-06	0.00969337973732598	0.0395913812945128	0.0293513977296069	0.000731271636408071	0.0329695420210956	0.00574487956590208	0.0705138276860806	0.0298250151990294	0.000114829058282639	9.26773849683205e-05	-1.91207246402758e-05	-4.52921954631202e-05	7.18631938734227e-06	-0.0019421208897803	-0.000456103204173886	-1.26508142350712e-06	0.0232338118581517	-3.65577714300791e-05	6.80288220578085e-06	-3.5740235282411e-07	0.0808767441673031	0.00735514744628207	0	6.1753513504792e-05
0.168233993169142	0.152399598447988	2.5203657783468e-05	0.04299746278977	0.170382663661549	0.0528797362870443	-0.000376289059027424	-0.0408712961667814	-0.00673172335870798	-0.136330511377259	0.0376749205293823	0.000351398199654351	-2.83214386691544e-05	-7.26959106581715e-05	1.16382747938903e-05	-3.27215962114824e-06	-0.000266271417069031	-0.000262151994198767	-4.81430938992222e-06	-0.0272142683556784	-4.70903194105254e-07	1.33397194730378e-05	7.47114881072264e-09	-0.12504549224701	-0.0183178443047434	0	6.1753513504792e-05
0.122747581872463	-0.0206367371651942	-1.36303161077933e-05	0.275556459090055	0.150875537123458	0.0142333216454023	-8.31930062582531e-05	-0.025083766655111	0.0228770843887587	0.0527351313951125	-0.0478103672421675	0.000271932909065686	6.55022220654722e-05	0.00011515646367477	-9.6549734864837e-06	-6.71165721821687e-06	0.000480197821724371	-0.000121166059316669	3.47796864152983e-06	-0.01502156740769	-2.12659638707535e-05	-3.33151086262529e-06	1.09257881852898e-07	-0.238861600539059	0.0136890962683469	-0.0046286041912027	-0.00838895617993052
0.156201348945452	-0.10840012818384	-2.42951978475237e-05	0.0382388561311613	-0.0409749563251095	-0.0087420259049823	-0.000835504813663679	0.0255899099262789	0.00273910571348512	-0.138761924824085	0.0142420491219191	-0.000522553695133321	-0.000526391578626217	-7.90291896038964e-05	-3.1547934121301e-05	-1.67887730440075e-06	0.000204770197663962	-3.52968615835447e-05	1.32018169041181e-06	0.0187264497274311	4.47800155134459e-06	4.60425294512845e-06	-5.30214468885681e-07	-0.0621653345370523	0.0116704791599742	-0.00257483254442892	-0.0012644333905355
-0.00692473876767463	0.0293484750677446	1.1970454572019e-05	0.016273336690648	-0.0411210693986792	0.0286544951925731	-0.000335320297113806	0.0563432645521451	0.00834233331534895	-0.159891803003403	-0.0180561645273917	5.88084595691818e-05	-7.65878325326153e-06	3.41932069733986e-05	-2.4602506306648e-06	4.6118328624889e-06	-0.000786136883182742	0.00045837736942822	3.38949544564926e-06	-0.0292526881777275	1.57996952270256e-05	9.41906927653946e-06	4.23313712971662e-08	0.0140325435300703	-0.00856467881440193	-0.00706009083848458	-0.00170476709313572
0.0471440636713294	0.2330465365496	4.79596470586152e-05	0.172850378311075	-0.107208454744607	-0.00735240044418517	0.000722006809965814	-0.0441110481586259	-0.0210003646885517	0.0236429827029498	0.000231948212770838	-0.000487454220237549	-0.000703561242677564	0.000111744665684421	1.8279724978143e-06	-1.00145077820413e-05	0.000221169406783739	0.000119160064946833	-1.1923087064325e-06	0.0132854855256443	-1.70487449232537e-05	2.98438755375052e-06	-2.34409543775627e-07	-0.243722450703591	0.00451247549146605	0	6.1753513504792e-05
0.0422460056857539	-0.114428178493819	-1.60239876021429e-05	0.0103671715288698	-0.041894328578112	-0.0228035623322603	0.00136325571206841	0.00421851585131061	-0.0266731772787394	0.049421317519172	0.0177465628874698	0.000617763392106507	-0.000253564749695401	1.81074480511967e-05	-1.25783657276557e-05	-3.96826359225777e-05	-0.000415717889808653	-0.000363951355537906	1.59249823794561e-06	0.0187512689738512	1.7842499534737e-05	1.72922106389528e-05	-1.34041533428331e-07	0.0293702734676797	-0.00385071330359121	-0.00255037118586643	6.1753513504792e-05
0.150509546527503	-0.0267111721483965	-1.67044735782662e-05	-0.0793247806942909	0.0847470556079111	0.0172589248012063	-8.59096411491844e-05	-0.0181695413759383	0.014610950066031	0.0831040152075337	-0.0171443805941366	5.14837880094543e-05	-0.000183080616352638	6.11603843545527e-05	5.28370852959092e-06	-6.01181979975607e-07	7.87576775109766e-05	3.46945346250127e-05	1.7126731770567e-06	-0.0203639528379386	0.000208591273554992	-1.84403983840564e-05	2.43889826112564e-08	0.0808767441673031	0.00452626977093318	-0.000251605182855275	-0.00694999425267129
-0.0920573044563826	0.135863396661843	-4.57918619350961e-05	0.104878478076707	0.00178309669781673	-0.0142636131578576	0.000140510851260212	-0.0188341818075723	0.0444652871494331	0.0282375843059173	0.0276703641358751	0.000571777735543844	0.000314953095562176	5.81383193682949e-05	1.06300631510514e-05	-4.69707510930562e-06	9.76176335631962e-06	7.28762575685771e-06	2.775172760483e-06	0.0147927529959886	8.10943290454613e-05	4.58234844114003e-06	-8.22013335177729e-08	-0.18006597619712	-0.00144381150970596	-0.00762794125845889	-0.000944327646490883
-0.0515497618498963	-0.166044628392379	-3.29101868593584e-05	-0.0419121197994787	0.0793434878512298	-0.0163819711305908	-0.000340704166616801	0.00624973045669419	-0.00172389395235217	0.0639900163418208	-0.0357545579036194	7.05934780320661e-06	-0.000308308452271255	6.3567185214275e-05	2.74134391420322e-05	-1.68065209896762e-05	0.000187245796487767	-4.66411786971266e-05	7.333291591749e-07	-0.0325666760004952	5.08185876815226e-05	-1.44464227522789e-05	-3.69039131031812e-07	-0.026042923674603	0.0141271031454206	0	6.1753513504792e-05
0.0103753022754796	0.0792736024239402	2.47720410968544e-05	0.0233209794007361	-0.100446178462952	0.00124302840832424	-0.000558825789018891	-0.0401957604544578	-0.0372520919385638	0.273498263321191	-0.0513060154944487	0.000544431273973744	-0.000606931251499021	-4.18606760389517e-05	3.27541350042537e-06	3.63738582387363e-06	0.000217924566846772	0.000384354762273054	1.51447912744018e-06	-0.0120102012764446	-5.07895545450721e-05	-1.79056338398542e-05	-6.02849784092641e-07	-0.000853185778680765	0.00618185057180343	0	-0.000975955036364051
-0.121032473428201	0.0975070314972932	-4.24736951598614e-06	0.0988254714875063	0.161807672573688	-0.0562037747332046	0.000123815598953803	-0.01228327626096	-0.0353168578656582	0.0401598723040812	-0.0766122865863055	-0.000179142557653278	-0.000923714782659291	4.96502325844084e-05	-2.5092995907805e-06	6.45286588518701e-06	6.33352118779573e-05	0.000499088190411667	-6.18815167652276e-06	-0.000478157822709546	4.38002713669672e-05	-1.18357391559742e-05	-2.6296774457979e-07	0.0747473034988606	-0.000661289907108564	-0.00209536186479342	-0.00480299719826882
0.0985722717024011	0.0252877522224337	3.18955865494797e-05	0.0913553767110988	-0.0995390933881879	0.0370821933377536	-9.17946268259584e-05	-0.00247554737009714	-0.0188906313894451	-0.0430664438912273	-0.0256742682639707	-0.000493381202057996	-0.000386770197276842	3.82524365529768e-05	-2.96207028447348e-05	-1.34708586629895e-06	-0.000539008612455816	4.40803647172583e-05	3.23306751326413e-06	-0.00546012612623437	7.54071421624758e-05	8.909834432691e-06	-4.16398068914248e-07	0.0808767441673031	0.0108594229668473	0	6.1753513504792e-05
-0.0486246112576675	-0.0783706949066152	2.76119859068391e-05	-0.191056491988766	-0.0572593746273932	-0.00797828444420412	0.0004469766134092	0.0511956843195787	-0.0310492779692684	0.111174172300214	-0.0363953635977031	0.000216764954227067	0.00101401055489148	-9.77867704432533e-06	-1.22065849660347e-05	1.41128697046522e-05	-0.00073542515543612	8.90691519743747e-05	-1.61187951053243e-06	0.00623180242434951	-0.000108151680560553	-1.76240585867404e-05	1.18961542172613e-07	0.0808767441673031	0.0019237596222248	-0.00528324192441676	6.1753513504792e-05
-0.0407949752451469	-0.000815866128927145	1.49245616425375e-05	-0.281266841845861	-0.0893928766707678	0.02698523591977	-0.000731178582204173	-0.00211369757939162	0.0238099838582901	0.0951815627812769	-0.0302552870817032	-9.00103446235256e-05	-0.00125457488967506	8.99898904516139e-05	-1.91483524443203e-05	6.45127226794884e-06	0.000432941527065411	-0.00045586323318858	-2.2737156818442e-06	0.00284474043484551	1.65144955299734e-05	1.40169668703116e-05	-1.5080817894475e-07	-0.0132145945717589	0.00248001069460368	-0.00510009898445951	6.1753513504792e-05
-0.0408909449716158	0.0108272752143621	3.19913522268678e-05	-0.0827528278409685	0.0644034823261266	0.0210039488550682	-3.20364615689073e-05	-0.0522983195648711	0.0310579638119211	0.0897045660756144	0.0325827126002882	-0.000511345740114466	0.000370480188686795	-6.05217069681308e-05	3.37324964450048e-06	6.82189193312865e-06	6.47858020597081e-05	0.000290509422830931	-6.32246602594311e-06	0.0152949283283332	0.000203096148551962	3.1644915965412e-06	1.22368348787205e-07	-0.17688600087542	0.00522844007351675	0	-0.0062653453777366
0.0826898992682974	0.124944155227348	7.01041657857893e-05	0.180358384079177	-0.0224909247281173	-0.0127818083111836	0.000329883876905246	0.0208440887738943	-0.0135894935368146	0.00591054788936218	0.00406496984601623	-0.000380619396940229	-0.000477747801415407	0.000166390063280675	-2.68626932599103e-05	-9.77247241429335e-06	0.000257823194174556	-0.00030270067396021	2.97363073276102e-07	-0.0216292379453527	-5.26183947198167e-05	-1.15868936004793e-05	1.21580978618141e-07	-0.12308145181973	-0.000416878793686792	0	6.1753513504792e-05
-0.0382469690212166	0.0846377720656766	2.34968757373277e-05	0.0270986672922209	0.00464988070996242	-0.0315775131785186	0.000283277285026085	-0.0219308057931078	0.00427625604631898	0.120815595146456	-0.015543565778724	-2.50126639402826e-05	0.00176897694371903	2.60820317234955e-05	-1.67346252408773e-05	4.05669492975491e-06	0.000500888154415069	7.78487134200923e-05	2.3637544122046e-07	-0.00900171516159909	-5.86866044680612e-05	1.36418586871301e-05	-1.23305267996088e-07	0.0808767441673031	-2.16661737983959e-05	-0.00235305618773685	6.1753513504792e-05
0.0588217809961347	-0.0379655903337257	1.70249034538994e-05	-0.0176835978916026	0.161797596757541	-0.00493582469581977	-0.00109388068451366	-0.0354008702629328	0.0295207020650872	0.182962070048616	0.0364532924247161	0.000725592047194468	-0.00166157646095	4.0240416378845e-05	5.34250576200712e-06	6.81011127423581e-06	-0.00122131924823565	8.58829352685664e-05	1.02747484898025e-06	0.024516186776294	9.1797808317251e-05	-7.88837750287374e-06	-1.33174545835502e-06	0.0808767441673031	0.00653995985695555	-0.00144567389007022	6.1753513504792e-05
0.101020138774325	0.24445458835783	-1.61842215651298e-06	-0.0181674509408318	-0.055711758927913	-0.03765494165807	-0.000312245508269915	-0.223930668607114	-0.0214357910372792	-0.224233663039742	0.00779523474765331	0.00022706861669608	0.000767079118097591	-4.83585818220611e-05	-1.54381247696733e-06	4.05691920302154e-06	-0.00010856811453952	-4.97295105167384e-05	1.81071049110137e-06	0.00820107380188961	-7.87426678164893e-05	-5.14477887381126e-06	1.2407077076837e-07	0.0808767441673031	0.000470615783851436	-0.00191773674450346	6.1753513504792e-05
0.133955699220429	-0.00577294567327991	-4.05271491080716e-05	0.116355749304765	-0.0508128033957609	0.0270841313016914	-0.000258702127562405	0.0356411660404727	-0.0449591799617309	0.0824165860909676	0.0439760118439254	0.000839450106400852	0.000467802247774873	-2.76183662039076e-05	1.96048527496551e-05	4.37419623122715e-06	5.68719180928934e-05	0.000146378498504074	-9.58648054605327e-07	0.00458225254371158	-2.63480065617605e-05	4.1163336750305e-06	5.47335807787874e-08	-0.0772422738956091	-0.011139228152259	-0.00246958670858655	-0.00312374982792085
-0.123031469508914	-0.0821736738013915	-1.79894795886426e-05	0.0379852108991698	0.0822049090683945	-0.00980580499875972	-0.000207499254322396	0.0105897769952339	-0.00755814617119843	-0.0799078356855726	0.00911523313878271	0.000191531924457866	0.000226012369982875	-4.04606456777534e-05	1.24895708413231e-05	-1.2125120973705e-05	-0.00170234781487921	2.21701075036052e-05	2.88062149578217e-06	-0.000211472129877155	2.22536628602388e-05	-1.12164481580468e-06	5.22227823207544e-08	0.0452913770011787	-0.00968542429918462	-0.00153983087668508	-0.00321585785939149
[truncated: 271 more rows]
