# Supplementary material for: Minimal brain PBPK model to support the preclinical and clinical development of antibody therapeutics for CNS diseases
Source: J Pharmacokinet Pharmacodyn. 2021 Aug 10;48(6):861–71. doi: 10.1007/s10928-021-09776-7 (PMC8604880; doi:10.1007/s10928-021-09776-7)
Supplement: Supplementary file 2 — Supplementary file2 (ZIP 144509 kb) [file 10928_2021_9776_MOESM2_ESM.zip › Model Code to Reproduce Figures/FinalTable2.csv]

Mouse	Rat	NHP	Human
0.961856492400538	1.00211092467552	1.05805289543244	1.04621504955113
0.940545314185309	1.00018484925757	1.05601632335503	1.04399102473988
1.17145174154009	1.19481095818132	1.21759962762229	1.21062913224775
0.956834268208933	1.00015001911189	1.05595966741463	1.04392779426542
