# Supplementary material for: Minimal brain PBPK model to support the preclinical and clinical development of antibody therapeutics for CNS diseases
Source: J Pharmacokinet Pharmacodyn. 2021 Aug 10;48(6):861–71. doi: 10.1007/s10928-021-09776-7 (PMC8604880; doi:10.1007/s10928-021-09776-7)
Supplement: Supplementary file 2 — Supplementary file2 (ZIP 144509 kb) [file 10928_2021_9776_MOESM2_ESM.zip › Model Code to Reproduce Figures/FinalTableAUCRatio.csv]

MouseP	MouseISF	MouseCSFLV	MouseCSFSAS	RatP	RatISF	RatCSFLV	RatCSFSAS	NHPP	NHPISF	NHPCSFLV	NHPCSFSAS	HumanP	HumanISF	HumanCSFLV	HumanCSFSAS
0.961854356647219	0.940444104674915	1.17141686289396	0.956808374021191	1.0019636025154	1.00002462568871	1.19463135369591	1.00000051070922	1.05869470588021	1.05676503723507	1.21836755437457	1.05663782305563	1.04651477857022	1.04440173418537	1.21100166530932	1.04427092117923
0.96185165095278	0.940448511761517	1.17141593250432	0.956807414823974	1.00197279355999	1.00003469511694	1.19464259186932	1.00000985084168	1.05864805751911	1.05671007845325	1.21831153213246	1.05658833384122	1.04649365341702	1.04437224277451	1.21097519293552	1.0442465163222
0.961842313403748	0.94046452045005	1.17141283959282	0.956804211132153	1.0020043072355	1.00006946081344	1.19468117421084	1.00004192553404	1.05848502516584	1.05651818361229	1.21811582280372	1.05641543934699	1.04641942945946	1.04426891341228	1.21088229160288	1.04416083891982
0.961826392465743	0.940520802349292	1.1714169683412	0.956805676673107	1.00210063705932	1.00017514392933	1.19479890269569	1.00013986154818	1.05801982117636	1.05597274253279	1.21755816348709	1.05592287139238	1.04620548850115	1.04397310007798	1.21061530923686	1.04391476226424
0.9619077485332	0.940848631690771	1.17159610436814	0.95694566439424	1.00251328300736	1.00062032073945	1.19530076843483	1.00055794692632	1.05641686742069	1.05411557494174	1.21564506531362	1.05423386943692	1.04544189780779	1.04293913324928	1.20967120215415	1.04304593264159
