# Supplementary material for: Minimal brain PBPK model to support the preclinical and clinical development of antibody therapeutics for CNS diseases
Source: J Pharmacokinet Pharmacodyn. 2021 Aug 10;48(6):861–71. doi: 10.1007/s10928-021-09776-7 (PMC8604880; doi:10.1007/s10928-021-09776-7)
Supplement: Supplementary file 2 — Supplementary file2 (ZIP 144509 kb) [file 10928_2021_9776_MOESM2_ESM.zip › Model Code to Reproduce Figures/PlotCompareMinimal2FullPBPK.m]

% Code to Plot Figures 3, S1, S2, S3

close all
clear all

% Load Datafiles

    load('FullPBPKSim_Mouse.mat')
    load('FullPBPKSim_Rat.mat')  
    load('FullPBPKSim_NHP.mat')  
    load('FullPBPKSim_Human.mat')

    load('MinimalPBPKSimMouse.mat')
    load('MinimalPBPKSimRat.mat')  
    load('MinimalPBPKSimNHP.mat')  
    load('MinimalPBPKSimHuman.mat')

% Set Color Scheme - 5 Doses (c = uisetcolor([1 1 0],'Select a color')
    % PeterColorMap = [1, 0.06, 0.06; 0.25, 1, 0.06; 0.06, 0.25, 1; 0.75, 0.06, 1; 1, 0.06, 0.75];
    % set(0,'DefaultAxesColorOrder', PeterColorMap);
    PeterColorMapNew = [1, 0.05, 0.05; 0.1, 0.4, 0.15; 0.25, 0.25, 0.9; 0.65, 0.3, 0.8; 1, 0.3, 0.7];
    set(0,'DefaultAxesColorOrder', PeterColorMapNew);

% Figures
    % Mouse
        % Serum
        figure(1)
        hold on
            semilogy(MinimalPBPKSimMouse(:,1), MinimalPBPKSimMouse(:,2), ':',...
            MinimalPBPKSimMouse(:,1), MinimalPBPKSimMouse(:,3),':',...
            MinimalPBPKSimMouse(:,1), MinimalPBPKSimMouse(:,4),':',...
            MinimalPBPKSimMouse(:,1), MinimalPBPKSimMouse(:,5),':',...
            MinimalPBPKSimMouse(:,1), MinimalPBPKSimMouse(:,6),':',...
               'LineWidth', 5)
            semilogy(FullPBPKSim_Mouse(:,1), FullPBPKSim_Mouse(:,2),...
            FullPBPKSim_Mouse(:,1), FullPBPKSim_Mouse(:,3),...
            FullPBPKSim_Mouse(:,1), FullPBPKSim_Mouse(:,4),...
            FullPBPKSim_Mouse(:,1), FullPBPKSim_Mouse(:,5),...
            FullPBPKSim_Mouse(:,1), FullPBPKSim_Mouse(:,6),...
                'LineWidth', 2)
        hold off
            title('Predicted Mouse Serum PK: Full vs Minimal', 'FontWeight','bold');
            xlabel('Time (Hours)'); ylabel('Serum Concentration (nM)');
            set(gca,'FontSize',12,'FontWeight', 'bold','YScale', 'log','YMinorTick','on','YLim',[1,100000]);
            xticklabels({0:200:1000});
            xticks([0:200:1000]);
            legend({'1 (Mini)','3 (Mini)','10 (Mini)','30 (Mini)','100 (Mini)',...
                    '1 (Full)','3 (Full)','10 (Full)','30 (Full)','100 (Full)'},'Location', 'best', 'NumColumns', 2);
            grid
        
        % Brain ISF
        figure(2)
        hold on
            semilogy(MinimalPBPKSimMouse(:,1), MinimalPBPKSimMouse(:,7), ':',...
            MinimalPBPKSimMouse(:,1), MinimalPBPKSimMouse(:,8),':',...
            MinimalPBPKSimMouse(:,1), MinimalPBPKSimMouse(:,9),':',...
            MinimalPBPKSimMouse(:,1), MinimalPBPKSimMouse(:,10),':',...
            MinimalPBPKSimMouse(:,1), MinimalPBPKSimMouse(:,11),':',...
               'LineWidth', 5)
            semilogy(FullPBPKSim_Mouse(:,1), FullPBPKSim_Mouse(:,7),...
            FullPBPKSim_Mouse(:,1), FullPBPKSim_Mouse(:,8),...
            FullPBPKSim_Mouse(:,1), FullPBPKSim_Mouse(:,9),...
            FullPBPKSim_Mouse(:,1), FullPBPKSim_Mouse(:,10),...
            FullPBPKSim_Mouse(:,1), FullPBPKSim_Mouse(:,11),...
                'LineWidth', 2)
        hold off
            title('Predicted Mouse Brain ISF PK: Full vs Minimal', 'FontWeight','bold');
            xlabel('Time (Hours)'); ylabel('Brain ISF Concentration (nM)');
            set(gca,'FontSize',12,'FontWeight', 'bold','YScale', 'log','YMinorTick','on','YLim',[0.001,100]);
            xticklabels({0:200:1000});
            xticks([0:200:1000]);
            legend({'1 (Mini)','3 (Mini)','10 (Mini)','30 (Mini)','100 (Mini)',...
                    '1 (Full)','3 (Full)','10 (Full)','30 (Full)','100 (Full)'},'Location', 'best', 'NumColumns', 2);
            grid

        % Brain CSF - LV
        figure(3)
        hold on
            semilogy(MinimalPBPKSimMouse(:,1), MinimalPBPKSimMouse(:,12), ':',...
            MinimalPBPKSimMouse(:,1), MinimalPBPKSimMouse(:,13),':',...
            MinimalPBPKSimMouse(:,1), MinimalPBPKSimMouse(:,14),':',...
            MinimalPBPKSimMouse(:,1), MinimalPBPKSimMouse(:,15),':',...
            MinimalPBPKSimMouse(:,1), MinimalPBPKSimMouse(:,16),':',...
               'LineWidth', 5)
            semilogy(FullPBPKSim_Mouse(:,1), FullPBPKSim_Mouse(:,12),...
            FullPBPKSim_Mouse(:,1), FullPBPKSim_Mouse(:,13),...
            FullPBPKSim_Mouse(:,1), FullPBPKSim_Mouse(:,14),...
            FullPBPKSim_Mouse(:,1), FullPBPKSim_Mouse(:,15),...
            FullPBPKSim_Mouse(:,1), FullPBPKSim_Mouse(:,16),...
                'LineWidth', 2)
        hold off
            title('Predicted Mouse Brain CSF PK: Full vs Minimal', 'FontWeight','bold');
            xlabel('Time (Hours)'); ylabel('Brain CSF (LV) Concentration (nM)');
            set(gca,'FontSize',12,'FontWeight', 'bold','YScale', 'log','YMinorTick','on','YLim',[0.001,100]);
            xticklabels({0:200:1000});
            xticks([0:200:1000]);
            legend({'1 (Mini)','3 (Mini)','10 (Mini)','30 (Mini)','100 (Mini)',...
                    '1 (Full)','3 (Full)','10 (Full)','30 (Full)','100 (Full)'},'Location', 'best', 'NumColumns', 2);
            grid

        % Brain CSF - TFV
        figure(4)
        hold on
            semilogy(MinimalPBPKSimMouse(:,1), MinimalPBPKSimMouse(:,17), ':',...
            MinimalPBPKSimMouse(:,1), MinimalPBPKSimMouse(:,18),':',...
            MinimalPBPKSimMouse(:,1), MinimalPBPKSimMouse(:,19),':',...
            MinimalPBPKSimMouse(:,1), MinimalPBPKSimMouse(:,20),':',...
            MinimalPBPKSimMouse(:,1), MinimalPBPKSimMouse(:,21),':',...
               'LineWidth', 5)
            semilogy(FullPBPKSim_Mouse(:,1), FullPBPKSim_Mouse(:,17),...
            FullPBPKSim_Mouse(:,1), FullPBPKSim_Mouse(:,18),...
            FullPBPKSim_Mouse(:,1), FullPBPKSim_Mouse(:,19),...
            FullPBPKSim_Mouse(:,1), FullPBPKSim_Mouse(:,20),...
            FullPBPKSim_Mouse(:,1), FullPBPKSim_Mouse(:,21),...
                'LineWidth', 2)
        hold off
            title('Predicted Mouse Brain CSF PK: Full vs Minimal', 'FontWeight','bold');
            xlabel('Time (Hours)'); ylabel('Brain CSF (TFV) Concentration (nM)');
            set(gca,'FontSize',12,'FontWeight', 'bold','YScale', 'log','YMinorTick','on','YLim',[0.001,100]);
            xticklabels({0:200:1000});
            xticks([0:200:1000]);
            legend({'1 (Mini)','3 (Mini)','10 (Mini)','30 (Mini)','100 (Mini)',...
                    '1 (Full)','3 (Full)','10 (Full)','30 (Full)','100 (Full)'},'Location', 'best', 'NumColumns', 2);
            grid

        % Brain CSF - CM
        figure(5)
        hold on
            semilogy(MinimalPBPKSimMouse(:,1), MinimalPBPKSimMouse(:,22), ':',...
            MinimalPBPKSimMouse(:,1), MinimalPBPKSimMouse(:,23),':',...
            MinimalPBPKSimMouse(:,1), MinimalPBPKSimMouse(:,24),':',...
            MinimalPBPKSimMouse(:,1), MinimalPBPKSimMouse(:,25),':',...
            MinimalPBPKSimMouse(:,1), MinimalPBPKSimMouse(:,26),':',...
                'LineWidth', 5)
            semilogy(FullPBPKSim_Mouse(:,1), FullPBPKSim_Mouse(:,22),...
            FullPBPKSim_Mouse(:,1), FullPBPKSim_Mouse(:,23),...
            FullPBPKSim_Mouse(:,1), FullPBPKSim_Mouse(:,24),...
            FullPBPKSim_Mouse(:,1), FullPBPKSim_Mouse(:,25),...
            FullPBPKSim_Mouse(:,1), FullPBPKSim_Mouse(:,26),...
                'LineWidth', 2)
        hold off
            title('Predicted Mouse Brain CSF PK: Full vs Minimal', 'FontWeight','bold');
            xlabel('Time (Hours)'); ylabel('Brain CSF (CM) Concentration (nM)');
            set(gca,'FontSize',12,'FontWeight', 'bold','YScale', 'log','YMinorTick','on','YLim',[0.001,100]);
            xticklabels({0:200:1000});
            xticks([0:200:1000]);
            legend({'1 (Mini)','3 (Mini)','10 (Mini)','30 (Mini)','100 (Mini)',...
                    '1 (Full)','3 (Full)','10 (Full)','30 (Full)','100 (Full)'},'Location', 'best', 'NumColumns', 2);
            grid
        
        % Brain CSF - SAS
        figure(6)
        hold on
            semilogy(MinimalPBPKSimMouse(:,1), MinimalPBPKSimMouse(:,27), ':',...
            MinimalPBPKSimMouse(:,1), MinimalPBPKSimMouse(:,28),':',...
            MinimalPBPKSimMouse(:,1), MinimalPBPKSimMouse(:,29),':',...
            MinimalPBPKSimMouse(:,1), MinimalPBPKSimMouse(:,30),':',...
            MinimalPBPKSimMouse(:,1), MinimalPBPKSimMouse(:,31),':',...
                'LineWidth', 5)
            semilogy(FullPBPKSim_Mouse(:,1), FullPBPKSim_Mouse(:,27),...
            FullPBPKSim_Mouse(:,1), FullPBPKSim_Mouse(:,28),...
            FullPBPKSim_Mouse(:,1), FullPBPKSim_Mouse(:,29),...
            FullPBPKSim_Mouse(:,1), FullPBPKSim_Mouse(:,30),...
            FullPBPKSim_Mouse(:,1), FullPBPKSim_Mouse(:,31),...
                'LineWidth', 2)
        hold off
            title('Predicted Mouse Brain CSF PK: Full vs Minimal', 'FontWeight','bold');
            xlabel('Time (Hours)'); ylabel('Brain CSF (SAS) Concentration (nM)');
            set(gca,'FontSize',12,'FontWeight', 'bold','YScale', 'log','YMinorTick','on','YLim',[0.001,100]);
            xticklabels({0:200:1000});
            xticks([0:200:1000]);
            legend({'1 (Mini)','3 (Mini)','10 (Mini)','30 (Mini)','100 (Mini)',...
                    '1 (Full)','3 (Full)','10 (Full)','30 (Full)','100 (Full)'},'Location', 'best', 'NumColumns', 2);
            grid


    % Rat
        % Serum
        figure(7)
        hold on
            semilogy(MinimalPBPKSimRat(:,1), MinimalPBPKSimRat(:,2), ':',...
            MinimalPBPKSimRat(:,1), MinimalPBPKSimRat(:,3),':',...
            MinimalPBPKSimRat(:,1), MinimalPBPKSimRat(:,4),':',...
            MinimalPBPKSimRat(:,1), MinimalPBPKSimRat(:,5),':',...
            MinimalPBPKSimRat(:,1), MinimalPBPKSimRat(:,6),':',...
               'LineWidth', 5)
            semilogy(FullPBPKSim_Rat(:,1), FullPBPKSim_Rat(:,2),...
            FullPBPKSim_Rat(:,1), FullPBPKSim_Rat(:,3),...
            FullPBPKSim_Rat(:,1), FullPBPKSim_Rat(:,4),...
            FullPBPKSim_Rat(:,1), FullPBPKSim_Rat(:,5),...
            FullPBPKSim_Rat(:,1), FullPBPKSim_Rat(:,6),...
                'LineWidth', 2)
        hold off
            title('Predicted Rat Serum PK: Full vs Minimal', 'FontWeight','bold');
            xlabel('Time (Hours)'); ylabel('Serum Concentration (nM)');
            set(gca,'FontSize',12,'FontWeight', 'bold','YScale', 'log','YMinorTick','on','YLim',[1,100000]);
            xticklabels({0:200:1000});
            xticks([0:200:1000]);
            legend({'1 (Mini)','3 (Mini)','10 (Mini)','30 (Mini)','100 (Mini)',...
                    '1 (Full)','3 (Full)','10 (Full)','30 (Full)','100 (Full)'},'Location', 'best', 'NumColumns', 2);
            grid
        
        % Brain ISF
        figure(8)
        hold on
            semilogy(MinimalPBPKSimRat(:,1), MinimalPBPKSimRat(:,7), ':',...
            MinimalPBPKSimRat(:,1), MinimalPBPKSimRat(:,8),':',...
            MinimalPBPKSimRat(:,1), MinimalPBPKSimRat(:,9),':',...
            MinimalPBPKSimRat(:,1), MinimalPBPKSimRat(:,10),':',...
            MinimalPBPKSimRat(:,1), MinimalPBPKSimRat(:,11),':',...
               'LineWidth', 5)
            semilogy(FullPBPKSim_Rat(:,1), FullPBPKSim_Rat(:,7),...
            FullPBPKSim_Rat(:,1), FullPBPKSim_Rat(:,8),...
            FullPBPKSim_Rat(:,1), FullPBPKSim_Rat(:,9),...
            FullPBPKSim_Rat(:,1), FullPBPKSim_Rat(:,10),...
            FullPBPKSim_Rat(:,1), FullPBPKSim_Rat(:,11),...
                'LineWidth', 2)
        hold off
            title('Predicted Rat Brain ISF PK: Full vs Minimal', 'FontWeight','bold');
            xlabel('Time (Hours)'); ylabel('Brain ISF Concentration (nM)');
            set(gca,'FontSize',12,'FontWeight', 'bold','YScale', 'log','YMinorTick','on','YLim',[0.001,100]);
            xticklabels({0:200:1000});
            xticks([0:200:1000]);
            legend({'1 (Mini)','3 (Mini)','10 (Mini)','30 (Mini)','100 (Mini)',...
                    '1 (Full)','3 (Full)','10 (Full)','30 (Full)','100 (Full)'},'Location', 'best', 'NumColumns', 2);
            grid

        % Brain CSF - LV
        figure(9)
        hold on
            semilogy(MinimalPBPKSimRat(:,1), MinimalPBPKSimRat(:,12), ':',...
            MinimalPBPKSimRat(:,1), MinimalPBPKSimRat(:,13),':',...
            MinimalPBPKSimRat(:,1), MinimalPBPKSimRat(:,14),':',...
            MinimalPBPKSimRat(:,1), MinimalPBPKSimRat(:,15),':',...
            MinimalPBPKSimRat(:,1), MinimalPBPKSimRat(:,16),':',...
               'LineWidth', 5)
            semilogy(FullPBPKSim_Rat(:,1), FullPBPKSim_Rat(:,12),...
            FullPBPKSim_Rat(:,1), FullPBPKSim_Rat(:,13),...
            FullPBPKSim_Rat(:,1), FullPBPKSim_Rat(:,14),...
            FullPBPKSim_Rat(:,1), FullPBPKSim_Rat(:,15),...
            FullPBPKSim_Rat(:,1), FullPBPKSim_Rat(:,16),...
                'LineWidth', 2)
        hold off
            title('Predicted Rat Brain CSF PK: Full vs Minimal', 'FontWeight','bold');
            xlabel('Time (Hours)'); ylabel('Brain CSF (LV) Concentration (nM)');
            set(gca,'FontSize',12,'FontWeight', 'bold','YScale', 'log','YMinorTick','on','YLim',[0.001,100]);
            xticklabels({0:200:1000});
            xticks([0:200:1000]);
            legend({'1 (Mini)','3 (Mini)','10 (Mini)','30 (Mini)','100 (Mini)',...
                    '1 (Full)','3 (Full)','10 (Full)','30 (Full)','100 (Full)'},'Location', 'best', 'NumColumns', 2);
            grid

        % Brain CSF - TFV
        figure(10)
        hold on
            semilogy(MinimalPBPKSimRat(:,1), MinimalPBPKSimRat(:,17), ':',...
            MinimalPBPKSimRat(:,1), MinimalPBPKSimRat(:,18),':',...
            MinimalPBPKSimRat(:,1), MinimalPBPKSimRat(:,19),':',...
            MinimalPBPKSimRat(:,1), MinimalPBPKSimRat(:,20),':',...
            MinimalPBPKSimRat(:,1), MinimalPBPKSimRat(:,21),':',...
               'LineWidth', 5)
            semilogy(FullPBPKSim_Rat(:,1), FullPBPKSim_Rat(:,17),...
            FullPBPKSim_Rat(:,1), FullPBPKSim_Rat(:,18),...
            FullPBPKSim_Rat(:,1), FullPBPKSim_Rat(:,19),...
            FullPBPKSim_Rat(:,1), FullPBPKSim_Rat(:,20),...
            FullPBPKSim_Rat(:,1), FullPBPKSim_Rat(:,21),...
                'LineWidth', 2)
        hold off
            title('Predicted Rat Brain CSF PK: Full vs Minimal', 'FontWeight','bold');
            xlabel('Time (Hours)'); ylabel('Brain CSF (TFV) Concentration (nM)');
            set(gca,'FontSize',12,'FontWeight', 'bold','YScale', 'log','YMinorTick','on','YLim',[0.001,100]);
            xticklabels({0:200:1000});
            xticks([0:200:1000]);
            legend({'1 (Mini)','3 (Mini)','10 (Mini)','30 (Mini)','100 (Mini)',...
                    '1 (Full)','3 (Full)','10 (Full)','30 (Full)','100 (Full)'},'Location', 'best', 'NumColumns', 2);
            grid

        % Brain CSF - CM
        figure(11)
        hold on
            semilogy(MinimalPBPKSimRat(:,1), MinimalPBPKSimRat(:,22), ':',...
            MinimalPBPKSimRat(:,1), MinimalPBPKSimRat(:,23),':',...
            MinimalPBPKSimRat(:,1), MinimalPBPKSimRat(:,24),':',...
            MinimalPBPKSimRat(:,1), MinimalPBPKSimRat(:,25),':',...
            MinimalPBPKSimRat(:,1), MinimalPBPKSimRat(:,26),':',...
                'LineWidth', 5)
            semilogy(FullPBPKSim_Rat(:,1), FullPBPKSim_Rat(:,22),...
            FullPBPKSim_Rat(:,1), FullPBPKSim_Rat(:,23),...
            FullPBPKSim_Rat(:,1), FullPBPKSim_Rat(:,24),...
            FullPBPKSim_Rat(:,1), FullPBPKSim_Rat(:,25),...
            FullPBPKSim_Rat(:,1), FullPBPKSim_Rat(:,26),...
                'LineWidth', 2)
        hold off
            title('Predicted Rat Brain CSF PK: Full vs Minimal', 'FontWeight','bold');
            xlabel('Time (Hours)'); ylabel('Brain CSF (CM) Concentration (nM)');
            set(gca,'FontSize',12,'FontWeight', 'bold','YScale', 'log','YMinorTick','on','YLim',[0.001,100]);
            xticklabels({0:200:1000});
            xticks([0:200:1000]);
            legend({'1 (Mini)','3 (Mini)','10 (Mini)','30 (Mini)','100 (Mini)',...
                    '1 (Full)','3 (Full)','10 (Full)','30 (Full)','100 (Full)'},'Location', 'best', 'NumColumns', 2);
            grid
        
        % Brain CSF - SAS
        figure(12)
        hold on
            semilogy(MinimalPBPKSimRat(:,1), MinimalPBPKSimRat(:,27), ':',...
            MinimalPBPKSimRat(:,1), MinimalPBPKSimRat(:,28),':',...
            MinimalPBPKSimRat(:,1), MinimalPBPKSimRat(:,29),':',...
            MinimalPBPKSimRat(:,1), MinimalPBPKSimRat(:,30),':',...
            MinimalPBPKSimRat(:,1), MinimalPBPKSimRat(:,31),':',...
                'LineWidth', 5)
            semilogy(FullPBPKSim_Rat(:,1), FullPBPKSim_Rat(:,27),...
            FullPBPKSim_Rat(:,1), FullPBPKSim_Rat(:,28),...
            FullPBPKSim_Rat(:,1), FullPBPKSim_Rat(:,29),...
            FullPBPKSim_Rat(:,1), FullPBPKSim_Rat(:,30),...
            FullPBPKSim_Rat(:,1), FullPBPKSim_Rat(:,31),...
                'LineWidth', 2)
        hold off
            title('Predicted Rat Brain CSF PK: Full vs Minimal', 'FontWeight','bold');
            xlabel('Time (Hours)'); ylabel('Brain CSF (SAS) Concentration (nM)');
            set(gca,'FontSize',12,'FontWeight', 'bold','YScale', 'log','YMinorTick','on','YLim',[0.001,100]);
            xticklabels({0:200:1000});
            xticks([0:200:1000]);
            legend({'1 (Mini)','3 (Mini)','10 (Mini)','30 (Mini)','100 (Mini)',...
                    '1 (Full)','3 (Full)','10 (Full)','30 (Full)','100 (Full)'},'Location', 'best', 'NumColumns', 2);
            grid
        

    % Monkey
        % Serum
        figure(13)
        hold on
            semilogy(MinimalPBPKSimNHP(:,1), MinimalPBPKSimNHP(:,2), ':',...
            MinimalPBPKSimNHP(:,1), MinimalPBPKSimNHP(:,3),':',...
            MinimalPBPKSimNHP(:,1), MinimalPBPKSimNHP(:,4),':',...
            MinimalPBPKSimNHP(:,1), MinimalPBPKSimNHP(:,5),':',...
            MinimalPBPKSimNHP(:,1), MinimalPBPKSimNHP(:,6),':',...
               'LineWidth', 5)
            semilogy(FullPBPKSim_NHP(:,1), FullPBPKSim_NHP(:,2),...
            FullPBPKSim_NHP(:,1), FullPBPKSim_NHP(:,3),...
            FullPBPKSim_NHP(:,1), FullPBPKSim_NHP(:,4),...
            FullPBPKSim_NHP(:,1), FullPBPKSim_NHP(:,5),...
            FullPBPKSim_NHP(:,1), FullPBPKSim_NHP(:,6),...
                'LineWidth', 2)
        hold off
            title('Predicted NHP Serum PK: Full vs Minimal', 'FontWeight','bold');
            xlabel('Time (Hours)'); ylabel('Serum Concentration (nM)');
            set(gca,'FontSize',12,'FontWeight', 'bold','YScale', 'log','YMinorTick','on','YLim',[10,100000]);
            xticklabels({0:200:1000});
            xticks([0:200:1000]);
            legend({'1 (Mini)','3 (Mini)','10 (Mini)','30 (Mini)','100 (Mini)',...
                    '1 (Full)','3 (Full)','10 (Full)','30 (Full)','100 (Full)'},'Location', 'best', 'NumColumns', 2);
            grid
        
        % Brain ISF
        figure(14)
        hold on
            semilogy(MinimalPBPKSimNHP(:,1), MinimalPBPKSimNHP(:,7), ':',...
            MinimalPBPKSimNHP(:,1), MinimalPBPKSimNHP(:,8),':',...
            MinimalPBPKSimNHP(:,1), MinimalPBPKSimNHP(:,9),':',...
            MinimalPBPKSimNHP(:,1), MinimalPBPKSimNHP(:,10),':',...
            MinimalPBPKSimNHP(:,1), MinimalPBPKSimNHP(:,11),':',...
               'LineWidth', 5)
            semilogy(FullPBPKSim_NHP(:,1), FullPBPKSim_NHP(:,7),...
            FullPBPKSim_NHP(:,1), FullPBPKSim_NHP(:,8),...
            FullPBPKSim_NHP(:,1), FullPBPKSim_NHP(:,9),...
            FullPBPKSim_NHP(:,1), FullPBPKSim_NHP(:,10),...
            FullPBPKSim_NHP(:,1), FullPBPKSim_NHP(:,11),...
                'LineWidth', 2)
        hold off
            title('Predicted NHP Brain ISF PK: Full vs Minimal', 'FontWeight','bold');
            xlabel('Time (Hours)'); ylabel('Brain ISF Concentration (nM)');
            set(gca,'FontSize',12,'FontWeight', 'bold','YScale', 'log','YMinorTick','on','YLim',[0.001,100]);
            xticklabels({0:200:1000});
            xticks([0:200:1000]);
            legend({'1 (Mini)','3 (Mini)','10 (Mini)','30 (Mini)','100 (Mini)',...
                    '1 (Full)','3 (Full)','10 (Full)','30 (Full)','100 (Full)'},'Location', 'best', 'NumColumns', 2);
            grid

        % Brain CSF - LV
        figure(15)
        hold on
            semilogy(MinimalPBPKSimNHP(:,1), MinimalPBPKSimNHP(:,12), ':',...
            MinimalPBPKSimNHP(:,1), MinimalPBPKSimNHP(:,13),':',...
            MinimalPBPKSimNHP(:,1), MinimalPBPKSimNHP(:,14),':',...
            MinimalPBPKSimNHP(:,1), MinimalPBPKSimNHP(:,15),':',...
            MinimalPBPKSimNHP(:,1), MinimalPBPKSimNHP(:,16),':',...
               'LineWidth', 5)
            semilogy(FullPBPKSim_NHP(:,1), FullPBPKSim_NHP(:,12),...
            FullPBPKSim_NHP(:,1), FullPBPKSim_NHP(:,13),...
            FullPBPKSim_NHP(:,1), FullPBPKSim_NHP(:,14),...
            FullPBPKSim_NHP(:,1), FullPBPKSim_NHP(:,15),...
            FullPBPKSim_NHP(:,1), FullPBPKSim_NHP(:,16),...
                'LineWidth', 2)
        hold off
            title('Predicted NHP Brain CSF PK: Full vs Minimal', 'FontWeight','bold');
            xlabel('Time (Hours)'); ylabel('Brain CSF (LV) Concentration (nM)');
            set(gca,'FontSize',12,'FontWeight', 'bold','YScale', 'log','YMinorTick','on','YLim',[0.001,100]);
            xticklabels({0:200:1000});
            xticks([0:200:1000]);
            legend({'1 (Mini)','3 (Mini)','10 (Mini)','30 (Mini)','100 (Mini)',...
                    '1 (Full)','3 (Full)','10 (Full)','30 (Full)','100 (Full)'},'Location', 'best', 'NumColumns', 2);
            grid

        % Brain CSF - TFV
        figure(16)
        hold on
            semilogy(MinimalPBPKSimNHP(:,1), MinimalPBPKSimNHP(:,17), ':',...
            MinimalPBPKSimNHP(:,1), MinimalPBPKSimNHP(:,18),':',...
            MinimalPBPKSimNHP(:,1), MinimalPBPKSimNHP(:,19),':',...
            MinimalPBPKSimNHP(:,1), MinimalPBPKSimNHP(:,20),':',...
            MinimalPBPKSimNHP(:,1), MinimalPBPKSimNHP(:,21),':',...
               'LineWidth', 5)
            semilogy(FullPBPKSim_NHP(:,1), FullPBPKSim_NHP(:,17),...
            FullPBPKSim_NHP(:,1), FullPBPKSim_NHP(:,18),...
            FullPBPKSim_NHP(:,1), FullPBPKSim_NHP(:,19),...
            FullPBPKSim_NHP(:,1), FullPBPKSim_NHP(:,20),...
            FullPBPKSim_NHP(:,1), FullPBPKSim_NHP(:,21),...
                'LineWidth', 2)
        hold off
            title('Predicted NHP Brain CSF PK: Full vs Minimal', 'FontWeight','bold');
            xlabel('Time (Hours)'); ylabel('Brain CSF (TFV) Concentration (nM)');
            set(gca,'FontSize',12,'FontWeight', 'bold','YScale', 'log','YMinorTick','on','YLim',[0.001,100]);
            xticklabels({0:200:1000});
            xticks([0:200:1000]);
            legend({'1 (Mini)','3 (Mini)','10 (Mini)','30 (Mini)','100 (Mini)',...
                    '1 (Full)','3 (Full)','10 (Full)','30 (Full)','100 (Full)'},'Location', 'best', 'NumColumns', 2);
            grid

        % Brain CSF - CM
        figure(17)
        hold on
            semilogy(MinimalPBPKSimNHP(:,1), MinimalPBPKSimNHP(:,22), ':',...
            MinimalPBPKSimNHP(:,1), MinimalPBPKSimNHP(:,23),':',...
            MinimalPBPKSimNHP(:,1), MinimalPBPKSimNHP(:,24),':',...
            MinimalPBPKSimNHP(:,1), MinimalPBPKSimNHP(:,25),':',...
            MinimalPBPKSimNHP(:,1), MinimalPBPKSimNHP(:,26),':',...
                'LineWidth', 5)
            semilogy(FullPBPKSim_NHP(:,1), FullPBPKSim_NHP(:,22),...
            FullPBPKSim_NHP(:,1), FullPBPKSim_NHP(:,23),...
            FullPBPKSim_NHP(:,1), FullPBPKSim_NHP(:,24),...
            FullPBPKSim_NHP(:,1), FullPBPKSim_NHP(:,25),...
            FullPBPKSim_NHP(:,1), FullPBPKSim_NHP(:,26),...
                'LineWidth', 2)
        hold off
            title('Predicted NHP Brain CSF PK: Full vs Minimal', 'FontWeight','bold');
            xlabel('Time (Hours)'); ylabel('Brain CSF (CM) Concentration (nM)');
            set(gca,'FontSize',12,'FontWeight', 'bold','YScale', 'log','YMinorTick','on','YLim',[0.001,100]);
            xticklabels({0:200:1000});
            xticks([0:200:1000]);
            legend({'1 (Mini)','3 (Mini)','10 (Mini)','30 (Mini)','100 (Mini)',...
                    '1 (Full)','3 (Full)','10 (Full)','30 (Full)','100 (Full)'},'Location', 'best', 'NumColumns', 2);
            grid
        
        % Brain CSF - SAS
        figure(18)
        hold on
            semilogy(MinimalPBPKSimNHP(:,1), MinimalPBPKSimNHP(:,27), ':',...
            MinimalPBPKSimNHP(:,1), MinimalPBPKSimNHP(:,28),':',...
            MinimalPBPKSimNHP(:,1), MinimalPBPKSimNHP(:,29),':',...
            MinimalPBPKSimNHP(:,1), MinimalPBPKSimNHP(:,30),':',...
            MinimalPBPKSimNHP(:,1), MinimalPBPKSimNHP(:,31),':',...
                'LineWidth', 5)
            semilogy(FullPBPKSim_NHP(:,1), FullPBPKSim_NHP(:,27),...
            FullPBPKSim_NHP(:,1), FullPBPKSim_NHP(:,28),...
            FullPBPKSim_NHP(:,1), FullPBPKSim_NHP(:,29),...
            FullPBPKSim_NHP(:,1), FullPBPKSim_NHP(:,30),...
            FullPBPKSim_NHP(:,1), FullPBPKSim_NHP(:,31),...
                'LineWidth', 2)
        hold off
            title('Predicted NHP Brain CSF PK: Full vs Minimal', 'FontWeight','bold');
            xlabel('Time (Hours)'); ylabel('Brain CSF (SAS) Concentration (nM)');
            set(gca,'FontSize',12,'FontWeight', 'bold','YScale', 'log','YMinorTick','on','YLim',[0.001,100]);
            xticklabels({0:200:1000});
            xticks([0:200:1000]);
            legend({'1 (Mini)','3 (Mini)','10 (Mini)','30 (Mini)','100 (Mini)',...
                    '1 (Full)','3 (Full)','10 (Full)','30 (Full)','100 (Full)'},'Location', 'best', 'NumColumns', 2);
            grid
        

    % Human
        % Serum
        figure(19)
        hold on
            semilogy(MinimalPBPKSimHuman(:,1), MinimalPBPKSimHuman(:,2), ':',...
            MinimalPBPKSimHuman(:,1), MinimalPBPKSimHuman(:,3),':',...
            MinimalPBPKSimHuman(:,1), MinimalPBPKSimHuman(:,4),':',...
            MinimalPBPKSimHuman(:,1), MinimalPBPKSimHuman(:,5),':',...
            MinimalPBPKSimHuman(:,1), MinimalPBPKSimHuman(:,6),':',...
               'LineWidth', 5)
            semilogy(FullPBPKSim_Human(:,1), FullPBPKSim_Human(:,2),...
            FullPBPKSim_Human(:,1), FullPBPKSim_Human(:,3),...
            FullPBPKSim_Human(:,1), FullPBPKSim_Human(:,4),...
            FullPBPKSim_Human(:,1), FullPBPKSim_Human(:,5),...
            FullPBPKSim_Human(:,1), FullPBPKSim_Human(:,6),...
                'LineWidth', 2)
        hold off
            title('Predicted Human Serum PK: Full vs Minimal', 'FontWeight','bold');
            xlabel('Time (Hours)'); ylabel('Serum Concentration (nM)');
            set(gca,'FontSize',12,'FontWeight', 'bold','YScale', 'log','YMinorTick','on','YLim',[10,100000]);
            xticklabels({0:200:1000});
            xticks([0:200:1000]);
            legend({'1 (Mini)','3 (Mini)','10 (Mini)','30 (Mini)','100 (Mini)',...
                    '1 (Full)','3 (Full)','10 (Full)','30 (Full)','100 (Full)'},'Location', 'best', 'NumColumns', 2);
            grid
        
        % Brain ISF
        figure(20)
        hold on
            semilogy(MinimalPBPKSimHuman(:,1), MinimalPBPKSimHuman(:,7), ':',...
            MinimalPBPKSimHuman(:,1), MinimalPBPKSimHuman(:,8),':',...
            MinimalPBPKSimHuman(:,1), MinimalPBPKSimHuman(:,9),':',...
            MinimalPBPKSimHuman(:,1), MinimalPBPKSimHuman(:,10),':',...
            MinimalPBPKSimHuman(:,1), MinimalPBPKSimHuman(:,11),':',...
               'LineWidth', 5)
            semilogy(FullPBPKSim_Human(:,1), FullPBPKSim_Human(:,7),...
            FullPBPKSim_Human(:,1), FullPBPKSim_Human(:,8),...
            FullPBPKSim_Human(:,1), FullPBPKSim_Human(:,9),...
            FullPBPKSim_Human(:,1), FullPBPKSim_Human(:,10),...
            FullPBPKSim_Human(:,1), FullPBPKSim_Human(:,11),...
                'LineWidth', 2)
        hold off
            title('Predicted Human Brain ISF PK: Full vs Minimal', 'FontWeight','bold');
            xlabel('Time (Hours)'); ylabel('Brain ISF Concentration (nM)');
            set(gca,'FontSize',12,'FontWeight', 'bold','YScale', 'log','YMinorTick','on','YLim',[0.001,100]);
            xticklabels({0:200:1000});
            xticks([0:200:1000]);
            legend({'1 (Mini)','3 (Mini)','10 (Mini)','30 (Mini)','100 (Mini)',...
                    '1 (Full)','3 (Full)','10 (Full)','30 (Full)','100 (Full)'},'Location', 'best', 'NumColumns', 2);
            grid

        % Brain CSF - LV
        figure(21)
        hold on
            semilogy(MinimalPBPKSimHuman(:,1), MinimalPBPKSimHuman(:,12), ':',...
            MinimalPBPKSimHuman(:,1), MinimalPBPKSimHuman(:,13),':',...
            MinimalPBPKSimHuman(:,1), MinimalPBPKSimHuman(:,14),':',...
            MinimalPBPKSimHuman(:,1), MinimalPBPKSimHuman(:,15),':',...
            MinimalPBPKSimHuman(:,1), MinimalPBPKSimHuman(:,16),':',...
               'LineWidth', 5)
            semilogy(FullPBPKSim_Human(:,1), FullPBPKSim_Human(:,12),...
            FullPBPKSim_Human(:,1), FullPBPKSim_Human(:,13),...
            FullPBPKSim_Human(:,1), FullPBPKSim_Human(:,14),...
            FullPBPKSim_Human(:,1), FullPBPKSim_Human(:,15),...
            FullPBPKSim_Human(:,1), FullPBPKSim_Human(:,16),...
                'LineWidth', 2)
        hold off
            title('Predicted Human Brain CSF PK: Full vs Minimal', 'FontWeight','bold');
            xlabel('Time (Hours)'); ylabel('Brain CSF (LV) Concentration (nM)');
            set(gca,'FontSize',12,'FontWeight', 'bold','YScale', 'log','YMinorTick','on','YLim',[0.001,100]);
            xticklabels({0:200:1000});
            xticks([0:200:1000]);
            legend({'1 (Mini)','3 (Mini)','10 (Mini)','30 (Mini)','100 (Mini)',...
                    '1 (Full)','3 (Full)','10 (Full)','30 (Full)','100 (Full)'},'Location', 'best', 'NumColumns', 2);
            grid

        % Brain CSF - TFV
        figure(22)
        hold on
            semilogy(MinimalPBPKSimHuman(:,1), MinimalPBPKSimHuman(:,17), ':',...
            MinimalPBPKSimHuman(:,1), MinimalPBPKSimHuman(:,18),':',...
            MinimalPBPKSimHuman(:,1), MinimalPBPKSimHuman(:,19),':',...
            MinimalPBPKSimHuman(:,1), MinimalPBPKSimHuman(:,20),':',...
            MinimalPBPKSimHuman(:,1), MinimalPBPKSimHuman(:,21),':',...
               'LineWidth', 5)
            semilogy(FullPBPKSim_Human(:,1), FullPBPKSim_Human(:,17),...
            FullPBPKSim_Human(:,1), FullPBPKSim_Human(:,18),...
            FullPBPKSim_Human(:,1), FullPBPKSim_Human(:,19),...
            FullPBPKSim_Human(:,1), FullPBPKSim_Human(:,20),...
            FullPBPKSim_Human(:,1), FullPBPKSim_Human(:,21),...
                'LineWidth', 2)
        hold off
            title('Predicted Human Brain CSF PK: Full vs Minimal', 'FontWeight','bold');
            xlabel('Time (Hours)'); ylabel('Brain CSF (TFV) Concentration (nM)');
            set(gca,'FontSize',12,'FontWeight', 'bold','YScale', 'log','YMinorTick','on','YLim',[0.001,100]);
            xticklabels({0:200:1000});
            xticks([0:200:1000]);
            legend({'1 (Mini)','3 (Mini)','10 (Mini)','30 (Mini)','100 (Mini)',...
                    '1 (Full)','3 (Full)','10 (Full)','30 (Full)','100 (Full)'},'Location', 'best', 'NumColumns', 2);
            grid

        % Brain CSF - CM
        figure(23)
        hold on
            semilogy(MinimalPBPKSimHuman(:,1), MinimalPBPKSimHuman(:,22), ':',...
            MinimalPBPKSimHuman(:,1), MinimalPBPKSimHuman(:,23),':',...
            MinimalPBPKSimHuman(:,1), MinimalPBPKSimHuman(:,24),':',...
            MinimalPBPKSimHuman(:,1), MinimalPBPKSimHuman(:,25),':',...
            MinimalPBPKSimHuman(:,1), MinimalPBPKSimHuman(:,26),':',...
                'LineWidth', 5)
            semilogy(FullPBPKSim_Human(:,1), FullPBPKSim_Human(:,22),...
            FullPBPKSim_Human(:,1), FullPBPKSim_Human(:,23),...
            FullPBPKSim_Human(:,1), FullPBPKSim_Human(:,24),...
            FullPBPKSim_Human(:,1), FullPBPKSim_Human(:,25),...
            FullPBPKSim_Human(:,1), FullPBPKSim_Human(:,26),...
                'LineWidth', 2)
        hold off
            title('Predicted Human Brain CSF PK: Full vs Minimal', 'FontWeight','bold');
            xlabel('Time (Hours)'); ylabel('Brain CSF (CM) Concentration (nM)');
            set(gca,'FontSize',12,'FontWeight', 'bold','YScale', 'log','YMinorTick','on','YLim',[0.001,100]);
            xticklabels({0:200:1000});
            xticks([0:200:1000]);
            legend({'1 (Mini)','3 (Mini)','10 (Mini)','30 (Mini)','100 (Mini)',...
                    '1 (Full)','3 (Full)','10 (Full)','30 (Full)','100 (Full)'},'Location', 'best', 'NumColumns', 2);
            grid
        
        % Brain CSF - SAS
        figure(24)
        hold on
            semilogy(MinimalPBPKSimHuman(:,1), MinimalPBPKSimHuman(:,27), ':',...
            MinimalPBPKSimHuman(:,1), MinimalPBPKSimHuman(:,28),':',...
            MinimalPBPKSimHuman(:,1), MinimalPBPKSimHuman(:,29),':',...
            MinimalPBPKSimHuman(:,1), MinimalPBPKSimHuman(:,30),':',...
            MinimalPBPKSimHuman(:,1), MinimalPBPKSimHuman(:,31),':',...
                'LineWidth', 5)
            semilogy(FullPBPKSim_Human(:,1), FullPBPKSim_Human(:,27),...
            FullPBPKSim_Human(:,1), FullPBPKSim_Human(:,28),...
            FullPBPKSim_Human(:,1), FullPBPKSim_Human(:,29),...
            FullPBPKSim_Human(:,1), FullPBPKSim_Human(:,30),...
            FullPBPKSim_Human(:,1), FullPBPKSim_Human(:,31),...
                'LineWidth', 2)
        hold off
            title('Predicted Human Brain CSF PK: Full vs Minimal', 'FontWeight','bold');
            xlabel('Time (Hours)'); ylabel('Brain CSF (SAS) Concentration (nM)');
            set(gca,'FontSize',12,'FontWeight', 'bold','YScale', 'log','YMinorTick','on','YLim',[0.001,100]);
            xticklabels({0:200:1000});
            xticks([0:200:1000]);
            legend({'1 (Mini)','3 (Mini)','10 (Mini)','30 (Mini)','100 (Mini)',...
                    '1 (Full)','3 (Full)','10 (Full)','30 (Full)','100 (Full)'},'Location', 'best', 'NumColumns', 2);
            grid
        


% SubPlots
    % Mouse

    figure(100)
        subplot(2,2,1)
        hold on
            semilogy(MinimalPBPKSimMouse(:,1), MinimalPBPKSimMouse(:,2), ':',...
            MinimalPBPKSimMouse(:,1), MinimalPBPKSimMouse(:,3),':',...
            MinimalPBPKSimMouse(:,1), MinimalPBPKSimMouse(:,4),':',...
            MinimalPBPKSimMouse(:,1), MinimalPBPKSimMouse(:,5),':',...
            MinimalPBPKSimMouse(:,1), MinimalPBPKSimMouse(:,6),':',...
               'LineWidth', 5)
            semilogy(FullPBPKSim_Mouse(:,1), FullPBPKSim_Mouse(:,2),...
            FullPBPKSim_Mouse(:,1), FullPBPKSim_Mouse(:,3),...
            FullPBPKSim_Mouse(:,1), FullPBPKSim_Mouse(:,4),...
            FullPBPKSim_Mouse(:,1), FullPBPKSim_Mouse(:,5),...
            FullPBPKSim_Mouse(:,1), FullPBPKSim_Mouse(:,6),...
                'LineWidth', 2)
        hold off
            title('Predicted Mouse Serum PK: Full vs Minimal', 'FontWeight','bold');
            xlabel('Time (Hours)'); ylabel('Serum Concentration (nM)');
            set(gca,'FontSize',12,'FontWeight', 'bold','YScale', 'log','YMinorTick','on','YLim',[1,100000]);
            xticklabels({0:200:1000});
            xticks([0:200:1000]);
            legend({'1 (Mini)','3 (Mini)','10 (Mini)','30 (Mini)','100 (Mini)',...
                    '1 (Full)','3 (Full)','10 (Full)','30 (Full)','100 (Full)'},'Location', 'best', 'NumColumns', 2);
            grid
        
        % Brain ISF
        subplot(2,2,2)
        hold on
            semilogy(MinimalPBPKSimMouse(:,1), MinimalPBPKSimMouse(:,7), ':',...
            MinimalPBPKSimMouse(:,1), MinimalPBPKSimMouse(:,8),':',...
            MinimalPBPKSimMouse(:,1), MinimalPBPKSimMouse(:,9),':',...
            MinimalPBPKSimMouse(:,1), MinimalPBPKSimMouse(:,10),':',...
            MinimalPBPKSimMouse(:,1), MinimalPBPKSimMouse(:,11),':',...
               'LineWidth', 5)
            semilogy(FullPBPKSim_Mouse(:,1), FullPBPKSim_Mouse(:,7),...
            FullPBPKSim_Mouse(:,1), FullPBPKSim_Mouse(:,8),...
            FullPBPKSim_Mouse(:,1), FullPBPKSim_Mouse(:,9),...
            FullPBPKSim_Mouse(:,1), FullPBPKSim_Mouse(:,10),...
            FullPBPKSim_Mouse(:,1), FullPBPKSim_Mouse(:,11),...
                'LineWidth', 2)
        hold off
            title('Predicted Mouse Brain ISF PK: Full vs Minimal', 'FontWeight','bold');
            xlabel('Time (Hours)'); ylabel('Brain ISF Concentration (nM)');
            set(gca,'FontSize',12,'FontWeight', 'bold','YScale', 'log','YMinorTick','on','YLim',[0.001,100]);
            xticklabels({0:200:1000});
            xticks([0:200:1000]);
            legend({'1 (Mini)','3 (Mini)','10 (Mini)','30 (Mini)','100 (Mini)',...
                    '1 (Full)','3 (Full)','10 (Full)','30 (Full)','100 (Full)'},'Location', 'best', 'NumColumns', 2);
            grid

        % Brain CSF - LV
        subplot(2,2,3)
        hold on
            semilogy(MinimalPBPKSimMouse(:,1), MinimalPBPKSimMouse(:,12), ':',...
            MinimalPBPKSimMouse(:,1), MinimalPBPKSimMouse(:,13),':',...
            MinimalPBPKSimMouse(:,1), MinimalPBPKSimMouse(:,14),':',...
            MinimalPBPKSimMouse(:,1), MinimalPBPKSimMouse(:,15),':',...
            MinimalPBPKSimMouse(:,1), MinimalPBPKSimMouse(:,16),':',...
               'LineWidth', 5)
            semilogy(FullPBPKSim_Mouse(:,1), FullPBPKSim_Mouse(:,12),...
            FullPBPKSim_Mouse(:,1), FullPBPKSim_Mouse(:,13),...
            FullPBPKSim_Mouse(:,1), FullPBPKSim_Mouse(:,14),...
            FullPBPKSim_Mouse(:,1), FullPBPKSim_Mouse(:,15),...
            FullPBPKSim_Mouse(:,1), FullPBPKSim_Mouse(:,16),...
                'LineWidth', 2)
        hold off
            title('Predicted Mouse Brain CSF PK: Full vs Minimal', 'FontWeight','bold');
            xlabel('Time (Hours)'); ylabel('Brain CSF (LV) Concentration (nM)');
            set(gca,'FontSize',12,'FontWeight', 'bold','YScale', 'log','YMinorTick','on','YLim',[0.001,100]);
            xticklabels({0:200:1000});
            xticks([0:200:1000]);
            legend({'1 (Mini)','3 (Mini)','10 (Mini)','30 (Mini)','100 (Mini)',...
                    '1 (Full)','3 (Full)','10 (Full)','30 (Full)','100 (Full)'},'Location', 'best', 'NumColumns', 2);
            grid

        % Brain CSF - SAS
        subplot(2,2,4)
        hold on
            semilogy(MinimalPBPKSimMouse(:,1), MinimalPBPKSimMouse(:,27), ':',...
            MinimalPBPKSimMouse(:,1), MinimalPBPKSimMouse(:,28),':',...
            MinimalPBPKSimMouse(:,1), MinimalPBPKSimMouse(:,29),':',...
            MinimalPBPKSimMouse(:,1), MinimalPBPKSimMouse(:,30),':',...
            MinimalPBPKSimMouse(:,1), MinimalPBPKSimMouse(:,31),':',...
                'LineWidth', 5)
            semilogy(FullPBPKSim_Mouse(:,1), FullPBPKSim_Mouse(:,27),...
            FullPBPKSim_Mouse(:,1), FullPBPKSim_Mouse(:,28),...
            FullPBPKSim_Mouse(:,1), FullPBPKSim_Mouse(:,29),...
            FullPBPKSim_Mouse(:,1), FullPBPKSim_Mouse(:,30),...
            FullPBPKSim_Mouse(:,1), FullPBPKSim_Mouse(:,31),...
                'LineWidth', 2)
        hold off
            title('Predicted Mouse Brain CSF PK: Full vs Minimal', 'FontWeight','bold');
            xlabel('Time (Hours)'); ylabel('Brain CSF (SAS) Concentration (nM)');
            set(gca,'FontSize',12,'FontWeight', 'bold','YScale', 'log','YMinorTick','on','YLim',[0.001,100]);
            xticklabels({0:200:1000});
            xticks([0:200:1000]);
            legend({'1 (Mini)','3 (Mini)','10 (Mini)','30 (Mini)','100 (Mini)',...
                    '1 (Full)','3 (Full)','10 (Full)','30 (Full)','100 (Full)'},'Location', 'best', 'NumColumns', 2);
            grid


    % Rat
        % Serum

    figure(101)
        subplot(2,2,1)
        hold on
            semilogy(MinimalPBPKSimRat(:,1), MinimalPBPKSimRat(:,2), ':',...
            MinimalPBPKSimRat(:,1), MinimalPBPKSimRat(:,3),':',...
            MinimalPBPKSimRat(:,1), MinimalPBPKSimRat(:,4),':',...
            MinimalPBPKSimRat(:,1), MinimalPBPKSimRat(:,5),':',...
            MinimalPBPKSimRat(:,1), MinimalPBPKSimRat(:,6),':',...
               'LineWidth', 5)
            semilogy(FullPBPKSim_Rat(:,1), FullPBPKSim_Rat(:,2),...
            FullPBPKSim_Rat(:,1), FullPBPKSim_Rat(:,3),...
            FullPBPKSim_Rat(:,1), FullPBPKSim_Rat(:,4),...
            FullPBPKSim_Rat(:,1), FullPBPKSim_Rat(:,5),...
            FullPBPKSim_Rat(:,1), FullPBPKSim_Rat(:,6),...
                'LineWidth', 2)
        hold off
            title('Predicted Rat Serum PK: Full vs Minimal', 'FontWeight','bold');
            xlabel('Time (Hours)'); ylabel('Serum Concentration (nM)');
            set(gca,'FontSize',12,'FontWeight', 'bold','YScale', 'log','YMinorTick','on','YLim',[1,100000]);
            xticklabels({0:200:1000});
            xticks([0:200:1000]);
            legend({'1 (Mini)','3 (Mini)','10 (Mini)','30 (Mini)','100 (Mini)',...
                    '1 (Full)','3 (Full)','10 (Full)','30 (Full)','100 (Full)'},'Location', 'best', 'NumColumns', 2);
            grid
        
        % Brain ISF
        subplot(2,2,2)
        hold on
            semilogy(MinimalPBPKSimRat(:,1), MinimalPBPKSimRat(:,7), ':',...
            MinimalPBPKSimRat(:,1), MinimalPBPKSimRat(:,8),':',...
            MinimalPBPKSimRat(:,1), MinimalPBPKSimRat(:,9),':',...
            MinimalPBPKSimRat(:,1), MinimalPBPKSimRat(:,10),':',...
            MinimalPBPKSimRat(:,1), MinimalPBPKSimRat(:,11),':',...
               'LineWidth', 5)
            semilogy(FullPBPKSim_Rat(:,1), FullPBPKSim_Rat(:,7),...
            FullPBPKSim_Rat(:,1), FullPBPKSim_Rat(:,8),...
            FullPBPKSim_Rat(:,1), FullPBPKSim_Rat(:,9),...
            FullPBPKSim_Rat(:,1), FullPBPKSim_Rat(:,10),...
            FullPBPKSim_Rat(:,1), FullPBPKSim_Rat(:,11),...
                'LineWidth', 2)
        hold off
            title('Predicted Rat Brain ISF PK: Full vs Minimal', 'FontWeight','bold');
            xlabel('Time (Hours)'); ylabel('Brain ISF Concentration (nM)');
            set(gca,'FontSize',12,'FontWeight', 'bold','YScale', 'log','YMinorTick','on','YLim',[0.001,100]);
            xticklabels({0:200:1000});
            xticks([0:200:1000]);
            legend({'1 (Mini)','3 (Mini)','10 (Mini)','30 (Mini)','100 (Mini)',...
                    '1 (Full)','3 (Full)','10 (Full)','30 (Full)','100 (Full)'},'Location', 'best', 'NumColumns', 2);
            grid

        % Brain CSF - LV
        subplot(2,2,3)
        hold on
            semilogy(MinimalPBPKSimRat(:,1), MinimalPBPKSimRat(:,12), ':',...
            MinimalPBPKSimRat(:,1), MinimalPBPKSimRat(:,13),':',...
            MinimalPBPKSimRat(:,1), MinimalPBPKSimRat(:,14),':',...
            MinimalPBPKSimRat(:,1), MinimalPBPKSimRat(:,15),':',...
            MinimalPBPKSimRat(:,1), MinimalPBPKSimRat(:,16),':',...
               'LineWidth', 5)
            semilogy(FullPBPKSim_Rat(:,1), FullPBPKSim_Rat(:,12),...
            FullPBPKSim_Rat(:,1), FullPBPKSim_Rat(:,13),...
            FullPBPKSim_Rat(:,1), FullPBPKSim_Rat(:,14),...
            FullPBPKSim_Rat(:,1), FullPBPKSim_Rat(:,15),...
            FullPBPKSim_Rat(:,1), FullPBPKSim_Rat(:,16),...
                'LineWidth', 2)
        hold off
            title('Predicted Rat Brain CSF PK: Full vs Minimal', 'FontWeight','bold');
            xlabel('Time (Hours)'); ylabel('Brain CSF (LV) Concentration (nM)');
            set(gca,'FontSize',12,'FontWeight', 'bold','YScale', 'log','YMinorTick','on','YLim',[0.001,100]);
            xticklabels({0:200:1000});
            xticks([0:200:1000]);
            legend({'1 (Mini)','3 (Mini)','10 (Mini)','30 (Mini)','100 (Mini)',...
                    '1 (Full)','3 (Full)','10 (Full)','30 (Full)','100 (Full)'},'Location', 'best', 'NumColumns', 2);
            grid
        
        % Brain CSF - SAS
        subplot(2,2,4)
        hold on
            semilogy(MinimalPBPKSimRat(:,1), MinimalPBPKSimRat(:,27), ':',...
            MinimalPBPKSimRat(:,1), MinimalPBPKSimRat(:,28),':',...
            MinimalPBPKSimRat(:,1), MinimalPBPKSimRat(:,29),':',...
            MinimalPBPKSimRat(:,1), MinimalPBPKSimRat(:,30),':',...
            MinimalPBPKSimRat(:,1), MinimalPBPKSimRat(:,31),':',...
                'LineWidth', 5)
            semilogy(FullPBPKSim_Rat(:,1), FullPBPKSim_Rat(:,27),...
            FullPBPKSim_Rat(:,1), FullPBPKSim_Rat(:,28),...
            FullPBPKSim_Rat(:,1), FullPBPKSim_Rat(:,29),...
            FullPBPKSim_Rat(:,1), FullPBPKSim_Rat(:,30),...
            FullPBPKSim_Rat(:,1), FullPBPKSim_Rat(:,31),...
                'LineWidth', 2)
        hold off
            title('Predicted Rat Brain CSF PK: Full vs Minimal', 'FontWeight','bold');
            xlabel('Time (Hours)'); ylabel('Brain CSF (SAS) Concentration (nM)');
            set(gca,'FontSize',12,'FontWeight', 'bold','YScale', 'log','YMinorTick','on','YLim',[0.001,100]);
            xticklabels({0:200:1000});
            xticks([0:200:1000]);
            legend({'1 (Mini)','3 (Mini)','10 (Mini)','30 (Mini)','100 (Mini)',...
                    '1 (Full)','3 (Full)','10 (Full)','30 (Full)','100 (Full)'},'Location', 'best', 'NumColumns', 2);
            grid
        

    % Monkey
        % Serum
        figure(102)
        subplot(2,2,1)
        hold on
            semilogy(MinimalPBPKSimNHP(:,1), MinimalPBPKSimNHP(:,2), ':',...
            MinimalPBPKSimNHP(:,1), MinimalPBPKSimNHP(:,3),':',...
            MinimalPBPKSimNHP(:,1), MinimalPBPKSimNHP(:,4),':',...
            MinimalPBPKSimNHP(:,1), MinimalPBPKSimNHP(:,5),':',...
            MinimalPBPKSimNHP(:,1), MinimalPBPKSimNHP(:,6),':',...
               'LineWidth', 5)
            semilogy(FullPBPKSim_NHP(:,1), FullPBPKSim_NHP(:,2),...
            FullPBPKSim_NHP(:,1), FullPBPKSim_NHP(:,3),...
            FullPBPKSim_NHP(:,1), FullPBPKSim_NHP(:,4),...
            FullPBPKSim_NHP(:,1), FullPBPKSim_NHP(:,5),...
            FullPBPKSim_NHP(:,1), FullPBPKSim_NHP(:,6),...
                'LineWidth', 2)
        hold off
            title('Predicted NHP Serum PK: Full vs Minimal', 'FontWeight','bold');
            xlabel('Time (Hours)'); ylabel('Serum Concentration (nM)');
            set(gca,'FontSize',12,'FontWeight', 'bold','YScale', 'log','YMinorTick','on','YLim',[10,100000]);
            xticklabels({0:200:1000});
            xticks([0:200:1000]);
            legend({'1 (Mini)','3 (Mini)','10 (Mini)','30 (Mini)','100 (Mini)',...
                    '1 (Full)','3 (Full)','10 (Full)','30 (Full)','100 (Full)'},'Location', 'best', 'NumColumns', 2);
            grid
        
        % Brain ISF
        subplot(2,2,2)
        hold on
            semilogy(MinimalPBPKSimNHP(:,1), MinimalPBPKSimNHP(:,7), ':',...
            MinimalPBPKSimNHP(:,1), MinimalPBPKSimNHP(:,8),':',...
            MinimalPBPKSimNHP(:,1), MinimalPBPKSimNHP(:,9),':',...
            MinimalPBPKSimNHP(:,1), MinimalPBPKSimNHP(:,10),':',...
            MinimalPBPKSimNHP(:,1), MinimalPBPKSimNHP(:,11),':',...
               'LineWidth', 5)
            semilogy(FullPBPKSim_NHP(:,1), FullPBPKSim_NHP(:,7),...
            FullPBPKSim_NHP(:,1), FullPBPKSim_NHP(:,8),...
            FullPBPKSim_NHP(:,1), FullPBPKSim_NHP(:,9),...
            FullPBPKSim_NHP(:,1), FullPBPKSim_NHP(:,10),...
            FullPBPKSim_NHP(:,1), FullPBPKSim_NHP(:,11),...
                'LineWidth', 2)
        hold off
            title('Predicted NHP Brain ISF PK: Full vs Minimal', 'FontWeight','bold');
            xlabel('Time (Hours)'); ylabel('Brain ISF Concentration (nM)');
            set(gca,'FontSize',12,'FontWeight', 'bold','YScale', 'log','YMinorTick','on','YLim',[0.001,100]);
            xticklabels({0:200:1000});
            xticks([0:200:1000]);
            legend({'1 (Mini)','3 (Mini)','10 (Mini)','30 (Mini)','100 (Mini)',...
                    '1 (Full)','3 (Full)','10 (Full)','30 (Full)','100 (Full)'},'Location', 'best', 'NumColumns', 2);
            grid

        % Brain CSF - LV
        subplot(2,2,3)
        hold on
            semilogy(MinimalPBPKSimNHP(:,1), MinimalPBPKSimNHP(:,12), ':',...
            MinimalPBPKSimNHP(:,1), MinimalPBPKSimNHP(:,13),':',...
            MinimalPBPKSimNHP(:,1), MinimalPBPKSimNHP(:,14),':',...
            MinimalPBPKSimNHP(:,1), MinimalPBPKSimNHP(:,15),':',...
            MinimalPBPKSimNHP(:,1), MinimalPBPKSimNHP(:,16),':',...
               'LineWidth', 5)
            semilogy(FullPBPKSim_NHP(:,1), FullPBPKSim_NHP(:,12),...
            FullPBPKSim_NHP(:,1), FullPBPKSim_NHP(:,13),...
            FullPBPKSim_NHP(:,1), FullPBPKSim_NHP(:,14),...
            FullPBPKSim_NHP(:,1), FullPBPKSim_NHP(:,15),...
            FullPBPKSim_NHP(:,1), FullPBPKSim_NHP(:,16),...
                'LineWidth', 2)
        hold off
            title('Predicted NHP Brain CSF PK: Full vs Minimal', 'FontWeight','bold');
            xlabel('Time (Hours)'); ylabel('Brain CSF (LV) Concentration (nM)');
            set(gca,'FontSize',12,'FontWeight', 'bold','YScale', 'log','YMinorTick','on','YLim',[0.001,100]);
            xticklabels({0:200:1000});
            xticks([0:200:1000]);
            legend({'1 (Mini)','3 (Mini)','10 (Mini)','30 (Mini)','100 (Mini)',...
                    '1 (Full)','3 (Full)','10 (Full)','30 (Full)','100 (Full)'},'Location', 'best', 'NumColumns', 2);
            grid

        % Brain CSF - SAS
        subplot(2,2,4)
        hold on
            semilogy(MinimalPBPKSimNHP(:,1), MinimalPBPKSimNHP(:,27), ':',...
            MinimalPBPKSimNHP(:,1), MinimalPBPKSimNHP(:,28),':',...
            MinimalPBPKSimNHP(:,1), MinimalPBPKSimNHP(:,29),':',...
            MinimalPBPKSimNHP(:,1), MinimalPBPKSimNHP(:,30),':',...
            MinimalPBPKSimNHP(:,1), MinimalPBPKSimNHP(:,31),':',...
                'LineWidth', 5)
            semilogy(FullPBPKSim_NHP(:,1), FullPBPKSim_NHP(:,27),...
            FullPBPKSim_NHP(:,1), FullPBPKSim_NHP(:,28),...
            FullPBPKSim_NHP(:,1), FullPBPKSim_NHP(:,29),...
            FullPBPKSim_NHP(:,1), FullPBPKSim_NHP(:,30),...
            FullPBPKSim_NHP(:,1), FullPBPKSim_NHP(:,31),...
                'LineWidth', 2)
        hold off
            title('Predicted NHP Brain CSF PK: Full vs Minimal', 'FontWeight','bold');
            xlabel('Time (Hours)'); ylabel('Brain CSF (SAS) Concentration (nM)');
            set(gca,'FontSize',12,'FontWeight', 'bold','YScale', 'log','YMinorTick','on','YLim',[0.001,100]);
            xticklabels({0:200:1000});
            xticks([0:200:1000]);
            legend({'1 (Mini)','3 (Mini)','10 (Mini)','30 (Mini)','100 (Mini)',...
                    '1 (Full)','3 (Full)','10 (Full)','30 (Full)','100 (Full)'},'Location', 'best', 'NumColumns', 2);
            grid
        

    % Human
        % Serum
        figure(103)
        subplot(2,2,1)
        hold on
            semilogy(MinimalPBPKSimHuman(:,1), MinimalPBPKSimHuman(:,2), ':',...
            MinimalPBPKSimHuman(:,1), MinimalPBPKSimHuman(:,3),':',...
            MinimalPBPKSimHuman(:,1), MinimalPBPKSimHuman(:,4),':',...
            MinimalPBPKSimHuman(:,1), MinimalPBPKSimHuman(:,5),':',...
            MinimalPBPKSimHuman(:,1), MinimalPBPKSimHuman(:,6),':',...
               'LineWidth', 5)
            semilogy(FullPBPKSim_Human(:,1), FullPBPKSim_Human(:,2),...
            FullPBPKSim_Human(:,1), FullPBPKSim_Human(:,3),...
            FullPBPKSim_Human(:,1), FullPBPKSim_Human(:,4),...
            FullPBPKSim_Human(:,1), FullPBPKSim_Human(:,5),...
            FullPBPKSim_Human(:,1), FullPBPKSim_Human(:,6),...
                'LineWidth', 2)
        hold off
            title('Predicted Human Serum PK: Full vs Minimal', 'FontWeight','bold');
            xlabel('Time (Hours)'); ylabel('Serum Concentration (nM)');
            set(gca,'FontSize',12,'FontWeight', 'bold','YScale', 'log','YMinorTick','on','YLim',[10,100000]);
            xticklabels({0:200:1000});
            xticks([0:200:1000]);
            legend({'1 (Mini)','3 (Mini)','10 (Mini)','30 (Mini)','100 (Mini)',...
                    '1 (Full)','3 (Full)','10 (Full)','30 (Full)','100 (Full)'},'Location', 'best', 'NumColumns', 2);
            grid
        
        % Brain ISF
        subplot(2,2,2)
        hold on
            semilogy(MinimalPBPKSimHuman(:,1), MinimalPBPKSimHuman(:,7), ':',...
            MinimalPBPKSimHuman(:,1), MinimalPBPKSimHuman(:,8),':',...
            MinimalPBPKSimHuman(:,1), MinimalPBPKSimHuman(:,9),':',...
            MinimalPBPKSimHuman(:,1), MinimalPBPKSimHuman(:,10),':',...
            MinimalPBPKSimHuman(:,1), MinimalPBPKSimHuman(:,11),':',...
               'LineWidth', 5)
            semilogy(FullPBPKSim_Human(:,1), FullPBPKSim_Human(:,7),...
            FullPBPKSim_Human(:,1), FullPBPKSim_Human(:,8),...
            FullPBPKSim_Human(:,1), FullPBPKSim_Human(:,9),...
            FullPBPKSim_Human(:,1), FullPBPKSim_Human(:,10),...
            FullPBPKSim_Human(:,1), FullPBPKSim_Human(:,11),...
                'LineWidth', 2)
        hold off
            title('Predicted Human Brain ISF PK: Full vs Minimal', 'FontWeight','bold');
            xlabel('Time (Hours)'); ylabel('Brain ISF Concentration (nM)');
            set(gca,'FontSize',12,'FontWeight', 'bold','YScale', 'log','YMinorTick','on','YLim',[0.001,100]);
            xticklabels({0:200:1000});
            xticks([0:200:1000]);
            legend({'1 (Mini)','3 (Mini)','10 (Mini)','30 (Mini)','100 (Mini)',...
                    '1 (Full)','3 (Full)','10 (Full)','30 (Full)','100 (Full)'},'Location', 'best', 'NumColumns', 2);
            grid

        % Brain CSF - LV
        subplot(2,2,3)
        hold on
            semilogy(MinimalPBPKSimHuman(:,1), MinimalPBPKSimHuman(:,12), ':',...
            MinimalPBPKSimHuman(:,1), MinimalPBPKSimHuman(:,13),':',...
            MinimalPBPKSimHuman(:,1), MinimalPBPKSimHuman(:,14),':',...
            MinimalPBPKSimHuman(:,1), MinimalPBPKSimHuman(:,15),':',...
            MinimalPBPKSimHuman(:,1), MinimalPBPKSimHuman(:,16),':',...
               'LineWidth', 5)
            semilogy(FullPBPKSim_Human(:,1), FullPBPKSim_Human(:,12),...
            FullPBPKSim_Human(:,1), FullPBPKSim_Human(:,13),...
            FullPBPKSim_Human(:,1), FullPBPKSim_Human(:,14),...
            FullPBPKSim_Human(:,1), FullPBPKSim_Human(:,15),...
            FullPBPKSim_Human(:,1), FullPBPKSim_Human(:,16),...
                'LineWidth', 2)
        hold off
            title('Predicted Human Brain CSF PK: Full vs Minimal', 'FontWeight','bold');
            xlabel('Time (Hours)'); ylabel('Brain CSF (LV) Concentration (nM)');
            set(gca,'FontSize',12,'FontWeight', 'bold','YScale', 'log','YMinorTick','on','YLim',[0.001,100]);
            xticklabels({0:200:1000});
            xticks([0:200:1000]);
            legend({'1 (Mini)','3 (Mini)','10 (Mini)','30 (Mini)','100 (Mini)',...
                    '1 (Full)','3 (Full)','10 (Full)','30 (Full)','100 (Full)'},'Location', 'best', 'NumColumns', 2);
            grid
        
        % Brain CSF - SAS
        subplot(2,2,4)
        hold on
            semilogy(MinimalPBPKSimHuman(:,1), MinimalPBPKSimHuman(:,27), ':',...
            MinimalPBPKSimHuman(:,1), MinimalPBPKSimHuman(:,28),':',...
            MinimalPBPKSimHuman(:,1), MinimalPBPKSimHuman(:,29),':',...
            MinimalPBPKSimHuman(:,1), MinimalPBPKSimHuman(:,30),':',...
            MinimalPBPKSimHuman(:,1), MinimalPBPKSimHuman(:,31),':',...
                'LineWidth', 5)
            semilogy(FullPBPKSim_Human(:,1), FullPBPKSim_Human(:,27),...
            FullPBPKSim_Human(:,1), FullPBPKSim_Human(:,28),...
            FullPBPKSim_Human(:,1), FullPBPKSim_Human(:,29),...
            FullPBPKSim_Human(:,1), FullPBPKSim_Human(:,30),...
            FullPBPKSim_Human(:,1), FullPBPKSim_Human(:,31),...
                'LineWidth', 2)
        hold off
            title('Predicted Human Brain CSF PK: Full vs Minimal', 'FontWeight','bold');
            xlabel('Time (Hours)'); ylabel('Brain CSF (SAS) Concentration (nM)');
            set(gca,'FontSize',12,'FontWeight', 'bold','YScale', 'log','YMinorTick','on','YLim',[0.001,100]);
            xticklabels({0:200:1000});
            xticks([0:200:1000]);
            legend({'1 (Mini)','3 (Mini)','10 (Mini)','30 (Mini)','100 (Mini)',...
                    '1 (Full)','3 (Full)','10 (Full)','30 (Full)','100 (Full)'},'Location', 'best', 'NumColumns', 2);
            grid
        
