# Supplementary material for: Minimal brain PBPK model to support the preclinical and clinical development of antibody therapeutics for CNS diseases
Source: J Pharmacokinet Pharmacodyn. 2021 Aug 10;48(6):861–71. doi: 10.1007/s10928-021-09776-7 (PMC8604880; doi:10.1007/s10928-021-09776-7)
Supplement: Supplementary file 2 — Supplementary file2 (ZIP 144509 kb) [file 10928_2021_9776_MOESM2_ESM.zip › Model Code to Reproduce Figures/PlotCompSpeed.m]

% Plot Speed Results
clear all
close all

mPBPKspeed = [3.705727
3.368155
3.273385
3.38134];

FullPBPKspeed = [36.15513
39.908556
38.300393
35.515701];

meanmPBPKspeed = mean(mPBPKspeed);
meanFullPBPKspeed = mean(FullPBPKspeed);

stdmPBPKspeed = std(mPBPKspeed);
stdFullPBPKspeed = std(FullPBPKspeed);

FinalSpeedUpTimes = meanFullPBPKspeed/meanmPBPKspeed

%errorhighmini = meanmPBPKspeed + stdmPBPKspeed;
%errorlowmini = meanmPBPKspeed - stdmPBPKspeed;

%errorhighfull = meanFullPBPKspeed + stdFullPBPKspeed;
%errorlowfull = meanFullPBPKspeed - stdFullPBPKspeed;

Model = categorical({'Reduced Model','Original Model'});

% Figures
PeterColorMap = [1, 0.06, 0.06; 0.25, 1, 0.06; 0.06, 0.25, 1];
set(0,'DefaultAxesColorOrder',PeterColorMap);

% Plot
    figure(1)
    hold on
        bar(Model(1), meanmPBPKspeed, 'b');
        errorbar(Model(1), meanmPBPKspeed, stdmPBPKspeed, stdmPBPKspeed, 'k','LineWidth', 2);
        bar(Model(2), meanFullPBPKspeed, 'r');
        errorbar(Model(2), meanFullPBPKspeed, stdFullPBPKspeed, stdFullPBPKspeed, 'k', 'LineWidth', 2)
    hold off
        title('', 'FontWeight','bold');
        ylabel('Time (seconds)');
        set(gca,'FontSize',14,'FontWeight','bold','YMinorTick','on','YLim',[0,60]);
        yticklabels({0:10:60});
        yticks([0:10:60]);
        grid
