# Supplementary material for: Minimal brain PBPK model to support the preclinical and clinical development of antibody therapeutics for CNS diseases
Source: J Pharmacokinet Pharmacodyn. 2021 Aug 10;48(6):861–71. doi: 10.1007/s10928-021-09776-7 (PMC8604880; doi:10.1007/s10928-021-09776-7)
Supplement: Supplementary file 2 — Supplementary file2 (ZIP 144509 kb) [file 10928_2021_9776_MOESM2_ESM.zip › Model Code to Reproduce Figures/RatioCompareMinimal2FullPBPK.m]

close all
clear all

% Load Datafiles

    load('FullPBPKSim_Mouse.mat')
    load('FullPBPKSim_Rat.mat')  
    load('FullPBPKSim_NHP.mat')  
    load('FullPBPKSim_Human.mat')

    load('MinimalPBPKSimMouse.mat')
    load('MinimalPBPKSimRat.mat')  
    load('MinimalPBPKSimNHP.mat')  
    load('MinimalPBPKSimHuman.mat')

% Generate AUC Ratio: Mouse
    MouseFullAUCPlasma1 =    trapz(FullPBPKSim_Mouse(:,2));
    MouseFullAUCPlasma3 =    trapz(FullPBPKSim_Mouse(:,3));
    MouseFullAUCPlasma10 =   trapz(FullPBPKSim_Mouse(:,4));
    MouseFullAUCPlasma30 =   trapz(FullPBPKSim_Mouse(:,5));
    MouseFullAUCPlasma100 =  trapz(FullPBPKSim_Mouse(:,6));
    MouseFullAUCBrainI1 =    trapz(FullPBPKSim_Mouse(:,7));
    MouseFullAUCBrainI3 =    trapz(FullPBPKSim_Mouse(:,8));
    MouseFullAUCBrainI10 =   trapz(FullPBPKSim_Mouse(:,9));
    MouseFullAUCBrainI30 =   trapz(FullPBPKSim_Mouse(:,10));
    MouseFullAUCBrainI100 =  trapz(FullPBPKSim_Mouse(:,11));
    MouseFullAUCCSFLV1  =    trapz(FullPBPKSim_Mouse(:,12));
    MouseFullAUCCSFLV3  =    trapz(FullPBPKSim_Mouse(:,13));
    MouseFullAUCCSFLV10  =   trapz(FullPBPKSim_Mouse(:,14));
    MouseFullAUCCSFLV30  =   trapz(FullPBPKSim_Mouse(:,15));
    MouseFullAUCCSFLV100  =  trapz(FullPBPKSim_Mouse(:,16));
    MouseFullAUCCSFTFV1 =    trapz(FullPBPKSim_Mouse(:,17));
    MouseFullAUCCSFTFV3 =    trapz(FullPBPKSim_Mouse(:,18));
    MouseFullAUCCSFTFV10 =   trapz(FullPBPKSim_Mouse(:,19));
    MouseFullAUCCSFTFV30 =   trapz(FullPBPKSim_Mouse(:,20));
    MouseFullAUCCSFTFV100 =  trapz(FullPBPKSim_Mouse(:,21));
    MouseFullAUCCSFCM1  =    trapz(FullPBPKSim_Mouse(:,22));
    MouseFullAUCCSFCM3  =    trapz(FullPBPKSim_Mouse(:,23));
    MouseFullAUCCSFCM10  =   trapz(FullPBPKSim_Mouse(:,24));
    MouseFullAUCCSFCM30  =   trapz(FullPBPKSim_Mouse(:,25));
    MouseFullAUCCSFCM100  =  trapz(FullPBPKSim_Mouse(:,26));
    MouseFullAUCCSFSAS1 =    trapz(FullPBPKSim_Mouse(:,27));
    MouseFullAUCCSFSAS3 =    trapz(FullPBPKSim_Mouse(:,28));
    MouseFullAUCCSFSAS10 =   trapz(FullPBPKSim_Mouse(:,29));
    MouseFullAUCCSFSAS30 =   trapz(FullPBPKSim_Mouse(:,30));
    MouseFullAUCCSFSAS100 =  trapz(FullPBPKSim_Mouse(:,31));

    MouseMinimalAUCPlasma1 =     trapz(MinimalPBPKSimMouse(:,2));
    MouseMinimalAUCPlasma3 =     trapz(MinimalPBPKSimMouse(:,3));
    MouseMinimalAUCPlasma10 =    trapz(MinimalPBPKSimMouse(:,4));
    MouseMinimalAUCPlasma30 =    trapz(MinimalPBPKSimMouse(:,5));
    MouseMinimalAUCPlasma100 =   trapz(MinimalPBPKSimMouse(:,6));
    MouseMinimalAUCBrainI1 =     trapz(MinimalPBPKSimMouse(:,7));
    MouseMinimalAUCBrainI3 =     trapz(MinimalPBPKSimMouse(:,8));
    MouseMinimalAUCBrainI10 =    trapz(MinimalPBPKSimMouse(:,9));
    MouseMinimalAUCBrainI30 =    trapz(MinimalPBPKSimMouse(:,10));
    MouseMinimalAUCBrainI100 =   trapz(MinimalPBPKSimMouse(:,11));
    MouseMinimalAUCCSFLV1 =      trapz(MinimalPBPKSimMouse(:,12));
    MouseMinimalAUCCSFLV3 =      trapz(MinimalPBPKSimMouse(:,13));
    MouseMinimalAUCCSFLV10 =     trapz(MinimalPBPKSimMouse(:,14));
    MouseMinimalAUCCSFLV30 =     trapz(MinimalPBPKSimMouse(:,15));
    MouseMinimalAUCCSFLV100 =    trapz(MinimalPBPKSimMouse(:,16));
    MouseMinimalAUCCSFTFV1 =     trapz(MinimalPBPKSimMouse(:,17));
    MouseMinimalAUCCSFTFV3 =     trapz(MinimalPBPKSimMouse(:,18));
    MouseMinimalAUCCSFTFV10 =    trapz(MinimalPBPKSimMouse(:,19));
    MouseMinimalAUCCSFTFV30 =    trapz(MinimalPBPKSimMouse(:,20));
    MouseMinimalAUCCSFTFV100 =   trapz(MinimalPBPKSimMouse(:,21));
    MouseMinimalAUCCSFCM1 =      trapz(MinimalPBPKSimMouse(:,22));
    MouseMinimalAUCCSFCM3 =      trapz(MinimalPBPKSimMouse(:,23));
    MouseMinimalAUCCSFCM10 =     trapz(MinimalPBPKSimMouse(:,24));
    MouseMinimalAUCCSFCM30 =     trapz(MinimalPBPKSimMouse(:,25));
    MouseMinimalAUCCSFCM100 =    trapz(MinimalPBPKSimMouse(:,26));
    MouseMinimalAUCCSFSAS1 =     trapz(MinimalPBPKSimMouse(:,27));
    MouseMinimalAUCCSFSAS3 =     trapz(MinimalPBPKSimMouse(:,28));
    MouseMinimalAUCCSFSAS10 =    trapz(MinimalPBPKSimMouse(:,29));
    MouseMinimalAUCCSFSAS30 =    trapz(MinimalPBPKSimMouse(:,30));
    MouseMinimalAUCCSFSAS100 =   trapz(MinimalPBPKSimMouse(:,31));

    MouseAUCratioP1 =        MouseMinimalAUCPlasma1/MouseFullAUCPlasma1   ;
    MouseAUCratioP3 =        MouseMinimalAUCPlasma3/MouseFullAUCPlasma3   ;
    MouseAUCratioP10 =       MouseMinimalAUCPlasma10/MouseFullAUCPlasma10  ;
    MouseAUCratioP30 =       MouseMinimalAUCPlasma30/MouseFullAUCPlasma30  ;
    MouseAUCratioP100 =      MouseMinimalAUCPlasma100/MouseFullAUCPlasma100 ;
    MouseAUCratioISF1 =      MouseMinimalAUCBrainI1/MouseFullAUCBrainI1   ;
    MouseAUCratioISF3 =      MouseMinimalAUCBrainI3/MouseFullAUCBrainI3   ;
    MouseAUCratioISF10 =     MouseMinimalAUCBrainI10/MouseFullAUCBrainI10  ;
    MouseAUCratioISF30 =     MouseMinimalAUCBrainI30/MouseFullAUCBrainI30  ;
    MouseAUCratioISF100 =    MouseMinimalAUCBrainI100/MouseFullAUCBrainI100 ;
    MouseAUCratioCSFLV1 =    MouseMinimalAUCCSFLV1/MouseFullAUCCSFLV1    ;
    MouseAUCratioCSFLV3 =    MouseMinimalAUCCSFLV3/MouseFullAUCCSFLV3    ;
    MouseAUCratioCSFLV10 =   MouseMinimalAUCCSFLV10/MouseFullAUCCSFLV10   ;
    MouseAUCratioCSFLV30 =   MouseMinimalAUCCSFLV30/MouseFullAUCCSFLV30   ;
    MouseAUCratioCSFLV100 =  MouseMinimalAUCCSFLV100/MouseFullAUCCSFLV100  ;
    MouseAUCratioCSFTFV1 =   MouseMinimalAUCCSFTFV1/MouseFullAUCCSFTFV1   ;
    MouseAUCratioCSFTFV3 =   MouseMinimalAUCCSFTFV3/MouseFullAUCCSFTFV3   ;
    MouseAUCratioCSFTFV10 =  MouseMinimalAUCCSFTFV10/MouseFullAUCCSFTFV10  ;
    MouseAUCratioCSFTFV30 =  MouseMinimalAUCCSFTFV30/MouseFullAUCCSFTFV30  ;
    MouseAUCratioCSFTFV100 = MouseMinimalAUCCSFTFV100/MouseFullAUCCSFTFV100 ;
    MouseAUCratioCSFCM1 =    MouseMinimalAUCCSFCM1/MouseFullAUCCSFCM1    ;
    MouseAUCratioCSFCM3 =    MouseMinimalAUCCSFCM3/MouseFullAUCCSFCM3    ;
    MouseAUCratioCSFCM10 =   MouseMinimalAUCCSFCM10/MouseFullAUCCSFCM10   ;
    MouseAUCratioCSFCM30 =   MouseMinimalAUCCSFCM30/MouseFullAUCCSFCM30   ;
    MouseAUCratioCSFCM100 =  MouseMinimalAUCCSFCM100/MouseFullAUCCSFCM100  ;
    MouseAUCratioCSFSAS1 =   MouseMinimalAUCCSFSAS1/MouseFullAUCCSFSAS1   ;
    MouseAUCratioCSFSAS3 =   MouseMinimalAUCCSFSAS3/MouseFullAUCCSFSAS3   ;
    MouseAUCratioCSFSAS10 =  MouseMinimalAUCCSFSAS10/MouseFullAUCCSFSAS10  ;
    MouseAUCratioCSFSAS30 =  MouseMinimalAUCCSFSAS30/MouseFullAUCCSFSAS30  ;
    MouseAUCratioCSFSAS100 = MouseMinimalAUCCSFSAS100/MouseFullAUCCSFSAS100 ;


% Generate AUC Ratio: Rat
    RatFullAUCPlasma1 =    trapz(FullPBPKSim_Rat(:,2));
    RatFullAUCPlasma3 =    trapz(FullPBPKSim_Rat(:,3));
    RatFullAUCPlasma10 =   trapz(FullPBPKSim_Rat(:,4));
    RatFullAUCPlasma30 =   trapz(FullPBPKSim_Rat(:,5));
    RatFullAUCPlasma100 =  trapz(FullPBPKSim_Rat(:,6));
    RatFullAUCBrainI1 =    trapz(FullPBPKSim_Rat(:,7));
    RatFullAUCBrainI3 =    trapz(FullPBPKSim_Rat(:,8));
    RatFullAUCBrainI10 =   trapz(FullPBPKSim_Rat(:,9));
    RatFullAUCBrainI30 =   trapz(FullPBPKSim_Rat(:,10));
    RatFullAUCBrainI100 =  trapz(FullPBPKSim_Rat(:,11));
    RatFullAUCCSFLV1  =    trapz(FullPBPKSim_Rat(:,12));
    RatFullAUCCSFLV3  =    trapz(FullPBPKSim_Rat(:,13));
    RatFullAUCCSFLV10  =   trapz(FullPBPKSim_Rat(:,14));
    RatFullAUCCSFLV30  =   trapz(FullPBPKSim_Rat(:,15));
    RatFullAUCCSFLV100  =  trapz(FullPBPKSim_Rat(:,16));
    RatFullAUCCSFTFV1 =    trapz(FullPBPKSim_Rat(:,17));
    RatFullAUCCSFTFV3 =    trapz(FullPBPKSim_Rat(:,18));
    RatFullAUCCSFTFV10 =   trapz(FullPBPKSim_Rat(:,19));
    RatFullAUCCSFTFV30 =   trapz(FullPBPKSim_Rat(:,20));
    RatFullAUCCSFTFV100 =  trapz(FullPBPKSim_Rat(:,21));
    RatFullAUCCSFCM1  =    trapz(FullPBPKSim_Rat(:,22));
    RatFullAUCCSFCM3  =    trapz(FullPBPKSim_Rat(:,23));
    RatFullAUCCSFCM10  =   trapz(FullPBPKSim_Rat(:,24));
    RatFullAUCCSFCM30  =   trapz(FullPBPKSim_Rat(:,25));
    RatFullAUCCSFCM100  =  trapz(FullPBPKSim_Rat(:,26));
    RatFullAUCCSFSAS1 =    trapz(FullPBPKSim_Rat(:,27));
    RatFullAUCCSFSAS3 =    trapz(FullPBPKSim_Rat(:,28));
    RatFullAUCCSFSAS10 =   trapz(FullPBPKSim_Rat(:,29));
    RatFullAUCCSFSAS30 =   trapz(FullPBPKSim_Rat(:,30));
    RatFullAUCCSFSAS100 =  trapz(FullPBPKSim_Rat(:,31));

    RatMinimalAUCPlasma1 =     trapz(MinimalPBPKSimRat(:,2));
    RatMinimalAUCPlasma3 =     trapz(MinimalPBPKSimRat(:,3));
    RatMinimalAUCPlasma10 =    trapz(MinimalPBPKSimRat(:,4));
    RatMinimalAUCPlasma30 =    trapz(MinimalPBPKSimRat(:,5));
    RatMinimalAUCPlasma100 =   trapz(MinimalPBPKSimRat(:,6));
    RatMinimalAUCBrainI1 =     trapz(MinimalPBPKSimRat(:,7));
    RatMinimalAUCBrainI3 =     trapz(MinimalPBPKSimRat(:,8));
    RatMinimalAUCBrainI10 =    trapz(MinimalPBPKSimRat(:,9));
    RatMinimalAUCBrainI30 =    trapz(MinimalPBPKSimRat(:,10));
    RatMinimalAUCBrainI100 =   trapz(MinimalPBPKSimRat(:,11));
    RatMinimalAUCCSFLV1 =      trapz(MinimalPBPKSimRat(:,12));
    RatMinimalAUCCSFLV3 =      trapz(MinimalPBPKSimRat(:,13));
    RatMinimalAUCCSFLV10 =     trapz(MinimalPBPKSimRat(:,14));
    RatMinimalAUCCSFLV30 =     trapz(MinimalPBPKSimRat(:,15));
    RatMinimalAUCCSFLV100 =    trapz(MinimalPBPKSimRat(:,16));
    RatMinimalAUCCSFTFV1 =     trapz(MinimalPBPKSimRat(:,17));
    RatMinimalAUCCSFTFV3 =     trapz(MinimalPBPKSimRat(:,18));
    RatMinimalAUCCSFTFV10 =    trapz(MinimalPBPKSimRat(:,19));
    RatMinimalAUCCSFTFV30 =    trapz(MinimalPBPKSimRat(:,20));
    RatMinimalAUCCSFTFV100 =   trapz(MinimalPBPKSimRat(:,21));
    RatMinimalAUCCSFCM1 =      trapz(MinimalPBPKSimRat(:,22));
    RatMinimalAUCCSFCM3 =      trapz(MinimalPBPKSimRat(:,23));
    RatMinimalAUCCSFCM10 =     trapz(MinimalPBPKSimRat(:,24));
    RatMinimalAUCCSFCM30 =     trapz(MinimalPBPKSimRat(:,25));
    RatMinimalAUCCSFCM100 =    trapz(MinimalPBPKSimRat(:,26));
    RatMinimalAUCCSFSAS1 =     trapz(MinimalPBPKSimRat(:,27));
    RatMinimalAUCCSFSAS3 =     trapz(MinimalPBPKSimRat(:,28));
    RatMinimalAUCCSFSAS10 =    trapz(MinimalPBPKSimRat(:,29));
    RatMinimalAUCCSFSAS30 =    trapz(MinimalPBPKSimRat(:,30));
    RatMinimalAUCCSFSAS100 =   trapz(MinimalPBPKSimRat(:,31));

    RatAUCratioP1 =        RatMinimalAUCPlasma1/RatFullAUCPlasma1   ;
    RatAUCratioP3 =        RatMinimalAUCPlasma3/RatFullAUCPlasma3   ;
    RatAUCratioP10 =       RatMinimalAUCPlasma10/RatFullAUCPlasma10  ;
    RatAUCratioP30 =       RatMinimalAUCPlasma30/RatFullAUCPlasma30  ;
    RatAUCratioP100 =      RatMinimalAUCPlasma100/RatFullAUCPlasma100 ;
    RatAUCratioISF1 =      RatMinimalAUCBrainI1/RatFullAUCBrainI1   ;
    RatAUCratioISF3 =      RatMinimalAUCBrainI3/RatFullAUCBrainI3   ;
    RatAUCratioISF10 =     RatMinimalAUCBrainI10/RatFullAUCBrainI10  ;
    RatAUCratioISF30 =     RatMinimalAUCBrainI30/RatFullAUCBrainI30  ;
    RatAUCratioISF100 =    RatMinimalAUCBrainI100/RatFullAUCBrainI100 ;
    RatAUCratioCSFLV1 =    RatMinimalAUCCSFLV1/RatFullAUCCSFLV1    ;
    RatAUCratioCSFLV3 =    RatMinimalAUCCSFLV3/RatFullAUCCSFLV3    ;
    RatAUCratioCSFLV10 =   RatMinimalAUCCSFLV10/RatFullAUCCSFLV10   ;
    RatAUCratioCSFLV30 =   RatMinimalAUCCSFLV30/RatFullAUCCSFLV30   ;
    RatAUCratioCSFLV100 =  RatMinimalAUCCSFLV100/RatFullAUCCSFLV100  ;
    RatAUCratioCSFTFV1 =   RatMinimalAUCCSFTFV1/RatFullAUCCSFTFV1   ;
    RatAUCratioCSFTFV3 =   RatMinimalAUCCSFTFV3/RatFullAUCCSFTFV3   ;
    RatAUCratioCSFTFV10 =  RatMinimalAUCCSFTFV10/RatFullAUCCSFTFV10  ;
    RatAUCratioCSFTFV30 =  RatMinimalAUCCSFTFV30/RatFullAUCCSFTFV30  ;
    RatAUCratioCSFTFV100 = RatMinimalAUCCSFTFV100/RatFullAUCCSFTFV100 ;
    RatAUCratioCSFCM1 =    RatMinimalAUCCSFCM1/RatFullAUCCSFCM1    ;
    RatAUCratioCSFCM3 =    RatMinimalAUCCSFCM3/RatFullAUCCSFCM3    ;
    RatAUCratioCSFCM10 =   RatMinimalAUCCSFCM10/RatFullAUCCSFCM10   ;
    RatAUCratioCSFCM30 =   RatMinimalAUCCSFCM30/RatFullAUCCSFCM30   ;
    RatAUCratioCSFCM100 =  RatMinimalAUCCSFCM100/RatFullAUCCSFCM100  ;
    RatAUCratioCSFSAS1 =   RatMinimalAUCCSFSAS1/RatFullAUCCSFSAS1   ;
    RatAUCratioCSFSAS3 =   RatMinimalAUCCSFSAS3/RatFullAUCCSFSAS3   ;
    RatAUCratioCSFSAS10 =  RatMinimalAUCCSFSAS10/RatFullAUCCSFSAS10  ;
    RatAUCratioCSFSAS30 =  RatMinimalAUCCSFSAS30/RatFullAUCCSFSAS30  ;
    RatAUCratioCSFSAS100 = RatMinimalAUCCSFSAS100/RatFullAUCCSFSAS100 ;

% Generate AUC ratio: NHP
    NHPFullAUCPlasma1 =    trapz(FullPBPKSim_NHP(:,2));
    NHPFullAUCPlasma3 =    trapz(FullPBPKSim_NHP(:,3));
    NHPFullAUCPlasma10 =   trapz(FullPBPKSim_NHP(:,4));
    NHPFullAUCPlasma30 =   trapz(FullPBPKSim_NHP(:,5));
    NHPFullAUCPlasma100 =  trapz(FullPBPKSim_NHP(:,6));
    NHPFullAUCBrainI1 =    trapz(FullPBPKSim_NHP(:,7));
    NHPFullAUCBrainI3 =    trapz(FullPBPKSim_NHP(:,8));
    NHPFullAUCBrainI10 =   trapz(FullPBPKSim_NHP(:,9));
    NHPFullAUCBrainI30 =   trapz(FullPBPKSim_NHP(:,10));
    NHPFullAUCBrainI100 =  trapz(FullPBPKSim_NHP(:,11));
    NHPFullAUCCSFLV1  =    trapz(FullPBPKSim_NHP(:,12));
    NHPFullAUCCSFLV3  =    trapz(FullPBPKSim_NHP(:,13));
    NHPFullAUCCSFLV10  =   trapz(FullPBPKSim_NHP(:,14));
    NHPFullAUCCSFLV30  =   trapz(FullPBPKSim_NHP(:,15));
    NHPFullAUCCSFLV100  =  trapz(FullPBPKSim_NHP(:,16));
    NHPFullAUCCSFTFV1 =    trapz(FullPBPKSim_NHP(:,17));
    NHPFullAUCCSFTFV3 =    trapz(FullPBPKSim_NHP(:,18));
    NHPFullAUCCSFTFV10 =   trapz(FullPBPKSim_NHP(:,19));
    NHPFullAUCCSFTFV30 =   trapz(FullPBPKSim_NHP(:,20));
    NHPFullAUCCSFTFV100 =  trapz(FullPBPKSim_NHP(:,21));
    NHPFullAUCCSFCM1  =    trapz(FullPBPKSim_NHP(:,22));
    NHPFullAUCCSFCM3  =    trapz(FullPBPKSim_NHP(:,23));
    NHPFullAUCCSFCM10  =   trapz(FullPBPKSim_NHP(:,24));
    NHPFullAUCCSFCM30  =   trapz(FullPBPKSim_NHP(:,25));
    NHPFullAUCCSFCM100  =  trapz(FullPBPKSim_NHP(:,26));
    NHPFullAUCCSFSAS1 =    trapz(FullPBPKSim_NHP(:,27));
    NHPFullAUCCSFSAS3 =    trapz(FullPBPKSim_NHP(:,28));
    NHPFullAUCCSFSAS10 =   trapz(FullPBPKSim_NHP(:,29));
    NHPFullAUCCSFSAS30 =   trapz(FullPBPKSim_NHP(:,30));
    NHPFullAUCCSFSAS100 =  trapz(FullPBPKSim_NHP(:,31));

    NHPMinimalAUCPlasma1 =     trapz(MinimalPBPKSimNHP(:,2));
    NHPMinimalAUCPlasma3 =     trapz(MinimalPBPKSimNHP(:,3));
    NHPMinimalAUCPlasma10 =    trapz(MinimalPBPKSimNHP(:,4));
    NHPMinimalAUCPlasma30 =    trapz(MinimalPBPKSimNHP(:,5));
    NHPMinimalAUCPlasma100 =   trapz(MinimalPBPKSimNHP(:,6));
    NHPMinimalAUCBrainI1 =     trapz(MinimalPBPKSimNHP(:,7));
    NHPMinimalAUCBrainI3 =     trapz(MinimalPBPKSimNHP(:,8));
    NHPMinimalAUCBrainI10 =    trapz(MinimalPBPKSimNHP(:,9));
    NHPMinimalAUCBrainI30 =    trapz(MinimalPBPKSimNHP(:,10));
    NHPMinimalAUCBrainI100 =   trapz(MinimalPBPKSimNHP(:,11));
    NHPMinimalAUCCSFLV1 =      trapz(MinimalPBPKSimNHP(:,12));
    NHPMinimalAUCCSFLV3 =      trapz(MinimalPBPKSimNHP(:,13));
    NHPMinimalAUCCSFLV10 =     trapz(MinimalPBPKSimNHP(:,14));
    NHPMinimalAUCCSFLV30 =     trapz(MinimalPBPKSimNHP(:,15));
    NHPMinimalAUCCSFLV100 =    trapz(MinimalPBPKSimNHP(:,16));
    NHPMinimalAUCCSFTFV1 =     trapz(MinimalPBPKSimNHP(:,17));
    NHPMinimalAUCCSFTFV3 =     trapz(MinimalPBPKSimNHP(:,18));
    NHPMinimalAUCCSFTFV10 =    trapz(MinimalPBPKSimNHP(:,19));
    NHPMinimalAUCCSFTFV30 =    trapz(MinimalPBPKSimNHP(:,20));
    NHPMinimalAUCCSFTFV100 =   trapz(MinimalPBPKSimNHP(:,21));
    NHPMinimalAUCCSFCM1 =      trapz(MinimalPBPKSimNHP(:,22));
    NHPMinimalAUCCSFCM3 =      trapz(MinimalPBPKSimNHP(:,23));
    NHPMinimalAUCCSFCM10 =     trapz(MinimalPBPKSimNHP(:,24));
    NHPMinimalAUCCSFCM30 =     trapz(MinimalPBPKSimNHP(:,25));
    NHPMinimalAUCCSFCM100 =    trapz(MinimalPBPKSimNHP(:,26));
    NHPMinimalAUCCSFSAS1 =     trapz(MinimalPBPKSimNHP(:,27));
    NHPMinimalAUCCSFSAS3 =     trapz(MinimalPBPKSimNHP(:,28));
    NHPMinimalAUCCSFSAS10 =    trapz(MinimalPBPKSimNHP(:,29));
    NHPMinimalAUCCSFSAS30 =    trapz(MinimalPBPKSimNHP(:,30));
    NHPMinimalAUCCSFSAS100 =   trapz(MinimalPBPKSimNHP(:,31));

    NHPAUCratioP1 =        NHPMinimalAUCPlasma1/NHPFullAUCPlasma1   ;
    NHPAUCratioP3 =        NHPMinimalAUCPlasma3/NHPFullAUCPlasma3   ;
    NHPAUCratioP10 =       NHPMinimalAUCPlasma10/NHPFullAUCPlasma10  ;
    NHPAUCratioP30 =       NHPMinimalAUCPlasma30/NHPFullAUCPlasma30  ;
    NHPAUCratioP100 =      NHPMinimalAUCPlasma100/NHPFullAUCPlasma100 ;
    NHPAUCratioISF1 =      NHPMinimalAUCBrainI1/NHPFullAUCBrainI1   ;
    NHPAUCratioISF3 =      NHPMinimalAUCBrainI3/NHPFullAUCBrainI3   ;
    NHPAUCratioISF10 =     NHPMinimalAUCBrainI10/NHPFullAUCBrainI10  ;
    NHPAUCratioISF30 =     NHPMinimalAUCBrainI30/NHPFullAUCBrainI30  ;
    NHPAUCratioISF100 =    NHPMinimalAUCBrainI100/NHPFullAUCBrainI100 ;
    NHPAUCratioCSFLV1 =    NHPMinimalAUCCSFLV1/NHPFullAUCCSFLV1    ;
    NHPAUCratioCSFLV3 =    NHPMinimalAUCCSFLV3/NHPFullAUCCSFLV3    ;
    NHPAUCratioCSFLV10 =   NHPMinimalAUCCSFLV10/NHPFullAUCCSFLV10   ;
    NHPAUCratioCSFLV30 =   NHPMinimalAUCCSFLV30/NHPFullAUCCSFLV30   ;
    NHPAUCratioCSFLV100 =  NHPMinimalAUCCSFLV100/NHPFullAUCCSFLV100  ;
    NHPAUCratioCSFTFV1 =   NHPMinimalAUCCSFTFV1/NHPFullAUCCSFTFV1   ;
    NHPAUCratioCSFTFV3 =   NHPMinimalAUCCSFTFV3/NHPFullAUCCSFTFV3   ;
    NHPAUCratioCSFTFV10 =  NHPMinimalAUCCSFTFV10/NHPFullAUCCSFTFV10  ;
    NHPAUCratioCSFTFV30 =  NHPMinimalAUCCSFTFV30/NHPFullAUCCSFTFV30  ;
    NHPAUCratioCSFTFV100 = NHPMinimalAUCCSFTFV100/NHPFullAUCCSFTFV100 ;
    NHPAUCratioCSFCM1 =    NHPMinimalAUCCSFCM1/NHPFullAUCCSFCM1    ;
    NHPAUCratioCSFCM3 =    NHPMinimalAUCCSFCM3/NHPFullAUCCSFCM3    ;
    NHPAUCratioCSFCM10 =   NHPMinimalAUCCSFCM10/NHPFullAUCCSFCM10   ;
    NHPAUCratioCSFCM30 =   NHPMinimalAUCCSFCM30/NHPFullAUCCSFCM30   ;
    NHPAUCratioCSFCM100 =  NHPMinimalAUCCSFCM100/NHPFullAUCCSFCM100  ;
    NHPAUCratioCSFSAS1 =   NHPMinimalAUCCSFSAS1/NHPFullAUCCSFSAS1   ;
    NHPAUCratioCSFSAS3 =   NHPMinimalAUCCSFSAS3/NHPFullAUCCSFSAS3   ;
    NHPAUCratioCSFSAS10 =  NHPMinimalAUCCSFSAS10/NHPFullAUCCSFSAS10  ;
    NHPAUCratioCSFSAS30 =  NHPMinimalAUCCSFSAS30/NHPFullAUCCSFSAS30  ;
    NHPAUCratioCSFSAS100 = NHPMinimalAUCCSFSAS100/NHPFullAUCCSFSAS100 ;

% Generate AUC ratio: Human
    HumanFullAUCPlasma1 =    trapz(FullPBPKSim_Human(:,2));
    HumanFullAUCPlasma3 =    trapz(FullPBPKSim_Human(:,3));
    HumanFullAUCPlasma10 =   trapz(FullPBPKSim_Human(:,4));
    HumanFullAUCPlasma30 =   trapz(FullPBPKSim_Human(:,5));
    HumanFullAUCPlasma100 =  trapz(FullPBPKSim_Human(:,6));
    HumanFullAUCBrainI1 =    trapz(FullPBPKSim_Human(:,7));
    HumanFullAUCBrainI3 =    trapz(FullPBPKSim_Human(:,8));
    HumanFullAUCBrainI10 =   trapz(FullPBPKSim_Human(:,9));
    HumanFullAUCBrainI30 =   trapz(FullPBPKSim_Human(:,10));
    HumanFullAUCBrainI100 =  trapz(FullPBPKSim_Human(:,11));
    HumanFullAUCCSFLV1  =    trapz(FullPBPKSim_Human(:,12));
    HumanFullAUCCSFLV3  =    trapz(FullPBPKSim_Human(:,13));
    HumanFullAUCCSFLV10  =   trapz(FullPBPKSim_Human(:,14));
    HumanFullAUCCSFLV30  =   trapz(FullPBPKSim_Human(:,15));
    HumanFullAUCCSFLV100  =  trapz(FullPBPKSim_Human(:,16));
    HumanFullAUCCSFTFV1 =    trapz(FullPBPKSim_Human(:,17));
    HumanFullAUCCSFTFV3 =    trapz(FullPBPKSim_Human(:,18));
    HumanFullAUCCSFTFV10 =   trapz(FullPBPKSim_Human(:,19));
    HumanFullAUCCSFTFV30 =   trapz(FullPBPKSim_Human(:,20));
    HumanFullAUCCSFTFV100 =  trapz(FullPBPKSim_Human(:,21));
    HumanFullAUCCSFCM1  =    trapz(FullPBPKSim_Human(:,22));
    HumanFullAUCCSFCM3  =    trapz(FullPBPKSim_Human(:,23));
    HumanFullAUCCSFCM10  =   trapz(FullPBPKSim_Human(:,24));
    HumanFullAUCCSFCM30  =   trapz(FullPBPKSim_Human(:,25));
    HumanFullAUCCSFCM100  =  trapz(FullPBPKSim_Human(:,26));
    HumanFullAUCCSFSAS1 =    trapz(FullPBPKSim_Human(:,27));
    HumanFullAUCCSFSAS3 =    trapz(FullPBPKSim_Human(:,28));
    HumanFullAUCCSFSAS10 =   trapz(FullPBPKSim_Human(:,29));
    HumanFullAUCCSFSAS30 =   trapz(FullPBPKSim_Human(:,30));
    HumanFullAUCCSFSAS100 =  trapz(FullPBPKSim_Human(:,31));

    HumanMinimalAUCPlasma1 =     trapz(MinimalPBPKSimHuman(:,2));
    HumanMinimalAUCPlasma3 =     trapz(MinimalPBPKSimHuman(:,3));
    HumanMinimalAUCPlasma10 =    trapz(MinimalPBPKSimHuman(:,4));
    HumanMinimalAUCPlasma30 =    trapz(MinimalPBPKSimHuman(:,5));
    HumanMinimalAUCPlasma100 =   trapz(MinimalPBPKSimHuman(:,6));
    HumanMinimalAUCBrainI1 =     trapz(MinimalPBPKSimHuman(:,7));
    HumanMinimalAUCBrainI3 =     trapz(MinimalPBPKSimHuman(:,8));
    HumanMinimalAUCBrainI10 =    trapz(MinimalPBPKSimHuman(:,9));
    HumanMinimalAUCBrainI30 =    trapz(MinimalPBPKSimHuman(:,10));
    HumanMinimalAUCBrainI100 =   trapz(MinimalPBPKSimHuman(:,11));
    HumanMinimalAUCCSFLV1 =      trapz(MinimalPBPKSimHuman(:,12));
    HumanMinimalAUCCSFLV3 =      trapz(MinimalPBPKSimHuman(:,13));
    HumanMinimalAUCCSFLV10 =     trapz(MinimalPBPKSimHuman(:,14));
    HumanMinimalAUCCSFLV30 =     trapz(MinimalPBPKSimHuman(:,15));
    HumanMinimalAUCCSFLV100 =    trapz(MinimalPBPKSimHuman(:,16));
    HumanMinimalAUCCSFTFV1 =     trapz(MinimalPBPKSimHuman(:,17));
    HumanMinimalAUCCSFTFV3 =     trapz(MinimalPBPKSimHuman(:,18));
    HumanMinimalAUCCSFTFV10 =    trapz(MinimalPBPKSimHuman(:,19));
    HumanMinimalAUCCSFTFV30 =    trapz(MinimalPBPKSimHuman(:,20));
    HumanMinimalAUCCSFTFV100 =   trapz(MinimalPBPKSimHuman(:,21));
    HumanMinimalAUCCSFCM1 =      trapz(MinimalPBPKSimHuman(:,22));
    HumanMinimalAUCCSFCM3 =      trapz(MinimalPBPKSimHuman(:,23));
    HumanMinimalAUCCSFCM10 =     trapz(MinimalPBPKSimHuman(:,24));
    HumanMinimalAUCCSFCM30 =     trapz(MinimalPBPKSimHuman(:,25));
    HumanMinimalAUCCSFCM100 =    trapz(MinimalPBPKSimHuman(:,26));
    HumanMinimalAUCCSFSAS1 =     trapz(MinimalPBPKSimHuman(:,27));
    HumanMinimalAUCCSFSAS3 =     trapz(MinimalPBPKSimHuman(:,28));
    HumanMinimalAUCCSFSAS10 =    trapz(MinimalPBPKSimHuman(:,29));
    HumanMinimalAUCCSFSAS30 =    trapz(MinimalPBPKSimHuman(:,30));
    HumanMinimalAUCCSFSAS100 =   trapz(MinimalPBPKSimHuman(:,31));

    HumanAUCratioP1 =        HumanMinimalAUCPlasma1/HumanFullAUCPlasma1   ;
    HumanAUCratioP3 =        HumanMinimalAUCPlasma3/HumanFullAUCPlasma3   ;
    HumanAUCratioP10 =       HumanMinimalAUCPlasma10/HumanFullAUCPlasma10  ;
    HumanAUCratioP30 =       HumanMinimalAUCPlasma30/HumanFullAUCPlasma30  ;
    HumanAUCratioP100 =      HumanMinimalAUCPlasma100/HumanFullAUCPlasma100 ;
    HumanAUCratioISF1 =      HumanMinimalAUCBrainI1/HumanFullAUCBrainI1   ;
    HumanAUCratioISF3 =      HumanMinimalAUCBrainI3/HumanFullAUCBrainI3   ;
    HumanAUCratioISF10 =     HumanMinimalAUCBrainI10/HumanFullAUCBrainI10  ;
    HumanAUCratioISF30 =     HumanMinimalAUCBrainI30/HumanFullAUCBrainI30  ;
    HumanAUCratioISF100 =    HumanMinimalAUCBrainI100/HumanFullAUCBrainI100 ;
    HumanAUCratioCSFLV1 =    HumanMinimalAUCCSFLV1/HumanFullAUCCSFLV1    ;
    HumanAUCratioCSFLV3 =    HumanMinimalAUCCSFLV3/HumanFullAUCCSFLV3    ;
    HumanAUCratioCSFLV10 =   HumanMinimalAUCCSFLV10/HumanFullAUCCSFLV10   ;
    HumanAUCratioCSFLV30 =   HumanMinimalAUCCSFLV30/HumanFullAUCCSFLV30   ;
    HumanAUCratioCSFLV100 =  HumanMinimalAUCCSFLV100/HumanFullAUCCSFLV100  ;
    HumanAUCratioCSFTFV1 =   HumanMinimalAUCCSFTFV1/HumanFullAUCCSFTFV1   ;
    HumanAUCratioCSFTFV3 =   HumanMinimalAUCCSFTFV3/HumanFullAUCCSFTFV3   ;
    HumanAUCratioCSFTFV10 =  HumanMinimalAUCCSFTFV10/HumanFullAUCCSFTFV10  ;
    HumanAUCratioCSFTFV30 =  HumanMinimalAUCCSFTFV30/HumanFullAUCCSFTFV30  ;
    HumanAUCratioCSFTFV100 = HumanMinimalAUCCSFTFV100/HumanFullAUCCSFTFV100 ;
    HumanAUCratioCSFCM1 =    HumanMinimalAUCCSFCM1/HumanFullAUCCSFCM1    ;
    HumanAUCratioCSFCM3 =    HumanMinimalAUCCSFCM3/HumanFullAUCCSFCM3    ;
    HumanAUCratioCSFCM10 =   HumanMinimalAUCCSFCM10/HumanFullAUCCSFCM10   ;
    HumanAUCratioCSFCM30 =   HumanMinimalAUCCSFCM30/HumanFullAUCCSFCM30   ;
    HumanAUCratioCSFCM100 =  HumanMinimalAUCCSFCM100/HumanFullAUCCSFCM100  ;
    HumanAUCratioCSFSAS1 =   HumanMinimalAUCCSFSAS1/HumanFullAUCCSFSAS1   ;
    HumanAUCratioCSFSAS3 =   HumanMinimalAUCCSFSAS3/HumanFullAUCCSFSAS3   ;
    HumanAUCratioCSFSAS10 =  HumanMinimalAUCCSFSAS10/HumanFullAUCCSFSAS10  ;
    HumanAUCratioCSFSAS30 =  HumanMinimalAUCCSFSAS30/HumanFullAUCCSFSAS30  ;
    HumanAUCratioCSFSAS100 = HumanMinimalAUCCSFSAS100/HumanFullAUCCSFSAS100 ;

% Tables
FinalAUCRatioHuman=[];
FinalAUCRatioHuman(1,1) = HumanAUCratioP1;
FinalAUCRatioHuman(2,1) = HumanAUCratioP3;
FinalAUCRatioHuman(3,1) = HumanAUCratioP10;
FinalAUCRatioHuman(4,1) = HumanAUCratioP30;
FinalAUCRatioHuman(5,1) = HumanAUCratioP100;
FinalAUCRatioHuman(1,2) = HumanAUCratioISF1;
FinalAUCRatioHuman(2,2) = HumanAUCratioISF3;
FinalAUCRatioHuman(3,2) = HumanAUCratioISF10;
FinalAUCRatioHuman(4,2) = HumanAUCratioISF30;
FinalAUCRatioHuman(5,2) = HumanAUCratioISF100;
FinalAUCRatioHuman(1,3) = HumanAUCratioCSFLV1;
FinalAUCRatioHuman(2,3) = HumanAUCratioCSFLV3;
FinalAUCRatioHuman(3,3) = HumanAUCratioCSFLV10;
FinalAUCRatioHuman(4,3) = HumanAUCratioCSFLV30;
FinalAUCRatioHuman(5,3) = HumanAUCratioCSFLV100;
FinalAUCRatioHuman(1,4) = HumanAUCratioCSFSAS1;
FinalAUCRatioHuman(2,4) = HumanAUCratioCSFSAS3;
FinalAUCRatioHuman(3,4) = HumanAUCratioCSFSAS10;
FinalAUCRatioHuman(4,4) = HumanAUCratioCSFSAS30;
FinalAUCRatioHuman(5,4) = HumanAUCratioCSFSAS100;

save('FinalAUCRatioHuman.mat', 'FinalAUCRatioHuman')

FinalAUCRatioRat=[];
FinalAUCRatioRat(1,1) = RatAUCratioP1;
FinalAUCRatioRat(2,1) = RatAUCratioP3;
FinalAUCRatioRat(3,1) = RatAUCratioP10;
FinalAUCRatioRat(4,1) = RatAUCratioP30;
FinalAUCRatioRat(5,1) = RatAUCratioP100;
FinalAUCRatioRat(1,2) = RatAUCratioISF1;
FinalAUCRatioRat(2,2) = RatAUCratioISF3;
FinalAUCRatioRat(3,2) = RatAUCratioISF10;
FinalAUCRatioRat(4,2) = RatAUCratioISF30;
FinalAUCRatioRat(5,2) = RatAUCratioISF100;
FinalAUCRatioRat(1,3) = RatAUCratioCSFLV1;
FinalAUCRatioRat(2,3) = RatAUCratioCSFLV3;
FinalAUCRatioRat(3,3) = RatAUCratioCSFLV10;
FinalAUCRatioRat(4,3) = RatAUCratioCSFLV30;
FinalAUCRatioRat(5,3) = RatAUCratioCSFLV100;
FinalAUCRatioRat(1,4) = RatAUCratioCSFSAS1;
FinalAUCRatioRat(2,4) = RatAUCratioCSFSAS3;
FinalAUCRatioRat(3,4) = RatAUCratioCSFSAS10;
FinalAUCRatioRat(4,4) = RatAUCratioCSFSAS30;
FinalAUCRatioRat(5,4) = RatAUCratioCSFSAS100;

save('FinalAUCRatioRat.mat', 'FinalAUCRatioRat')

FinalAUCRatioNHP=[];
FinalAUCRatioNHP(1,1) = NHPAUCratioP1;
FinalAUCRatioNHP(2,1) = NHPAUCratioP3;
FinalAUCRatioNHP(3,1) = NHPAUCratioP10;
FinalAUCRatioNHP(4,1) = NHPAUCratioP30;
FinalAUCRatioNHP(5,1) = NHPAUCratioP100;
FinalAUCRatioNHP(1,2) = NHPAUCratioISF1;
FinalAUCRatioNHP(2,2) = NHPAUCratioISF3;
FinalAUCRatioNHP(3,2) = NHPAUCratioISF10;
FinalAUCRatioNHP(4,2) = NHPAUCratioISF30;
FinalAUCRatioNHP(5,2) = NHPAUCratioISF100;
FinalAUCRatioNHP(1,3) = NHPAUCratioCSFLV1;
FinalAUCRatioNHP(2,3) = NHPAUCratioCSFLV3;
FinalAUCRatioNHP(3,3) = NHPAUCratioCSFLV10;
FinalAUCRatioNHP(4,3) = NHPAUCratioCSFLV30;
FinalAUCRatioNHP(5,3) = NHPAUCratioCSFLV100;
FinalAUCRatioNHP(1,4) = NHPAUCratioCSFSAS1;
FinalAUCRatioNHP(2,4) = NHPAUCratioCSFSAS3;
FinalAUCRatioNHP(3,4) = NHPAUCratioCSFSAS10;
FinalAUCRatioNHP(4,4) = NHPAUCratioCSFSAS30;
FinalAUCRatioNHP(5,4) = NHPAUCratioCSFSAS100;

save('FinalAUCRatioNHP.mat', 'FinalAUCRatioNHP')

FinalAUCRatioMouse=[];
FinalAUCRatioMouse(1,1) = MouseAUCratioP1;
FinalAUCRatioMouse(2,1) = MouseAUCratioP3;
FinalAUCRatioMouse(3,1) = MouseAUCratioP10;
FinalAUCRatioMouse(4,1) = MouseAUCratioP30;
FinalAUCRatioMouse(5,1) = MouseAUCratioP100;
FinalAUCRatioMouse(1,2) = MouseAUCratioISF1;
FinalAUCRatioMouse(2,2) = MouseAUCratioISF3;
FinalAUCRatioMouse(3,2) = MouseAUCratioISF10;
FinalAUCRatioMouse(4,2) = MouseAUCratioISF30;
FinalAUCRatioMouse(5,2) = MouseAUCratioISF100;
FinalAUCRatioMouse(1,3) = MouseAUCratioCSFLV1;
FinalAUCRatioMouse(2,3) = MouseAUCratioCSFLV3;
FinalAUCRatioMouse(3,3) = MouseAUCratioCSFLV10;
FinalAUCRatioMouse(4,3) = MouseAUCratioCSFLV30;
FinalAUCRatioMouse(5,3) = MouseAUCratioCSFLV100;
FinalAUCRatioMouse(1,4) = MouseAUCratioCSFSAS1;
FinalAUCRatioMouse(2,4) = MouseAUCratioCSFSAS3;
FinalAUCRatioMouse(3,4) = MouseAUCratioCSFSAS10;
FinalAUCRatioMouse(4,4) = MouseAUCratioCSFSAS30;
FinalAUCRatioMouse(5,4) = MouseAUCratioCSFSAS100;

save('FinalAUCRatioMouse.mat', 'FinalAUCRatioMouse')

% Export Final Table
FinalArray = [];
FinalArray = [FinalAUCRatioMouse, FinalAUCRatioRat, FinalAUCRatioNHP, FinalAUCRatioHuman];
FinalTable = array2table(FinalArray);
FinalTable.Properties.VariableNames(1:16) = {'MouseP', 'MouseISF', 'MouseCSFLV', 'MouseCSFSAS'...
    'RatP', 'RatISF', 'RatCSFLV', 'RatCSFSAS', 'NHPP', 'NHPISF', 'NHPCSFLV', 'NHPCSFSAS', 'HumanP', 'HumanISF', 'HumanCSFLV', 'HumanCSFSAS'};
writetable(FinalTable,'FinalTableAUCRatio.csv')


  
    % Mouse (plasma, ISF, CSF LV, CSF SAS)
    FinalTableMean(1,1) = mean(FinalArray(:,1));
    FinalTableMean(2,1) = mean(FinalArray(:,2));
    FinalTableMean(3,1) = mean(FinalArray(:,3));
    FinalTableMean(4,1) = mean(FinalArray(:,4));
    
    % Rat (plasma, ISF, CSF LV, CSF SAS)
    FinalTableMean(1,2) = mean(FinalArray(:,5));
    FinalTableMean(2,2) = mean(FinalArray(:,6));
    FinalTableMean(3,2) = mean(FinalArray(:,7));
    FinalTableMean(4,2) = mean(FinalArray(:,8));
    
    % NHP (plasma, ISF, CSF LV, CSF SAS)
    FinalTableMean(1,3) = mean(FinalArray(:,9));
    FinalTableMean(2,3) = mean(FinalArray(:,10));
    FinalTableMean(3,3) = mean(FinalArray(:,11));
    FinalTableMean(4,3) = mean(FinalArray(:,12));
    
    % Human (plasma, ISF, CSF LV, CSF SAS)
    FinalTableMean(1,4) = mean(FinalArray(:,13));
    FinalTableMean(2,4) = mean(FinalArray(:,14));
    FinalTableMean(3,4) = mean(FinalArray(:,15));
    FinalTableMean(4,4) = mean(FinalArray(:,16));


% Export Final Table Publication
FinalTableMeanCSV = array2table(FinalTableMean);
FinalTableMeanCSV.Properties.VariableNames(1:4) = {'Mouse', 'Rat', 'NHP', 'Human'};
writetable(FinalTableMeanCSV,'FinalTable2.csv')
