# Supplementary material for: Minimal brain PBPK model to support the preclinical and clinical development of antibody therapeutics for CNS diseases
Source: J Pharmacokinet Pharmacodyn. 2021 Aug 10;48(6):861–71. doi: 10.1007/s10928-021-09776-7 (PMC8604880; doi:10.1007/s10928-021-09776-7)
Supplement: Supplementary file 2 — Supplementary file2 (ZIP 144509 kb) [file 10928_2021_9776_MOESM2_ESM.zip › Model Code to Reproduce Figures/readme.txt]

Brain mPBPK model is available in MATLAB and SimBiology (MATLAB version 2020b).

MATLAB Files:
(1) mPBPKv2.m - Model equations and solver. This function requires inputs various inputs (e.g. dose) and outputs time/concentrations. Note that the equations are solved in units of M, whereas model outputs are in units of nM. 
(2) parameters_SPECIES_mPBPKv2.m - Model parameters, where SPECIES can be mouse, rat, monkey, and human.
(3) RatioCompareMinimal2FullPBPK.m - Code to Generate Table 2
(4) Run_Compare_mPBPKv2.m - Model Code to Generate Simulations for Figures 3, S1, S2, S3
(5) PlotCompareMinimal2FullPBPK.m - Code to Plot Figures 3, S1, S2, S3 
(6) PlotCompSpeed.m - Code to Plot Figure 4
(7) Run_SA_mPBPKv2.m - Code to Run Sensitivity Analysis

R Files:
(1) SensitivityAnalysis_mPBPK.R - Plot Figure 5

* Note: the full/original PBPK model code is not provided, but simulations were generated for comparison (FullPBPKSim_XXX.mat)
