# Supplementary material for: Minimal brain PBPK model to support the preclinical and clinical development of antibody therapeutics for CNS diseases
Source: J Pharmacokinet Pharmacodyn. 2021 Aug 10;48(6):861–71. doi: 10.1007/s10928-021-09776-7 (PMC8604880; doi:10.1007/s10928-021-09776-7)
Supplement: Supplementary file 2 — Supplementary file2 (ZIP 144509 kb) [file 10928_2021_9776_MOESM2_ESM.zip › Model Code to Reproduce Figures/Run_Compare_mPBPKv2.m]

% Runfile: Minimal Brain PBPK Model for Antibody Therapeutics

    close all
    clear all

% Model Inputs
    NumDoses = 1;                   % Number of Doses (-)
    Frequency = 1000;                % Dosing Interval/Frequency (h)
    DoseIVmgkg = [1 3 10 30 100];        % Dose Intravenous (mg/kg)
    MolecularWeight= 150;           % Molecular Weight (kDa)
    Stepsize = 0.01;                % DiffEq Solver Stepsize


% Model Simulations: Mouse
    
    % Species Parameters: Mouse
        p = parameters_mouse_mPBPKv2;       % Set Parameter File
        BodyWeight = 0.028;                 % Body Weight (kg) (Mouse=0.028; Rat=0.280 ; Monkey=6.20; Human=70))

        DoseIV = BodyWeight * DoseIVmgkg / MolecularWeight * 1000; % Dose: mg/kg to nmol

    % Execute Model
    tic
        for i = 1:size(DoseIV,2)
            [t,y,Conc(i)] = mPBPKv2(DoseIV(i),Frequency,NumDoses,Stepsize,p);
        end
    toc % Elapsed time is 3.705727 seconds.

    % Create Table
        MinimalPBPKSimMouse=[];
        MinimalPBPKSimMouse(:,1) = t;
        MinimalPBPKSimMouse(:,2) = Conc(1).Plasma;
        MinimalPBPKSimMouse(:,3) = Conc(2).Plasma;
        MinimalPBPKSimMouse(:,4) = Conc(3).Plasma;
        MinimalPBPKSimMouse(:,5) = Conc(4).Plasma;
        MinimalPBPKSimMouse(:,6) = Conc(5).Plasma;
        MinimalPBPKSimMouse(:,7) = Conc(1).BrainISF;
        MinimalPBPKSimMouse(:,8) = Conc(2).BrainISF;
        MinimalPBPKSimMouse(:,9) = Conc(3).BrainISF;
        MinimalPBPKSimMouse(:,10) = Conc(4).BrainISF;
        MinimalPBPKSimMouse(:,11) = Conc(5).BrainISF;
        MinimalPBPKSimMouse(:,12) = Conc(1).BrainCSF;
        MinimalPBPKSimMouse(:,13) = Conc(2).BrainCSF;
        MinimalPBPKSimMouse(:,14) = Conc(3).BrainCSF;
        MinimalPBPKSimMouse(:,15) = Conc(4).BrainCSF;
        MinimalPBPKSimMouse(:,16) = Conc(5).BrainCSF;
        MinimalPBPKSimMouse(:,17) = Conc(1).BrainCSF;
        MinimalPBPKSimMouse(:,18) = Conc(2).BrainCSF;
        MinimalPBPKSimMouse(:,19) = Conc(3).BrainCSF;
        MinimalPBPKSimMouse(:,20) = Conc(4).BrainCSF;
        MinimalPBPKSimMouse(:,21) = Conc(5).BrainCSF;
        MinimalPBPKSimMouse(:,22) = Conc(1).BrainCSF;
        MinimalPBPKSimMouse(:,23) = Conc(2).BrainCSF;
        MinimalPBPKSimMouse(:,24) = Conc(3).BrainCSF;
        MinimalPBPKSimMouse(:,25) = Conc(4).BrainCSF;
        MinimalPBPKSimMouse(:,26) = Conc(5).BrainCSF;
        MinimalPBPKSimMouse(:,27) = Conc(1).BrainCSF;
        MinimalPBPKSimMouse(:,28) = Conc(2).BrainCSF;
        MinimalPBPKSimMouse(:,29) = Conc(3).BrainCSF;
        MinimalPBPKSimMouse(:,30) = Conc(4).BrainCSF;
        MinimalPBPKSimMouse(:,31) = Conc(5).BrainCSF;

        save('MinimalPBPKSimMouse.mat', 'MinimalPBPKSimMouse')


% Model Simulations: Rat
    
    % Species Parameters: Rat
        p = parameters_rat_mPBPKv2;       % Set Parameter File
        BodyWeight = 0.28;                 % Body Weight (kg) (Mouse=0.028; Rat=0.280 ; Monkey=6.20; Human=70))

        DoseIV = BodyWeight * DoseIVmgkg / MolecularWeight * 1000; % Dose: mg/kg to nmol

    % Execute Model
    tic
        for i = 1:size(DoseIV,2)
            [t,y,Conc(i)] = mPBPKv2(DoseIV(i),Frequency,NumDoses,Stepsize,p);
        end
    toc % Elapsed time is 3.368155 seconds.
        

    % Create Table
        MinimalPBPKSimRat=[];
        MinimalPBPKSimRat(:,1) = t;
        MinimalPBPKSimRat(:,2) = Conc(1).Plasma;
        MinimalPBPKSimRat(:,3) = Conc(2).Plasma;
        MinimalPBPKSimRat(:,4) = Conc(3).Plasma;
        MinimalPBPKSimRat(:,5) = Conc(4).Plasma;
        MinimalPBPKSimRat(:,6) = Conc(5).Plasma;
        MinimalPBPKSimRat(:,7) = Conc(1).BrainISF;
        MinimalPBPKSimRat(:,8) = Conc(2).BrainISF;
        MinimalPBPKSimRat(:,9) = Conc(3).BrainISF;
        MinimalPBPKSimRat(:,10) = Conc(4).BrainISF;
        MinimalPBPKSimRat(:,11) = Conc(5).BrainISF;
        MinimalPBPKSimRat(:,12) = Conc(1).BrainCSF;
        MinimalPBPKSimRat(:,13) = Conc(2).BrainCSF;
        MinimalPBPKSimRat(:,14) = Conc(3).BrainCSF;
        MinimalPBPKSimRat(:,15) = Conc(4).BrainCSF;
        MinimalPBPKSimRat(:,16) = Conc(5).BrainCSF;
        MinimalPBPKSimRat(:,17) = Conc(1).BrainCSF;
        MinimalPBPKSimRat(:,18) = Conc(2).BrainCSF;
        MinimalPBPKSimRat(:,19) = Conc(3).BrainCSF;
        MinimalPBPKSimRat(:,20) = Conc(4).BrainCSF;
        MinimalPBPKSimRat(:,21) = Conc(5).BrainCSF;
        MinimalPBPKSimRat(:,22) = Conc(1).BrainCSF;
        MinimalPBPKSimRat(:,23) = Conc(2).BrainCSF;
        MinimalPBPKSimRat(:,24) = Conc(3).BrainCSF;
        MinimalPBPKSimRat(:,25) = Conc(4).BrainCSF;
        MinimalPBPKSimRat(:,26) = Conc(5).BrainCSF;
        MinimalPBPKSimRat(:,27) = Conc(1).BrainCSF;
        MinimalPBPKSimRat(:,28) = Conc(2).BrainCSF;
        MinimalPBPKSimRat(:,29) = Conc(3).BrainCSF;
        MinimalPBPKSimRat(:,30) = Conc(4).BrainCSF;
        MinimalPBPKSimRat(:,31) = Conc(5).BrainCSF;

        save('MinimalPBPKSimRat.mat', 'MinimalPBPKSimRat')


% Model Simulations: NHP
    
    % Species Parameters: NHP
        p = parameters_monkey_mPBPKv2;       % Set Parameter File
        BodyWeight = 6.2;                 % Body Weight (kg) (Mouse=0.028; Rat=0.280 ; Monkey=6.20; Human=70))

        DoseIV = BodyWeight * DoseIVmgkg / MolecularWeight * 1000; % Dose: mg/kg to nmol

    % Execute Model
    tic
        for i = 1:size(DoseIV,2)
            [t,y,Conc(i)] = mPBPKv2(DoseIV(i),Frequency,NumDoses,Stepsize,p);
        end
    toc % Elapsed time is 3.273385 seconds.

    % Create Table
        MinimalPBPKSimNHP=[];
        MinimalPBPKSimNHP(:,1) = t;
        MinimalPBPKSimNHP(:,2) = Conc(1).Plasma;
        MinimalPBPKSimNHP(:,3) = Conc(2).Plasma;
        MinimalPBPKSimNHP(:,4) = Conc(3).Plasma;
        MinimalPBPKSimNHP(:,5) = Conc(4).Plasma;
        MinimalPBPKSimNHP(:,6) = Conc(5).Plasma;
        MinimalPBPKSimNHP(:,7) = Conc(1).BrainISF;
        MinimalPBPKSimNHP(:,8) = Conc(2).BrainISF;
        MinimalPBPKSimNHP(:,9) = Conc(3).BrainISF;
        MinimalPBPKSimNHP(:,10) = Conc(4).BrainISF;
        MinimalPBPKSimNHP(:,11) = Conc(5).BrainISF;
        MinimalPBPKSimNHP(:,12) = Conc(1).BrainCSF;
        MinimalPBPKSimNHP(:,13) = Conc(2).BrainCSF;
        MinimalPBPKSimNHP(:,14) = Conc(3).BrainCSF;
        MinimalPBPKSimNHP(:,15) = Conc(4).BrainCSF;
        MinimalPBPKSimNHP(:,16) = Conc(5).BrainCSF;
        MinimalPBPKSimNHP(:,17) = Conc(1).BrainCSF;
        MinimalPBPKSimNHP(:,18) = Conc(2).BrainCSF;
        MinimalPBPKSimNHP(:,19) = Conc(3).BrainCSF;
        MinimalPBPKSimNHP(:,20) = Conc(4).BrainCSF;
        MinimalPBPKSimNHP(:,21) = Conc(5).BrainCSF;
        MinimalPBPKSimNHP(:,22) = Conc(1).BrainCSF;
        MinimalPBPKSimNHP(:,23) = Conc(2).BrainCSF;
        MinimalPBPKSimNHP(:,24) = Conc(3).BrainCSF;
        MinimalPBPKSimNHP(:,25) = Conc(4).BrainCSF;
        MinimalPBPKSimNHP(:,26) = Conc(5).BrainCSF;
        MinimalPBPKSimNHP(:,27) = Conc(1).BrainCSF;
        MinimalPBPKSimNHP(:,28) = Conc(2).BrainCSF;
        MinimalPBPKSimNHP(:,29) = Conc(3).BrainCSF;
        MinimalPBPKSimNHP(:,30) = Conc(4).BrainCSF;
        MinimalPBPKSimNHP(:,31) = Conc(5).BrainCSF;

        save('MinimalPBPKSimNHP.mat', 'MinimalPBPKSimNHP')


% Model Simulations: Human
    
    % Species Parameters: Human
        p = parameters_human_mPBPKv2;       % Set Parameter File
        BodyWeight = 70;                 % Body Weight (kg) (Mouse=0.028; Rat=0.280 ; Monkey=6.20; Human=70))

        DoseIV = BodyWeight * DoseIVmgkg / MolecularWeight * 1000; % Dose: mg/kg to nmol

    % Execute Model
    tic
        for i = 1:size(DoseIV,2)
            [t,y,Conc(i)] = mPBPKv2(DoseIV(i),Frequency,NumDoses,Stepsize,p);
        end
    toc % Elapsed time is 3.381340 seconds.
    
    
    % Create Table
        MinimalPBPKSimHuman=[];
        MinimalPBPKSimHuman(:,1) = t;
        MinimalPBPKSimHuman(:,2) = Conc(1).Plasma;
        MinimalPBPKSimHuman(:,3) = Conc(2).Plasma;
        MinimalPBPKSimHuman(:,4) = Conc(3).Plasma;
        MinimalPBPKSimHuman(:,5) = Conc(4).Plasma;
        MinimalPBPKSimHuman(:,6) = Conc(5).Plasma;
        MinimalPBPKSimHuman(:,7) = Conc(1).BrainISF;
        MinimalPBPKSimHuman(:,8) = Conc(2).BrainISF;
        MinimalPBPKSimHuman(:,9) = Conc(3).BrainISF;
        MinimalPBPKSimHuman(:,10) = Conc(4).BrainISF;
        MinimalPBPKSimHuman(:,11) = Conc(5).BrainISF;
        MinimalPBPKSimHuman(:,12) = Conc(1).BrainCSF;
        MinimalPBPKSimHuman(:,13) = Conc(2).BrainCSF;
        MinimalPBPKSimHuman(:,14) = Conc(3).BrainCSF;
        MinimalPBPKSimHuman(:,15) = Conc(4).BrainCSF;
        MinimalPBPKSimHuman(:,16) = Conc(5).BrainCSF;
        MinimalPBPKSimHuman(:,17) = Conc(1).BrainCSF;
        MinimalPBPKSimHuman(:,18) = Conc(2).BrainCSF;
        MinimalPBPKSimHuman(:,19) = Conc(3).BrainCSF;
        MinimalPBPKSimHuman(:,20) = Conc(4).BrainCSF;
        MinimalPBPKSimHuman(:,21) = Conc(5).BrainCSF;
        MinimalPBPKSimHuman(:,22) = Conc(1).BrainCSF;
        MinimalPBPKSimHuman(:,23) = Conc(2).BrainCSF;
        MinimalPBPKSimHuman(:,24) = Conc(3).BrainCSF;
        MinimalPBPKSimHuman(:,25) = Conc(4).BrainCSF;
        MinimalPBPKSimHuman(:,26) = Conc(5).BrainCSF;
        MinimalPBPKSimHuman(:,27) = Conc(1).BrainCSF;
        MinimalPBPKSimHuman(:,28) = Conc(2).BrainCSF;
        MinimalPBPKSimHuman(:,29) = Conc(3).BrainCSF;
        MinimalPBPKSimHuman(:,30) = Conc(4).BrainCSF;
        MinimalPBPKSimHuman(:,31) = Conc(5).BrainCSF;

        save('MinimalPBPKSimHuman.mat', 'MinimalPBPKSimHuman')
