# Supplementary material for: Minimal brain PBPK model to support the preclinical and clinical development of antibody therapeutics for CNS diseases
Source: J Pharmacokinet Pharmacodyn. 2021 Aug 10;48(6):861–71. doi: 10.1007/s10928-021-09776-7 (PMC8604880; doi:10.1007/s10928-021-09776-7)
Supplement: Supplementary file 2 — Supplementary file2 (ZIP 144509 kb) [file 10928_2021_9776_MOESM2_ESM.zip › Model Code to Reproduce Figures/Run_SA_mPBPKv2.m]

% Run Sensitivity Analysis

    close all
    clear all

% Model Inputs
    NumDoses = 1;               % Number of Doses (-)
    Frequency = 1000;            % Dosing Interval/Frequency (h)
    DoseIVmgkg = 10;            % Dose Intravenous (mg/kg)
    BodyWeight = 70;          % Body Weight (kg)
    MolecularWeight= 150;       % Molecular Weight (kDa)
    p = parameters_human_mPBPKv2;   % Set Parameter File
    Stepsize = 1;               % DiffEq Solver Stepsize
    
% Calculations: 
    DoseIV = BodyWeight * DoseIVmgkg / MolecularWeight * 1000;  % Dose: mg/kg to nmol

    FinalPlasmaAUC = [];
    FinalISFAUC = [];
    FinalCSFAUC = [];

% Parameters
    Kdeg = p.Kdeg_IgG;
    FR = p.FR;
    FR_B = p.BR_FR;
    Kon_FcRn = p.FcRn_Kon;
    Koff_FcRn = p.FcRn_Koff;
    kCLUP = p.kCLUP;
    BR_kCLUP = p.BR_kCLUP;

    Vp = p.plasma_volume;
    VTv = p.tissue_volume_vascular;
    VTe = p.tissue_volume_endosomal;
    VTi = p.tissue_volume_interstitial;
    VBv = p.brain_volume_vascular;
    VBe_BBB = p.brain_volume_BBB;
    VBe_BCSFB = p.brain_volume_BCSFB;
    VBi = p.brain_volume_interstitial;
    VCSF = p.CSF_volume_total ;
    VL = p.lymph_volume;

    QT = p.tissue_flow_plasma;
    QB = p.brain_flow_plasma;
    LT = p.tissue_flow_lymph;
    LB = p.brain_flow_lymph;  
    QB_ECF = p.ECF_flow_total;
    QB_CSF = p.CSF_flow_total;

    RC_Tv = p.tissue_RC_vascular;
    RC_TL = p.tissue_RC_lymph;
    RC_BBB = p.BR_BBB_RC;
    RC_BCSFB = p.BR_BCSFB_RC;

% Execute Model

    [t,y,Conc] = mPBPKv2(DoseIV,Frequency,NumDoses,Stepsize,p);

    % Model Output
    BasePlasmaAUC = trapz(Conc.Plasma);  % Plasma AUC
    BaseISFAUC = trapz(Conc.BrainISF);   % ISF AUC
    BaseCSFAUC = trapz(Conc.BrainCSF);   % CSF AUC


% Execute Model: Kdeg

        p = parameters_human_mPBPKv2;

    for i = 1:1000

        p.Kdeg_IgG = Kdeg * lognrnd(0,0.25);
        [t,y,Conc] = mPBPKv2(DoseIV,Frequency,NumDoses,Stepsize,p);

        % Model Output
        PlasmaAUC = trapz(Conc.Plasma);  % Plasma AUC
        ISFAUC = trapz(Conc.BrainISF);   % ISF AUC
        CSFAUC = trapz(Conc.BrainCSF);   % CSF AUC

        FinalPlasmaAUC(i,1) = PlasmaAUC;
        FinalISFAUC(i,1) = ISFAUC;
        FinalCSFAUC(i,1) = CSFAUC;
    end

% Execute Model: FR

        p = parameters_human_mPBPKv2;   

    for i = 1:1000

        p.FR = FR * lognrnd(0,0.25);
        [t,y,Conc] = mPBPKv2(DoseIV,Frequency,NumDoses,Stepsize,p);

        % Model Output
        PlasmaAUC = trapz(Conc.Plasma);  % Plasma AUC
        ISFAUC = trapz(Conc.BrainISF);   % ISF AUC
        CSFAUC = trapz(Conc.BrainCSF);   % CSF AUC

        FinalPlasmaAUC(i,2) = PlasmaAUC;
        FinalISFAUC(i,2) = ISFAUC;
        FinalCSFAUC(i,2) = CSFAUC;
    end


% Execute Model: FR_B

        p = parameters_human_mPBPKv2;   

    for i = 1:1000

        p.BR_FR = FR_B * lognrnd(0,0.25);
        [t,y,Conc] = mPBPKv2(DoseIV,Frequency,NumDoses,Stepsize,p);

        % Model Output
        PlasmaAUC = trapz(Conc.Plasma);  % Plasma AUC
        ISFAUC = trapz(Conc.BrainISF);   % ISF AUC
        CSFAUC = trapz(Conc.BrainCSF);   % CSF AUC

        FinalPlasmaAUC(i,3) = PlasmaAUC;
        FinalISFAUC(i,3) = ISFAUC;
        FinalCSFAUC(i,3) = CSFAUC;
    end

% Execute Model: Kon_FcRn

        p = parameters_human_mPBPKv2;   

    for i = 1:1000

        p.FcRn_Kon = Kon_FcRn * lognrnd(0,0.25);
        [t,y,Conc] = mPBPKv2(DoseIV,Frequency,NumDoses,Stepsize,p);

        % Model Output
        PlasmaAUC = trapz(Conc.Plasma);  % Plasma AUC
        ISFAUC = trapz(Conc.BrainISF);   % ISF AUC
        CSFAUC = trapz(Conc.BrainCSF);   % CSF AUC

        FinalPlasmaAUC(i,4) = PlasmaAUC;
        FinalISFAUC(i,4) = ISFAUC;
        FinalCSFAUC(i,4) = CSFAUC;
    end

% Execute Model: Koff_FcRn

        p = parameters_human_mPBPKv2;   

    for i = 1:1000

        p.FcRn_Koff = Koff_FcRn * lognrnd(0,0.25);
        [t,y,Conc] = mPBPKv2(DoseIV,Frequency,NumDoses,Stepsize,p);

        % Model Output
        PlasmaAUC = trapz(Conc.Plasma);  % Plasma AUC
        ISFAUC = trapz(Conc.BrainISF);   % ISF AUC
        CSFAUC = trapz(Conc.BrainCSF);   % CSF AUC

        FinalPlasmaAUC(i,5) = PlasmaAUC;
        FinalISFAUC(i,5) = ISFAUC;
        FinalCSFAUC(i,5) = CSFAUC;
    end

% Execute Model: kCLUP

        p = parameters_human_mPBPKv2;   

    for i = 1:1000

        p.kCLUP = kCLUP * lognrnd(0,0.25);
        [t,y,Conc] = mPBPKv2(DoseIV,Frequency,NumDoses,Stepsize,p);

        % Model Output
        PlasmaAUC = trapz(Conc.Plasma);  % Plasma AUC
        ISFAUC = trapz(Conc.BrainISF);   % ISF AUC
        CSFAUC = trapz(Conc.BrainCSF);   % CSF AUC

        FinalPlasmaAUC(i,6) = PlasmaAUC;
        FinalISFAUC(i,6) = ISFAUC;
        FinalCSFAUC(i,6) = CSFAUC;
    end

% Execute Model: BR_kCLUP

        p = parameters_human_mPBPKv2;   

    for i = 1:1000

        p.BR_kCLUP = BR_kCLUP * lognrnd(0,0.25);
        [t,y,Conc] = mPBPKv2(DoseIV,Frequency,NumDoses,Stepsize,p);

        % Model Output
        PlasmaAUC = trapz(Conc.Plasma);  % Plasma AUC
        ISFAUC = trapz(Conc.BrainISF);   % ISF AUC
        CSFAUC = trapz(Conc.BrainCSF);   % CSF AUC

        FinalPlasmaAUC(i,7) = PlasmaAUC;
        FinalISFAUC(i,7) = ISFAUC;
        FinalCSFAUC(i,7) = CSFAUC;
    end

% Execute Model: Vp

        p = parameters_human_mPBPKv2;   

    for i = 1:1000

        p.plasma_volume = Vp * lognrnd(0,0.25);
        [t,y,Conc] = mPBPKv2(DoseIV,Frequency,NumDoses,Stepsize,p);

        % Model Output
        PlasmaAUC = trapz(Conc.Plasma);  % Plasma AUC
        ISFAUC = trapz(Conc.BrainISF);   % ISF AUC
        CSFAUC = trapz(Conc.BrainCSF);   % CSF AUC

        FinalPlasmaAUC(i,8) = PlasmaAUC;
        FinalISFAUC(i,8) = ISFAUC;
        FinalCSFAUC(i,8) = CSFAUC;
    end

% Execute Model: VTv

        p = parameters_human_mPBPKv2;   

    for i = 1:1000

        p.tissue_volume_vascular = VTv * lognrnd(0,0.25);
        [t,y,Conc] = mPBPKv2(DoseIV,Frequency,NumDoses,Stepsize,p);

        % Model Output
        PlasmaAUC = trapz(Conc.Plasma);  % Plasma AUC
        ISFAUC = trapz(Conc.BrainISF);   % ISF AUC
        CSFAUC = trapz(Conc.BrainCSF);   % CSF AUC

        FinalPlasmaAUC(i,9) = PlasmaAUC;
        FinalISFAUC(i,9) = ISFAUC;
        FinalCSFAUC(i,9) = CSFAUC;
    end

% Execute Model: VTe

        p = parameters_human_mPBPKv2;   

    for i = 1:1000

        p.tissue_volume_endosomal = VTe * lognrnd(0,0.25);
        [t,y,Conc] = mPBPKv2(DoseIV,Frequency,NumDoses,Stepsize,p);

        % Model Output
        PlasmaAUC = trapz(Conc.Plasma);  % Plasma AUC
        ISFAUC = trapz(Conc.BrainISF);   % ISF AUC
        CSFAUC = trapz(Conc.BrainCSF);   % CSF AUC

        FinalPlasmaAUC(i,10) = PlasmaAUC;
        FinalISFAUC(i,10) = ISFAUC;
        FinalCSFAUC(i,10) = CSFAUC;
    end

% Execute Model: VTi

        p = parameters_human_mPBPKv2;   

    for i = 1:1000

        p.tissue_volume_interstitial = VTi * lognrnd(0,0.25);
        [t,y,Conc] = mPBPKv2(DoseIV,Frequency,NumDoses,Stepsize,p);

        % Model Output
        PlasmaAUC = trapz(Conc.Plasma);  % Plasma AUC
        ISFAUC = trapz(Conc.BrainISF);   % ISF AUC
        CSFAUC = trapz(Conc.BrainCSF);   % CSF AUC

        FinalPlasmaAUC(i,11) = PlasmaAUC;
        FinalISFAUC(i,11) = ISFAUC;
        FinalCSFAUC(i,11) = CSFAUC;
    end

% Execute Model: VBv

        p = parameters_human_mPBPKv2;   

    for i = 1:1000

        p.brain_volume_vascular = VBv * lognrnd(0,0.25);
        [t,y,Conc] = mPBPKv2(DoseIV,Frequency,NumDoses,Stepsize,p);

        % Model Output
        PlasmaAUC = trapz(Conc.Plasma);  % Plasma AUC
        ISFAUC = trapz(Conc.BrainISF);   % ISF AUC
        CSFAUC = trapz(Conc.BrainCSF);   % CSF AUC

        FinalPlasmaAUC(i,12) = PlasmaAUC;
        FinalISFAUC(i,12) = ISFAUC;
        FinalCSFAUC(i,12) = CSFAUC;
    end

% Execute Model: VBe_BBB

        p = parameters_human_mPBPKv2;   

    for i = 1:1000

        p.brain_volume_BBB = VBe_BBB * lognrnd(0,0.25);
        [t,y,Conc] = mPBPKv2(DoseIV,Frequency,NumDoses,Stepsize,p);

        % Model Output
        PlasmaAUC = trapz(Conc.Plasma);  % Plasma AUC
        ISFAUC = trapz(Conc.BrainISF);   % ISF AUC
        CSFAUC = trapz(Conc.BrainCSF);   % CSF AUC

        FinalPlasmaAUC(i,13) = PlasmaAUC;
        FinalISFAUC(i,13) = ISFAUC;
        FinalCSFAUC(i,13) = CSFAUC;
    end

% Execute Model: VBe_BCSFB

        p = parameters_human_mPBPKv2;   

    for i = 1:1000

        p.brain_volume_BCSFB = VBe_BCSFB * lognrnd(0,0.25);
        [t,y,Conc] = mPBPKv2(DoseIV,Frequency,NumDoses,Stepsize,p);

        % Model Output
        PlasmaAUC = trapz(Conc.Plasma);  % Plasma AUC
        ISFAUC = trapz(Conc.BrainISF);   % ISF AUC
        CSFAUC = trapz(Conc.BrainCSF);   % CSF AUC

        FinalPlasmaAUC(i,14) = PlasmaAUC;
        FinalISFAUC(i,14) = ISFAUC;
        FinalCSFAUC(i,14) = CSFAUC;
    end

% Execute Model: VBi

        p = parameters_human_mPBPKv2;   

    for i = 1:1000

        p.brain_volume_interstitial = VBi * lognrnd(0,0.25);
        [t,y,Conc] = mPBPKv2(DoseIV,Frequency,NumDoses,Stepsize,p);

        % Model Output
        PlasmaAUC = trapz(Conc.Plasma);  % Plasma AUC
        ISFAUC = trapz(Conc.BrainISF);   % ISF AUC
        CSFAUC = trapz(Conc.BrainCSF);   % CSF AUC

        FinalPlasmaAUC(i,15) = PlasmaAUC;
        FinalISFAUC(i,15) = ISFAUC;
        FinalCSFAUC(i,15) = CSFAUC;
    end

% Execute Model: VCSF

        p = parameters_human_mPBPKv2;   

    for i = 1:1000

        p.CSF_volume_total = VCSF * lognrnd(0,0.25);
        [t,y,Conc] = mPBPKv2(DoseIV,Frequency,NumDoses,Stepsize,p);

        % Model Output
        PlasmaAUC = trapz(Conc.Plasma);  % Plasma AUC
        ISFAUC = trapz(Conc.BrainISF);   % ISF AUC
        CSFAUC = trapz(Conc.BrainCSF);   % CSF AUC

        FinalPlasmaAUC(i,16) = PlasmaAUC;
        FinalISFAUC(i,16) = ISFAUC;
        FinalCSFAUC(i,16) = CSFAUC;
    end

% Execute Model: VL

        p = parameters_human_mPBPKv2;   

    for i = 1:1000

        p.lymph_volume = VL * lognrnd(0,0.25);
        [t,y,Conc] = mPBPKv2(DoseIV,Frequency,NumDoses,Stepsize,p);

        % Model Output
        PlasmaAUC = trapz(Conc.Plasma);  % Plasma AUC
        ISFAUC = trapz(Conc.BrainISF);   % ISF AUC
        CSFAUC = trapz(Conc.BrainCSF);   % CSF AUC

        FinalPlasmaAUC(i,17) = PlasmaAUC;
        FinalISFAUC(i,17) = ISFAUC;
        FinalCSFAUC(i,17) = CSFAUC;
    end

% Execute Model: QT

        p = parameters_human_mPBPKv2;   

    for i = 1:1000

        p.tissue_flow_plasma = QT * lognrnd(0,0.25);
        [t,y,Conc] = mPBPKv2(DoseIV,Frequency,NumDoses,Stepsize,p);

        % Model Output
        PlasmaAUC = trapz(Conc.Plasma);  % Plasma AUC
        ISFAUC = trapz(Conc.BrainISF);   % ISF AUC
        CSFAUC = trapz(Conc.BrainCSF);   % CSF AUC

        FinalPlasmaAUC(i,18) = PlasmaAUC;
        FinalISFAUC(i,18) = ISFAUC;
        FinalCSFAUC(i,18) = CSFAUC;
    end

% Execute Model: QB

        p = parameters_human_mPBPKv2;   

    for i = 1:1000

        p.brain_flow_plasma = QB * lognrnd(0,0.25);
        [t,y,Conc] = mPBPKv2(DoseIV,Frequency,NumDoses,Stepsize,p);

        % Model Output
        PlasmaAUC = trapz(Conc.Plasma);  % Plasma AUC
        ISFAUC = trapz(Conc.BrainISF);   % ISF AUC
        CSFAUC = trapz(Conc.BrainCSF);   % CSF AUC

        FinalPlasmaAUC(i,19) = PlasmaAUC;
        FinalISFAUC(i,19) = ISFAUC;
        FinalCSFAUC(i,19) = CSFAUC;
    end

% Execute Model: LT

        p = parameters_human_mPBPKv2;   

    for i = 1:1000

        p.tissue_flow_lymph = LT * lognrnd(0,0.25);
        [t,y,Conc] = mPBPKv2(DoseIV,Frequency,NumDoses,Stepsize,p);

        % Model Output
        PlasmaAUC = trapz(Conc.Plasma);  % Plasma AUC
        ISFAUC = trapz(Conc.BrainISF);   % ISF AUC
        CSFAUC = trapz(Conc.BrainCSF);   % CSF AUC

        FinalPlasmaAUC(i,20) = PlasmaAUC;
        FinalISFAUC(i,20) = ISFAUC;
        FinalCSFAUC(i,20) = CSFAUC;
    end

% Execute Model: LB

        p = parameters_human_mPBPKv2;   

    for i = 1:1000

        p.brain_flow_lymph = LB * lognrnd(0,0.25);
        [t,y,Conc] = mPBPKv2(DoseIV,Frequency,NumDoses,Stepsize,p);

        % Model Output
        PlasmaAUC = trapz(Conc.Plasma);  % Plasma AUC
        ISFAUC = trapz(Conc.BrainISF);   % ISF AUC
        CSFAUC = trapz(Conc.BrainCSF);   % CSF AUC

        FinalPlasmaAUC(i,21) = PlasmaAUC;
        FinalISFAUC(i,21) = ISFAUC;
        FinalCSFAUC(i,21) = CSFAUC;
    end


% Execute Model: QB_ECF

        p = parameters_human_mPBPKv2;   

    for i = 1:1000

        p.ECF_flow_total = QB_ECF * lognrnd(0,0.25);
        [t,y,Conc] = mPBPKv2(DoseIV,Frequency,NumDoses,Stepsize,p);

        % Model Output
        PlasmaAUC = trapz(Conc.Plasma);  % Plasma AUC
        ISFAUC = trapz(Conc.BrainISF);   % ISF AUC
        CSFAUC = trapz(Conc.BrainCSF);   % CSF AUC

        FinalPlasmaAUC(i,22) = PlasmaAUC;
        FinalISFAUC(i,22) = ISFAUC;
        FinalCSFAUC(i,22) = CSFAUC;
    end

% Execute Model: QB_CSF

        p = parameters_human_mPBPKv2;   

    for i = 1:1000

        p.CSF_flow_total = QB_CSF * lognrnd(0,0.25);
        [t,y,Conc] = mPBPKv2(DoseIV,Frequency,NumDoses,Stepsize,p);

        % Model Output
        PlasmaAUC = trapz(Conc.Plasma);  % Plasma AUC
        ISFAUC = trapz(Conc.BrainISF);   % ISF AUC
        CSFAUC = trapz(Conc.BrainCSF);   % CSF AUC

        FinalPlasmaAUC(i,23) = PlasmaAUC;
        FinalISFAUC(i,23) = ISFAUC;
        FinalCSFAUC(i,23) = CSFAUC;
    end


% Execute Model: RC_Tv

        p = parameters_human_mPBPKv2;   

    for i = 1:1000

        p.tissue_RC_vascular = RC_Tv * lognrnd(0,0.25);
        
        % Cap reflection coefficient to 1
        if p.tissue_RC_vascular > 1 
            p.tissue_RC_vascular = 1;
        else
            p.tissue_RC_vascular = p.tissue_RC_vascular;
        end
        
        [t,y,Conc] = mPBPKv2(DoseIV,Frequency,NumDoses,Stepsize,p);

        % Model Output
        PlasmaAUC = trapz(Conc.Plasma);  % Plasma AUC
        ISFAUC = trapz(Conc.BrainISF);   % ISF AUC
        CSFAUC = trapz(Conc.BrainCSF);   % CSF AUC

        FinalPlasmaAUC(i,24) = PlasmaAUC;
        FinalISFAUC(i,24) = ISFAUC;
        FinalCSFAUC(i,24) = CSFAUC;
    end

% Execute Model: RC_TL

        p = parameters_human_mPBPKv2;   

    for i = 1:1000

        p.tissue_RC_lymph = RC_TL * lognrnd(0,0.25);
        
      % Cap reflection coefficient to 1
        if p.tissue_RC_lymph > 1 
            p.tissue_RC_lymph = 1;
        else
            p.tissue_RC_lymph = p.tissue_RC_lymph;
        end
        
        [t,y,Conc] = mPBPKv2(DoseIV,Frequency,NumDoses,Stepsize,p);

        % Model Output
        PlasmaAUC = trapz(Conc.Plasma);  % Plasma AUC
        ISFAUC = trapz(Conc.BrainISF);   % ISF AUC
        CSFAUC = trapz(Conc.BrainCSF);   % CSF AUC

        FinalPlasmaAUC(i,25) = PlasmaAUC;
        FinalISFAUC(i,25) = ISFAUC;
        FinalCSFAUC(i,25) = CSFAUC;
    end

% Execute Model: RC_BBB

        p = parameters_human_mPBPKv2;   

    for i = 1:1000

        p.BR_BBB_RC = RC_BBB * lognrnd(0,0.25);
        
      % Cap reflection coefficient to 1
        if p.BR_BBB_RC > 1 
            p.BR_BBB_RC = 1;
        else
            p.BR_BBB_RC = p.BR_BBB_RC;
        end
        
        [t,y,Conc] = mPBPKv2(DoseIV,Frequency,NumDoses,Stepsize,p);

        % Model Output
        PlasmaAUC = trapz(Conc.Plasma);  % Plasma AUC
        ISFAUC = trapz(Conc.BrainISF);   % ISF AUC
        CSFAUC = trapz(Conc.BrainCSF);   % CSF AUC

        FinalPlasmaAUC(i,26) = PlasmaAUC;
        FinalISFAUC(i,26) = ISFAUC;
        FinalCSFAUC(i,26) = CSFAUC;
    end


% Execute Model: RC_BCSFB

        p = parameters_human_mPBPKv2;   

    for i = 1:1000

        p.BR_BCSFB_RC = RC_BCSFB * lognrnd(0,0.25);
        
      % Cap reflection coefficient to 1
        if p.BR_BCSFB_RC > 1 
            p.BR_BCSFB_RC = 1;
        else
            p.BR_BCSFB_RC = p.BR_BCSFB_RC;
        end
        
        [t,y,Conc] = mPBPKv2(DoseIV,Frequency,NumDoses,Stepsize,p);

        % Model Output
        PlasmaAUC = trapz(Conc.Plasma);  % Plasma AUC
        ISFAUC = trapz(Conc.BrainISF);   % ISF AUC
        CSFAUC = trapz(Conc.BrainCSF);   % CSF AUC

        FinalPlasmaAUC(i,27) = PlasmaAUC;
        FinalISFAUC(i,27) = ISFAUC;
        FinalCSFAUC(i,27) = CSFAUC;
    end


    % Final Results
    FinalPlasmaResults = (FinalPlasmaAUC/BasePlasmaAUC-1);
    FinalISFResults = (FinalISFAUC/BaseISFAUC-1);
    FinalCSFResults = (FinalCSFAUC/BaseCSFAUC-1);
    FinalPlasmaResultsSTD = (FinalPlasmaAUC/BasePlasmaAUC-1);
    FinalISFResultsSTD = (FinalISFAUC/BaseISFAUC-1);
    FinalCSFResultsSTD = (FinalCSFAUC/BaseCSFAUC-1);

    % Export Results
    FinalPlasmaResultsCSV = array2table(FinalPlasmaResults);
    FinalPlasmaResultsCSV.Properties.VariableNames(1:27) = {'Kdeg', 'FR', 'FR_B', 'Kon_FcRn', 'Koff_FcRn',...
    'kCLUP', 'BR_kCLUP', 'Vp', 'VTv', 'VTe', 'VTi', 'VBv', 'VBe_BBB', 'VBe_BCSFB', 'VBi', 'VCSF', 'VL', 'QT', 'QB',...
    'LT', 'LB', 'QB_ECF', 'QB_CSF', 'RC_Tv', 'RC_TL', 'RC_BBB', 'RC_BCSFB'};
    writetable(FinalPlasmaResultsCSV,'FinalPlasmaResults.csv');


    FinalISFResultsCSV = array2table(FinalISFResults);
    FinalISFResultsCSV.Properties.VariableNames(1:27) = {'Kdeg', 'FR', 'FR_B', 'Kon_FcRn', 'Koff_FcRn',...
    'kCLUP', 'BR_kCLUP', 'Vp', 'VTv', 'VTe', 'VTi', 'VBv', 'VBe_BBB', 'VBe_BCSFB', 'VBi', 'VCSF', 'VL', 'QT', 'QB',...
    'LT', 'LB', 'QB_ECF', 'QB_CSF', 'RC_Tv', 'RC_TL', 'RC_BBB', 'RC_BCSFB'};
    writetable(FinalISFResultsCSV,'FinalISFResults.csv');

    FinalCSFResultsCSV = array2table(FinalCSFResults);
    FinalCSFResultsCSV.Properties.VariableNames(1:27) = {'Kdeg', 'FR', 'FR_B', 'Kon_FcRn', 'Koff_FcRn',...
    'kCLUP', 'BR_kCLUP', 'Vp', 'VTv', 'VTe', 'VTi', 'VBv', 'VBe_BBB', 'VBe_BCSFB', 'VBi', 'VCSF', 'VL', 'QT', 'QB',...
    'LT', 'LB', 'QB_ECF', 'QB_CSF', 'RC_Tv', 'RC_TL', 'RC_BBB', 'RC_BCSFB'};
    writetable(FinalCSFResultsCSV,'FinalCSFResults.csv');
