# Supplementary material for: Minimal brain PBPK model to support the preclinical and clinical development of antibody therapeutics for CNS diseases
Source: J Pharmacokinet Pharmacodyn. 2021 Aug 10;48(6):861–71. doi: 10.1007/s10928-021-09776-7 (PMC8604880; doi:10.1007/s10928-021-09776-7)
Supplement: Supplementary file 2 — Supplementary file2 (ZIP 144509 kb) [file 10928_2021_9776_MOESM2_ESM.zip › Model Code to Reproduce Figures/SensitivityAnalysis_mPBPK.R]

# Install Packages
  install.packages("readr")
  install.packages("tidyr")
  install.packages("tidyverse")
  install.packages("dplyr")
  install.packages("ggplot2")


# Load Packages
  library(readr)
  library(tidyr)
  library(tidyverse)
  library(dplyr)
  library(ggplot2)

# Set working directory 
  setwd("") # *Note: You need to set correct working directory

# Load Data (10 mg/kg, 1000 hours)
  Data_Plasma = read_csv("FinalPlasmaResults.csv")
  Data_ISF = read_csv("FinalISFResults.csv")
  Data_CSF= read_csv("FinalCSFResults.csv")
 
##########################################
###### Test Multiple Value Bar Graph #####
##########################################

    # Data Processing
    Final_Data_Plasma=data.frame()
    
    for (i in 0:26){        # i = Number of Parameters
      for (j in 1:1000){      # j = Number of Simulations 
      Final_Data_Plasma[j+i*1000,1] = colnames(Data_Plasma)[i+1]
      Final_Data_Plasma[j+i*1000,2] = Data_Plasma[j,i+1] * 100
      }
    }
    colnames(Final_Data_Plasma)[1] = "Parameter"
    colnames(Final_Data_Plasma)[2] = "dAUC"
    
   
    # Plot
    Final_Data_Plasma_Plot = ggplot(Final_Data_Plasma) +
      geom_hline(yintercept = 1) +
      geom_boxplot(aes(x = reorder(Parameter, abs(dAUC)), y=abs(dAUC)), fill = "#C77CFF", color = "black", position = "dodge", outlier.shape = NA) + # position = "dodge" important!
      ggtitle("Antibody Exposure in Plasma") +
      xlab("") + ylab("Change in AUC (%)") +
      scale_y_log10(breaks = scales::trans_breaks("log10", function(x) 10^x),
        labels = scales::trans_format("log10", scales::math_format(10^.x)),
        limits = c(0.0001,10000)) +
      coord_flip() +
      theme_light() +
      theme(plot.title = element_text(face="bold", hjust = 0, size = 16), axis.title.y = element_text(face="bold", size = 14),
            axis.text.x = element_text(face="bold", size=10, angle = 0, vjust=0.65, color="black"),
            axis.title.x = element_text(face="bold", size=12, angle = 0, vjust=0, color="black"),
            axis.text.y = element_text(face="bold", size=10, angle = 0, vjust=0, color="black"), legend.position = "none")
    
    plot(Final_Data_Plasma_Plot)
    
    ggsave(filename="Final_Data_Plasma.png", plot=Final_Data_Plasma_Plot, device="png",
           height=6, width=5, units="in", dpi=600)
    
#############################################
    
    
    # Data Processing
    Final_Data_ISF=data.frame()
    
    for (i in 0:26){        # i = Number of Parameters
      for (j in 1:1000){      # j = Number of Simulations 
        Final_Data_ISF[j+i*1000,1] = colnames(Data_ISF)[i+1]
        Final_Data_ISF[j+i*1000,2] = Data_ISF[j,i+1] * 100
      }
    }
    colnames(Final_Data_ISF)[1] = "Parameter"
    colnames(Final_Data_ISF)[2] = "dAUC"
    
    
    # Plot
    Final_Data_ISF_Plot = ggplot(Final_Data_ISF) +
      geom_hline(yintercept = 1) +
      geom_boxplot(aes(x = reorder(Parameter, abs(dAUC)), y=abs(dAUC)), fill = "#C77CFF", color = "black", position = "dodge", outlier.shape = NA) + # position = "dodge" important!
      ggtitle("Antibody Exposure in ISF") +
      xlab("") + ylab("Change in AUC (%)") +
      scale_y_log10(breaks = scales::trans_breaks("log10", function(x) 10^x),
                    labels = scales::trans_format("log10", scales::math_format(10^.x)),
                    limits = c(0.0001,10000)) +
      coord_flip() +
      theme_light() +
      theme(plot.title = element_text(face="bold", hjust = 0, size = 16), axis.title.y = element_text(face="bold", size = 14),
            axis.text.x = element_text(face="bold", size=10, angle = 0, vjust=0.65, color="black"),
            axis.title.x = element_text(face="bold", size=12, angle = 0, vjust=0, color="black"),
            axis.text.y = element_text(face="bold", size=10, angle = 0, vjust=0, color="black"), legend.position = "none")
    
    plot(Final_Data_ISF_Plot)
    
    ggsave(filename="Final_Data_ISF.png", plot=Final_Data_ISF_Plot, device="png",
           height=6, width=5, units="in", dpi=600)
    
    
#########################
    # CSF
    
    # Data Processing
    Final_Data_CSF=data.frame()
    
    for (i in 0:26){        # i = Number of Parameters
      for (j in 1:1000){      # j = Number of Simulations 
        Final_Data_CSF[j+i*1000,1] = colnames(Data_CSF)[i+1]
        Final_Data_CSF[j+i*1000,2] = Data_CSF[j,i+1] * 100
      }
    }
    colnames(Final_Data_CSF)[1] = "Parameter"
    colnames(Final_Data_CSF)[2] = "dAUC"
    
    
    # Plot
    Final_Data_CSF_Plot = ggplot(Final_Data_CSF) +
      geom_hline(yintercept = 1) +
      geom_boxplot(aes(x = reorder(Parameter, abs(dAUC)), y=abs(dAUC)), fill = "#C77CFF", color = "black", position = "dodge", outlier.shape = NA) + # position = "dodge" important!
      ggtitle("Antibody Exposure in CSF") +
      xlab("") + ylab("Change in AUC (%)") +
      scale_y_log10(breaks = scales::trans_breaks("log10", function(x) 10^x),
                    labels = scales::trans_format("log10", scales::math_format(10^.x)),
                    limits = c(0.0001,10000)) +
      coord_flip() +
      theme_light() +
      theme(plot.title = element_text(face="bold", hjust = 0, size = 16), axis.title.y = element_text(face="bold", size = 14),
            axis.text.x = element_text(face="bold", size=10, angle = 0, vjust=0.65, color="black"),
            axis.title.x = element_text(face="bold", size=12, angle = 0, vjust=0, color="black"),
            axis.text.y = element_text(face="bold", size=10, angle = 0, vjust=0, color="black"), legend.position = "none")
    
    plot(Final_Data_CSF_Plot)
    
    ggsave(filename="Final_Data_CSF.png", plot=Final_Data_CSF_Plot, device="png",
           height=6, width=5, units="in", dpi=600)
    
    
    
    
